# Supplementary material for: Parallel arrangements of positive feedback loops limit cell-to-cell variability in differentiation
Source: PLoS One. 2017 Nov 29;12(11):e0188623. doi: 10.1371/journal.pone.0188623 (PMC5706692; doi:10.1371/journal.pone.0188623)
Supplement: S1 Codes — (ZIP) [file pone.0188623.s001.zip]

Archive with 441 entries (394 files):
- codes/
- codes/GK/
- codes/GK/AND/
- codes/GK/AND/Differentiation/
- codes/GK/AND/Differentiation/ExtrinsicNoise/
- codes/GK/AND/Differentiation/ExtrinsicNoise/Parallel/
- codes/GK/AND/Differentiation/ExtrinsicNoise/Parallel/DiffDyna_ExtN_1L_AND_Pr.m
- codes/GK/AND/Differentiation/ExtrinsicNoise/Parallel/DiffDyna_ExtN_2L_AND_Pr.m
- codes/GK/AND/Differentiation/ExtrinsicNoise/Parallel/DiffDyna_ExtN_3L_AND_Pr.m
- codes/GK/AND/Differentiation/ExtrinsicNoise/Parallel/DiffDyna_ExtN_4L_AND_Pr.m
- codes/GK/AND/Differentiation/ExtrinsicNoise/Parallel/DiffDyna_ExtN_5L_AND_Pr.m
- codes/GK/AND/Differentiation/ExtrinsicNoise/Parallel/Fn_1L_AND_Pr.m
- codes/GK/AND/Differentiation/ExtrinsicNoise/Parallel/Fn_2L_AND_Pr.m
- codes/GK/AND/Differentiation/ExtrinsicNoise/Parallel/Fn_3L_AND_Pr.m
- codes/GK/AND/Differentiation/ExtrinsicNoise/Parallel/Fn_4L_AND_Pr.m
- codes/GK/AND/Differentiation/ExtrinsicNoise/Parallel/Fn_5L_AND_Pr.m
- codes/GK/AND/Differentiation/ExtrinsicNoise/Parallel/SP_1L_Pr_GK.dat
- codes/GK/AND/Differentiation/ExtrinsicNoise/Parallel/SP_2L_Pr_GK.dat
- codes/GK/AND/Differentiation/ExtrinsicNoise/Parallel/SP_3L_Pr_GK.dat
- codes/GK/AND/Differentiation/ExtrinsicNoise/Parallel/SP_4L_Pr_GK.dat
- codes/GK/AND/Differentiation/ExtrinsicNoise/Parallel/SP_5L_Pr_GK.dat
- codes/GK/AND/Differentiation/ExtrinsicNoise/Serial/
- codes/GK/AND/Differentiation/ExtrinsicNoise/Serial/DiffDyna_ExtN_1L_AND_Sr.m
- codes/GK/AND/Differentiation/ExtrinsicNoise/Serial/DiffDyna_ExtN_2L_AND_Sr.m
- codes/GK/AND/Differentiation/ExtrinsicNoise/Serial/DiffDyna_ExtN_3L_AND_Sr.m
- codes/GK/AND/Differentiation/ExtrinsicNoise/Serial/DiffDyna_ExtN_4L_AND_Sr.m
- codes/GK/AND/Differentiation/ExtrinsicNoise/Serial/DiffDyna_ExtN_5L_AND_Sr.m
- codes/GK/AND/Differentiation/ExtrinsicNoise/Serial/Fn_1L_AND_Sr.m
- codes/GK/AND/Differentiation/ExtrinsicNoise/Serial/Fn_2L_AND_Sr.m
- codes/GK/AND/Differentiation/ExtrinsicNoise/Serial/Fn_3L_AND_Sr.m
- codes/GK/AND/Differentiation/ExtrinsicNoise/Serial/Fn_4L_AND_Sr.m
- codes/GK/AND/Differentiation/ExtrinsicNoise/Serial/Fn_5L_AND_Sr.m
- codes/GK/AND/Differentiation/ExtrinsicNoise/Serial/SP_1L_Sr_GK.dat
- codes/GK/AND/Differentiation/ExtrinsicNoise/Serial/SP_2L_Sr_GK.dat
- codes/GK/AND/Differentiation/ExtrinsicNoise/Serial/SP_3L_Sr_GK.dat
- codes/GK/AND/Differentiation/ExtrinsicNoise/Serial/SP_4L_Sr_GK.dat
- codes/GK/AND/Differentiation/ExtrinsicNoise/Serial/SP_5L_Sr_GK.dat
- codes/GK/AND/Differentiation/IntrinsicNoise/
- codes/GK/AND/Differentiation/IntrinsicNoise/Parallel/
- codes/GK/AND/Differentiation/IntrinsicNoise/Parallel/1L_AND_Pr.f
- codes/GK/AND/Differentiation/IntrinsicNoise/Parallel/2L_AND_Pr.f
- codes/GK/AND/Differentiation/IntrinsicNoise/Parallel/3L_AND_Pr.f
- codes/GK/AND/Differentiation/IntrinsicNoise/Parallel/4L_AND_Pr.f
- codes/GK/AND/Differentiation/IntrinsicNoise/Parallel/5L_AND_Pr.f
- codes/GK/AND/Differentiation/IntrinsicNoise/Parallel/input_1L_Pr_GK.in
- codes/GK/AND/Differentiation/IntrinsicNoise/Parallel/input_2L_Pr_GK.in
- codes/GK/AND/Differentiation/IntrinsicNoise/Parallel/input_3L_Pr_GK.in
- codes/GK/AND/Differentiation/IntrinsicNoise/Parallel/input_4L_Pr_GK.in
- codes/GK/AND/Differentiation/IntrinsicNoise/Parallel/input_5L_Pr_GK.in
- codes/GK/AND/Differentiation/IntrinsicNoise/Parallel/SP_1L_Pr_GK.dat
- codes/GK/AND/Differentiation/IntrinsicNoise/Parallel/SP_2L_Pr_GK.dat
- codes/GK/AND/Differentiation/IntrinsicNoise/Parallel/SP_3L_Pr_GK.dat
- codes/GK/AND/Differentiation/IntrinsicNoise/Parallel/SP_4L_Pr_GK.dat
- codes/GK/AND/Differentiation/IntrinsicNoise/Parallel/SP_5L_Pr_GK.dat
- codes/GK/AND/Differentiation/IntrinsicNoise/Serial/
- codes/GK/AND/Differentiation/IntrinsicNoise/Serial/1L_AND_Sr.f
- codes/GK/AND/Differentiation/IntrinsicNoise/Serial/2L_AND_Sr.f
- codes/GK/AND/Differentiation/IntrinsicNoise/Serial/3L_AND_Sr.f
- codes/GK/AND/Differentiation/IntrinsicNoise/Serial/4L_AND_Sr.f
- codes/GK/AND/Differentiation/IntrinsicNoise/Serial/5L_AND_Sr.f
- codes/GK/AND/Differentiation/IntrinsicNoise/Serial/input_1L_Sr_GK.in
- codes/GK/AND/Differentiation/IntrinsicNoise/Serial/input_2L_Sr_GK.in
- codes/GK/AND/Differentiation/IntrinsicNoise/Serial/input_3L_Sr_GK.in
- codes/GK/AND/Differentiation/IntrinsicNoise/Serial/input_4L_Sr_GK.in
- codes/GK/AND/Differentiation/IntrinsicNoise/Serial/input_5L_Sr_GK.in
- codes/GK/AND/Differentiation/IntrinsicNoise/Serial/SP_1L_Sr_GK.dat
- codes/GK/AND/Differentiation/IntrinsicNoise/Serial/SP_2L_Sr_GK.dat
- codes/GK/AND/Differentiation/IntrinsicNoise/Serial/SP_3L_Sr_GK.dat
- codes/GK/AND/Differentiation/IntrinsicNoise/Serial/SP_4L_Sr_GK.dat
- codes/GK/AND/Differentiation/IntrinsicNoise/Serial/SP_5L_Sr_GK.dat
- codes/GK/AND/ODE models/
- codes/GK/AND/ODE models/eq_1L_AND_Pr.ode
- codes/GK/AND/ODE models/eq_1L_AND_Sr.ode
- codes/GK/AND/ODE models/eq_2L_AND_Pr.ode
- codes/GK/AND/ODE models/eq_2L_AND_Sr.ode
- codes/GK/AND/ODE models/eq_3L_AND_Pr.ode
- codes/GK/AND/ODE models/eq_3L_AND_Sr.ode
- codes/GK/AND/ODE models/eq_4L_AND_Pr.ode
- codes/GK/AND/ODE models/eq_4L_AND_Sr.ode
- codes/GK/AND/ODE models/eq_5L_AND_Pr.ode
- codes/GK/AND/ODE models/eq_5L_AND_Sr.ode
- codes/GK/AND/Residence Time/
- codes/GK/AND/Residence Time/IntrinsicNoise/
- codes/GK/AND/Residence Time/IntrinsicNoise/Parallel/
- codes/GK/AND/Residence Time/IntrinsicNoise/Parallel/1L_AND_Pr_RT.f
- codes/GK/AND/Residence Time/IntrinsicNoise/Parallel/2L_AND_Pr_RT.f
- codes/GK/AND/Residence Time/IntrinsicNoise/Parallel/3L_AND_Pr_RT.f
- codes/GK/AND/Residence Time/IntrinsicNoise/Parallel/4L_AND_Pr_RT.f
- codes/GK/AND/Residence Time/IntrinsicNoise/Parallel/5L_AND_Pr_RT.f
- codes/GK/AND/Residence Time/IntrinsicNoise/Parallel/initls_1L_Pr_GK.dat
- codes/GK/AND/Residence Time/IntrinsicNoise/Parallel/initls_2L_Pr_GK.dat
- codes/GK/AND/Residence Time/IntrinsicNoise/Parallel/initls_3L_Pr_GK.dat
- codes/GK/AND/Residence Time/IntrinsicNoise/Parallel/initls_4L_Pr_GK.dat
- codes/GK/AND/Residence Time/IntrinsicNoise/Parallel/initls_5L_Pr_GK.dat
- codes/GK/AND/Residence Time/IntrinsicNoise/Parallel/initus_1L_Pr_GK.dat
- codes/GK/AND/Residence Time/IntrinsicNoise/Parallel/initus_2L_Pr_GK.dat
- codes/GK/AND/Residence Time/IntrinsicNoise/Parallel/initus_3L_Pr_GK.dat
- codes/GK/AND/Residence Time/IntrinsicNoise/Parallel/initus_4L_Pr_GK.dat
- codes/GK/AND/Residence Time/IntrinsicNoise/Parallel/initus_5L_Pr_GK.dat
- codes/GK/AND/Residence Time/IntrinsicNoise/Parallel/input_1L_Pr_GK.in
- codes/GK/AND/Residence Time/IntrinsicNoise/Parallel/input_2L_Pr_GK.in
- codes/GK/AND/Residence Time/IntrinsicNoise/Parallel/input_3L_Pr_GK.in
- codes/GK/AND/Residence Time/IntrinsicNoise/Parallel/input_4L_Pr_GK.in
- codes/GK/AND/Residence Time/IntrinsicNoise/Parallel/input_5L_Pr_GK.in
- codes/GK/AND/Residence Time/IntrinsicNoise/Parallel/thrs_1L_Pr_GK.dat
- codes/GK/AND/Residence Time/IntrinsicNoise/Parallel/thrs_2L_Pr_GK.dat
- codes/GK/AND/Residence Time/IntrinsicNoise/Parallel/thrs_3L_Pr_GK.dat
- codes/GK/AND/Residence Time/IntrinsicNoise/Parallel/thrs_4L_Pr_GK.dat
- codes/GK/AND/Residence Time/IntrinsicNoise/Parallel/thrs_5L_Pr_GK.dat
- codes/GK/AND/Residence Time/IntrinsicNoise/Serial/
- codes/GK/AND/Residence Time/IntrinsicNoise/Serial/1L_AND_Sr_RT.f
- codes/GK/AND/Residence Time/IntrinsicNoise/Serial/2L_AND_Sr_RT.f
- codes/GK/AND/Residence Time/IntrinsicNoise/Serial/3L_AND_Sr_RT.f
- codes/GK/AND/Residence Time/IntrinsicNoise/Serial/4L_AND_Sr_RT.f
- codes/GK/AND/Residence Time/IntrinsicNoise/Serial/5L_AND_Sr_RT.f
- codes/GK/AND/Residence Time/IntrinsicNoise/Serial/initls_1L_Sr_GK.dat
- codes/GK/AND/Residence Time/IntrinsicNoise/Serial/initls_2L_Sr_GK.dat
- codes/GK/AND/Residence Time/IntrinsicNoise/Serial/initls_3L_Sr_GK.dat
- codes/GK/AND/Residence Time/IntrinsicNoise/Serial/initls_4L_Sr_GK.dat
- codes/GK/AND/Residence Time/IntrinsicNoise/Serial/initls_5L_Sr_GK.dat
- codes/GK/AND/Residence Time/IntrinsicNoise/Serial/initus_1L_Sr_GK.dat
- codes/GK/AND/Residence Time/IntrinsicNoise/Serial/initus_2L_Sr_GK.dat
- codes/GK/AND/Residence Time/IntrinsicNoise/Serial/initus_3L_Sr_GK.dat
- codes/GK/AND/Residence Time/IntrinsicNoise/Serial/initus_4L_Sr_GK.dat
- codes/GK/AND/Residence Time/IntrinsicNoise/Serial/initus_5L_Sr_GK.dat
- codes/GK/AND/Residence Time/IntrinsicNoise/Serial/input_1L_Sr_GK.in
- codes/GK/AND/Residence Time/IntrinsicNoise/Serial/input_2L_Sr_GK.in
- codes/GK/AND/Residence Time/IntrinsicNoise/Serial/input_3L_Sr_GK.in
- codes/GK/AND/Residence Time/IntrinsicNoise/Serial/input_4L_Sr_GK.in
- codes/GK/AND/Residence Time/IntrinsicNoise/Serial/input_5L_Sr_GK.in
- codes/GK/AND/Residence Time/IntrinsicNoise/Serial/thrs_1L_Sr_GK.dat
- codes/GK/AND/Residence Time/IntrinsicNoise/Serial/thrs_2L_Sr_GK.dat
- codes/GK/AND/Residence Time/IntrinsicNoise/Serial/thrs_3L_Sr_GK.dat
- codes/GK/AND/Residence Time/IntrinsicNoise/Serial/thrs_4L_Sr_GK.dat
- codes/GK/AND/Residence Time/IntrinsicNoise/Serial/thrs_5L_Sr_GK.dat
- codes/GK/AND/Susceptibility/
- codes/GK/AND/Susceptibility/ExtrinsicNoise/
- codes/GK/AND/Susceptibility/ExtrinsicNoise/Parallel/
- codes/GK/AND/Susceptibility/ExtrinsicNoise/Parallel/Fn_1L_AND_Pr.m
- codes/GK/AND/Susceptibility/ExtrinsicNoise/Parallel/Fn_2L_AND_Pr.m
- codes/GK/AND/Susceptibility/ExtrinsicNoise/Parallel/Fn_3L_AND_Pr.m
- codes/GK/AND/Susceptibility/ExtrinsicNoise/Parallel/Fn_4L_AND_Pr.m
- codes/GK/AND/Susceptibility/ExtrinsicNoise/Parallel/Fn_5L_AND_Pr.m
- codes/GK/AND/Susceptibility/ExtrinsicNoise/Parallel/sen_1L_Pr.m
- codes/GK/AND/Susceptibility/ExtrinsicNoise/Parallel/sen_2L_Pr.m
- codes/GK/AND/Susceptibility/ExtrinsicNoise/Parallel/sen_3L_Pr.m
- codes/GK/AND/Susceptibility/ExtrinsicNoise/Parallel/sen_4L_Pr.m
- codes/GK/AND/Susceptibility/ExtrinsicNoise/Parallel/sen_5L_Pr.m
- codes/GK/AND/Susceptibility/ExtrinsicNoise/Parallel/SP_1L_Pr_GK.dat
- codes/GK/AND/Susceptibility/ExtrinsicNoise/Parallel/SP_2L_Pr_GK.dat
- codes/GK/AND/Susceptibility/ExtrinsicNoise/Parallel/SP_3L_Pr_GK.dat
- codes/GK/AND/Susceptibility/ExtrinsicNoise/Parallel/SP_4L_Pr_GK.dat
- codes/GK/AND/Susceptibility/ExtrinsicNoise/Parallel/SP_5L_Pr_GK.dat
- codes/GK/AND/Susceptibility/ExtrinsicNoise/Serial/
- codes/GK/AND/Susceptibility/ExtrinsicNoise/Serial/Fn_1L_AND_Sr.m
- codes/GK/AND/Susceptibility/ExtrinsicNoise/Serial/Fn_2L_AND_Sr.m
- codes/GK/AND/Susceptibility/ExtrinsicNoise/Serial/Fn_3L_AND_Sr.m
- codes/GK/AND/Susceptibility/ExtrinsicNoise/Serial/Fn_4L_AND_Sr.m
- codes/GK/AND/Susceptibility/ExtrinsicNoise/Serial/Fn_5L_AND_Sr.m
- codes/GK/AND/Susceptibility/ExtrinsicNoise/Serial/sen_1L_Sr.m
- codes/GK/AND/Susceptibility/ExtrinsicNoise/Serial/sen_2L_Sr.m
- codes/GK/AND/Susceptibility/ExtrinsicNoise/Serial/sen_3L_Sr.m
- codes/GK/AND/Susceptibility/ExtrinsicNoise/Serial/sen_4L_Sr.m
- codes/GK/AND/Susceptibility/ExtrinsicNoise/Serial/sen_5L_Sr.m
- codes/GK/AND/Susceptibility/ExtrinsicNoise/Serial/SP_1L_Sr_GK.dat
- codes/GK/AND/Susceptibility/ExtrinsicNoise/Serial/SP_2L_Sr_GK.dat
- codes/GK/AND/Susceptibility/ExtrinsicNoise/Serial/SP_3L_Sr_GK.dat
- codes/GK/AND/Susceptibility/ExtrinsicNoise/Serial/SP_4L_Sr_GK.dat
- codes/GK/AND/Susceptibility/ExtrinsicNoise/Serial/SP_5L_Sr_GK.dat
- codes/GK/OR/
- codes/GK/OR/Differentiation/
- codes/GK/OR/Differentiation/ExtrinsicNoise/
- codes/GK/OR/Differentiation/ExtrinsicNoise/Parallel/
- codes/GK/OR/Differentiation/ExtrinsicNoise/Parallel/DiffDyna_ExtN_1L_OR_Pr.m
- codes/GK/OR/Differentiation/ExtrinsicNoise/Parallel/DiffDyna_ExtN_2L_OR_Pr.m
- codes/GK/OR/Differentiation/ExtrinsicNoise/Parallel/DiffDyna_ExtN_3L_OR_Pr.m
- codes/GK/OR/Differentiation/ExtrinsicNoise/Parallel/DiffDyna_ExtN_4L_OR_Pr.m
- codes/GK/OR/Differentiation/ExtrinsicNoise/Parallel/DiffDyna_ExtN_5L_OR_Pr.m
- codes/GK/OR/Differentiation/ExtrinsicNoise/Parallel/Fn_1L_OR_Pr.m
- codes/GK/OR/Differentiation/ExtrinsicNoise/Parallel/Fn_2L_OR_Pr.m
- codes/GK/OR/Differentiation/ExtrinsicNoise/Parallel/Fn_3L_OR_Pr.m
- codes/GK/OR/Differentiation/ExtrinsicNoise/Parallel/Fn_4L_OR_Pr.m
- codes/GK/OR/Differentiation/ExtrinsicNoise/Parallel/Fn_5L_OR_Pr.m
- codes/GK/OR/Differentiation/ExtrinsicNoise/Parallel/SP_1L_Pr_GK_OR.dat
- codes/GK/OR/Differentiation/ExtrinsicNoise/Parallel/SP_2L_Pr_GK_OR.dat
- codes/GK/OR/Differentiation/ExtrinsicNoise/Parallel/SP_3L_Pr_GK_OR.dat
- codes/GK/OR/Differentiation/ExtrinsicNoise/Parallel/SP_4L_Pr_GK_OR.dat
- codes/GK/OR/Differentiation/ExtrinsicNoise/Parallel/SP_5L_Pr_GK_OR.dat
- codes/GK/OR/Differentiation/ExtrinsicNoise/Serial/
- codes/GK/OR/Differentiation/ExtrinsicNoise/Serial/DiffDyna_ExtN_1L_OR_Sr.m
- codes/GK/OR/Differentiation/ExtrinsicNoise/Serial/DiffDyna_ExtN_2L_OR_Sr.m
- codes/GK/OR/Differentiation/ExtrinsicNoise/Serial/DiffDyna_ExtN_3L_OR_Sr.m
- codes/GK/OR/Differentiation/ExtrinsicNoise/Serial/DiffDyna_ExtN_4L_OR_Sr.m
- codes/GK/OR/Differentiation/ExtrinsicNoise/Serial/DiffDyna_ExtN_5L_OR_Sr.m
- codes/GK/OR/Differentiation/ExtrinsicNoise/Serial/Fn_1L_OR_Sr.m
- codes/GK/OR/Differentiation/ExtrinsicNoise/Serial/Fn_2L_OR_Sr.m
- codes/GK/OR/Differentiation/ExtrinsicNoise/Serial/Fn_3L_OR_Sr.m
- codes/GK/OR/Differentiation/ExtrinsicNoise/Serial/Fn_4L_OR_Sr.m
- codes/GK/OR/Differentiation/ExtrinsicNoise/Serial/Fn_5L_OR_Sr.m
- codes/GK/OR/Differentiation/ExtrinsicNoise/Serial/SP_1L_Sr_GK_OR.dat
- codes/GK/OR/Differentiation/ExtrinsicNoise/Serial/SP_2L_Sr_GK_OR.dat
- codes/GK/OR/Differentiation/ExtrinsicNoise/Serial/SP_3L_Sr_GK_OR.dat
- codes/GK/OR/Differentiation/ExtrinsicNoise/Serial/SP_4L_Sr_GK_OR.dat
- codes/GK/OR/Differentiation/ExtrinsicNoise/Serial/SP_5L_Sr_GK_OR.dat
- codes/GK/OR/Differentiation/IntrinsicNoise/
- codes/GK/OR/Differentiation/IntrinsicNoise/PARALLEL/
- codes/GK/OR/Differentiation/IntrinsicNoise/PARALLEL/1L_OR_Pr_1.f
- codes/GK/OR/Differentiation/IntrinsicNoise/PARALLEL/2L_OR_Pr_1.f
- codes/GK/OR/Differentiation/IntrinsicNoise/PARALLEL/3L_OR_Pr_1.f
- codes/GK/OR/Differentiation/IntrinsicNoise/PARALLEL/4L_OR_Pr_1.f
- codes/GK/OR/Differentiation/IntrinsicNoise/PARALLEL/5L_OR_Pr_1.f
- codes/GK/OR/Differentiation/IntrinsicNoise/PARALLEL/extra/
- codes/GK/OR/Differentiation/IntrinsicNoise/PARALLEL/extra/Loop 1/
- codes/GK/OR/Differentiation/IntrinsicNoise/PARALLEL/extra/Loop 1/1L_AND_Pr_1.f
- codes/GK/OR/Differentiation/IntrinsicNoise/PARALLEL/extra/Loop 1/a.out
- codes/GK/OR/Differentiation/IntrinsicNoise/PARALLEL/extra/Loop 1/ddper_1L_Pr_GK_v40.dat
- codes/GK/OR/Differentiation/IntrinsicNoise/PARALLEL/extra/Loop 1/dis_1L_Pr_GK_ls_v40.dat
- codes/GK/OR/Differentiation/IntrinsicNoise/PARALLEL/extra/Loop 1/dis_1L_Pr_GK_us_v40.dat
- codes/GK/OR/Differentiation/IntrinsicNoise/PARALLEL/extra/Loop 1/dper_1L_Pr_GK_v40.dat
- codes/GK/OR/Differentiation/IntrinsicNoise/PARALLEL/extra/Loop 1/input_1L_Pr_GK.in
- codes/GK/OR/Differentiation/IntrinsicNoise/PARALLEL/extra/Loop 1/SP_1L_Pr_GK_OR.dat
- codes/GK/OR/Differentiation/IntrinsicNoise/PARALLEL/extra/Loop 2/
- codes/GK/OR/Differentiation/IntrinsicNoise/PARALLEL/extra/Loop 2/2L_AND_Pr.f
- codes/GK/OR/Differentiation/IntrinsicNoise/PARALLEL/extra/Loop 2/2L_AND_Pr_1.f
- codes/GK/OR/Differentiation/IntrinsicNoise/PARALLEL/extra/Loop 2/a.out
- codes/GK/OR/Differentiation/IntrinsicNoise/PARALLEL/extra/Loop 2/ddper_2L_Pr_GK_v40.dat
- codes/GK/OR/Differentiation/IntrinsicNoise/PARALLEL/extra/Loop 2/dis_2L_Pr_GK_ls_v40.dat
- codes/GK/OR/Differentiation/IntrinsicNoise/PARALLEL/extra/Loop 2/dis_2L_Pr_GK_us_v40.dat
- codes/GK/OR/Differentiation/IntrinsicNoise/PARALLEL/extra/Loop 2/dper_2L_Pr_GK_v40.dat
- codes/GK/OR/Differentiation/IntrinsicNoise/PARALLEL/extra/Loop 2/input_2L_Pr_GK.in
- codes/GK/OR/Differentiation/IntrinsicNoise/PARALLEL/extra/Loop 2/SP_2L_Pr_GK_OR.dat
- codes/GK/OR/Differentiation/IntrinsicNoise/PARALLEL/extra/Loop 3/
- codes/GK/OR/Differentiation/IntrinsicNoise/PARALLEL/extra/Loop 3/3L_AND_Pr.f
- codes/GK/OR/Differentiation/IntrinsicNoise/PARALLEL/extra/Loop 3/3L_AND_Pr_1.f
- codes/GK/OR/Differentiation/IntrinsicNoise/PARALLEL/extra/Loop 3/a.out
- codes/GK/OR/Differentiation/IntrinsicNoise/PARALLEL/extra/Loop 3/ddper_3L_Pr_GK_v40.dat
- codes/GK/OR/Differentiation/IntrinsicNoise/PARALLEL/extra/Loop 3/dis_3L_Pr_GK_ls_v40.dat
- codes/GK/OR/Differentiation/IntrinsicNoise/PARALLEL/extra/Loop 3/dis_3L_Pr_GK_us_v40.dat
- codes/GK/OR/Differentiation/IntrinsicNoise/PARALLEL/extra/Loop 3/dper_3L_Pr_GK_v40.dat
- codes/GK/OR/Differentiation/IntrinsicNoise/PARALLEL/extra/Loop 3/input_3L_Pr_GK.in
- codes/GK/OR/Differentiation/IntrinsicNoise/PARALLEL/extra/Loop 3/SP_3L_Pr_GK_OR.dat
- codes/GK/OR/Differentiation/IntrinsicNoise/PARALLEL/extra/Loop 4/
- codes/GK/OR/Differentiation/IntrinsicNoise/PARALLEL/extra/Loop 4/4L_AND_Pr.f
- codes/GK/OR/Differentiation/IntrinsicNoise/PARALLEL/extra/Loop 4/4L_AND_Pr_1.f
- codes/GK/OR/Differentiation/IntrinsicNoise/PARALLEL/extra/Loop 4/a.out
- codes/GK/OR/Differentiation/IntrinsicNoise/PARALLEL/extra/Loop 4/ddper_4L_Pr_GK_v40.dat
- codes/GK/OR/Differentiation/IntrinsicNoise/PARALLEL/extra/Loop 4/dis_4L_Pr_GK_ls_v40.dat
- codes/GK/OR/Differentiation/IntrinsicNoise/PARALLEL/extra/Loop 4/dis_4L_Pr_GK_us_v40.dat
- codes/GK/OR/Differentiation/IntrinsicNoise/PARALLEL/extra/Loop 4/dper_4L_Pr_GK_v40.dat
- codes/GK/OR/Differentiation/IntrinsicNoise/PARALLEL/extra/Loop 4/input_4L_Pr_GK.in
- codes/GK/OR/Differentiation/IntrinsicNoise/PARALLEL/extra/Loop 4/SP_4L_Pr_GK_OR.dat
- codes/GK/OR/Differentiation/IntrinsicNoise/PARALLEL/extra/Loop 5/
- codes/GK/OR/Differentiation/IntrinsicNoise/PARALLEL/extra/Loop 5/5L_AND_Pr.f
- codes/GK/OR/Differentiation/IntrinsicNoise/PARALLEL/extra/Loop 5/5L_AND_Pr_1.f
- codes/GK/OR/Differentiation/IntrinsicNoise/PARALLEL/extra/Loop 5/a.out
- codes/GK/OR/Differentiation/IntrinsicNoise/PARALLEL/extra/Loop 5/ddper_5L_Pr_GK_v40.dat
- codes/GK/OR/Differentiation/IntrinsicNoise/PARALLEL/extra/Loop 5/dis_5L_Pr_GK_ls_v40.dat
- codes/GK/OR/Differentiation/IntrinsicNoise/PARALLEL/extra/Loop 5/dis_5L_Pr_GK_us_v40.dat
- codes/GK/OR/Differentiation/IntrinsicNoise/PARALLEL/extra/Loop 5/dper_5L_Pr_GK_v40.dat
- codes/GK/OR/Differentiation/IntrinsicNoise/PARALLEL/extra/Loop 5/input_5L_Pr_GK.in
- codes/GK/OR/Differentiation/IntrinsicNoise/PARALLEL/extra/Loop 5/SP_5L_Pr_GK_OR.dat
- codes/GK/OR/Differentiation/IntrinsicNoise/PARALLEL/input_1L_Pr_GK.in
- codes/GK/OR/Differentiation/IntrinsicNoise/PARALLEL/input_2L_Pr_GK.in
- codes/GK/OR/Differentiation/IntrinsicNoise/PARALLEL/input_3L_Pr_GK.in
- codes/GK/OR/Differentiation/IntrinsicNoise/PARALLEL/input_4L_Pr_GK.in
- codes/GK/OR/Differentiation/IntrinsicNoise/PARALLEL/input_5L_Pr_GK.in
- codes/GK/OR/Differentiation/IntrinsicNoise/PARALLEL/SP_1L_Pr_GK_OR.dat
- codes/GK/OR/Differentiation/IntrinsicNoise/PARALLEL/SP_2L_Pr_GK_OR.dat
- codes/GK/OR/Differentiation/IntrinsicNoise/PARALLEL/SP_3L_Pr_GK_OR.dat
- codes/GK/OR/Differentiation/IntrinsicNoise/PARALLEL/SP_4L_Pr_GK_OR.dat
- codes/GK/OR/Differentiation/IntrinsicNoise/PARALLEL/SP_5L_Pr_GK_OR.dat
- codes/GK/OR/Differentiation/IntrinsicNoise/SERIAL/
- codes/GK/OR/Differentiation/IntrinsicNoise/SERIAL/1L_OR_Sr.f
- codes/GK/OR/Differentiation/IntrinsicNoise/SERIAL/2L_OR_Sr.f
- codes/GK/OR/Differentiation/IntrinsicNoise/SERIAL/3L_OR_Sr.f
- codes/GK/OR/Differentiation/IntrinsicNoise/SERIAL/4L_OR_Sr.f
- codes/GK/OR/Differentiation/IntrinsicNoise/SERIAL/5L_OR_Sr.f
- codes/GK/OR/Differentiation/IntrinsicNoise/SERIAL/input_1L_Sr_GK.in
- codes/GK/OR/Differentiation/IntrinsicNoise/SERIAL/input_2L_Sr_GK.in
- codes/GK/OR/Differentiation/IntrinsicNoise/SERIAL/input_3L_Sr_GK.in
- codes/GK/OR/Differentiation/IntrinsicNoise/SERIAL/input_4L_Sr_GK.in
- codes/GK/OR/Differentiation/IntrinsicNoise/SERIAL/input_5L_Sr_GK.in
- codes/GK/OR/Differentiation/IntrinsicNoise/SERIAL/SP_1L_Sr_GK_OR.dat
- codes/GK/OR/Differentiation/IntrinsicNoise/SERIAL/SP_2L_Sr_GK_OR.dat
- codes/GK/OR/Differentiation/IntrinsicNoise/SERIAL/SP_3L_Sr_GK_OR.dat
- codes/GK/OR/Differentiation/IntrinsicNoise/SERIAL/SP_4L_Sr_GK_OR.dat
- codes/GK/OR/Differentiation/IntrinsicNoise/SERIAL/SP_5L_Sr_GK_OR.dat
- codes/GK/OR/ODE Models/
- codes/GK/OR/ODE Models/eq_1L_OR_Pr.ode
- codes/GK/OR/ODE Models/eq_1L_OR_Sr.ode
- codes/GK/OR/ODE Models/eq_2L_OR_Pr.ode
- codes/GK/OR/ODE Models/eq_2L_OR_Sr.ode
- codes/GK/OR/ODE Models/eq_3L_OR_Pr.ode
- codes/GK/OR/ODE Models/eq_3L_OR_Sr.ode
- codes/GK/OR/ODE Models/eq_4L_OR_Pr.ode
- codes/GK/OR/ODE Models/eq_4L_OR_Sr.ode
- codes/GK/OR/ODE Models/eq_5L_OR_Pr.ode
- codes/GK/OR/ODE Models/eq_5L_OR_Sr.ode
- codes/GK/OR/Residence Time/
- codes/GK/OR/Residence Time/IntrinsicNoise/
[truncated: 141 more entries]
