# Supplementary material for: Parallel arrangements of positive feedback loops limit cell-to-cell variability in differentiation
Source: PLoS One. 2017 Nov 29;12(11):e0188623. doi: 10.1371/journal.pone.0188623 (PMC5706692; doi:10.1371/journal.pone.0188623)
Supplement: S1 Codes — (ZIP) [file pone.0188623.s001.zip › codes/GK/AND/Differentiation/ExtrinsicNoise/Parallel/Fn_5L_AND_Pr.m]

%function file for DiffDyna_ExtN_5L_AND_Pr.m

function [yd, flag, new_data]=Fn_5L_AND_Pr(t,x,data)

dx = zeros(11,1);

s=data.s;
k0=data.k0;
k2_1=data.k2_1;
k2_2=data.k2_2;
k2_3=data.k2_3;
k2_4=data.k2_4;
k2_5=data.k2_5;


k1=0.025;
g=0.01;
k2p=0.01;

T1_T=1;
T2_T=1;
T3_T=1;
T4_T=1;
T5_T=1;
kf=0.1;

kb=0.2;

KM=0.05;


dx(1)=s*(k0+k1*x(2)*x(4)*x(6)*x(8)*x(10))-g*x(1);
dx(2)=k2_1+k2p*x(3)-g*x(2);
dx(3)=(kf*x(1)*(T1_T-x(3)))/(KM+(T1_T-x(3)))-kb*x(3)/(KM+x(3));
dx(4)=k2_2+k2p*x(5)-g*x(4);
dx(5)=(kf*x(1)*(T2_T-x(5)))/(KM+(T2_T-x(5)))-(kb*x(5))/(KM+x(5));
dx(6)=k2_3+k2p*x(7)-g*x(6);
dx(7)=(kf*x(1)*(T3_T-x(7)))/(KM+(T3_T-x(7)))-(kb*x(7))/(KM+x(7));
dx(8)=k2_4+k2p*x(9)-g*x(8);
dx(9)=(kf*x(1)*(T4_T-x(9)))/(KM+(T4_T-x(9)))-(kb*x(9))/(KM+x(9));
dx(10)=k2_5+k2p*x(11)-g*x(10);
dx(11)=(kf*x(1)*(T5_T-x(11)))/(KM+(T5_T-x(11)))-(kb*x(11))/(KM+x(11));

yd=[dx'];
flag = 0;
new_data = [];
