# Supplementary material for: Parallel arrangements of positive feedback loops limit cell-to-cell variability in differentiation
Source: PLoS One. 2017 Nov 29;12(11):e0188623. doi: 10.1371/journal.pone.0188623 (PMC5706692; doi:10.1371/journal.pone.0188623)
Supplement: S1 Codes — (ZIP) [file pone.0188623.s001.zip › codes/GK/AND/Differentiation/ExtrinsicNoise/Parallel/SP_1L_Pr_GK.dat]

   9.7854900e-01   1.6217901e+00
   9.7735500e-01   1.6545399e+00
   9.7381097e-01   1.6860300e+00
   9.6805298e-01   1.7160200e+00
   9.6031302e-01   1.7443700e+00
   9.5088100e-01   1.7710201e+00
   9.4007498e-01   1.7960100e+00
   9.2820799e-01   1.8194200e+00
   9.1556501e-01   1.8414000e+00
   9.0239799e-01   1.8621200e+00
   8.8892198e-01   1.8817400e+00
   8.7531799e-01   1.9004600e+00
   8.6173701e-01   1.9184300e+00
   8.4830397e-01   1.9358200e+00
   8.3512801e-01   1.9528100e+00
   8.2230002e-01   1.9695400e+00
   8.0989999e-01   1.9861701e+00
   7.9800200e-01   2.0028701e+00
   7.8667402e-01   2.0197899e+00
   7.7598298e-01   2.0370901e+00
   7.6599801e-01   2.0549500e+00
   7.5678903e-01   2.0735400e+00
   7.4843001e-01   2.0930500e+00
   7.4100000e-01   2.1136501e+00
   7.3457801e-01   2.1355300e+00
   7.2924298e-01   2.1588299e+00
   7.2506398e-01   2.1836801e+00
   7.2209299e-01   2.2101300e+00
   7.2035402e-01   2.2381899e+00
   7.1983600e-01   2.2656500e+00
