# Supplementary material for: Parallel arrangements of positive feedback loops limit cell-to-cell variability in differentiation
Source: PLoS One. 2017 Nov 29;12(11):e0188623. doi: 10.1371/journal.pone.0188623 (PMC5706692; doi:10.1371/journal.pone.0188623)
Supplement: S1 Codes — (ZIP) [file pone.0188623.s001.zip › codes/GK/AND/Differentiation/ExtrinsicNoise/Parallel/SP_2L_Pr_GK.dat]

   1.3890700e+00   1.6765400e+00
   1.3873900e+00   1.7029800e+00
   1.3824600e+00   1.7278100e+00
   1.3745700e+00   1.7509500e+00
   1.3641100e+00   1.7724000e+00
   1.3514700e+00   1.7922699e+00
   1.3370301e+00   1.8107100e+00
   1.3211200e+00   1.8278700e+00
   1.3040500e+00   1.8439100e+00
   1.2860301e+00   1.8590000e+00
   1.2672800e+00   1.8732600e+00
   1.2479600e+00   1.8868200e+00
   1.2282100e+00   1.8997900e+00
   1.2081400e+00   1.9122800e+00
   1.1878600e+00   1.9243600e+00
   1.1674500e+00   1.9361300e+00
   1.1469899e+00   1.9476399e+00
   1.1265301e+00   1.9589800e+00
   1.1061600e+00   1.9701999e+00
   1.0858999e+00   1.9813700e+00
   1.0658300e+00   1.9925500e+00
   1.0459900e+00   2.0037899e+00
   1.0264100e+00   2.0151701e+00
   1.0071599e+00   2.0267401e+00
   9.8826301e-01   2.0385699e+00
   9.6977597e-01   2.0507200e+00
   9.5174098e-01   2.0632901e+00
   9.3420500e-01   2.0763400e+00
   9.1721898e-01   2.0899601e+00
   9.0083700e-01   2.1042600e+00
   8.8511503e-01   2.1193299e+00
   8.7011701e-01   2.1352899e+00
   8.5591203e-01   2.1522601e+00
   8.4257299e-01   2.1703601e+00
   8.3018202e-01   2.1897099e+00
   8.1882000e-01   2.2104399e+00
   8.0857098e-01   2.2326500e+00
   7.9951298e-01   2.2564199e+00
   7.9171300e-01   2.2817900e+00
   7.8521502e-01   2.3087499e+00
   7.8003901e-01   2.3372500e+00
   7.7617502e-01   2.3671999e+00
   7.7357799e-01   2.3984599e+00
   7.7217901e-01   2.4308600e+00
   7.7186298e-01   2.4565899e+00
