# Supplementary material for: Parallel arrangements of positive feedback loops limit cell-to-cell variability in differentiation
Source: PLoS One. 2017 Nov 29;12(11):e0188623. doi: 10.1371/journal.pone.0188623 (PMC5706692; doi:10.1371/journal.pone.0188623)
Supplement: S1 Codes — (ZIP) [file pone.0188623.s001.zip › codes/GK/AND/Differentiation/ExtrinsicNoise/Parallel/SP_3L_Pr_GK.dat]

   1.6048900e+00   1.7841500e+00
   1.6009001e+00   1.8015600e+00
   1.5944600e+00   1.8178900e+00
   1.5857900e+00   1.8332000e+00
   1.5750999e+00   1.8475699e+00
   1.5626200e+00   1.8610801e+00
   1.5485801e+00   1.8738400e+00
   1.5331800e+00   1.8859200e+00
   1.5165900e+00   1.8974100e+00
   1.4989800e+00   1.9083900e+00
   1.4804900e+00   1.9189200e+00
   1.4612401e+00   1.9290900e+00
   1.4413500e+00   1.9389300e+00
   1.4209200e+00   1.9485101e+00
   1.4000300e+00   1.9578800e+00
   1.3787600e+00   1.9670900e+00
   1.3571800e+00   1.9761600e+00
   1.3353400e+00   1.9851500e+00
   1.3133200e+00   1.9941000e+00
   1.2911600e+00   2.0030401e+00
   1.2689199e+00   2.0120001e+00
   1.2466300e+00   2.0210299e+00
   1.2243400e+00   2.0301600e+00
   1.2021000e+00   2.0394299e+00
   1.1799400e+00   2.0488801e+00
   1.1579000e+00   2.0585499e+00
   1.1360400e+00   2.0684900e+00
   1.1143700e+00   2.0787301e+00
   1.0929600e+00   2.0893400e+00
   1.0718300e+00   2.1003599e+00
   1.0510300e+00   2.1118500e+00
   1.0306200e+00   2.1238799e+00
   1.0106300e+00   2.1365299e+00
   9.9112701e-01   2.1498599e+00
   9.7216201e-01   2.1639700e+00
   9.5380002e-01   2.1789401e+00
   9.3610799e-01   2.1948800e+00
   9.1916102e-01   2.2118800e+00
   9.0303898e-01   2.2300601e+00
   8.8782698e-01   2.2495000e+00
   8.7361199e-01   2.2703199e+00
   8.6048299e-01   2.2925999e+00
   8.4852302e-01   2.3163800e+00
   8.3780497e-01   2.3417101e+00
   8.2838303e-01   2.3685601e+00
   8.2029003e-01   2.3968899e+00
   8.1353003e-01   2.4266200e+00
   8.0807698e-01   2.4576099e+00
   8.0388200e-01   2.4897399e+00
   8.0087298e-01   2.5228601e+00
   7.9896200e-01   2.5568099e+00
   7.9805601e-01   2.5914700e+00
