# Supplementary material for: Parallel arrangements of positive feedback loops limit cell-to-cell variability in differentiation
Source: PLoS One. 2017 Nov 29;12(11):e0188623. doi: 10.1371/journal.pone.0188623 (PMC5706692; doi:10.1371/journal.pone.0188623)
Supplement: S1 Codes — (ZIP) [file pone.0188623.s001.zip › codes/GK/AND/Differentiation/ExtrinsicNoise/Parallel/SP_4L_Pr_GK.dat]

   1.7254100e+00   1.8453701e+00
   1.7225500e+00   1.8580400e+00
   1.7178400e+00   1.8701400e+00
   1.7113400e+00   1.8817101e+00
   1.7031300e+00   1.8927799e+00
   1.6933000e+00   1.9033999e+00
   1.6819600e+00   1.9136000e+00
   1.6691999e+00   1.9234300e+00
   1.6551501e+00   1.9329100e+00
   1.6399000e+00   1.9421000e+00
   1.6235700e+00   1.9510300e+00
   1.6062599e+00   1.9597300e+00
   1.5880700e+00   1.9682300e+00
   1.5690800e+00   1.9765700e+00
   1.5493799e+00   1.9847800e+00
   1.5290500e+00   1.9928800e+00
   1.5081700e+00   2.0009100e+00
   1.4868000e+00   2.0088899e+00
   1.4650000e+00   2.0168500e+00
   1.4428500e+00   2.0248201e+00
   1.4203800e+00   2.0328200e+00
   1.3976500e+00   2.0408700e+00
   1.3747100e+00   2.0490201e+00
   1.3516099e+00   2.0572701e+00
   1.3283900e+00   2.0656700e+00
   1.3050801e+00   2.0742400e+00
   1.2817400e+00   2.0830100e+00
   1.2584000e+00   2.0920100e+00
   1.2351000e+00   2.1012900e+00
   1.2118800e+00   2.1108699e+00
   1.1887800e+00   2.1208000e+00
   1.1658400e+00   2.1311300e+00
   1.1431000e+00   2.1419101e+00
   1.1206100e+00   2.1531701e+00
   1.0984100e+00   2.1650000e+00
   1.0765500e+00   2.1774399e+00
   1.0550900e+00   2.1905701e+00
   1.0340800e+00   2.2044599e+00
   1.0135900e+00   2.2191999e+00
   9.9367398e-01   2.2348700e+00
   9.7441602e-01   2.2515600e+00
   9.5589101e-01   2.2693601e+00
   9.3818498e-01   2.2883799e+00
   9.2138499e-01   2.3086901e+00
   9.0558201e-01   2.3303699e+00
   8.9086401e-01   2.3534801e+00
   8.7731200e-01   2.3780501e+00
   8.6499602e-01   2.4040999e+00
   8.5396802e-01   2.4315901e+00
   8.4425598e-01   2.4604700e+00
   8.3586299e-01   2.4906399e+00
   8.2876801e-01   2.5219901e+00
   8.2292199e-01   2.5543900e+00
   8.1826198e-01   2.5876999e+00
   8.1470799e-01   2.6218100e+00
   8.1217402e-01   2.6565800e+00
   8.1057203e-01   2.6919000e+00
   8.0981499e-01   2.7276800e+00
