# Supplementary material for: Parallel arrangements of positive feedback loops limit cell-to-cell variability in differentiation
Source: PLoS One. 2017 Nov 29;12(11):e0188623. doi: 10.1371/journal.pone.0188623 (PMC5706692; doi:10.1371/journal.pone.0188623)
Supplement: S1 Codes — (ZIP) [file pone.0188623.s001.zip › codes/GK/AND/Differentiation/ExtrinsicNoise/Parallel/SP_5L_Pr_GK.dat]

   1.8015900e+00   1.8810500e+00
   1.8008900e+00   1.8913000e+00
   1.7987601e+00   1.9012400e+00
   1.7951900e+00   1.9108900e+00
   1.7901800e+00   1.9202600e+00
   1.7837300e+00   1.9293801e+00
   1.7758600e+00   1.9382700e+00
   1.7666000e+00   1.9469399e+00
   1.7559900e+00   1.9554100e+00
   1.7440701e+00   1.9637100e+00
   1.7309000e+00   1.9718500e+00
   1.7165600e+00   1.9798400e+00
   1.7011100e+00   1.9877100e+00
   1.6846200e+00   1.9954799e+00
   1.6671799e+00   2.0031600e+00
   1.6488500e+00   2.0107601e+00
   1.6297100e+00   2.0183201e+00
   1.6098400e+00   2.0258400e+00
   1.5893000e+00   2.0333500e+00
   1.5681601e+00   2.0408700e+00
   1.5464799e+00   2.0484099e+00
   1.5243300e+00   2.0560000e+00
   1.5017600e+00   2.0636599e+00
   1.4788200e+00   2.0713999e+00
   1.4555600e+00   2.0792501e+00
   1.4320300e+00   2.0872300e+00
   1.4082900e+00   2.0953701e+00
   1.3843600e+00   2.1036899e+00
   1.3602999e+00   2.1122100e+00
   1.3361400e+00   2.1209800e+00
   1.3119299e+00   2.1300001e+00
   1.2877001e+00   2.1393299e+00
   1.2635000e+00   2.1489999e+00
   1.2393700e+00   2.1590400e+00
   1.2153400e+00   2.1694901e+00
   1.1914600e+00   2.1804099e+00
   1.1677800e+00   2.1918399e+00
   1.1443300e+00   2.2038400e+00
   1.1211801e+00   2.2164700e+00
   1.0983700e+00   2.2297900e+00
   1.0759600e+00   2.2438700e+00
   1.0540100e+00   2.2587900e+00
   1.0325900e+00   2.2746301e+00
   1.0117700e+00   2.2914701e+00
   9.9163002e-01   2.3093901e+00
   9.7225398e-01   2.3284800e+00
   9.5372802e-01   2.3488100e+00
   9.3614203e-01   2.3704600e+00
   9.1958302e-01   2.3934801e+00
   9.0413499e-01   2.4179001e+00
   8.8987201e-01   2.4437301e+00
   8.7685198e-01   2.4709499e+00
   8.6511302e-01   2.4995100e+00
   8.5467201e-01   2.5293300e+00
   8.4552002e-01   2.5603199e+00
   8.3762801e-01   2.5923700e+00
   8.3094501e-01   2.6253400e+00
   8.2540601e-01   2.6591401e+00
   8.2093602e-01   2.6936200e+00
   8.1745303e-01   2.7286999e+00
   8.1487602e-01   2.7642801e+00
   8.1312501e-01   2.8002701e+00
   8.1212097e-01   2.8366001e+00
   8.1179398e-01   2.8732200e+00
