# Supplementary material for: Parallel arrangements of positive feedback loops limit cell-to-cell variability in differentiation
Source: PLoS One. 2017 Nov 29;12(11):e0188623. doi: 10.1371/journal.pone.0188623 (PMC5706692; doi:10.1371/journal.pone.0188623)
Supplement: S1 Codes — (ZIP) [file pone.0188623.s001.zip › codes/GK/AND/Differentiation/ExtrinsicNoise/Serial/Fn_1L_AND_Sr.m]

% function file for DiffDyna_ExtN_1L_AND_Sr.m

function [yd, flag, new_data]=Fn_1L_AND_Sr(t,x,data)

dx = zeros(3,1);

s=data.s;
r0=data.r0;
r2_1=data.r2_1;

r1=0.025;

r2p=0.01;
g=0.01;
T1_T=1;
rf=0.1;
rb=0.2;
KM=0.05;


dx(1)=s*(r0+r1*x(2))-g*x(1);
dx(2)=r2_1+r2p*x(3)-g*x(2);
dx(3)=(rf*x(1)*(T1_T-x(3)))/(KM+(T1_T-x(3)))-rb*x(3)/(KM+x(3));

yd=[dx'];
flag = 0;
new_data = [];
