# Supplementary material for: Parallel arrangements of positive feedback loops limit cell-to-cell variability in differentiation
Source: PLoS One. 2017 Nov 29;12(11):e0188623. doi: 10.1371/journal.pone.0188623 (PMC5706692; doi:10.1371/journal.pone.0188623)
Supplement: S1 Codes — (ZIP) [file pone.0188623.s001.zip › codes/GK/AND/Differentiation/ExtrinsicNoise/Serial/SP_2L_Sr_GK.dat]

   1.4119600e+00   1.6817900e+00
   1.4096800e+00   1.7058901e+00
   1.4058300e+00   1.7296100e+00
   1.4004000e+00   1.7528100e+00
   1.3934400e+00   1.7753900e+00
   1.3849900e+00   1.7972400e+00
   1.3751600e+00   1.8182600e+00
   1.3640400e+00   1.8384100e+00
   1.3517700e+00   1.8576300e+00
   1.3384700e+00   1.8759100e+00
   1.3242700e+00   1.8932600e+00
   1.3092999e+00   1.9096800e+00
   1.2936701e+00   1.9252000e+00
   1.2774900e+00   1.9398700e+00
   1.2608401e+00   1.9537200e+00
   1.2438300e+00   1.9667900e+00
   1.2265199e+00   1.9791300e+00
   1.2089800e+00   1.9907900e+00
   1.1912700e+00   2.0018001e+00
   1.1734500e+00   2.0122001e+00
   1.1555600e+00   2.0220399e+00
   1.1376600e+00   2.0313499e+00
   1.1197600e+00   2.0401700e+00
   1.1019300e+00   2.0485401e+00
   1.0841800e+00   2.0564799e+00
   1.0665400e+00   2.0640299e+00
   1.0490500e+00   2.0712199e+00
   1.0317200e+00   2.0780900e+00
   1.0145900e+00   2.0846601e+00
   9.9767500e-01   2.0909600e+00
   9.8099500e-01   2.0970299e+00
   9.6456897e-01   2.1028900e+00
   9.4841701e-01   2.1085899e+00
   9.3255699e-01   2.1141500e+00
   9.1700500e-01   2.1196101e+00
   9.0177900e-01   2.1250000e+00
   8.8689399e-01   2.1303699e+00
   8.7236798e-01   2.1357701e+00
   8.5821599e-01   2.1412301e+00
   8.4445798e-01   2.1468101e+00
   8.3111101e-01   2.1525700e+00
   8.1819499e-01   2.1585600e+00
   8.0573303e-01   2.1648600e+00
   7.9375100e-01   2.1715300e+00
   7.8227699e-01   2.1786799e+00
   7.7134299e-01   2.1863799e+00
   7.6098800e-01   2.1947300e+00
   7.5125498e-01   2.2038500e+00
   7.4219298e-01   2.2138500e+00
   7.3385501e-01   2.2248399e+00
   7.2629601e-01   2.2369201e+00
   7.1957397e-01   2.2501900e+00
   7.1373701e-01   2.2647099e+00
   7.0882398e-01   2.2804999e+00
   7.0485300e-01   2.2975600e+00
   7.0182002e-01   2.3158200e+00
   6.9969797e-01   2.3351800e+00
   6.9843602e-01   2.3555200e+00
   6.9796801e-01   2.3766999e+00
