# Supplementary material for: Parallel arrangements of positive feedback loops limit cell-to-cell variability in differentiation
Source: PLoS One. 2017 Nov 29;12(11):e0188623. doi: 10.1371/journal.pone.0188623 (PMC5706692; doi:10.1371/journal.pone.0188623)
Supplement: S1 Codes — (ZIP) [file pone.0188623.s001.zip › codes/GK/AND/Differentiation/ExtrinsicNoise/Serial/SP_3L_Sr_GK.dat]

   1.5905600e+00   1.9013700e+00
   1.5899301e+00   1.9259900e+00
   1.5880200e+00   1.9504100e+00
   1.5848000e+00   1.9745700e+00
   1.5802600e+00   1.9983799e+00
   1.5744100e+00   2.0217600e+00
   1.5672700e+00   2.0446100e+00
   1.5588800e+00   2.0668800e+00
   1.5493100e+00   2.0884900e+00
   1.5386300e+00   2.1094000e+00
   1.5269300e+00   2.1295800e+00
   1.5142900e+00   2.1489999e+00
   1.5008100e+00   2.1676500e+00
   1.4865700e+00   2.1855299e+00
   1.4716700e+00   2.2026501e+00
   1.4561800e+00   2.2190299e+00
   1.4401799e+00   2.2346900e+00
   1.4237500e+00   2.2496500e+00
   1.4069400e+00   2.2639401e+00
   1.3898300e+00   2.2776000e+00
   1.3724600e+00   2.2906401e+00
   1.3548900e+00   2.3031001e+00
   1.3371500e+00   2.3150101e+00
   1.3193001e+00   2.3264000e+00
   1.3013700e+00   2.3372900e+00
   1.2833900e+00   2.3477099e+00
   1.2654001e+00   2.3576901e+00
   1.2474200e+00   2.3672400e+00
   1.2294900e+00   2.3764100e+00
   1.2116300e+00   2.3852000e+00
   1.1938601e+00   2.3936501e+00
   1.1762100e+00   2.4017799e+00
   1.1586900e+00   2.4096100e+00
   1.1413400e+00   2.4171600e+00
   1.1241500e+00   2.4244599e+00
   1.1071700e+00   2.4315300e+00
   1.0903900e+00   2.4384000e+00
   1.0738400e+00   2.4450901e+00
   1.0575300e+00   2.4516399e+00
   1.0414900e+00   2.4580600e+00
   1.0257200e+00   2.4644001e+00
   1.0102400e+00   2.4706900e+00
   9.9506098e-01   2.4769499e+00
   9.8020601e-01   2.4832399e+00
   9.6568900e-01   2.4895899e+00
   9.5152700e-01   2.4960599e+00
   9.3773901e-01   2.5026801e+00
   9.2434400e-01   2.5095301e+00
   9.1136700e-01   2.5166700e+00
   8.9883202e-01   2.5241599e+00
   8.8676900e-01   2.5320799e+00
   8.7520999e-01   2.5405200e+00
   8.6419302e-01   2.5495701e+00
   8.5376197e-01   2.5593300e+00
   8.4396398e-01   2.5699100e+00
   8.3485103e-01   2.5813899e+00
   8.2647800e-01   2.5938799e+00
   8.1889999e-01   2.6074600e+00
   8.1216800e-01   2.6221900e+00
   8.0632001e-01   2.6380899e+00
   8.0138302e-01   2.6551700e+00
   7.9736203e-01   2.6733699e+00
   7.9423898e-01   2.6926100e+00
   7.9197800e-01   2.7128000e+00
   7.9052502e-01   2.7338200e+00
   7.8981698e-01   2.7555399e+00
