# Supplementary material for: Parallel arrangements of positive feedback loops limit cell-to-cell variability in differentiation
Source: PLoS One. 2017 Nov 29;12(11):e0188623. doi: 10.1371/journal.pone.0188623 (PMC5706692; doi:10.1371/journal.pone.0188623)
Supplement: S1 Codes — (ZIP) [file pone.0188623.s001.zip › codes/GK/AND/Differentiation/ExtrinsicNoise/Serial/SP_4L_Sr_GK.dat]

   1.7328700e+00   2.1591499e+00
   1.7316600e+00   2.1965101e+00
   1.7279400e+00   2.2335300e+00
   1.7216300e+00   2.2700100e+00
   1.7127200e+00   2.3057301e+00
   1.7012399e+00   2.3404701e+00
   1.6872900e+00   2.3740399e+00
   1.6710300e+00   2.4062800e+00
   1.6526600e+00   2.4370799e+00
   1.6323900e+00   2.4663601e+00
   1.6104701e+00   2.4941001e+00
   1.5871100e+00   2.5202899e+00
   1.5625401e+00   2.5449700e+00
   1.5369600e+00   2.5681901e+00
   1.5105500e+00   2.5900099e+00
   1.4834800e+00   2.6105199e+00
   1.4558901e+00   2.6297801e+00
   1.4279100e+00   2.6478801e+00
   1.3996700e+00   2.6648800e+00
   1.3712600e+00   2.6808600e+00
   1.3427900e+00   2.6959000e+00
   1.3143400e+00   2.7100699e+00
   1.2860000e+00   2.7234399e+00
   1.2578300e+00   2.7360899e+00
   1.2299200e+00   2.7480800e+00
   1.2023200e+00   2.7594900e+00
   1.1751100e+00   2.7704101e+00
   1.1483400e+00   2.7809100e+00
   1.1220800e+00   2.7910900e+00
   1.0963900e+00   2.8010499e+00
   1.0713300e+00   2.8109100e+00
   1.0469600e+00   2.8207901e+00
   1.0233500e+00   2.8308499e+00
   1.0005701e+00   2.8412499e+00
   9.7869498e-01   2.8522100e+00
   9.5782900e-01   2.8639400e+00
   9.3807602e-01   2.8767099e+00
   9.1956699e-01   2.8908200e+00
   9.0245599e-01   2.9066100e+00
   8.8691998e-01   2.9243901e+00
   8.7314498e-01   2.9444599e+00
   8.6130798e-01   2.9670401e+00
   8.5153800e-01   2.9921999e+00
   8.4387898e-01   3.0198200e+00
   8.3827299e-01   3.0496600e+00
   8.3456898e-01   3.0813501e+00
   8.3255500e-01   3.1145201e+00
