# Supplementary material for: Parallel arrangements of positive feedback loops limit cell-to-cell variability in differentiation
Source: PLoS One. 2017 Nov 29;12(11):e0188623. doi: 10.1371/journal.pone.0188623 (PMC5706692; doi:10.1371/journal.pone.0188623)
Supplement: S1 Codes — (ZIP) [file pone.0188623.s001.zip › codes/GK/AND/Differentiation/ExtrinsicNoise/Serial/SP_5L_Sr_GK.dat]

   1.7901200e+00   2.3566699e+00
   1.7890900e+00   2.3942900e+00
   1.7859300e+00   2.4316800e+00
   1.7805800e+00   2.4686799e+00
   1.7729800e+00   2.5051401e+00
   1.7631299e+00   2.5408900e+00
   1.7510700e+00   2.5757799e+00
   1.7368701e+00   2.6096599e+00
   1.7206500e+00   2.6424100e+00
   1.7025400e+00   2.6739199e+00
   1.6827000e+00   2.7041299e+00
   1.6613100e+00   2.7330000e+00
   1.6385500e+00   2.7605100e+00
   1.6145700e+00   2.7866600e+00
   1.5895500e+00   2.8114800e+00
   1.5636500e+00   2.8350000e+00
   1.5370100e+00   2.8572700e+00
   1.5097500e+00   2.8783400e+00
   1.4820100e+00   2.8982699e+00
   1.4538900e+00   2.9171100e+00
   1.4255000e+00   2.9349301e+00
   1.3969300e+00   2.9517801e+00
   1.3682600e+00   2.9677200e+00
   1.3395900e+00   2.9828100e+00
   1.3109900e+00   2.9971199e+00
   1.2825300e+00   3.0107100e+00
   1.2542800e+00   3.0236299e+00
   1.2263000e+00   3.0359700e+00
   1.1986700e+00   3.0477901e+00
   1.1714500e+00   3.0591800e+00
   1.1447001e+00   3.0702200e+00
   1.1184700e+00   3.0810001e+00
   1.0928400e+00   3.0916400e+00
   1.0678700e+00   3.1022699e+00
   1.0436300e+00   3.1130300e+00
   1.0201800e+00   3.1240799e+00
   9.9760401e-01   3.1356201e+00
   9.7599900e-01   3.1478601e+00
   9.5546699e-01   3.1610701e+00
   9.3612999e-01   3.1755099e+00
   9.1813201e-01   3.1915100e+00
   9.0163398e-01   3.2093699e+00
   8.8681102e-01   3.2293799e+00
   8.7382799e-01   3.2517600e+00
   8.6281598e-01   3.2765801e+00
   8.5383201e-01   3.3038001e+00
   8.4684497e-01   3.3332000e+00
   8.4173799e-01   3.3644800e+00
   8.3832800e-01   3.3972900e+00
   8.3640498e-01   3.4312999e+00
   8.3575398e-01   3.4662299e+00
