# Supplementary material for: Parallel arrangements of positive feedback loops limit cell-to-cell variability in differentiation
Source: PLoS One. 2017 Nov 29;12(11):e0188623. doi: 10.1371/journal.pone.0188623 (PMC5706692; doi:10.1371/journal.pone.0188623)
Supplement: S1 Codes — (ZIP) [file pone.0188623.s001.zip › codes/GK/AND/Differentiation/IntrinsicNoise/Parallel/input_3L_Pr_GK.in]

------------------------------------------
0.01,0.025,0.01
ak0,ak1,g
------------------------------------------
0.001,0.01
ak2,ak2p
------------------------------------------
0.1
akf
------------------------------------------
0.2
akb
------------------------------------------
0.05
aKM
------------------------------------------
1.0,40
T_tot,V
------------------------------------------
0,100000
it0,itf
------------------------------------------
1,1000
idf,nr
------------------------------------------
1,52
np0,npf
------------------------------------------
