# Supplementary material for: Parallel arrangements of positive feedback loops limit cell-to-cell variability in differentiation
Source: PLoS One. 2017 Nov 29;12(11):e0188623. doi: 10.1371/journal.pone.0188623 (PMC5706692; doi:10.1371/journal.pone.0188623)
Supplement: S1 Codes — (ZIP) [file pone.0188623.s001.zip › codes/GK/AND/ODE models/eq_1L_AND_Pr.ode]

#	Parallel arrangements of positive feedback loops limit cell-to-cell...
#	...variability in differentiation
#	Anupam Dey and Debashis Barik
#	School of Chemistry, University of Hyderabad, India	
#       ODE file: 1L, AND, Parallel, GKS
#	This code was used to generate Fig 1b


dNx0/dt=s*(k0*V+k1*Nx1)-g*Nx0

dNx1/dt=k2*V+k2p*V*T1-g*Nx1

dT1/dt=((kf*Nx0)*V*(T1_T-T1))/(KM*V+V*(T1_T-T1))-(kb*V*V*T1)/(KM*V+V*T1)

p s=0.01

p k0=0.01
p k1=0.025
p g=0.01
p k2p=0.01
p V=40
p T1_T=1
p k2=0.001
p kf=0.1
p kb=0.2
p KM=0.05


@ method=cvode, atoler=1e-5, toler=1e-5
@ bounds=1e20, total=20000, dt=0.2

done
