# Supplementary material for: Parallel arrangements of positive feedback loops limit cell-to-cell variability in differentiation
Source: PLoS One. 2017 Nov 29;12(11):e0188623. doi: 10.1371/journal.pone.0188623 (PMC5706692; doi:10.1371/journal.pone.0188623)
Supplement: S1 Codes — (ZIP) [file pone.0188623.s001.zip › codes/GK/AND/ODE models/eq_5L_AND_Pr.ode]

#	Parallel arrangements of positive feedback loops limit cell-to-cell...
#	...variability in differentiation
#	Anupam Dey and Debashis Barik
#	School of Chemistry, University of Hyderabad, India	
#       ODE file: 5L, AND, Parallel, GKS
#	This code was used to generate Fig 1b

dNx0/dt=s*(k0*V+(k1/V^4)*Nx1*Nx2*Nx3*Nx4*Nx5)-g*Nx0

dNx1/dt=k2*V+k2p*V*T1-g*Nx1

dT1/dt=((kf*Nx0)*V*(T1_T-T1))/(KM*V+V*(T1_T-T1))-(kb*V*V*T1)/(KM*V+V*T1)

dNx2/dt=k2*V+k2p*V*T2-g*Nx2

dT2/dt=((kf*Nx0)*V*(T2_T-T2))/(KM*V+V*(T2_T-T2))-(kb*V*V*T2)/(KM*V+V*T2)

dNx3/dt=k2*V+k2p*V*T3-g*Nx3

dT3/dt=((kf*Nx0)*V*(T3_T-T3))/(KM*V+V*(T3_T-T3))-(kb*V*V*T3)/(KM*V+V*T3)

dNx4/dt=k2*V+k2p*V*T4-g*Nx4

dT4/dt=((kf*Nx0)*V*(T4_T-T4))/(KM*V+V*(T4_T-T4))-(kb*V*V*T4)/(KM*V+V*T4)

dNx5/dt=k2*V+k2p*V*T5-g*Nx5

dT5/dt=((kf*Nx0)*V*(T5_T-T5))/(KM*V+V*(T5_T-T5))-(kb*V*V*T5)/(KM*V+V*T5)


p s=0.01

p k0=0.01
p k1=0.025
p g=0.01
p k2p=0.01

p T1_T=1
p T2_T=1
p T3_T=1
p T4_T=1
p T5_T=1
p k2=0.001
p V=40
p kf=0.1
p kb=0.2

p KM=0.05

@ method=cvode, atoler=1e-5, toler=1e-5
@ bounds=1e20, total=2000, dt=0.2

done
