# Supplementary material for: Parallel arrangements of positive feedback loops limit cell-to-cell variability in differentiation
Source: PLoS One. 2017 Nov 29;12(11):e0188623. doi: 10.1371/journal.pone.0188623 (PMC5706692; doi:10.1371/journal.pone.0188623)
Supplement: S1 Codes — (ZIP) [file pone.0188623.s001.zip › codes/GK/AND/ODE models/eq_5L_AND_Sr.ode]

#	Parallel arrangements of positive feedback loops limit cell-to-cell...
#	...variability in differentiation
#	Anupam Dey and Debashis Barik
#	School of Chemistry, University of Hyderabad, India	
#       ODE file: 5L, AND, Serial, GKS
#	This code was used to generate Fig 1c

dNx0/dt=s*(r0*V+r1*Nx1)-g*Nx0

dNx1/dt=r2*V+r2p*V*T1-g*Nx1

dT1/dt=(((rf1/V)*Nx0*Nx2)*V*(T1_T-T1))/(KM*V+V*(T1_T-T1))-(rb*V*V*T1)/(KM*V+V*T1)

dNx2/dt=r2*V+r2p*V*T2-g*Nx2

dT2/dt=(((rf2/V)*Nx1*Nx3)*V*(T2_T-T2))/(KM*V+V*(T2_T-T2))-(rb*V*V*T2)/(KM*V+V*T2)

dNx3/dt=r2*V+r2p*V*T3-g*Nx3

dT3/dt=(((rf3/V)*Nx2*Nx4)*V*(T3_T-T3))/(KM*V+V*(T3_T-T3))-(rb*V*V*T3)/(KM*V+V*T3)

dNx4/dt=r2*V+r2p*V*T4-g*Nx4

dT4/dt=(((rf4/V)*Nx3*Nx5)*V*(T4_T-T4))/(KM*V+V*(T4_T-T4))-(rb*V*V*T4)/(KM*V+V*T4)

dNx5/dt=r2*V+r2p*V*T5-g*Nx5

dT5/dt=((rf5*Nx4)*V*(T5_T-T5))/(KM*V+V*(T5_T-T5))-(rb*V*V*T5)/(KM*V+V*T5)


p s=0.1

p r0=0.005
p r1=0.04
p g=0.01
p r2p=0.01
p V=405	
p T1_T=1
p T2_T=1
p T3_T=1
p T4_T=1
p T5_T=1
p r2=0.001

p rf1=0.59
p rf2=0.06
p rf3=2.0
p rf4=2.0
p rf5=2.0
p rb=0.2

p KM=0.05

@ method=cvode, atoler=1e-5, toler=1e-5
@ bounds=1e20, total=20000, dt=0.2

done
