# Supplementary material for: Parallel arrangements of positive feedback loops limit cell-to-cell variability in differentiation
Source: PLoS One. 2017 Nov 29;12(11):e0188623. doi: 10.1371/journal.pone.0188623 (PMC5706692; doi:10.1371/journal.pone.0188623)
Supplement: S1 Codes — (ZIP) [file pone.0188623.s001.zip › codes/GK/AND/Residence Time/IntrinsicNoise/Parallel/initls_1L_Pr_GK.dat]

   9.7800000e-01   1.5989563e+00   2.5397045e-01   1.5397044e-01
   9.7700000e-01   1.5831424e+00   2.4816398e-01   1.4816399e-01
   9.7600000e-01   1.5719318e+00   2.4423429e-01   1.4423430e-01
   9.7500000e-01   1.5626869e+00   2.4110422e-01   1.4110421e-01
   9.7400000e-01   1.5546136e+00   2.3844430e-01   1.3844431e-01
   9.7300000e-01   1.5473273e+00   2.3610616e-01   1.3610616e-01
   9.7200000e-01   1.5406297e+00   2.3400493e-01   1.3400493e-01
   9.7100000e-01   1.5343868e+00   2.3208549e-01   1.3208548e-01
   9.7000000e-01   1.5285140e+00   2.3031417e-01   1.3031417e-01
   9.6900000e-01   1.5229385e+00   2.2866307e-01   1.2866306e-01
   9.6800000e-01   1.5176227e+00   2.2711711e-01   1.2711711e-01
   9.6700000e-01   1.5125266e+00   2.2565804e-01   1.2565805e-01
   9.6600000e-01   1.5076256e+00   2.2427467e-01   1.2427468e-01
   9.6500000e-01   1.5028899e+00   2.2296028e-01   1.2296028e-01
   9.6400000e-01   1.4983081e+00   2.2170532e-01   1.2170532e-01
   9.6300000e-01   1.4938634e+00   2.2050415e-01   1.2050416e-01
   9.6200000e-01   1.4895411e+00   2.1935202e-01   1.1935202e-01
   9.6100000e-01   1.4853299e+00   2.1824397e-01   1.1824396e-01
   9.6000000e-01   1.4812204e+00   2.1717653e-01   1.1717652e-01
   9.5900000e-01   1.4772057e+00   2.1614544e-01   1.1614545e-01
   9.5800000e-01   1.4732785e+00   2.1514813e-01   1.1514813e-01
   9.5700000e-01   1.4694315e+00   2.1418143e-01   1.1418143e-01
   9.5600000e-01   1.4656545e+00   2.1324561e-01   1.1324561e-01
   9.5500000e-01   1.4619532e+00   2.1233716e-01   1.1233716e-01
   9.5400000e-01   1.4583159e+00   2.1145299e-01   1.1145298e-01
   9.5300000e-01   1.4547423e+00   2.1059395e-01   1.1059395e-01
   9.5200000e-01   1.4512198e+00   2.0975704e-01   1.0975704e-01
   9.5100000e-01   1.4477556e+00   2.0894154e-01   1.0894154e-01
   9.5000000e-01   1.4443397e+00   2.0814525e-01   1.0814525e-01
   9.4900000e-01   1.4409840e+00   2.0736806e-01   1.0736805e-01
   9.4800000e-01   1.4376618e+00   2.0660908e-01   1.0660908e-01
   9.4700000e-01   1.4343856e+00   2.0586649e-01   1.0586649e-01
   9.4600000e-01   1.4311589e+00   2.0514072e-01   1.0514072e-01
   9.4500000e-01   1.4279686e+00   2.0442935e-01   1.0442935e-01
   9.4400000e-01   1.4248150e+00   2.0373435e-01   1.0373436e-01
   9.4300000e-01   1.4216937e+00   2.0305271e-01   1.0305272e-01
   9.4200000e-01   1.4186101e+00   2.0238297e-01   1.0238297e-01
   9.4100000e-01   1.4155629e+00   2.0172804e-01   1.0172804e-01
   9.4000000e-01   1.4125457e+00   2.0108467e-01   1.0108467e-01
   9.3900000e-01   1.4095663e+00   2.0045326e-01   1.0045326e-01
   9.3800000e-01   1.4066083e+00   1.9983268e-01   9.9832967e-02
   9.3700000e-01   1.4036788e+00   1.9922274e-01   9.9223134e-02
   9.3600000e-01   1.4007795e+00   1.9862427e-01   9.8624200e-02
   9.3500000e-01   1.3979102e+00   1.9803538e-01   9.8035491e-02
   9.3400000e-01   1.3950631e+00   1.9745650e-01   9.7456017e-02
   9.3300000e-01   1.3922406e+00   1.9688597e-01   9.6886177e-02
   9.3200000e-01   1.3894417e+00   1.9632549e-01   9.6325411e-02
   9.3100000e-01   1.3866635e+00   1.9577318e-01   9.5773174e-02
   9.3000000e-01   1.3839084e+00   1.9522955e-01   9.5229727e-02
   9.2900000e-01   1.3811747e+00   1.9469383e-01   9.4694029e-02
   9.2800000e-01   1.3784680e+00   1.9416701e-01   9.4166762e-02
   9.2700000e-01   1.3757739e+00   1.9364702e-01   9.3646886e-02
   9.2600000e-01   1.3731033e+00   1.9313441e-01   9.3134261e-02
   9.2500000e-01   1.3704538e+00   1.9262896e-01   9.2628940e-02
   9.2400000e-01   1.3678243e+00   1.9213103e-01   9.2131040e-02
   9.2300000e-01   1.3652092e+00   1.9163961e-01   9.1639371e-02
   9.2200000e-01   1.3626101e+00   1.9115401e-01   9.1154459e-02
   9.2100000e-01   1.3600273e+00   1.9067590e-01   9.0675974e-02
   9.2000000e-01   1.3574664e+00   1.9020352e-01   9.0203665e-02
   9.1900000e-01   1.3549227e+00   1.8973791e-01   8.9737573e-02
   9.1800000e-01   1.3523943e+00   1.8927694e-01   8.9276945e-02
   9.1700000e-01   1.3498738e+00   1.8882279e-01   8.8822544e-02
   9.1600000e-01   1.3473756e+00   1.8837326e-01   8.8373496e-02
   9.1500000e-01   1.3448926e+00   1.8792998e-01   8.7930046e-02
   9.1400000e-01   1.3424209e+00   1.8749137e-01   8.7491546e-02
   9.1300000e-01   1.3399611e+00   1.8705842e-01   8.7058471e-02
   9.1200000e-01   1.3375119e+00   1.8663014e-01   8.6630356e-02
   9.1100000e-01   1.3350871e+00   1.8620676e-01   8.6207218e-02
   9.1000000e-01   1.3326746e+00   1.8578856e-01   8.5789047e-02
   9.0900000e-01   1.3302614e+00   1.8537515e-01   8.5375189e-02
   9.0800000e-01   1.3278701e+00   1.8496605e-01   8.4966076e-02
   9.0700000e-01   1.3254916e+00   1.8456191e-01   8.4561727e-02
   9.0600000e-01   1.3231227e+00   1.8416182e-01   8.4161436e-02
   9.0500000e-01   1.3207658e+00   1.8376563e-01   8.3765601e-02
   9.0400000e-01   1.3184263e+00   1.8337334e-01   8.3373710e-02
   9.0300000e-01   1.3160883e+00   1.8298610e-01   8.2986118e-02
   9.0200000e-01   1.3137721e+00   1.8260285e-01   8.2602531e-02
   9.0100000e-01   1.3114521e+00   1.8222303e-01   8.2222659e-02
   9.0000000e-01   1.3091544e+00   1.8184704e-01   8.1846812e-02
   8.9900000e-01   1.3068676e+00   1.8147476e-01   8.1474803e-02
   8.9800000e-01   1.3045867e+00   1.8110589e-01   8.1106270e-02
   8.9700000e-01   1.3023130e+00   1.8074181e-01   8.0741530e-02
   8.9600000e-01   1.3000530e+00   1.8037979e-01   8.0380079e-02
   8.9500000e-01   1.2977992e+00   1.8002281e-01   8.0022362e-02
   8.9400000e-01   1.2955558e+00   1.7966814e-01   7.9667805e-02
   8.9300000e-01   1.2933253e+00   1.7931692e-01   7.9316810e-02
   8.9200000e-01   1.2911018e+00   1.7896887e-01   7.8969030e-02
   8.9100000e-01   1.2888832e+00   1.7862416e-01   7.8624204e-02
   8.9000000e-01   1.2866755e+00   1.7828318e-01   7.8282888e-02
   8.8900000e-01   1.2844791e+00   1.7794396e-01   7.7944539e-02
   8.8800000e-01   1.2822915e+00   1.7760898e-01   7.7609091e-02
   8.8700000e-01   1.2801114e+00   1.7727658e-01   7.7276852e-02
   8.8600000e-01   1.2779382e+00   1.7694727e-01   7.6947462e-02
   8.8500000e-01   1.2757756e+00   1.7662055e-01   7.6620775e-02
   8.8400000e-01   1.2736219e+00   1.7629705e-01   7.6297045e-02
   8.8300000e-01   1.2714619e+00   1.7597584e-01   7.5975946e-02
   8.8200000e-01   1.2693207e+00   1.7565749e-01   7.5657748e-02
   8.8100000e-01   1.2671862e+00   1.7534196e-01   7.5342169e-02
   8.8000000e-01   1.2650673e+00   1.7502904e-01   7.5029170e-02
   8.7900000e-01   1.2629451e+00   1.7471913e-01   7.4718795e-02
   8.7800000e-01   1.2608304e+00   1.7441150e-01   7.4411252e-02
   8.7700000e-01   1.2587310e+00   1.7410612e-01   7.4105777e-02
   8.7600000e-01   1.2566272e+00   1.7380261e-01   7.3803042e-02
   8.7500000e-01   1.2545396e+00   1.7350194e-01   7.3502554e-02
   8.7400000e-01   1.2524546e+00   1.7320480e-01   7.3204692e-02
   8.7300000e-01   1.2503707e+00   1.7290894e-01   7.2908840e-02
   8.7200000e-01   1.2482988e+00   1.7261566e-01   7.2615455e-02
   8.7100000e-01   1.2462348e+00   1.7232420e-01   7.2324410e-02
   8.7000000e-01   1.2441768e+00   1.7203574e-01   7.2035733e-02
   8.6900000e-01   1.2421251e+00   1.7174920e-01   7.1749040e-02
   8.6800000e-01   1.2400797e+00   1.7146451e-01   7.1464485e-02
   8.6700000e-01   1.2380393e+00   1.7118195e-01   7.1182168e-02
   8.6600000e-01   1.2360045e+00   1.7090224e-01   7.0901909e-02
   8.6500000e-01   1.2339728e+00   1.7062359e-01   7.0623829e-02
   8.6400000e-01   1.2319488e+00   1.7034732e-01   7.0347492e-02
   8.6300000e-01   1.2299371e+00   1.7007318e-01   7.0073569e-02
   8.6200000e-01   1.2279221e+00   1.6980158e-01   6.9801539e-02
   8.6100000e-01   1.2259147e+00   1.6953145e-01   6.9531363e-02
   8.6000000e-01   1.2239157e+00   1.6926348e-01   6.9263274e-02
   8.5900000e-01   1.2219228e+00   1.6899639e-01   6.8996771e-02
   8.5800000e-01   1.2199323e+00   1.6873224e-01   6.8732497e-02
   8.5700000e-01   1.2179434e+00   1.6846968e-01   6.8469811e-02
   8.5600000e-01   1.2159652e+00   1.6820956e-01   6.8209076e-02
   8.5500000e-01   1.2139920e+00   1.6795050e-01   6.7950223e-02
   8.5400000e-01   1.2120216e+00   1.6769322e-01   6.7692879e-02
   8.5300000e-01   1.2100551e+00   1.6743798e-01   6.7437504e-02
   8.5200000e-01   1.2081059e+00   1.6718391e-01   6.7183913e-02
   8.5100000e-01   1.2061480e+00   1.6693140e-01   6.6931858e-02
   8.5000000e-01   1.2041962e+00   1.6668196e-01   6.6681755e-02
   8.4900000e-01   1.2022573e+00   1.6643305e-01   6.6432903e-02
   8.4800000e-01   1.2003122e+00   1.6618646e-01   6.6186144e-02
   8.4700000e-01   1.1983805e+00   1.6594034e-01   6.5940559e-02
   8.4600000e-01   1.1964453e+00   1.6569717e-01   6.5696902e-02
   8.4500000e-01   1.1945197e+00   1.6545463e-01   6.5454664e-02
   8.4400000e-01   1.1926022e+00   1.6521398e-01   6.5214164e-02
   8.4300000e-01   1.1906868e+00   1.6497545e-01   6.4974956e-02
   8.4200000e-01   1.1887737e+00   1.6473740e-01   6.4737498e-02
   8.4100000e-01   1.1868654e+00   1.6450084e-01   6.4501315e-02
   8.4000000e-01   1.1849607e+00   1.6426674e-01   6.4266728e-02
   8.3900000e-01   1.1830596e+00   1.6403371e-01   6.4033632e-02
   8.3800000e-01   1.1811687e+00   1.6380163e-01   6.3801939e-02
   8.3700000e-01   1.1792752e+00   1.6357196e-01   6.3571675e-02
   8.3600000e-01   1.1773856e+00   1.6334302e-01   6.3342895e-02
   8.3500000e-01   1.1754985e+00   1.6311542e-01   6.3115396e-02
   8.3400000e-01   1.1736263e+00   1.6288930e-01   6.2889293e-02
   8.3300000e-01   1.1717468e+00   1.6266493e-01   6.2664744e-02
   8.3200000e-01   1.1698815e+00   1.6244101e-01   6.2441314e-02
   8.3100000e-01   1.1680075e+00   1.6221944e-01   6.2219370e-02
   8.3000000e-01   1.1661471e+00   1.6199880e-01   6.1998493e-02
   8.2900000e-01   1.1642923e+00   1.6177912e-01   6.1779226e-02
   8.2800000e-01   1.1624271e+00   1.6156059e-01   6.1561005e-02
   8.2700000e-01   1.1605762e+00   1.6134380e-01   6.1344179e-02
   8.2600000e-01   1.1587291e+00   1.6112829e-01   6.1128601e-02
   8.2500000e-01   1.1568848e+00   1.6091430e-01   6.0914289e-02
   8.2400000e-01   1.1550425e+00   1.6070090e-01   6.0701169e-02
   8.2300000e-01   1.1532043e+00   1.6048968e-01   6.0489290e-02
   8.2200000e-01   1.1513683e+00   1.6027864e-01   6.0278760e-02
   8.2100000e-01   1.1495454e+00   1.6006893e-01   6.0069157e-02
   8.2000000e-01   1.1477154e+00   1.5986062e-01   5.9860820e-02
   8.1900000e-01   1.1458877e+00   1.5965373e-01   5.9653708e-02
   8.1800000e-01   1.1440732e+00   1.5944719e-01   5.9447610e-02
   8.1700000e-01   1.1422499e+00   1.5924280e-01   5.9242696e-02
   8.1600000e-01   1.1404436e+00   1.5903950e-01   5.9039141e-02
   8.1500000e-01   1.1386295e+00   1.5883687e-01   5.8836416e-02
   8.1400000e-01   1.1368203e+00   1.5863524e-01   5.8634962e-02
   8.1300000e-01   1.1350211e+00   1.5843426e-01   5.8434522e-02
   8.1200000e-01   1.1332190e+00   1.5823549e-01   5.8235148e-02
   8.1100000e-01   1.1314240e+00   1.5803734e-01   5.8036980e-02
   8.1000000e-01   1.1296218e+00   1.5783929e-01   5.7839774e-02
   8.0900000e-01   1.1278309e+00   1.5764366e-01   5.7643646e-02
   8.0800000e-01   1.1260418e+00   1.5744819e-01   5.7448392e-02
   8.0700000e-01   1.1242564e+00   1.5725417e-01   5.7254391e-02
   8.0600000e-01   1.1224824e+00   1.5706141e-01   5.7061336e-02
   8.0500000e-01   1.1207012e+00   1.5686899e-01   5.6869147e-02
   8.0400000e-01   1.1189256e+00   1.5667803e-01   5.6678163e-02
   8.0300000e-01   1.1171469e+00   1.5648794e-01   5.6488004e-02
   8.0200000e-01   1.1153803e+00   1.5629928e-01   5.6298883e-02
   8.0100000e-01   1.1136146e+00   1.5611092e-01   5.6110829e-02
   8.0000000e-01   1.1118426e+00   1.5592377e-01   5.5923563e-02
   7.9900000e-01   1.1100885e+00   1.5573742e-01   5.5737447e-02
   7.9800000e-01   1.1083213e+00   1.5555216e-01   5.5552050e-02
   7.9700000e-01   1.1065699e+00   1.5536767e-01   5.5367790e-02
   7.9600000e-01   1.1048214e+00   1.5518465e-01   5.5184339e-02
   7.9500000e-01   1.1030608e+00   1.5500153e-01   5.5001781e-02
   7.9400000e-01   1.1013165e+00   1.5482003e-01   5.4820280e-02
   7.9300000e-01   1.0995720e+00   1.5463907e-01   5.4639426e-02
   7.9200000e-01   1.0978307e+00   1.5446003e-01   5.4459720e-02
   7.9100000e-01   1.0960910e+00   1.5428060e-01   5.4280734e-02
   7.9000000e-01   1.0943538e+00   1.5410286e-01   5.4102649e-02
   7.8900000e-01   1.0926176e+00   1.5392513e-01   5.3925450e-02
   7.8800000e-01   1.0908853e+00   1.5374894e-01   5.3749199e-02
   7.8700000e-01   1.0891532e+00   1.5357351e-01   5.3573585e-02
   7.8600000e-01   1.0874325e+00   1.5339852e-01   5.3398942e-02
   7.8500000e-01   1.0857050e+00   1.5322467e-01   5.3225000e-02
   7.8400000e-01   1.0839803e+00   1.5305202e-01   5.3052018e-02
   7.8300000e-01   1.0822650e+00   1.5287956e-01   5.2879902e-02
   7.8200000e-01   1.0805463e+00   1.5270860e-01   5.2708621e-02
   7.8100000e-01   1.0788349e+00   1.5253846e-01   5.2538080e-02
   7.8000000e-01   1.0771176e+00   1.5236858e-01   5.2368151e-02
   7.7900000e-01   1.0754111e+00   1.5219902e-01   5.2199295e-02
   7.7800000e-01   1.0736966e+00   1.5203147e-01   5.2031036e-02
   7.7700000e-01   1.0719966e+00   1.5186309e-01   5.1863683e-02
   7.7600000e-01   1.0702927e+00   1.5169707e-01   5.1696837e-02
   7.7500000e-01   1.0685943e+00   1.5153094e-01   5.1531051e-02
   7.7400000e-01   1.0668886e+00   1.5136627e-01   5.1365993e-02
   7.7300000e-01   1.0651941e+00   1.5120172e-01   5.1201531e-02
   7.7200000e-01   1.0635012e+00   1.5103813e-01   5.1038014e-02
   7.7100000e-01   1.0618094e+00   1.5087475e-01   5.0875059e-02
   7.7000000e-01   1.0601202e+00   1.5071278e-01   5.0712920e-02
   7.6900000e-01   1.0584397e+00   1.5055152e-01   5.0551392e-02
   7.6800000e-01   1.0567519e+00   1.5039062e-01   5.0390696e-02
   7.6700000e-01   1.0550659e+00   1.5023111e-01   5.0230750e-02
   7.6600000e-01   1.0533879e+00   1.5007173e-01   5.0071454e-02
   7.6500000e-01   1.0517070e+00   1.4991295e-01   4.9912827e-02
   7.6400000e-01   1.0500326e+00   1.4975467e-01   4.9754948e-02
   7.6300000e-01   1.0483587e+00   1.4959767e-01   4.9597632e-02
   7.6200000e-01   1.0466877e+00   1.4944123e-01   4.9441102e-02
   7.6100000e-01   1.0450113e+00   1.4928552e-01   4.9285390e-02
   7.6000000e-01   1.0433487e+00   1.4912983e-01   4.9130197e-02
   7.5900000e-01   1.0416831e+00   1.4897531e-01   4.8975629e-02
   7.5800000e-01   1.0400160e+00   1.4882213e-01   4.8821790e-02
   7.5700000e-01   1.0383575e+00   1.4866901e-01   4.8668689e-02
   7.5600000e-01   1.0366993e+00   1.4851599e-01   4.8516059e-02
   7.5500000e-01   1.0350335e+00   1.4836408e-01   4.8364218e-02
   7.5400000e-01   1.0333786e+00   1.4821322e-01   4.8212931e-02
   7.5300000e-01   1.0317266e+00   1.4806260e-01   4.8062396e-02
   7.5200000e-01   1.0300744e+00   1.4791199e-01   4.7912335e-02
   7.5100000e-01   1.0284255e+00   1.4776346e-01   4.7763131e-02
   7.5000000e-01   1.0267765e+00   1.4761407e-01   4.7614286e-02
   7.4900000e-01   1.0251291e+00   1.4746592e-01   4.7466153e-02
   7.4800000e-01   1.0234848e+00   1.4731868e-01   4.7318797e-02
   7.4700000e-01   1.0218409e+00   1.4717156e-01   4.7171871e-02
   7.4600000e-01   1.0202030e+00   1.4702571e-01   4.7025539e-02
   7.4500000e-01   1.0185663e+00   1.4688006e-01   4.6879959e-02
   7.4400000e-01   1.0169263e+00   1.4673480e-01   4.6734809e-02
   7.4300000e-01   1.0152917e+00   1.4659020e-01   4.6590405e-02
   7.4200000e-01   1.0136604e+00   1.4644680e-01   4.6446388e-02
   7.4100000e-01   1.0120245e+00   1.4630349e-01   4.6303050e-02
   7.4000000e-01   1.0104008e+00   1.4616034e-01   4.6160300e-02
   7.3900000e-01   1.0087673e+00   1.4601816e-01   4.6018164e-02
   7.3800000e-01   1.0071456e+00   1.4587610e-01   4.5876513e-02
   7.3700000e-01   1.0055152e+00   1.4573519e-01   4.5735541e-02
   7.3600000e-01   1.0038965e+00   1.4559511e-01   4.5594926e-02
   7.3500000e-01   1.0022761e+00   1.4545536e-01   4.5455041e-02
   7.3400000e-01   1.0006508e+00   1.4531552e-01   4.5315636e-02
   7.3300000e-01   9.9903580e-01   1.4517704e-01   4.5176805e-02
   7.3200000e-01   9.9742183e-01   1.4503874e-01   4.5038644e-02
   7.3100000e-01   9.9580598e-01   1.4490063e-01   4.4900785e-02
   7.3000000e-01   9.9419352e-01   1.4476326e-01   4.4763648e-02
   7.2900000e-01   9.9258299e-01   1.4462711e-01   4.4626947e-02
   7.2800000e-01   9.9097356e-01   1.4449095e-01   4.4490775e-02
   7.2700000e-01   9.8936553e-01   1.4435489e-01   4.4355197e-02
   7.2600000e-01   9.8775991e-01   1.4421992e-01   4.4220098e-02
   7.2500000e-01   9.8615563e-01   1.4408584e-01   4.4085580e-02
   7.2400000e-01   9.8455232e-01   1.4395106e-01   4.3951418e-02
   7.2300000e-01   9.8295073e-01   1.4381801e-01   4.3817809e-02
   7.2200000e-01   9.8135095e-01   1.4368533e-01   4.3684881e-02
   7.2100000e-01   9.7975268e-01   1.4355266e-01   4.3552225e-02
   7.2000000e-01   9.7815716e-01   1.4342018e-01   4.3420331e-02
