# Supplementary material for: Parallel arrangements of positive feedback loops limit cell-to-cell variability in differentiation
Source: PLoS One. 2017 Nov 29;12(11):e0188623. doi: 10.1371/journal.pone.0188623 (PMC5706692; doi:10.1371/journal.pone.0188623)
Supplement: S1 Codes — (ZIP) [file pone.0188623.s001.zip › codes/GK/AND/Residence Time/IntrinsicNoise/Parallel/initls_2L_Pr_GK.dat]

   1.3890000e+00   1.6715723e+00   2.8525789e-01   1.8525788e-01   2.8525789e-01   1.8525788e-01
   1.3880000e+00   1.6545411e+00   2.7715067e-01   1.7715066e-01   2.7715067e-01   1.7715066e-01
   1.3870000e+00   1.6456954e+00   2.7314189e-01   1.7314190e-01   2.7314189e-01   1.7314190e-01
   1.3860000e+00   1.6387759e+00   2.7009538e-01   1.7009538e-01   2.7009538e-01   1.7009538e-01
   1.3850000e+00   1.6328658e+00   2.6755487e-01   1.6755487e-01   2.6755487e-01   1.6755487e-01
   1.3840000e+00   1.6275708e+00   2.6532462e-01   1.6532463e-01   2.6532462e-01   1.6532463e-01
   1.3830000e+00   1.6227630e+00   2.6333520e-01   1.6333520e-01   2.6333520e-01   1.6333520e-01
   1.3820000e+00   1.6182804e+00   2.6151050e-01   1.6151050e-01   2.6151050e-01   1.6151050e-01
   1.3810000e+00   1.6140783e+00   2.5982756e-01   1.5982756e-01   2.5982756e-01   1.5982756e-01
   1.3800000e+00   1.6100966e+00   2.5825581e-01   1.5825581e-01   2.5825581e-01   1.5825581e-01
   1.3790000e+00   1.6063291e+00   2.5678767e-01   1.5678767e-01   2.5678767e-01   1.5678767e-01
   1.3780000e+00   1.6026926e+00   2.5538871e-01   1.5538872e-01   2.5538871e-01   1.5538872e-01
   1.3770000e+00   1.5992083e+00   2.5406466e-01   1.5406466e-01   2.5406466e-01   1.5406466e-01
   1.3760000e+00   1.5958550e+00   2.5280661e-01   1.5280661e-01   2.5280661e-01   1.5280661e-01
   1.3750000e+00   1.5926046e+00   2.5160085e-01   1.5160085e-01   2.5160085e-01   1.5160085e-01
   1.3740000e+00   1.5894368e+00   2.5043699e-01   1.5043699e-01   2.5043699e-01   1.5043699e-01
   1.3730000e+00   1.5863780e+00   2.4932687e-01   1.4932687e-01   2.4932687e-01   1.4932687e-01
   1.3720000e+00   1.5833915e+00   2.4825287e-01   1.4825286e-01   2.4825287e-01   1.4825286e-01
   1.3710000e+00   1.5804687e+00   2.4721349e-01   1.4721350e-01   2.4721349e-01   1.4721350e-01
   1.3700000e+00   1.5776244e+00   2.4621204e-01   1.4621203e-01   2.4621204e-01   1.4621203e-01
   1.3690000e+00   1.5748378e+00   2.4523908e-01   1.4523909e-01   2.4523908e-01   1.4523909e-01
   1.3680000e+00   1.5721000e+00   2.4429339e-01   1.4429339e-01   2.4429339e-01   1.4429339e-01
   1.3670000e+00   1.5694185e+00   2.4337267e-01   1.4337267e-01   2.4337267e-01   1.4337267e-01
   1.3660000e+00   1.5667874e+00   2.4248041e-01   1.4248040e-01   2.4248041e-01   1.4248040e-01
   1.3650000e+00   1.5642115e+00   2.4161290e-01   1.4161290e-01   2.4161290e-01   1.4161290e-01
   1.3640000e+00   1.5616655e+00   2.4076238e-01   1.4076238e-01   2.4076238e-01   1.4076238e-01
   1.3630000e+00   1.5591634e+00   2.3993301e-01   1.3993301e-01   2.3993301e-01   1.3993301e-01
   1.3620000e+00   1.5567047e+00   2.3912726e-01   1.3912725e-01   2.3912726e-01   1.3912725e-01
   1.3610000e+00   1.5542684e+00   2.3833232e-01   1.3833233e-01   2.3833232e-01   1.3833233e-01
   1.3600000e+00   1.5518847e+00   2.3756164e-01   1.3756163e-01   2.3756164e-01   1.3756163e-01
   1.3590000e+00   1.5495129e+00   2.3680154e-01   1.3680154e-01   2.3680154e-01   1.3680154e-01
   1.3580000e+00   1.5471803e+00   2.3605964e-01   1.3605964e-01   2.3605964e-01   1.3605964e-01
   1.3570000e+00   1.5448876e+00   2.3533534e-01   1.3533534e-01   2.3533534e-01   1.3533534e-01
   1.3560000e+00   1.5426123e+00   2.3462126e-01   1.3462127e-01   2.3462126e-01   1.3462127e-01
   1.3550000e+00   1.5403658e+00   2.3392121e-01   1.3392121e-01   2.3392121e-01   1.3392121e-01
   1.3540000e+00   1.5381357e+00   2.3323259e-01   1.3323259e-01   2.3323259e-01   1.3323259e-01
   1.3530000e+00   1.5359328e+00   2.3255734e-01   1.3255734e-01   2.3255734e-01   1.3255734e-01
   1.3520000e+00   1.5337619e+00   2.3189544e-01   1.3189544e-01   2.3189544e-01   1.3189544e-01
   1.3510000e+00   1.5316130e+00   2.3124473e-01   1.3124473e-01   2.3124473e-01   1.3124473e-01
   1.3500000e+00   1.5294715e+00   2.3060096e-01   1.3060097e-01   2.3060096e-01   1.3060097e-01
   1.3490000e+00   1.5273589e+00   2.2996906e-01   1.2996905e-01   2.2996906e-01   1.2996905e-01
   1.3480000e+00   1.5252614e+00   2.2934868e-01   1.2934868e-01   2.2934868e-01   1.2934868e-01
   1.3470000e+00   1.5231968e+00   2.2873970e-01   1.2873969e-01   2.2873970e-01   1.2873969e-01
   1.3460000e+00   1.5211334e+00   2.2813555e-01   1.2813555e-01   2.2813555e-01   1.2813555e-01
   1.3450000e+00   1.5190917e+00   2.2754177e-01   1.2754178e-01   2.2754177e-01   1.2754178e-01
   1.3440000e+00   1.5170756e+00   2.2695911e-01   1.2695912e-01   2.2695911e-01   1.2695912e-01
   1.3430000e+00   1.5150596e+00   2.2638039e-01   1.2638040e-01   2.2638039e-01   1.2638040e-01
   1.3420000e+00   1.5130731e+00   2.2581252e-01   1.2581252e-01   2.2581252e-01   1.2581252e-01
   1.3410000e+00   1.5110993e+00   2.2525380e-01   1.2525379e-01   2.2525380e-01   1.2525379e-01
   1.3400000e+00   1.5091480e+00   2.2470273e-01   1.2470274e-01   2.2470273e-01   1.2470274e-01
   1.3390000e+00   1.5072057e+00   2.2415865e-01   1.2415865e-01   2.2415865e-01   1.2415865e-01
   1.3380000e+00   1.5052653e+00   2.2361765e-01   1.2361765e-01   2.2361765e-01   1.2361765e-01
   1.3370000e+00   1.5033468e+00   2.2308610e-01   1.2308611e-01   2.2308610e-01   1.2308611e-01
   1.3360000e+00   1.5014407e+00   2.2256138e-01   1.2256138e-01   2.2256138e-01   1.2256138e-01
   1.3350000e+00   1.4995540e+00   2.2204471e-01   1.2204471e-01   2.2204471e-01   1.2204471e-01
   1.3340000e+00   1.4976669e+00   2.2153074e-01   1.2153075e-01   2.2153074e-01   1.2153075e-01
   1.3330000e+00   1.4957972e+00   2.2102476e-01   1.2102476e-01   2.2102476e-01   1.2102476e-01
   1.3320000e+00   1.4939485e+00   2.2052701e-01   1.2052702e-01   2.2052701e-01   1.2052702e-01
   1.3310000e+00   1.4920963e+00   2.2003177e-01   1.2003177e-01   2.2003177e-01   1.2003177e-01
   1.3300000e+00   1.4902567e+00   2.1954203e-01   1.1954203e-01   2.1954203e-01   1.1954203e-01
   1.3290000e+00   1.4884352e+00   2.1905995e-01   1.1905995e-01   2.1905995e-01   1.1905995e-01
   1.3280000e+00   1.4866251e+00   2.1858370e-01   1.1858370e-01   2.1858370e-01   1.1858370e-01
   1.3270000e+00   1.4848181e+00   2.1810986e-01   1.1810986e-01   2.1810986e-01   1.1810986e-01
   1.3260000e+00   1.4830315e+00   2.1764462e-01   1.1764462e-01   2.1764462e-01   1.1764462e-01
   1.3250000e+00   1.4812408e+00   2.1718058e-01   1.1718057e-01   2.1718058e-01   1.1718057e-01
   1.3240000e+00   1.4794748e+00   2.1672524e-01   1.1672524e-01   2.1672524e-01   1.1672524e-01
   1.3230000e+00   1.4777076e+00   2.1627331e-01   1.1627331e-01   2.1627331e-01   1.1627331e-01
   1.3220000e+00   1.4759457e+00   2.1582259e-01   1.1582258e-01   2.1582259e-01   1.1582258e-01
   1.3210000e+00   1.4741981e+00   2.1537935e-01   1.1537935e-01   2.1537935e-01   1.1537935e-01
   1.3200000e+00   1.4724643e+00   2.1494214e-01   1.1494214e-01   2.1494214e-01   1.1494214e-01
   1.3190000e+00   1.4707223e+00   2.1450447e-01   1.1450447e-01   2.1450447e-01   1.1450447e-01
   1.3180000e+00   1.4690015e+00   2.1407559e-01   1.1407560e-01   2.1407559e-01   1.1407560e-01
   1.3170000e+00   1.4672841e+00   2.1364934e-01   1.1364934e-01   2.1364934e-01   1.1364934e-01
   1.3160000e+00   1.4655785e+00   2.1322678e-01   1.1322678e-01   2.1322678e-01   1.1322678e-01
   1.3150000e+00   1.4638879e+00   2.1280941e-01   1.1280941e-01   2.1280941e-01   1.1280941e-01
   1.3140000e+00   1.4621971e+00   2.1239651e-01   1.1239650e-01   2.1239651e-01   1.1239650e-01
   1.3130000e+00   1.4605072e+00   2.1198484e-01   1.1198485e-01   2.1198484e-01   1.1198485e-01
   1.3120000e+00   1.4588295e+00   2.1157712e-01   1.1157711e-01   2.1157712e-01   1.1157711e-01
   1.3110000e+00   1.4571565e+00   2.1117435e-01   1.1117434e-01   2.1117435e-01   1.1117434e-01
   1.3100000e+00   1.4554938e+00   2.1077355e-01   1.1077355e-01   2.1077355e-01   1.1077355e-01
   1.3090000e+00   1.4538375e+00   2.1037938e-01   1.1037938e-01   2.1037938e-01   1.1037938e-01
   1.3080000e+00   1.4521927e+00   2.0998606e-01   1.0998606e-01   2.0998606e-01   1.0998606e-01
   1.3070000e+00   1.4505351e+00   2.0959597e-01   1.0959597e-01   2.0959597e-01   1.0959597e-01
   1.3060000e+00   1.4489074e+00   2.0921118e-01   1.0921119e-01   2.0921118e-01   1.0921119e-01
   1.3050000e+00   1.4472780e+00   2.0882754e-01   1.0882754e-01   2.0882754e-01   1.0882754e-01
   1.3040000e+00   1.4456507e+00   2.0844980e-01   1.0844979e-01   2.0844980e-01   1.0844979e-01
   1.3030000e+00   1.4440222e+00   2.0807011e-01   1.0807010e-01   2.0807011e-01   1.0807010e-01
   1.3020000e+00   1.4424112e+00   2.0769764e-01   1.0769764e-01   2.0769764e-01   1.0769764e-01
   1.3010000e+00   1.4408148e+00   2.0732890e-01   1.0732890e-01   2.0732890e-01   1.0732890e-01
   1.3000000e+00   1.4392159e+00   2.0696249e-01   1.0696248e-01   2.0696249e-01   1.0696248e-01
   1.2990000e+00   1.4376200e+00   2.0659777e-01   1.0659777e-01   2.0659777e-01   1.0659777e-01
   1.2980000e+00   1.4360253e+00   2.0623540e-01   1.0623540e-01   2.0623540e-01   1.0623540e-01
   1.2970000e+00   1.4344441e+00   2.0587813e-01   1.0587814e-01   2.0587813e-01   1.0587814e-01
   1.2960000e+00   1.4328638e+00   2.0552215e-01   1.0552214e-01   2.0552215e-01   1.0552214e-01
   1.2950000e+00   1.4312859e+00   2.0516861e-01   1.0516861e-01   2.0516861e-01   1.0516861e-01
   1.2940000e+00   1.4297070e+00   2.0481675e-01   1.0481675e-01   2.0481675e-01   1.0481675e-01
   1.2930000e+00   1.4281432e+00   2.0446931e-01   1.0446930e-01   2.0446931e-01   1.0446930e-01
   1.2920000e+00   1.4265784e+00   2.0412363e-01   1.0412362e-01   2.0412363e-01   1.0412362e-01
   1.2910000e+00   1.4250282e+00   2.0378218e-01   1.0378218e-01   2.0378218e-01   1.0378218e-01
   1.2900000e+00   1.4234760e+00   2.0343993e-01   1.0343993e-01   2.0343993e-01   1.0343993e-01
   1.2890000e+00   1.4219240e+00   2.0310199e-01   1.0310199e-01   2.0310199e-01   1.0310199e-01
   1.2880000e+00   1.4203911e+00   2.0277006e-01   1.0277007e-01   2.0277006e-01   1.0277007e-01
   1.2870000e+00   1.4188516e+00   2.0243447e-01   1.0243447e-01   2.0243447e-01   1.0243447e-01
   1.2860000e+00   1.4173178e+00   2.0210503e-01   1.0210503e-01   2.0210503e-01   1.0210503e-01
   1.2850000e+00   1.4157949e+00   2.0177692e-01   1.0177693e-01   2.0177692e-01   1.0177693e-01
   1.2840000e+00   1.4142759e+00   2.0145249e-01   1.0145249e-01   2.0145249e-01   1.0145249e-01
   1.2830000e+00   1.4127442e+00   2.0112625e-01   1.0112624e-01   2.0112625e-01   1.0112624e-01
   1.2820000e+00   1.4112301e+00   2.0080529e-01   1.0080530e-01   2.0080529e-01   1.0080530e-01
   1.2810000e+00   1.4097192e+00   2.0048528e-01   1.0048528e-01   2.0048528e-01   1.0048528e-01
   1.2800000e+00   1.4082224e+00   2.0017076e-01   1.0017078e-01   2.0017076e-01   1.0017078e-01
   1.2790000e+00   1.4067162e+00   1.9985496e-01   9.9854764e-02   1.9985496e-01   9.9854764e-02
   1.2780000e+00   1.4052127e+00   1.9954275e-01   9.9542388e-02   1.9954275e-01   9.9542388e-02
   1.2770000e+00   1.4037176e+00   1.9923138e-01   9.9231430e-02   1.9923138e-01   9.9231430e-02
   1.2760000e+00   1.4022225e+00   1.9892180e-01   9.8921750e-02   1.9892180e-01   9.8921750e-02
   1.2750000e+00   1.4007392e+00   1.9861564e-01   9.8615844e-02   1.9861564e-01   9.8615844e-02
   1.2740000e+00   1.3992584e+00   1.9831163e-01   9.8311687e-02   1.9831163e-01   9.8311687e-02
   1.2730000e+00   1.3977778e+00   1.9800885e-01   9.8008895e-02   1.9800885e-01   9.8008895e-02
   1.2720000e+00   1.3962961e+00   1.9770736e-01   9.7707143e-02   1.9770736e-01   9.7707143e-02
   1.2710000e+00   1.3948355e+00   1.9741005e-01   9.7410170e-02   1.9741005e-01   9.7410170e-02
   1.2700000e+00   1.3933563e+00   1.9711180e-01   9.7111683e-02   1.9711180e-01   9.7111683e-02
   1.2690000e+00   1.3918884e+00   1.9681655e-01   9.6816704e-02   1.9681655e-01   9.6816704e-02
   1.2680000e+00   1.3904294e+00   1.9652300e-01   9.6522907e-02   1.9652300e-01   9.6522907e-02
   1.2670000e+00   1.3889731e+00   1.9623264e-01   9.6232734e-02   1.9623264e-01   9.6232734e-02
   1.2660000e+00   1.3875133e+00   1.9594257e-01   9.5942250e-02   1.9594257e-01   9.5942250e-02
   1.2650000e+00   1.3860606e+00   1.9565337e-01   9.5653813e-02   1.9565337e-01   9.5653813e-02
   1.2640000e+00   1.3846051e+00   1.9536783e-01   9.5367517e-02   1.9536783e-01   9.5367517e-02
   1.2630000e+00   1.3831647e+00   1.9508320e-01   9.5083116e-02   1.9508320e-01   9.5083116e-02
   1.2620000e+00   1.3817215e+00   1.9480126e-01   9.4801416e-02   1.9480126e-01   9.4801416e-02
   1.2610000e+00   1.3802889e+00   1.9452123e-01   9.4521017e-02   1.9452123e-01   9.4521017e-02
   1.2600000e+00   1.3788465e+00   1.9424010e-01   9.4239751e-02   1.9424010e-01   9.4239751e-02
   1.2590000e+00   1.3774061e+00   1.9396206e-01   9.3962226e-02   1.9396206e-01   9.3962226e-02
   1.2580000e+00   1.3759830e+00   1.9368684e-01   9.3686863e-02   1.9368684e-01   9.3686863e-02
   1.2570000e+00   1.3745495e+00   1.9341121e-01   9.3410801e-02   1.9341121e-01   9.3410801e-02
   1.2560000e+00   1.3731317e+00   1.9313863e-01   9.3138786e-02   1.9313863e-01   9.3138786e-02
   1.2550000e+00   1.3717136e+00   1.9286767e-01   9.2867737e-02   1.9286767e-01   9.2867737e-02
   1.2540000e+00   1.3702887e+00   1.9259778e-01   9.2597881e-02   1.9259778e-01   9.2597881e-02
   1.2530000e+00   1.3688671e+00   1.9232877e-01   9.2328991e-02   1.9232877e-01   9.2328991e-02
   1.2520000e+00   1.3674533e+00   1.9206240e-01   9.2062059e-02   1.9206240e-01   9.2062059e-02
   1.2510000e+00   1.3660446e+00   1.9179702e-01   9.1797072e-02   1.9179702e-01   9.1797072e-02
   1.2500000e+00   1.3646390e+00   1.9153386e-01   9.1533659e-02   1.9153386e-01   9.1533659e-02
   1.2490000e+00   1.3632432e+00   1.9127133e-01   9.1271271e-02   1.9127133e-01   9.1271271e-02
   1.2480000e+00   1.3618361e+00   1.9100985e-01   9.1009782e-02   1.9100985e-01   9.1009782e-02
   1.2470000e+00   1.3604286e+00   1.9074958e-01   9.0749117e-02   1.9074958e-01   9.0749117e-02
   1.2460000e+00   1.3590370e+00   1.9049264e-01   9.0492415e-02   1.9049264e-01   9.0492415e-02
   1.2450000e+00   1.3576312e+00   1.9023404e-01   9.0234184e-02   1.9023404e-01   9.0234184e-02
   1.2440000e+00   1.3562438e+00   1.8997911e-01   8.9978871e-02   1.8997911e-01   8.9978871e-02
   1.2430000e+00   1.3548539e+00   1.8972440e-01   8.9724842e-02   1.8972440e-01   8.9724842e-02
   1.2420000e+00   1.3534643e+00   1.8947265e-01   8.9472517e-02   1.8947265e-01   8.9472517e-02
   1.2410000e+00   1.3520921e+00   1.8922210e-01   8.9222342e-02   1.8922210e-01   8.9222342e-02
   1.2400000e+00   1.3506989e+00   1.8897117e-01   8.8971134e-02   1.8897117e-01   8.8971134e-02
   1.2390000e+00   1.3493207e+00   1.8872243e-01   8.8722519e-02   1.8872243e-01   8.8722519e-02
   1.2380000e+00   1.3479421e+00   1.8847545e-01   8.8475203e-02   1.8847545e-01   8.8475203e-02
   1.2370000e+00   1.3465712e+00   1.8822875e-01   8.8228923e-02   1.8822875e-01   8.8228923e-02
   1.2360000e+00   1.3451903e+00   1.8798354e-01   8.7983641e-02   1.8798354e-01   8.7983641e-02
   1.2350000e+00   1.3438313e+00   1.8774108e-01   8.7741335e-02   1.8774108e-01   8.7741335e-02
   1.2340000e+00   1.3424514e+00   1.8749775e-01   8.7497438e-02   1.8749775e-01   8.7497438e-02
   1.2330000e+00   1.3410892e+00   1.8725753e-01   8.7257227e-02   1.8725753e-01   8.7257227e-02
   1.2320000e+00   1.3397298e+00   1.8701814e-01   8.7017783e-02   1.8701814e-01   8.7017783e-02
   1.2310000e+00   1.3383696e+00   1.8677956e-01   8.6779175e-02   1.8677956e-01   8.6779175e-02
   1.2300000e+00   1.3370089e+00   1.8654136e-01   8.6541506e-02   1.8654136e-01   8.6541506e-02
   1.2290000e+00   1.3356481e+00   1.8630453e-01   8.6304639e-02   1.8630453e-01   8.6304639e-02
   1.2280000e+00   1.3342878e+00   1.8606862e-01   8.6068663e-02   1.8606862e-01   8.6068663e-02
   1.2270000e+00   1.3329388e+00   1.8583527e-01   8.5835213e-02   1.8583527e-01   8.5835213e-02
   1.2260000e+00   1.3315833e+00   1.8560112e-01   8.5601517e-02   1.8560112e-01   8.5601517e-02
   1.2250000e+00   1.3302387e+00   1.8537022e-01   8.5370502e-02   1.8537022e-01   8.5370502e-02
   1.2240000e+00   1.3288916e+00   1.8513992e-01   8.5139974e-02   1.8513992e-01   8.5139974e-02
   1.2230000e+00   1.3275416e+00   1.8491022e-01   8.4910060e-02   1.8491022e-01   8.4910060e-02
   1.2220000e+00   1.3261963e+00   1.8468058e-01   8.4680740e-02   1.8468058e-01   8.4680740e-02
   1.2210000e+00   1.3248620e+00   1.8445458e-01   8.4454389e-02   1.8445458e-01   8.4454389e-02
   1.2200000e+00   1.3235138e+00   1.8422670e-01   8.4227049e-02   1.8422670e-01   8.4227049e-02
   1.2190000e+00   1.3221860e+00   1.8400256e-01   8.4002621e-02   1.8400256e-01   8.4002621e-02
   1.2180000e+00   1.3208428e+00   1.8377794e-01   8.3778140e-02   1.8377794e-01   8.3778140e-02
   1.2170000e+00   1.3195057e+00   1.8355408e-01   8.3553685e-02   1.8355408e-01   8.3553685e-02
   1.2160000e+00   1.3181683e+00   1.8333161e-01   8.3331461e-02   1.8333161e-01   8.3331461e-02
   1.2150000e+00   1.3168567e+00   1.8311209e-01   8.3112529e-02   1.8311209e-01   8.3112529e-02
   1.2140000e+00   1.3155170e+00   1.8289154e-01   8.2891747e-02   1.8289154e-01   8.2891747e-02
   1.2130000e+00   1.3141895e+00   1.8267163e-01   8.2671838e-02   1.8267163e-01   8.2671838e-02
   1.2120000e+00   1.3128717e+00   1.8245401e-01   8.2454304e-02   1.8245401e-01   8.2454304e-02
   1.2110000e+00   1.3115365e+00   1.8223668e-01   8.2236523e-02   1.8223668e-01   8.2236523e-02
   1.2100000e+00   1.3102229e+00   1.8202098e-01   8.2021141e-02   1.8202098e-01   8.2021141e-02
   1.2090000e+00   1.3089064e+00   1.8180636e-01   8.1806102e-02   1.8180636e-01   8.1806102e-02
   1.2080000e+00   1.3075884e+00   1.8159137e-01   8.1591662e-02   1.8159137e-01   8.1591662e-02
   1.2070000e+00   1.3062676e+00   1.8137762e-01   8.1377753e-02   1.8137762e-01   8.1377753e-02
   1.2060000e+00   1.3049547e+00   1.8116660e-01   8.1166803e-02   1.8116660e-01   8.1166803e-02
   1.2050000e+00   1.3036362e+00   1.8095404e-01   8.0954337e-02   1.8095404e-01   8.0954337e-02
   1.2040000e+00   1.3023319e+00   1.8074505e-01   8.0744918e-02   1.8074505e-01   8.0744918e-02
   1.2030000e+00   1.3010261e+00   1.8053572e-01   8.0535962e-02   1.8053572e-01   8.0535962e-02
   1.2020000e+00   1.2997080e+00   1.8032595e-01   8.0325794e-02   1.8032595e-01   8.0325794e-02
   1.2010000e+00   1.2984038e+00   1.8011825e-01   8.0118500e-02   1.8011825e-01   8.0118500e-02
   1.2000000e+00   1.2970986e+00   1.7991167e-01   7.9911748e-02   1.7991167e-01   7.9911748e-02
   1.1990000e+00   1.2957932e+00   1.7970571e-01   7.9705671e-02   1.7970571e-01   7.9705671e-02
   1.1980000e+00   1.2945073e+00   1.7950268e-01   7.9502533e-02   1.7950268e-01   7.9502533e-02
   1.1970000e+00   1.2932065e+00   1.7929763e-01   7.9297711e-02   1.7929763e-01   7.9297711e-02
   1.1960000e+00   1.2919014e+00   1.7909337e-01   7.9093751e-02   1.7909337e-01   7.9093751e-02
   1.1950000e+00   1.2906101e+00   1.7889258e-01   7.8892596e-02   1.7889258e-01   7.8892596e-02
   1.1940000e+00   1.2893071e+00   1.7869022e-01   7.8690373e-02   1.7869022e-01   7.8690373e-02
   1.1930000e+00   1.2880218e+00   1.7849018e-01   7.8489978e-02   1.7849018e-01   7.8489978e-02
   1.1920000e+00   1.2867310e+00   1.7829046e-01   7.8290752e-02   1.7829046e-01   7.8290752e-02
   1.1910000e+00   1.2854276e+00   1.7809048e-01   7.8090389e-02   1.7809048e-01   7.8090389e-02
   1.1900000e+00   1.2841543e+00   1.7789384e-01   7.7893741e-02   1.7789384e-01   7.7893741e-02
   1.1890000e+00   1.2828587e+00   1.7769577e-01   7.7695741e-02   1.7769577e-01   7.7695741e-02
   1.1880000e+00   1.2815753e+00   1.7750032e-01   7.7499907e-02   1.7750032e-01   7.7499907e-02
   1.1870000e+00   1.2802899e+00   1.7730392e-01   7.7303732e-02   1.7730392e-01   7.7303732e-02
   1.1860000e+00   1.2790068e+00   1.7710973e-01   7.7109759e-02   1.7710973e-01   7.7109759e-02
   1.1850000e+00   1.2777204e+00   1.7691428e-01   7.6914083e-02   1.7691428e-01   7.6914083e-02
   1.1840000e+00   1.2764379e+00   1.7672111e-01   7.6721366e-02   1.7672111e-01   7.6721366e-02
   1.1830000e+00   1.2751644e+00   1.7652943e-01   7.6529056e-02   1.7652943e-01   7.6529056e-02
   1.1820000e+00   1.2738841e+00   1.7633776e-01   7.6337437e-02   1.7633776e-01   7.6337437e-02
   1.1810000e+00   1.2726080e+00   1.7614613e-01   7.6146398e-02   1.7614613e-01   7.6146398e-02
   1.1800000e+00   1.2713344e+00   1.7595610e-01   7.5956002e-02   1.7595610e-01   7.5956002e-02
   1.1790000e+00   1.2700533e+00   1.7576593e-01   7.5766065e-02   1.7576593e-01   7.5766065e-02
   1.1780000e+00   1.2687902e+00   1.7557887e-01   7.5578786e-02   1.7557887e-01   7.5578786e-02
   1.1770000e+00   1.2675166e+00   1.7539066e-01   7.5390226e-02   1.7539066e-01   7.5390226e-02
   1.1760000e+00   1.2662474e+00   1.7520288e-01   7.5202850e-02   1.7520288e-01   7.5202850e-02
   1.1750000e+00   1.2649818e+00   1.7501684e-01   7.5016666e-02   1.7501684e-01   7.5016666e-02
   1.1740000e+00   1.2637142e+00   1.7483141e-01   7.4831050e-02   1.7483141e-01   7.4831050e-02
   1.1730000e+00   1.2624459e+00   1.7464591e-01   7.4645990e-02   1.7464591e-01   7.4645990e-02
   1.1720000e+00   1.2611799e+00   1.7446164e-01   7.4461684e-02   1.7446164e-01   7.4461684e-02
   1.1710000e+00   1.2599181e+00   1.7427840e-01   7.4278338e-02   1.7427840e-01   7.4278338e-02
   1.1700000e+00   1.2586572e+00   1.7409543e-01   7.4095626e-02   1.7409543e-01   7.4095626e-02
   1.1690000e+00   1.2573941e+00   1.7391374e-01   7.3913360e-02   1.7391374e-01   7.3913360e-02
   1.1680000e+00   1.2561299e+00   1.7373105e-01   7.3731093e-02   1.7373105e-01   7.3731093e-02
   1.1670000e+00   1.2548791e+00   1.7355142e-01   7.3551456e-02   1.7355142e-01   7.3551456e-02
   1.1660000e+00   1.2536138e+00   1.7337034e-01   7.3370613e-02   1.7337034e-01   7.3370613e-02
   1.1650000e+00   1.2523614e+00   1.7319132e-01   7.3191623e-02   1.7319132e-01   7.3191623e-02
   1.1640000e+00   1.2511105e+00   1.7301367e-01   7.3013443e-02   1.7301367e-01   7.3013443e-02
   1.1630000e+00   1.2498572e+00   1.7283580e-01   7.2835876e-02   1.7283580e-01   7.2835876e-02
   1.1620000e+00   1.2485959e+00   1.7265684e-01   7.2656852e-02   1.7265684e-01   7.2656852e-02
   1.1610000e+00   1.2473405e+00   1.7248001e-01   7.2480456e-02   1.7248001e-01   7.2480456e-02
   1.1600000e+00   1.2460944e+00   1.7230458e-01   7.2304420e-02   1.7230458e-01   7.2304420e-02
   1.1590000e+00   1.2448442e+00   1.7212907e-01   7.2128795e-02   1.7212907e-01   7.2128795e-02
   1.1580000e+00   1.2436037e+00   1.7195539e-01   7.1955663e-02   1.7195539e-01   7.1955663e-02
   1.1570000e+00   1.2423589e+00   1.7178177e-01   7.1781286e-02   1.7178177e-01   7.1781286e-02
   1.1560000e+00   1.2411107e+00   1.7160715e-01   7.1607461e-02   1.7160715e-01   7.1607461e-02
   1.1550000e+00   1.2398569e+00   1.7143420e-01   7.1434015e-02   1.7143420e-01   7.1434015e-02
   1.1540000e+00   1.2386247e+00   1.7126271e-01   7.1263104e-02   1.7126271e-01   7.1263104e-02
   1.1530000e+00   1.2373783e+00   1.7109078e-01   7.1090879e-02   1.7109078e-01   7.1090879e-02
   1.1520000e+00   1.2361345e+00   1.7092013e-01   7.0920598e-02   1.7092013e-01   7.0920598e-02
   1.1510000e+00   1.2348936e+00   1.7075015e-01   7.0749816e-02   1.7075015e-01   7.0749816e-02
   1.1500000e+00   1.2336563e+00   1.7057987e-01   7.0580251e-02   1.7057987e-01   7.0580251e-02
   1.1490000e+00   1.2324217e+00   1.7041188e-01   7.0411481e-02   1.7041188e-01   7.0411481e-02
   1.1480000e+00   1.2311887e+00   1.7024322e-01   7.0243352e-02   1.7024322e-01   7.0243352e-02
   1.1470000e+00   1.2299442e+00   1.7007590e-01   7.0075509e-02   1.7007590e-01   7.0075509e-02
   1.1460000e+00   1.2287056e+00   1.6990819e-01   6.9907868e-02   1.6990819e-01   6.9907868e-02
   1.1450000e+00   1.2274671e+00   1.6974052e-01   6.9740529e-02   1.6974052e-01   6.9740529e-02
   1.1440000e+00   1.2262423e+00   1.6957535e-01   6.9575570e-02   1.6957535e-01   6.9575570e-02
   1.1430000e+00   1.2250027e+00   1.6940869e-01   6.9409070e-02   1.6940869e-01   6.9409070e-02
   1.1420000e+00   1.2237782e+00   1.6924534e-01   6.9245117e-02   1.6924534e-01   6.9245117e-02
   1.1410000e+00   1.2225441e+00   1.6908036e-01   6.9080349e-02   1.6908036e-01   6.9080349e-02
   1.1400000e+00   1.2213140e+00   1.6891694e-01   6.8916627e-02   1.6891694e-01   6.8916627e-02
   1.1390000e+00   1.2200880e+00   1.6875403e-01   6.8753898e-02   1.6875403e-01   6.8753898e-02
   1.1380000e+00   1.2188739e+00   1.6859166e-01   6.8591715e-02   1.6859166e-01   6.8591715e-02
   1.1370000e+00   1.2176342e+00   1.6842859e-01   6.8428191e-02   1.6842859e-01   6.8428191e-02
   1.1360000e+00   1.2164084e+00   1.6826631e-01   6.8266876e-02   1.6826631e-01   6.8266876e-02
   1.1350000e+00   1.2151825e+00   1.6810613e-01   6.8106041e-02   1.6810613e-01   6.8106041e-02
   1.1340000e+00   1.2139566e+00   1.6794573e-01   6.7945574e-02   1.6794573e-01   6.7945574e-02
   1.1330000e+00   1.2127370e+00   1.6778700e-01   6.7786583e-02   1.6778700e-01   6.7786583e-02
   1.1320000e+00   1.2115278e+00   1.6762800e-01   6.7627784e-02   1.6762800e-01   6.7627784e-02
   1.1310000e+00   1.2103016e+00   1.6746913e-01   6.7468729e-02   1.6746913e-01   6.7468729e-02
   1.1300000e+00   1.2090753e+00   1.6731001e-01   6.7310176e-02   1.6731001e-01   6.7310176e-02
   1.1290000e+00   1.2078602e+00   1.6715207e-01   6.7152178e-02   1.6715207e-01   6.7152178e-02
   1.1280000e+00   1.2066472e+00   1.6699623e-01   6.6996033e-02   1.6699623e-01   6.6996033e-02
   1.1270000e+00   1.2054195e+00   1.6683854e-01   6.6838593e-02   1.6683854e-01   6.6838593e-02
   1.1260000e+00   1.2042126e+00   1.6668346e-01   6.6683168e-02   1.6668346e-01   6.6683168e-02
   1.1250000e+00   1.2029963e+00   1.6652796e-01   6.6527762e-02   1.6652796e-01   6.6527762e-02
   1.1240000e+00   1.2017784e+00   1.6637247e-01   6.6372754e-02   1.6637247e-01   6.6372754e-02
   1.1230000e+00   1.2005703e+00   1.6621866e-01   6.6218276e-02   1.6621866e-01   6.6218276e-02
   1.1220000e+00   1.1993534e+00   1.6606386e-01   6.6064166e-02   1.6606386e-01   6.6064166e-02
   1.1210000e+00   1.1981455e+00   1.6591110e-01   6.5910712e-02   1.6591110e-01   6.5910712e-02
   1.1200000e+00   1.1969306e+00   1.6575816e-01   6.5758074e-02   1.6575816e-01   6.5758074e-02
   1.1190000e+00   1.1957262e+00   1.6560542e-01   6.5605761e-02   1.6560542e-01   6.5605761e-02
   1.1180000e+00   1.1945157e+00   1.6545313e-01   6.5453480e-02   1.6545313e-01   6.5453480e-02
   1.1170000e+00   1.1933000e+00   1.6530186e-01   6.5301388e-02   1.6530186e-01   6.5301388e-02
   1.1160000e+00   1.1921033e+00   1.6515111e-01   6.5151447e-02   1.6515111e-01   6.5151447e-02
   1.1150000e+00   1.1908846e+00   1.6500009e-01   6.5000123e-02   1.6500009e-01   6.5000123e-02
   1.1140000e+00   1.1896887e+00   1.6485090e-01   6.4850933e-02   1.6485090e-01   6.4850933e-02
   1.1130000e+00   1.1884767e+00   1.6470080e-01   6.4700613e-02   1.6470080e-01   6.4700613e-02
   1.1120000e+00   1.1872747e+00   1.6455225e-01   6.4552281e-02   1.6455225e-01   6.4552281e-02
   1.1110000e+00   1.1860771e+00   1.6440473e-01   6.4404338e-02   1.6440473e-01   6.4404338e-02
   1.1100000e+00   1.1848635e+00   1.6425546e-01   6.4255087e-02   1.6425546e-01   6.4255087e-02
   1.1090000e+00   1.1836649e+00   1.6410795e-01   6.4107951e-02   1.6410795e-01   6.4107951e-02
   1.1080000e+00   1.1824677e+00   1.6396082e-01   6.3961144e-02   1.6396082e-01   6.3961144e-02
   1.1070000e+00   1.1812712e+00   1.6381486e-01   6.3814735e-02   1.6381486e-01   6.3814735e-02
   1.1060000e+00   1.1800724e+00   1.6366883e-01   6.3668692e-02   1.6366883e-01   6.3668692e-02
   1.1050000e+00   1.1788719e+00   1.6352311e-01   6.3522987e-02   1.6352311e-01   6.3522987e-02
   1.1040000e+00   1.1776728e+00   1.6337779e-01   6.3377798e-02   1.6337779e-01   6.3377798e-02
   1.1030000e+00   1.1764761e+00   1.6323323e-01   6.3232957e-02   1.6323323e-01   6.3232957e-02
   1.1020000e+00   1.1752808e+00   1.6308878e-01   6.3088500e-02   1.6308878e-01   6.3088500e-02
   1.1010000e+00   1.1740832e+00   1.6294426e-01   6.2944412e-02   1.6294426e-01   6.2944412e-02
   1.1000000e+00   1.1728870e+00   1.6280089e-01   6.2800725e-02   1.6280089e-01   6.2800725e-02
   1.0990000e+00   1.1716886e+00   1.6265724e-01   6.2657403e-02   1.6265724e-01   6.2657403e-02
   1.0980000e+00   1.1704993e+00   1.6251502e-01   6.2515101e-02   1.6251502e-01   6.2515101e-02
   1.0970000e+00   1.1693095e+00   1.6237310e-01   6.2373432e-02   1.6237310e-01   6.2373432e-02
   1.0960000e+00   1.1681079e+00   1.6223105e-01   6.2231120e-02   1.6223105e-01   6.2231120e-02
   1.0950000e+00   1.1669296e+00   1.6209090e-01   6.2090865e-02   1.6209090e-01   6.2090865e-02
   1.0940000e+00   1.1657292e+00   1.6194952e-01   6.1949303e-02   1.6194952e-01   6.1949303e-02
   1.0930000e+00   1.1645497e+00   1.6180978e-01   6.1809937e-02   1.6180978e-01   6.1809937e-02
   1.0920000e+00   1.1633511e+00   1.6166934e-01   6.1669125e-02   1.6166934e-01   6.1669125e-02
   1.0910000e+00   1.1621690e+00   1.6153013e-01   6.1530348e-02   1.6153013e-01   6.1530348e-02
   1.0900000e+00   1.1609734e+00   1.6139055e-01   6.1390439e-02   1.6139055e-01   6.1390439e-02
   1.0890000e+00   1.1597944e+00   1.6125213e-01   6.1252128e-02   1.6125213e-01   6.1252128e-02
   1.0880000e+00   1.1586046e+00   1.6111403e-01   6.1114297e-02   1.6111403e-01   6.1114297e-02
   1.0870000e+00   1.1574245e+00   1.6097625e-01   6.0976493e-02   1.6097625e-01   6.0976493e-02
   1.0860000e+00   1.1562297e+00   1.6083873e-01   6.0838882e-02   1.6083873e-01   6.0838882e-02
   1.0850000e+00   1.1550482e+00   1.6070158e-01   6.0701691e-02   1.6070158e-01   6.0701691e-02
   1.0840000e+00   1.1538699e+00   1.6056534e-01   6.0565254e-02   1.6056534e-01   6.0565254e-02
   1.0830000e+00   1.1526817e+00   1.6042935e-01   6.0429369e-02   1.6042935e-01   6.0429369e-02
   1.0820000e+00   1.1515020e+00   1.6029338e-01   6.0293518e-02   1.6029338e-01   6.0293518e-02
   1.0810000e+00   1.1503270e+00   1.6015826e-01   6.0158537e-02   1.6015826e-01   6.0158537e-02
   1.0800000e+00   1.1491369e+00   1.6002271e-01   6.0023197e-02   1.6002271e-01   6.0023197e-02
   1.0790000e+00   1.1479614e+00   1.5988921e-01   5.9889165e-02   1.5988921e-01   5.9889165e-02
   1.0780000e+00   1.1467779e+00   1.5975442e-01   5.9754268e-02   1.5975442e-01   5.9754268e-02
   1.0770000e+00   1.1456050e+00   1.5962101e-01   5.9620997e-02   1.5962101e-01   5.9620997e-02
   1.0760000e+00   1.1444310e+00   1.5948764e-01   5.9487967e-02   1.5948764e-01   5.9487967e-02
   1.0750000e+00   1.1432380e+00   1.5935454e-01   5.9354240e-02   1.5935454e-01   5.9354240e-02
   1.0740000e+00   1.1420676e+00   1.5922188e-01   5.9222146e-02   1.5922188e-01   5.9222146e-02
   1.0730000e+00   1.1408958e+00   1.5909074e-01   5.9090272e-02   1.5909074e-01   5.9090272e-02
   1.0720000e+00   1.1397200e+00   1.5895795e-01   5.8958364e-02   1.5895795e-01   5.8958364e-02
   1.0710000e+00   1.1385399e+00   1.5882584e-01   5.8826208e-02   1.5882584e-01   5.8826208e-02
   1.0700000e+00   1.1373685e+00   1.5869563e-01   5.8695506e-02   1.5869563e-01   5.8695506e-02
   1.0690000e+00   1.1361965e+00   1.5856531e-01   5.8564985e-02   1.5856531e-01   5.8564985e-02
   1.0680000e+00   1.1350247e+00   1.5843465e-01   5.8434786e-02   1.5843465e-01   5.8434786e-02
   1.0670000e+00   1.1338527e+00   1.5830502e-01   5.8304915e-02   1.5830502e-01   5.8304915e-02
   1.0660000e+00   1.1326815e+00   1.5817535e-01   5.8175372e-02   1.5817535e-01   5.8175372e-02
   1.0650000e+00   1.1315013e+00   1.5804594e-01   5.8046193e-02   1.5804594e-01   5.8046193e-02
   1.0640000e+00   1.1303377e+00   1.5791698e-01   5.7917285e-02   1.5791698e-01   5.7917285e-02
   1.0630000e+00   1.1291645e+00   1.5778860e-01   5.7788706e-02   1.5778860e-01   5.7788706e-02
   1.0620000e+00   1.1280042e+00   1.5766174e-01   5.7661739e-02   1.5766174e-01   5.7661739e-02
   1.0610000e+00   1.1268332e+00   1.5753362e-01   5.7533901e-02   1.5753362e-01   5.7533901e-02
   1.0600000e+00   1.1256615e+00   1.5740657e-01   5.7406229e-02   1.5740657e-01   5.7406229e-02
   1.0590000e+00   1.1244888e+00   1.5727896e-01   5.7278926e-02   1.5727896e-01   5.7278926e-02
   1.0580000e+00   1.1233297e+00   1.5715367e-01   5.7153323e-02   1.5715367e-01   5.7153323e-02
   1.0570000e+00   1.1221575e+00   1.5702614e-01   5.7026640e-02   1.5702614e-01   5.7026640e-02
   1.0560000e+00   1.1209849e+00   1.5690068e-01   5.6900184e-02   1.5690068e-01   5.6900184e-02
   1.0550000e+00   1.1198237e+00   1.5677519e-01   5.6775350e-02   1.5677519e-01   5.6775350e-02
   1.0540000e+00   1.1186568e+00   1.5664973e-01   5.6649662e-02   1.5664973e-01   5.6649662e-02
   1.0530000e+00   1.1175030e+00   1.5652540e-01   5.6525526e-02   1.5652540e-01   5.6525526e-02
   1.0520000e+00   1.1163306e+00   1.5640039e-01   5.6400375e-02   1.5640039e-01   5.6400375e-02
   1.0510000e+00   1.1151714e+00   1.5627672e-01   5.6276968e-02   1.5627672e-01   5.6276968e-02
   1.0500000e+00   1.1139979e+00   1.5615230e-01   5.6152398e-02   1.5615230e-01   5.6152398e-02
   1.0490000e+00   1.1128496e+00   1.5602915e-01   5.6029489e-02   1.5602915e-01   5.6029489e-02
   1.0480000e+00   1.1116860e+00   1.5590666e-01   5.5906493e-02   1.5590666e-01   5.5906493e-02
   1.0470000e+00   1.1105202e+00   1.5578391e-01   5.5783596e-02   1.5578391e-01   5.5783596e-02
   1.0460000e+00   1.1093657e+00   1.5566137e-01   5.5661231e-02   1.5566137e-01   5.5661231e-02
   1.0450000e+00   1.1082070e+00   1.5553953e-01   5.5539366e-02   1.5553953e-01   5.5539366e-02
   1.0440000e+00   1.1070455e+00   1.5541785e-01   5.5417865e-02   1.5541785e-01   5.5417865e-02
   1.0430000e+00   1.1058857e+00   1.5529612e-01   5.5296133e-02   1.5529612e-01   5.5296133e-02
   1.0420000e+00   1.1047263e+00   1.5517445e-01   5.5174763e-02   1.5517445e-01   5.5174763e-02
   1.0410000e+00   1.1035640e+00   1.5505361e-01   5.5054029e-02   1.5505361e-01   5.5054029e-02
   1.0400000e+00   1.1024168e+00   1.5493422e-01   5.4933997e-02   1.5493422e-01   5.4933997e-02
   1.0390000e+00   1.1012535e+00   1.5481405e-01   5.4813726e-02   1.5481405e-01   5.4813726e-02
   1.0380000e+00   1.1001048e+00   1.5469392e-01   5.4694003e-02   1.5469392e-01   5.4694003e-02
   1.0370000e+00   1.0989409e+00   1.5457453e-01   5.4574258e-02   1.5457453e-01   5.4574258e-02
   1.0360000e+00   1.0977872e+00   1.5445574e-01   5.4455435e-02   1.5445574e-01   5.4455435e-02
   1.0350000e+00   1.0966321e+00   1.5433643e-01   5.4336296e-02   1.5433643e-01   5.4336296e-02
   1.0340000e+00   1.0954834e+00   1.5421851e-01   5.4218494e-02   1.5421851e-01   5.4218494e-02
   1.0330000e+00   1.0943240e+00   1.5409950e-01   5.4099645e-02   1.5409950e-01   5.4099645e-02
   1.0320000e+00   1.0931743e+00   1.5398242e-01   5.3982201e-02   1.5398242e-01   5.3982201e-02
   1.0310000e+00   1.0920243e+00   1.5386539e-01   5.3864988e-02   1.5386539e-01   5.3864988e-02
   1.0300000e+00   1.0908652e+00   1.5374732e-01   5.3746957e-02   1.5374732e-01   5.3746957e-02
   1.0290000e+00   1.0897157e+00   1.5363043e-01   5.3630519e-02   1.5363043e-01   5.3630519e-02
   1.0280000e+00   1.0885700e+00   1.5351433e-01   5.3514298e-02   1.5351433e-01   5.3514298e-02
   1.0270000e+00   1.0874086e+00   1.5339658e-01   5.3396950e-02   1.5339658e-01   5.3396950e-02
   1.0260000e+00   1.0862636e+00   1.5328132e-01   5.3281325e-02   1.5328132e-01   5.3281325e-02
   1.0250000e+00   1.0851124e+00   1.5316593e-01   5.3165846e-02   1.5316593e-01   5.3165846e-02
   1.0240000e+00   1.0839656e+00   1.5305053e-01   5.3050616e-02   1.5305053e-01   5.3050616e-02
   1.0230000e+00   1.0828216e+00   1.5293554e-01   5.2935696e-02   1.5293554e-01   5.2935696e-02
   1.0220000e+00   1.0816766e+00   1.5282079e-01   5.2821024e-02   1.5282079e-01   5.2821024e-02
   1.0210000e+00   1.0805230e+00   1.5270693e-01   5.2706645e-02   1.5270693e-01   5.2706645e-02
   1.0200000e+00   1.0793793e+00   1.5259203e-01   5.2592509e-02   1.5259203e-01   5.2592509e-02
   1.0190000e+00   1.0782315e+00   1.5247870e-01   5.2478636e-02   1.5247870e-01   5.2478636e-02
   1.0180000e+00   1.0770835e+00   1.5236533e-01   5.2365031e-02   1.5236533e-01   5.2365031e-02
   1.0170000e+00   1.0759384e+00   1.5225140e-01   5.2251696e-02   1.5225140e-01   5.2251696e-02
   1.0160000e+00   1.0747944e+00   1.5213881e-01   5.2138591e-02   1.5213881e-01   5.2138591e-02
   1.0150000e+00   1.0736478e+00   1.5202577e-01   5.2025819e-02   1.5202577e-01   5.2025819e-02
   1.0140000e+00   1.0724993e+00   1.5191315e-01   5.1913215e-02   1.5191315e-01   5.1913215e-02
   1.0130000e+00   1.0713531e+00   1.5180084e-01   5.1800904e-02   1.5180084e-01   5.1800904e-02
   1.0120000e+00   1.0702127e+00   1.5168917e-01   5.1689219e-02   1.5168917e-01   5.1689219e-02
   1.0110000e+00   1.0690756e+00   1.5157844e-01   5.1578222e-02   1.5157844e-01   5.1578222e-02
   1.0100000e+00   1.0679259e+00   1.5146635e-01   5.1466658e-02   1.5146635e-01   5.1466658e-02
   1.0090000e+00   1.0667882e+00   1.5135565e-01   5.1355360e-02   1.5135565e-01   5.1355360e-02
   1.0080000e+00   1.0656447e+00   1.5124485e-01   5.1244908e-02   1.5124485e-01   5.1244908e-02
   1.0070000e+00   1.0645040e+00   1.5113516e-01   5.1134748e-02   1.5113516e-01   5.1134748e-02
   1.0060000e+00   1.0633585e+00   1.5102436e-01   5.1024104e-02   1.5102436e-01   5.1024104e-02
   1.0050000e+00   1.0622270e+00   1.5091482e-01   5.0914967e-02   1.5091482e-01   5.0914967e-02
   1.0040000e+00   1.0610829e+00   1.5080502e-01   5.0805050e-02   1.5080502e-01   5.0805050e-02
   1.0030000e+00   1.0599404e+00   1.5069547e-01   5.0695358e-02   1.5069547e-01   5.0695358e-02
   1.0020000e+00   1.0588033e+00   1.5058729e-01   5.0586919e-02   1.5058729e-01   5.0586919e-02
   1.0010000e+00   1.0576651e+00   1.5047818e-01   5.0477791e-02   1.5047818e-01   5.0477791e-02
   1.0000000e+00   1.0565275e+00   1.5036988e-01   5.0369643e-02   1.5036988e-01   5.0369643e-02
   9.9900000e-01   1.0553923e+00   1.5026136e-01   5.0261307e-02   1.5026136e-01   5.0261307e-02
   9.9800000e-01   1.0542516e+00   1.5015347e-01   5.0153336e-02   1.5015347e-01   5.0153336e-02
   9.9700000e-01   1.0531179e+00   1.5004593e-01   5.0045810e-02   1.5004593e-01   5.0045810e-02
   9.9600000e-01   1.0519787e+00   1.4993811e-01   4.9938392e-02   1.4993811e-01   4.9938392e-02
   9.9500000e-01   1.0508443e+00   1.4983113e-01   4.9831216e-02   1.4983113e-01   4.9831216e-02
   9.9400000e-01   1.0497068e+00   1.4972419e-01   4.9724366e-02   1.4972419e-01   4.9724366e-02
   9.9300000e-01   1.0485722e+00   1.4961760e-01   4.9617818e-02   1.4961760e-01   4.9617818e-02
   9.9200000e-01   1.0474363e+00   1.4951139e-01   4.9511510e-02   1.4951139e-01   4.9511510e-02
   9.9100000e-01   1.0463023e+00   1.4940549e-01   4.9405479e-02   1.4940549e-01   4.9405479e-02
   9.9000000e-01   1.0451667e+00   1.4929956e-01   4.9299690e-02   1.4929956e-01   4.9299690e-02
   9.8900000e-01   1.0440380e+00   1.4919424e-01   4.9194066e-02   1.4919424e-01   4.9194066e-02
   9.8800000e-01   1.0428978e+00   1.4908891e-01   4.9088799e-02   1.4908891e-01   4.9088799e-02
   9.8700000e-01   1.0417688e+00   1.4898358e-01   4.8983747e-02   1.4898358e-01   4.8983747e-02
   9.8600000e-01   1.0406392e+00   1.4887939e-01   4.8879054e-02   1.4887939e-01   4.8879054e-02
   9.8500000e-01   1.0395015e+00   1.4877485e-01   4.8774534e-02   1.4877485e-01   4.8774534e-02
   9.8400000e-01   1.0383741e+00   1.4867017e-01   4.8670255e-02   1.4867017e-01   4.8670255e-02
   9.8300000e-01   1.0372468e+00   1.4856654e-01   4.8566295e-02   1.4856654e-01   4.8566295e-02
   9.8200000e-01   1.0361079e+00   1.4846290e-01   4.8462485e-02   1.4846290e-01   4.8462485e-02
   9.8100000e-01   1.0349812e+00   1.4835932e-01   4.8358970e-02   1.4835932e-01   4.8358970e-02
   9.8000000e-01   1.0338547e+00   1.4825570e-01   4.8255826e-02   1.4825570e-01   4.8255826e-02
   9.7900000e-01   1.0327194e+00   1.4815293e-01   4.8152768e-02   1.4815293e-01   4.8152768e-02
   9.7800000e-01   1.0315907e+00   1.4804995e-01   4.8050031e-02   1.4804995e-01   4.8050031e-02
   9.7700000e-01   1.0304643e+00   1.4794719e-01   4.7947524e-02   1.4794719e-01   4.7947524e-02
   9.7600000e-01   1.0293348e+00   1.4784499e-01   4.7845243e-02   1.4784499e-01   4.7845243e-02
   9.7500000e-01   1.0282021e+00   1.4774310e-01   4.7743294e-02   1.4774310e-01   4.7743294e-02
   9.7400000e-01   1.0270768e+00   1.4764109e-01   4.7641418e-02   1.4764109e-01   4.7641418e-02
   9.7300000e-01   1.0259522e+00   1.4754021e-01   4.7540013e-02   1.4754021e-01   4.7540013e-02
   9.7200000e-01   1.0248271e+00   1.4743881e-01   4.7438663e-02   1.4743881e-01   4.7438663e-02
   9.7100000e-01   1.0236929e+00   1.4733764e-01   4.7337644e-02   1.4733764e-01   4.7337644e-02
   9.7000000e-01   1.0225672e+00   1.4723678e-01   4.7236803e-02   1.4723678e-01   4.7236803e-02
   9.6900000e-01   1.0214436e+00   1.4713597e-01   4.7136310e-02   1.4713597e-01   4.7136310e-02
   9.6800000e-01   1.0203191e+00   1.4703570e-01   4.7035930e-02   1.4703570e-01   4.7035930e-02
   9.6700000e-01   1.0191956e+00   1.4693554e-01   4.6935903e-02   1.4693554e-01   4.6935903e-02
   9.6600000e-01   1.0180721e+00   1.4683639e-01   4.6836037e-02   1.4683639e-01   4.6836037e-02
   9.6500000e-01   1.0169489e+00   1.4673616e-01   4.6736410e-02   1.4673616e-01   4.6736410e-02
   9.6400000e-01   1.0158203e+00   1.4663695e-01   4.6637068e-02   1.4663695e-01   4.6637068e-02
   9.6300000e-01   1.0146927e+00   1.4653784e-01   4.6537838e-02   1.4653784e-01   4.6537838e-02
   9.6200000e-01   1.0135706e+00   1.4643928e-01   4.6439018e-02   1.4643928e-01   4.6439018e-02
   9.6100000e-01   1.0124481e+00   1.4634069e-01   4.6340281e-02   1.4634069e-01   4.6340281e-02
   9.6000000e-01   1.0113258e+00   1.4624211e-01   4.6241819e-02   1.4624211e-01   4.6241819e-02
   9.5900000e-01   1.0102046e+00   1.4614358e-01   4.6143649e-02   1.4614358e-01   4.6143649e-02
   9.5800000e-01   1.0090823e+00   1.4604570e-01   4.6045584e-02   1.4604570e-01   4.6045584e-02
   9.5700000e-01   1.0079612e+00   1.4594774e-01   4.5947849e-02   1.4594774e-01   4.5947849e-02
   9.5600000e-01   1.0068400e+00   1.4585009e-01   4.5850347e-02   1.4585009e-01   4.5850347e-02
   9.5500000e-01   1.0057190e+00   1.4575281e-01   4.5752976e-02   1.4575281e-01   4.5752976e-02
   9.5400000e-01   1.0045986e+00   1.4565591e-01   4.5655928e-02   1.4565591e-01   4.5655928e-02
   9.5300000e-01   1.0034786e+00   1.4555905e-01   4.5559154e-02   1.4555905e-01   4.5559154e-02
   9.5200000e-01   1.0023580e+00   1.4546208e-01   4.5462469e-02   1.4546208e-01   4.5462469e-02
   9.5100000e-01   1.0012383e+00   1.4536629e-01   4.5366087e-02   1.4536629e-01   4.5366087e-02
   9.5000000e-01   1.0001194e+00   1.4527014e-01   4.5269782e-02   1.4527014e-01   4.5269782e-02
   9.4900000e-01   9.9900143e-01   1.4517384e-01   4.5173822e-02   1.4517384e-01   4.5173822e-02
   9.4800000e-01   9.9788360e-01   1.4507783e-01   4.5078143e-02   1.4507783e-01   4.5078143e-02
   9.4700000e-01   9.9676481e-01   1.4498231e-01   4.4982571e-02   1.4498231e-01   4.4982571e-02
   9.4600000e-01   9.9564694e-01   1.4488709e-01   4.4887277e-02   1.4488709e-01   4.4887277e-02
   9.4500000e-01   9.9452935e-01   1.4479176e-01   4.4792184e-02   1.4479176e-01   4.4792184e-02
   9.4400000e-01   9.9341211e-01   1.4469741e-01   4.4697240e-02   1.4469741e-01   4.4697240e-02
   9.4300000e-01   9.9229453e-01   1.4460233e-01   4.4602632e-02   1.4460233e-01   4.4602632e-02
   9.4200000e-01   9.9117827e-01   1.4450806e-01   4.4508150e-02   1.4450806e-01   4.4508150e-02
   9.4100000e-01   9.9006198e-01   1.4441407e-01   4.4413906e-02   1.4441407e-01   4.4413906e-02
   9.4000000e-01   9.8894558e-01   1.4431973e-01   4.4319891e-02   1.4431973e-01   4.4319891e-02
   9.3900000e-01   9.8783163e-01   1.4422622e-01   4.4226106e-02   1.4422622e-01   4.4226106e-02
   9.3800000e-01   9.8671511e-01   1.4413255e-01   4.4132453e-02   1.4413255e-01   4.4132453e-02
   9.3700000e-01   9.8560039e-01   1.4403905e-01   4.4039107e-02   1.4403905e-01   4.4039107e-02
   9.3600000e-01   9.8448566e-01   1.4394544e-01   4.3945904e-02   1.4394544e-01   4.3945904e-02
   9.3500000e-01   9.8337141e-01   1.4385290e-01   4.3852973e-02   1.4385290e-01   4.3852973e-02
   9.3400000e-01   9.8225742e-01   1.4376029e-01   4.3760156e-02   1.4376029e-01   4.3760156e-02
   9.3300000e-01   9.8114374e-01   1.4366723e-01   4.3667572e-02   1.4366723e-01   4.3667572e-02
   9.3200000e-01   9.8003006e-01   1.4357532e-01   4.3575223e-02   1.4357532e-01   4.3575223e-02
   9.3100000e-01   9.7891700e-01   1.4348335e-01   4.3483089e-02   1.4348335e-01   4.3483089e-02
   9.3000000e-01   9.7780393e-01   1.4339140e-01   4.3391185e-02   1.4339140e-01   4.3391185e-02
   9.2900000e-01   9.7669194e-01   1.4329949e-01   4.3299460e-02   1.4329949e-01   4.3299460e-02
   9.2800000e-01   9.7557990e-01   1.4320760e-01   4.3207950e-02   1.4320760e-01   4.3207950e-02
   9.2700000e-01   9.7446844e-01   1.4311669e-01   4.3116622e-02   1.4311669e-01   4.3116622e-02
   9.2600000e-01   9.7335701e-01   1.4302575e-01   4.3025521e-02   1.4302575e-01   4.3025521e-02
   9.2500000e-01   9.7224555e-01   1.4293437e-01   4.2934599e-02   1.4293437e-01   4.2934599e-02
   9.2400000e-01   9.7113408e-01   1.4284410e-01   4.2843796e-02   1.4284410e-01   4.2843796e-02
   9.2300000e-01   9.7002309e-01   1.4275372e-01   4.2753264e-02   1.4275372e-01   4.2753264e-02
   9.2200000e-01   9.6891324e-01   1.4266345e-01   4.2662951e-02   1.4266345e-01   4.2662951e-02
   9.2100000e-01   9.6780300e-01   1.4257314e-01   4.2572840e-02   1.4257314e-01   4.2572840e-02
   9.2000000e-01   9.6669267e-01   1.4248280e-01   4.2482842e-02   1.4248280e-01   4.2482842e-02
   9.1900000e-01   9.6558381e-01   1.4239313e-01   4.2393205e-02   1.4239313e-01   4.2393205e-02
   9.1800000e-01   9.6447499e-01   1.4230346e-01   4.2303684e-02   1.4230346e-01   4.2303684e-02
   9.1700000e-01   9.6336569e-01   1.4221415e-01   4.2214309e-02   1.4221415e-01   4.2214309e-02
   9.1600000e-01   9.6225745e-01   1.4212495e-01   4.2125151e-02   1.4212495e-01   4.2125151e-02
   9.1500000e-01   9.6114805e-01   1.4203623e-01   4.2036163e-02   1.4203623e-01   4.2036163e-02
   9.1400000e-01   9.6004111e-01   1.4194760e-01   4.1947503e-02   1.4194760e-01   4.1947503e-02
   9.1300000e-01   9.5893270e-01   1.4185888e-01   4.1858815e-02   1.4185888e-01   4.1858815e-02
   9.1200000e-01   9.5782571e-01   1.4177033e-01   4.1770467e-02   1.4177033e-01   4.1770467e-02
   9.1100000e-01   9.5671848e-01   1.4168270e-01   4.1682332e-02   1.4168270e-01   4.1682332e-02
   9.1000000e-01   9.5561138e-01   1.4159407e-01   4.1594311e-02   1.4159407e-01   4.1594311e-02
   9.0900000e-01   9.5450469e-01   1.4150641e-01   4.1506518e-02   1.4150641e-01   4.1506518e-02
   9.0800000e-01   9.5339915e-01   1.4141885e-01   4.1418946e-02   1.4141885e-01   4.1418946e-02
   9.0700000e-01   9.5229254e-01   1.4133176e-01   4.1331456e-02   1.4133176e-01   4.1331456e-02
   9.0600000e-01   9.5118604e-01   1.4124458e-01   4.1244187e-02   1.4124458e-01   4.1244187e-02
   9.0500000e-01   9.5008098e-01   1.4115713e-01   4.1157139e-02   1.4115713e-01   4.1157139e-02
   9.0400000e-01   9.4897590e-01   1.4107063e-01   4.1070320e-02   1.4107063e-01   4.1070320e-02
   9.0300000e-01   9.4787090e-01   1.4098361e-01   4.0983601e-02   1.4098361e-01   4.0983601e-02
   9.0200000e-01   9.4676599e-01   1.4089670e-01   4.0897128e-02   1.4089670e-01   4.0897128e-02
   9.0100000e-01   9.4566198e-01   1.4081061e-01   4.0810766e-02   1.4081061e-01   4.0810766e-02
   9.0000000e-01   9.4455694e-01   1.4072468e-01   4.0724635e-02   1.4072468e-01   4.0724635e-02
   8.9900000e-01   9.4345353e-01   1.4063865e-01   4.0638687e-02   1.4063865e-01   4.0638687e-02
   8.9800000e-01   9.4235000e-01   1.4055273e-01   4.0552943e-02   1.4055273e-01   4.0552943e-02
   8.9700000e-01   9.4124724e-01   1.4046734e-01   4.0467382e-02   1.4046734e-01   4.0467382e-02
   8.9600000e-01   9.4014423e-01   1.4038193e-01   4.0381923e-02   1.4038193e-01   4.0381923e-02
   8.9500000e-01   9.3904146e-01   1.4029643e-01   4.0296713e-02   1.4029643e-01   4.0296713e-02
   8.9400000e-01   9.3793857e-01   1.4021208e-01   4.0211711e-02   1.4021208e-01   4.0211711e-02
   8.9300000e-01   9.3683617e-01   1.4012663e-01   4.0126839e-02   1.4012663e-01   4.0126839e-02
   8.9200000e-01   9.3573389e-01   1.4004231e-01   4.0042081e-02   1.4004231e-01   4.0042081e-02
   8.9100000e-01   9.3463316e-01   1.3995749e-01   3.9957649e-02   1.3995749e-01   3.9957649e-02
   8.9000000e-01   9.3353136e-01   1.3987366e-01   3.9873330e-02   1.3987366e-01   3.9873330e-02
   8.8900000e-01   9.3243052e-01   1.3978882e-01   3.9789192e-02   1.3978882e-01   3.9789192e-02
   8.8800000e-01   9.3132870e-01   1.3970507e-01   3.9705169e-02   1.3970507e-01   3.9705169e-02
   8.8700000e-01   9.3022778e-01   1.3962123e-01   3.9621320e-02   1.3962123e-01   3.9621320e-02
   8.8600000e-01   9.2912821e-01   1.3953747e-01   3.9537794e-02   1.3953747e-01   3.9537794e-02
   8.8500000e-01   9.2802726e-01   1.3945418e-01   3.9454243e-02   1.3945418e-01   3.9454243e-02
   8.8400000e-01   9.2692773e-01   1.3937092e-01   3.9371017e-02   1.3937092e-01   3.9371017e-02
   8.8300000e-01   9.2582798e-01   1.3928760e-01   3.9287913e-02   1.3928760e-01   3.9287913e-02
   8.8200000e-01   9.2472829e-01   1.3920538e-01   3.9204926e-02   1.3920538e-01   3.9204926e-02
   8.8100000e-01   9.2362964e-01   1.3912212e-01   3.9122205e-02   1.3912212e-01   3.9122205e-02
   8.8000000e-01   9.2253102e-01   1.3903995e-01   3.9039600e-02   1.3903995e-01   3.9039600e-02
   8.7900000e-01   9.2143236e-01   1.3895670e-01   3.8957241e-02   1.3895670e-01   3.8957241e-02
   8.7800000e-01   9.2033370e-01   1.3887456e-01   3.8874881e-02   1.3887456e-01   3.8874881e-02
   8.7700000e-01   9.1923499e-01   1.3879284e-01   3.8792801e-02   1.3879284e-01   3.8792801e-02
   8.7600000e-01   9.1813736e-01   1.3871126e-01   3.8710922e-02   1.3871126e-01   3.8710922e-02
   8.7500000e-01   9.1703919e-01   1.3862894e-01   3.8629149e-02   1.3862894e-01   3.8629149e-02
   8.7400000e-01   9.1594216e-01   1.3854780e-01   3.8547571e-02   1.3854780e-01   3.8547571e-02
   8.7300000e-01   9.1484451e-01   1.3846617e-01   3.8466135e-02   1.3846617e-01   3.8466135e-02
   8.7200000e-01   9.1374815e-01   1.3838467e-01   3.8384900e-02   1.3838467e-01   3.8384900e-02
   8.7100000e-01   9.1265105e-01   1.3830394e-01   3.8303797e-02   1.3830394e-01   3.8303797e-02
   8.7000000e-01   9.1155397e-01   1.3822329e-01   3.8222902e-02   1.3822329e-01   3.8222902e-02
   8.6900000e-01   9.1045800e-01   1.3814164e-01   3.8142095e-02   1.3814164e-01   3.8142095e-02
   8.6800000e-01   9.0936184e-01   1.3806111e-01   3.8061511e-02   1.3806111e-01   3.8061511e-02
   8.6700000e-01   9.0826712e-01   1.3798168e-01   3.7981178e-02   1.3798168e-01   3.7981178e-02
   8.6600000e-01   9.0717086e-01   1.3790098e-01   3.7900875e-02   1.3790098e-01   3.7900875e-02
   8.6500000e-01   9.0607580e-01   1.3782082e-01   3.7820739e-02   1.3782082e-01   3.7820739e-02
   8.6400000e-01   9.0498103e-01   1.3774091e-01   3.7740825e-02   1.3774091e-01   3.7740825e-02
   8.6300000e-01   9.0388549e-01   1.3766068e-01   3.7661047e-02   1.3766068e-01   3.7661047e-02
   8.6200000e-01   9.0279094e-01   1.3758174e-01   3.7581444e-02   1.3758174e-01   3.7581444e-02
   8.6100000e-01   9.0169667e-01   1.3750162e-01   3.7501976e-02   1.3750162e-01   3.7501976e-02
   8.6000000e-01   9.0060208e-01   1.3742267e-01   3.7422669e-02   1.3742267e-01   3.7422669e-02
   8.5900000e-01   8.9950855e-01   1.3734368e-01   3.7343530e-02   1.3734368e-01   3.7343530e-02
   8.5800000e-01   8.9841536e-01   1.3726469e-01   3.7264566e-02   1.3726469e-01   3.7264566e-02
   8.5700000e-01   8.9732139e-01   1.3718570e-01   3.7185717e-02   1.3718570e-01   3.7185717e-02
   8.5600000e-01   8.9622838e-01   1.3710674e-01   3.7107116e-02   1.3710674e-01   3.7107116e-02
   8.5500000e-01   8.9513577e-01   1.3702887e-01   3.7028513e-02   1.3702887e-01   3.7028513e-02
   8.5400000e-01   8.9404270e-01   1.3694984e-01   3.6950201e-02   1.3694984e-01   3.6950201e-02
   8.5300000e-01   8.9294998e-01   1.3687192e-01   3.6871975e-02   1.3687192e-01   3.6871975e-02
   8.5200000e-01   8.9185773e-01   1.3679371e-01   3.6793945e-02   1.3679371e-01   3.6793945e-02
   8.5100000e-01   8.9076573e-01   1.3671642e-01   3.6716104e-02   1.3671642e-01   3.6716104e-02
   8.5000000e-01   8.8967336e-01   1.3663817e-01   3.6638363e-02   1.3663817e-01   3.6638363e-02
   8.4900000e-01   8.8858242e-01   1.3656054e-01   3.6560811e-02   1.3656054e-01   3.6560811e-02
   8.4800000e-01   8.8749089e-01   1.3648316e-01   3.6483349e-02   1.3648316e-01   3.6483349e-02
   8.4700000e-01   8.8639981e-01   1.3640573e-01   3.6406093e-02   1.3640573e-01   3.6406093e-02
   8.4600000e-01   8.8530909e-01   1.3632911e-01   3.6329008e-02   1.3632911e-01   3.6329008e-02
   8.4500000e-01   8.8421834e-01   1.3625197e-01   3.6251987e-02   1.3625197e-01   3.6251987e-02
   8.4400000e-01   8.8312678e-01   1.3617533e-01   3.6175206e-02   1.3617533e-01   3.6175206e-02
   8.4300000e-01   8.8203687e-01   1.3609851e-01   3.6098514e-02   1.3609851e-01   3.6098514e-02
   8.4200000e-01   8.8094595e-01   1.3602195e-01   3.6021925e-02   1.3602195e-01   3.6021925e-02
   8.4100000e-01   8.7985655e-01   1.3594582e-01   3.5945645e-02   1.3594582e-01   3.5945645e-02
   8.4000000e-01   8.7876726e-01   1.3586930e-01   3.5869406e-02   1.3586930e-01   3.5869406e-02
   8.3900000e-01   8.7767802e-01   1.3579315e-01   3.5793341e-02   1.3579315e-01   3.5793341e-02
   8.3800000e-01   8.7658779e-01   1.3571731e-01   3.5717397e-02   1.3571731e-01   3.5717397e-02
   8.3700000e-01   8.7549885e-01   1.3564153e-01   3.5641632e-02   1.3564153e-01   3.5641632e-02
   8.3600000e-01   8.7441065e-01   1.3556567e-01   3.5566056e-02   1.3556567e-01   3.5566056e-02
   8.3500000e-01   8.7332153e-01   1.3549096e-01   3.5490590e-02   1.3549096e-01   3.5490590e-02
   8.3400000e-01   8.7223330e-01   1.3541510e-01   3.5415247e-02   1.3541510e-01   3.5415247e-02
   8.3300000e-01   8.7114508e-01   1.3534036e-01   3.5340026e-02   1.3534036e-01   3.5340026e-02
   8.3200000e-01   8.7005707e-01   1.3526518e-01   3.5265023e-02   1.3526518e-01   3.5265023e-02
   8.3100000e-01   8.6896895e-01   1.3518997e-01   3.5190122e-02   1.3518997e-01   3.5190122e-02
   8.3000000e-01   8.6788189e-01   1.3511576e-01   3.5115309e-02   1.3511576e-01   3.5115309e-02
   8.2900000e-01   8.6679382e-01   1.3504048e-01   3.5040718e-02   1.3504048e-01   3.5040718e-02
   8.2800000e-01   8.6570722e-01   1.3496620e-01   3.4966234e-02   1.3496620e-01   3.4966234e-02
   8.2700000e-01   8.6461945e-01   1.3489197e-01   3.4891961e-02   1.3489197e-01   3.4891961e-02
   8.2600000e-01   8.6353344e-01   1.3481779e-01   3.4817824e-02   1.3481779e-01   3.4817824e-02
   8.2500000e-01   8.6244637e-01   1.3474352e-01   3.4743722e-02   1.3474352e-01   3.4743722e-02
   8.2400000e-01   8.6136023e-01   1.3466973e-01   3.4669855e-02   1.3466973e-01   3.4669855e-02
   8.2300000e-01   8.6027417e-01   1.3459619e-01   3.4596118e-02   1.3459619e-01   3.4596118e-02
   8.2200000e-01   8.5918811e-01   1.3452234e-01   3.4522515e-02   1.3452234e-01   3.4522515e-02
   8.2100000e-01   8.5810198e-01   1.3444880e-01   3.4449001e-02   1.3444880e-01   3.4449001e-02
   8.2000000e-01   8.5701715e-01   1.3437569e-01   3.4375775e-02   1.3437569e-01   3.4375775e-02
   8.1900000e-01   8.5593102e-01   1.3430226e-01   3.4302561e-02   1.3430226e-01   3.4302561e-02
   8.1800000e-01   8.5484517e-01   1.3422961e-01   3.4229462e-02   1.3422961e-01   3.4229462e-02
   8.1700000e-01   8.5376077e-01   1.3415703e-01   3.4156514e-02   1.3415703e-01   3.4156514e-02
   8.1600000e-01   8.5267597e-01   1.3408330e-01   3.4083823e-02   1.3408330e-01   3.4083823e-02
   8.1500000e-01   8.5159143e-01   1.3401065e-01   3.4011162e-02   1.3401065e-01   3.4011162e-02
   8.1400000e-01   8.5050704e-01   1.3393914e-01   3.3938714e-02   1.3393914e-01   3.3938714e-02
   8.1300000e-01   8.4942242e-01   1.3386644e-01   3.3866270e-02   1.3386644e-01   3.3866270e-02
   8.1200000e-01   8.4833855e-01   1.3379403e-01   3.3794105e-02   1.3379403e-01   3.3794105e-02
   8.1100000e-01   8.4725490e-01   1.3372234e-01   3.3722024e-02   1.3372234e-01   3.3722024e-02
   8.1000000e-01   8.4617167e-01   1.3364982e-01   3.3650039e-02   1.3364982e-01   3.3650039e-02
   8.0900000e-01   8.4508802e-01   1.3357808e-01   3.3578250e-02   1.3357808e-01   3.3578250e-02
   8.0800000e-01   8.4400471e-01   1.3350663e-01   3.3506560e-02   1.3350663e-01   3.3506560e-02
   8.0700000e-01   8.4292108e-01   1.3343488e-01   3.3434996e-02   1.3343488e-01   3.3434996e-02
   8.0600000e-01   8.4183886e-01   1.3336344e-01   3.3363628e-02   1.3336344e-01   3.3363628e-02
   8.0500000e-01   8.4075578e-01   1.3329232e-01   3.3292257e-02   1.3329232e-01   3.3292257e-02
   8.0400000e-01   8.3967389e-01   1.3322129e-01   3.3221187e-02   1.3322129e-01   3.3221187e-02
   8.0300000e-01   8.3859051e-01   1.3315022e-01   3.3150163e-02   1.3315022e-01   3.3150163e-02
   8.0200000e-01   8.3750822e-01   1.3307913e-01   3.3079248e-02   1.3307913e-01   3.3079248e-02
   8.0100000e-01   8.3642630e-01   1.3300857e-01   3.3008494e-02   1.3300857e-01   3.3008494e-02
   8.0000000e-01   8.3534435e-01   1.3293807e-01   3.2937842e-02   1.3293807e-01   3.2937842e-02
   7.9900000e-01   8.3426341e-01   1.3286750e-01   3.2867421e-02   1.3286750e-01   3.2867421e-02
   7.9800000e-01   8.3318268e-01   1.3279708e-01   3.2797103e-02   1.3279708e-01   3.2797103e-02
   7.9700000e-01   8.3210128e-01   1.3272704e-01   3.2726871e-02   1.3272704e-01   3.2726871e-02
   7.9600000e-01   8.3101993e-01   1.3265689e-01   3.2656757e-02   1.3265689e-01   3.2656757e-02
   7.9500000e-01   8.2993891e-01   1.3258632e-01   3.2586773e-02   1.3258632e-01   3.2586773e-02
   7.9400000e-01   8.2885822e-01   1.3251686e-01   3.2516880e-02   1.3251686e-01   3.2516880e-02
   7.9300000e-01   8.2777710e-01   1.3244732e-01   3.2447191e-02   1.3244732e-01   3.2447191e-02
   7.9200000e-01   8.2669730e-01   1.3237786e-01   3.2377653e-02   1.3237786e-01   3.2377653e-02
   7.9100000e-01   8.2561716e-01   1.3230834e-01   3.2308166e-02   1.3230834e-01   3.2308166e-02
   7.9000000e-01   8.2453737e-01   1.3223887e-01   3.2238840e-02   1.3223887e-01   3.2238840e-02
   7.8900000e-01   8.2345704e-01   1.3216933e-01   3.2169644e-02   1.3216933e-01   3.2169644e-02
   7.8800000e-01   8.2237729e-01   1.3210063e-01   3.2100618e-02   1.3210063e-01   3.2100618e-02
   7.8700000e-01   8.2129843e-01   1.3203164e-01   3.2031628e-02   1.3203164e-01   3.2031628e-02
   7.8600000e-01   8.2021872e-01   1.3196306e-01   3.1962819e-02   1.3196306e-01   3.1962819e-02
   7.8500000e-01   8.1913971e-01   1.3189364e-01   3.1894122e-02   1.3189364e-01   3.1894122e-02
   7.8400000e-01   8.1806082e-01   1.3182582e-01   3.1825582e-02   1.3182582e-01   3.1825582e-02
   7.8300000e-01   8.1698218e-01   1.3175678e-01   3.1757158e-02   1.3175678e-01   3.1757158e-02
   7.8200000e-01   8.1590386e-01   1.3168885e-01   3.1688821e-02   1.3168885e-01   3.1688821e-02
   7.8100000e-01   8.1482553e-01   1.3162089e-01   3.1620587e-02   1.3162089e-01   3.1620587e-02
   7.8000000e-01   8.1374737e-01   1.3155295e-01   3.1552541e-02   1.3155295e-01   3.1552541e-02
   7.7900000e-01   8.1266805e-01   1.3148500e-01   3.1484599e-02   1.3148500e-01   3.1484599e-02
   7.7800000e-01   8.1159072e-01   1.3141709e-01   3.1416720e-02   1.3141709e-01   3.1416720e-02
   7.7700000e-01   8.1051353e-01   1.3134918e-01   3.1349061e-02   1.3134918e-01   3.1349061e-02
   7.7600000e-01   8.0943570e-01   1.3128118e-01   3.1281480e-02   1.3128118e-01   3.1281480e-02
   7.7500000e-01   8.0835802e-01   1.3121424e-01   3.1214020e-02   1.3121424e-01   3.1214020e-02
   7.7400000e-01   8.0728080e-01   1.3114639e-01   3.1146716e-02   1.3114639e-01   3.1146716e-02
   7.7300000e-01   8.0620334e-01   1.3107942e-01   3.1079502e-02   1.3107942e-01   3.1079502e-02
   7.7200000e-01   8.0512744e-01   1.3101196e-01   3.1012405e-02   1.3101196e-01   3.1012405e-02
   7.7100000e-01   8.0404992e-01   1.3094567e-01   3.0945400e-02   1.3094567e-01   3.0945400e-02
   7.7000000e-01   8.0297438e-01   1.3087819e-01   3.0878569e-02   1.3087819e-01   3.0878569e-02
   7.6900000e-01   8.0189669e-01   1.3081185e-01   3.0811773e-02   1.3081185e-01   3.0811773e-02
   7.6800000e-01   8.0082083e-01   1.3074545e-01   3.0745225e-02   1.3074545e-01   3.0745225e-02
   7.6700000e-01   7.9974479e-01   1.3067908e-01   3.0678697e-02   1.3067908e-01   3.0678697e-02
   7.6600000e-01   7.9866851e-01   1.3061270e-01   3.0612313e-02   1.3061270e-01   3.0612313e-02
   7.6500000e-01   7.9759345e-01   1.3054637e-01   3.0546142e-02   1.3054637e-01   3.0546142e-02
   7.6400000e-01   7.9651827e-01   1.3048003e-01   3.0479948e-02   1.3048003e-01   3.0479948e-02
   7.6300000e-01   7.9544240e-01   1.3041357e-01   3.0413932e-02   1.3041357e-01   3.0413932e-02
   7.6200000e-01   7.9436691e-01   1.3034830e-01   3.0348014e-02   1.3034830e-01   3.0348014e-02
   7.6100000e-01   7.9329210e-01   1.3028189e-01   3.0282188e-02   1.3028189e-01   3.0282188e-02
   7.6000000e-01   7.9221741e-01   1.3021662e-01   3.0216580e-02   1.3021662e-01   3.0216580e-02
   7.5900000e-01   7.9114289e-01   1.3015074e-01   3.0151029e-02   1.3015074e-01   3.0151029e-02
   7.5800000e-01   7.9006724e-01   1.3008596e-01   3.0085584e-02   1.3008596e-01   3.0085584e-02
   7.5700000e-01   7.8899304e-01   1.3002007e-01   3.0020248e-02   1.3002007e-01   3.0020248e-02
   7.5600000e-01   7.8791873e-01   1.2995532e-01   2.9955025e-02   1.2995532e-01   2.9955025e-02
   7.5500000e-01   7.8684519e-01   1.2989011e-01   2.9889964e-02   1.2989011e-01   2.9889964e-02
   7.5400000e-01   7.8577058e-01   1.2982461e-01   2.9824959e-02   1.2982461e-01   2.9824959e-02
   7.5300000e-01   7.8469675e-01   1.2975983e-01   2.9760137e-02   1.2975983e-01   2.9760137e-02
   7.5200000e-01   7.8362314e-01   1.2969503e-01   2.9695328e-02   1.2969503e-01   2.9695328e-02
   7.5100000e-01   7.8254943e-01   1.2963051e-01   2.9630766e-02   1.2963051e-01   2.9630766e-02
   7.5000000e-01   7.8147662e-01   1.2956649e-01   2.9566173e-02   1.2956649e-01   2.9566173e-02
   7.4900000e-01   7.8040323e-01   1.2950157e-01   2.9501800e-02   1.2950157e-01   2.9501800e-02
   7.4800000e-01   7.7932950e-01   1.2943755e-01   2.9437504e-02   1.2943755e-01   2.9437504e-02
   7.4700000e-01   7.7825728e-01   1.2937329e-01   2.9373367e-02   1.2937329e-01   2.9373367e-02
   7.4600000e-01   7.7718435e-01   1.2930928e-01   2.9309201e-02   1.2930928e-01   2.9309201e-02
   7.4500000e-01   7.7611202e-01   1.2924555e-01   2.9245334e-02   1.2924555e-01   2.9245334e-02
   7.4400000e-01   7.7503907e-01   1.2918126e-01   2.9181402e-02   1.2918126e-01   2.9181402e-02
   7.4300000e-01   7.7396757e-01   1.2911800e-01   2.9117671e-02   1.2911800e-01   2.9117671e-02
   7.4200000e-01   7.7289435e-01   1.2905371e-01   2.9054079e-02   1.2905371e-01   2.9054079e-02
   7.4100000e-01   7.7182340e-01   1.2899055e-01   2.8990556e-02   1.2899055e-01   2.8990556e-02
   7.4000000e-01   7.7075067e-01   1.2892726e-01   2.8927146e-02   1.2892726e-01   2.8927146e-02
   7.3900000e-01   7.6968021e-01   1.2886402e-01   2.8863922e-02   1.2886402e-01   2.8863922e-02
   7.3800000e-01   7.6860752e-01   1.2880072e-01   2.8800655e-02   1.2880072e-01   2.8800655e-02
   7.3700000e-01   7.6753613e-01   1.2873748e-01   2.8737579e-02   1.2873748e-01   2.8737579e-02
   7.3600000e-01   7.6646539e-01   1.2867461e-01   2.8674621e-02   1.2867461e-01   2.8674621e-02
   7.3500000e-01   7.6539492e-01   1.2861205e-01   2.8611767e-02   1.2861205e-01   2.8611767e-02
   7.3400000e-01   7.6432317e-01   1.2854908e-01   2.8549002e-02   1.2854908e-01   2.8549002e-02
   7.3300000e-01   7.6325269e-01   1.2848661e-01   2.8486355e-02   1.2848661e-01   2.8486355e-02
   7.3200000e-01   7.6218210e-01   1.2842356e-01   2.8423834e-02   1.2842356e-01   2.8423834e-02
   7.3100000e-01   7.6111157e-01   1.2836108e-01   2.8361406e-02   1.2836108e-01   2.8361406e-02
   7.3000000e-01   7.6004007e-01   1.2829909e-01   2.8299083e-02   1.2829909e-01   2.8299083e-02
   7.2900000e-01   7.5897048e-01   1.2823667e-01   2.8236937e-02   1.2823667e-01   2.8236937e-02
   7.2800000e-01   7.5789991e-01   1.2817457e-01   2.8174741e-02   1.2817457e-01   2.8174741e-02
   7.2700000e-01   7.5683035e-01   1.2811287e-01   2.8112810e-02   1.2811287e-01   2.8112810e-02
   7.2600000e-01   7.5575991e-01   1.2805110e-01   2.8050805e-02   1.2805110e-01   2.8050805e-02
   7.2500000e-01   7.5469125e-01   1.2798939e-01   2.7989096e-02   1.2798939e-01   2.7989096e-02
   7.2400000e-01   7.5362167e-01   1.2792770e-01   2.7927396e-02   1.2792770e-01   2.7927396e-02
   7.2300000e-01   7.5255214e-01   1.2786599e-01   2.7865831e-02   1.2786599e-01   2.7865831e-02
   7.2200000e-01   7.5148259e-01   1.2780427e-01   2.7804369e-02   1.2780427e-01   2.7804369e-02
   7.2100000e-01   7.5041417e-01   1.2774299e-01   2.7742960e-02   1.2774299e-01   2.7742960e-02
   7.2000000e-01   7.4934443e-01   1.2768189e-01   2.7681631e-02   1.2768189e-01   2.7681631e-02
   7.1900000e-01   7.4827576e-01   1.2762055e-01   2.7620539e-02   1.2762055e-01   2.7620539e-02
   7.1800000e-01   7.4720746e-01   1.2755953e-01   2.7559448e-02   1.2755953e-01   2.7559448e-02
   7.1700000e-01   7.4613866e-01   1.2749885e-01   2.7498517e-02   1.2749885e-01   2.7498517e-02
   7.1600000e-01   7.4507042e-01   1.2743793e-01   2.7437732e-02   1.2743793e-01   2.7437732e-02
   7.1500000e-01   7.4400235e-01   1.2737667e-01   2.7376928e-02   1.2737667e-01   2.7376928e-02
   7.1400000e-01   7.4293405e-01   1.2731660e-01   2.7316277e-02   1.2731660e-01   2.7316277e-02
   7.1300000e-01   7.4186549e-01   1.2725528e-01   2.7255677e-02   1.2725528e-01   2.7255677e-02
   7.1200000e-01   7.4079801e-01   1.2719516e-01   2.7195281e-02   1.2719516e-01   2.7195281e-02
   7.1100000e-01   7.3973050e-01   1.2713497e-01   2.7134954e-02   1.2713497e-01   2.7134954e-02
   7.1000000e-01   7.3866229e-01   1.2707475e-01   2.7074651e-02   1.2707475e-01   2.7074651e-02
   7.0900000e-01   7.3759540e-01   1.2701461e-01   2.7014518e-02   1.2701461e-01   2.7014518e-02
   7.0800000e-01   7.3652790e-01   1.2695445e-01   2.6954483e-02   1.2695445e-01   2.6954483e-02
   7.0700000e-01   7.3546046e-01   1.2689429e-01   2.6894558e-02   1.2689429e-01   2.6894558e-02
   7.0600000e-01   7.3439404e-01   1.2683520e-01   2.6834744e-02   1.2683520e-01   2.6834744e-02
   7.0500000e-01   7.3332642e-01   1.2677495e-01   2.6775037e-02   1.2677495e-01   2.6775037e-02
   7.0400000e-01   7.3225997e-01   1.2671520e-01   2.6715370e-02   1.2671520e-01   2.6715370e-02
   7.0300000e-01   7.3119324e-01   1.2665569e-01   2.6655801e-02   1.2665569e-01   2.6655801e-02
   7.0200000e-01   7.3012700e-01   1.2659654e-01   2.6596384e-02   1.2659654e-01   2.6596384e-02
   7.0100000e-01   7.2906025e-01   1.2653714e-01   2.6537034e-02   1.2653714e-01   2.6537034e-02
   7.0000000e-01   7.2799431e-01   1.2647744e-01   2.6477801e-02   1.2647744e-01   2.6477801e-02
   6.9900000e-01   7.2692833e-01   1.2641892e-01   2.6418624e-02   1.2641892e-01   2.6418624e-02
   6.9800000e-01   7.2586234e-01   1.2635916e-01   2.6359641e-02   1.2635916e-01   2.6359641e-02
   6.9700000e-01   7.2479636e-01   1.2630055e-01   2.6300675e-02   1.2630055e-01   2.6300675e-02
   6.9600000e-01   7.2373038e-01   1.2624190e-01   2.6241779e-02   1.2624190e-01   2.6241779e-02
   6.9500000e-01   7.2266431e-01   1.2618324e-01   2.6183037e-02   1.2618324e-01   2.6183037e-02
   6.9400000e-01   7.2159932e-01   1.2612460e-01   2.6124388e-02   1.2612460e-01   2.6124388e-02
   6.9300000e-01   7.2053395e-01   1.2606597e-01   2.6065815e-02   1.2606597e-01   2.6065815e-02
   6.9200000e-01   7.1946850e-01   1.2600736e-01   2.6007346e-02   1.2600736e-01   2.6007346e-02
   6.9100000e-01   7.1840405e-01   1.2594864e-01   2.5949002e-02   1.2594864e-01   2.5949002e-02
   6.9000000e-01   7.1733860e-01   1.2589100e-01   2.5890772e-02   1.2589100e-01   2.5890772e-02
   6.8900000e-01   7.1627410e-01   1.2583239e-01   2.5832577e-02   1.2583239e-01   2.5832577e-02
   6.8800000e-01   7.1520868e-01   1.2577469e-01   2.5774490e-02   1.2577469e-01   2.5774490e-02
   6.8700000e-01   7.1414477e-01   1.2571655e-01   2.5716510e-02   1.2571655e-01   2.5716510e-02
   6.8600000e-01   7.1308037e-01   1.2565867e-01   2.5658644e-02   1.2565867e-01   2.5658644e-02
   6.8500000e-01   7.1201529e-01   1.2560104e-01   2.5600766e-02   1.2560104e-01   2.5600766e-02
   6.8400000e-01   7.1095182e-01   1.2554310e-01   2.5543087e-02   1.2554310e-01   2.5543087e-02
   6.8300000e-01   7.0988723e-01   1.2548585e-01   2.5485454e-02   1.2548585e-01   2.5485454e-02
   6.8200000e-01   7.0882348e-01   1.2542783e-01   2.5427975e-02   1.2542783e-01   2.5427975e-02
   6.8100000e-01   7.0775947e-01   1.2537080e-01   2.5370584e-02   1.2537080e-01   2.5370584e-02
   6.8000000e-01   7.0669602e-01   1.2531374e-01   2.5313200e-02   1.2531374e-01   2.5313200e-02
   6.7900000e-01   7.0563152e-01   1.2525558e-01   2.5256035e-02   1.2525558e-01   2.5256035e-02
   6.7800000e-01   7.0456852e-01   1.2519846e-01   2.5198828e-02   1.2519846e-01   2.5198828e-02
   6.7700000e-01   7.0350560e-01   1.2514135e-01   2.5141834e-02   1.2514135e-01   2.5141834e-02
   6.7600000e-01   7.0244153e-01   1.2508532e-01   2.5084873e-02   1.2508532e-01   2.5084873e-02
   6.7500000e-01   7.0137864e-01   1.2502814e-01   2.5028009e-02   1.2502814e-01   2.5028009e-02
   6.7400000e-01   7.0031606e-01   1.2497099e-01   2.4971219e-02   1.2497099e-01   2.4971219e-02
   6.7300000e-01   6.9925392e-01   1.2491480e-01   2.4914526e-02   1.2491480e-01   2.4914526e-02
   6.7200000e-01   6.9818973e-01   1.2485783e-01   2.4857994e-02   1.2485783e-01   2.4857994e-02
   6.7100000e-01   6.9712768e-01   1.2480157e-01   2.4801523e-02   1.2480157e-01   2.4801523e-02
   6.7000000e-01   6.9606499e-01   1.2474494e-01   2.4745031e-02   1.2474494e-01   2.4745031e-02
   6.6900000e-01   6.9500274e-01   1.2468868e-01   2.4688769e-02   1.2468868e-01   2.4688769e-02
   6.6800000e-01   6.9394030e-01   1.2463259e-01   2.4632580e-02   1.2463259e-01   2.4632580e-02
   6.6700000e-01   6.9287822e-01   1.2457605e-01   2.4576387e-02   1.2457605e-01   2.4576387e-02
   6.6600000e-01   6.9181637e-01   1.2452058e-01   2.4520434e-02   1.2452058e-01   2.4520434e-02
   6.6500000e-01   6.9075501e-01   1.2446444e-01   2.4464437e-02   1.2446444e-01   2.4464437e-02
   6.6400000e-01   6.8969251e-01   1.2440831e-01   2.4408545e-02   1.2440831e-01   2.4408545e-02
   6.6300000e-01   6.8863118e-01   1.2435278e-01   2.4352841e-02   1.2435278e-01   2.4352841e-02
   6.6200000e-01   6.8756868e-01   1.2429717e-01   2.4297081e-02   1.2429717e-01   2.4297081e-02
   6.6100000e-01   6.8650832e-01   1.2424161e-01   2.4241506e-02   1.2424161e-01   2.4241506e-02
   6.6000000e-01   6.8544677e-01   1.2418606e-01   2.4186035e-02   1.2418606e-01   2.4186035e-02
   6.5900000e-01   6.8438536e-01   1.2413045e-01   2.4130563e-02   1.2413045e-01   2.4130563e-02
   6.5800000e-01   6.8332385e-01   1.2407483e-01   2.4075232e-02   1.2407483e-01   2.4075232e-02
   6.5700000e-01   6.8226359e-01   1.2402038e-01   2.4019990e-02   1.2402038e-01   2.4019990e-02
   6.5600000e-01   6.8120201e-01   1.2396469e-01   2.3964877e-02   1.2396469e-01   2.3964877e-02
   6.5500000e-01   6.8014172e-01   1.2391025e-01   2.3909771e-02   1.2391025e-01   2.3909771e-02
   6.5400000e-01   6.7908090e-01   1.2385457e-01   2.3854795e-02   1.2385457e-01   2.3854795e-02
   6.5300000e-01   6.7802000e-01   1.2380007e-01   2.3799935e-02   1.2380007e-01   2.3799935e-02
   6.5200000e-01   6.7696004e-01   1.2374510e-01   2.3745133e-02   1.2374510e-01   2.3745133e-02
   6.5100000e-01   6.7590012e-01   1.2369009e-01   2.3690439e-02   1.2369009e-01   2.3690439e-02
   6.5000000e-01   6.7483909e-01   1.2363602e-01   2.3635754e-02   1.2363602e-01   2.3635754e-02
   6.4900000e-01   6.7377928e-01   1.2358095e-01   2.3581168e-02   1.2358095e-01   2.3581168e-02
   6.4800000e-01   6.7271927e-01   1.2352680e-01   2.3526723e-02   1.2352680e-01   2.3526723e-02
   6.4700000e-01   6.7166031e-01   1.2347279e-01   2.3472384e-02   1.2347279e-01   2.3472384e-02
   6.4600000e-01   6.7059943e-01   1.2341760e-01   2.3418104e-02   1.2341760e-01   2.3418104e-02
   6.4500000e-01   6.6954048e-01   1.2336363e-01   2.3363911e-02   1.2336363e-01   2.3363911e-02
   6.4400000e-01   6.6847992e-01   1.2330955e-01   2.3309737e-02   1.2330955e-01   2.3309737e-02
   6.4300000e-01   6.6742087e-01   1.2325549e-01   2.3255765e-02   1.2325549e-01   2.3255765e-02
   6.4200000e-01   6.6636214e-01   1.2320142e-01   2.3201771e-02   1.2320142e-01   2.3201771e-02
   6.4100000e-01   6.6530250e-01   1.2314801e-01   2.3147927e-02   1.2314801e-01   2.3147927e-02
   6.4000000e-01   6.6424322e-01   1.2309439e-01   2.3094185e-02   1.2309439e-01   2.3094185e-02
   6.3900000e-01   6.6318431e-01   1.2304026e-01   2.3040481e-02   1.2304026e-01   2.3040481e-02
   6.3800000e-01   6.6212539e-01   1.2298723e-01   2.2986884e-02   1.2298723e-01   2.2986884e-02
   6.3700000e-01   6.6106699e-01   1.2293319e-01   2.2933344e-02   1.2293319e-01   2.2933344e-02
   6.3600000e-01   6.6000862e-01   1.2288014e-01   2.2879922e-02   1.2288014e-01   2.2879922e-02
   6.3500000e-01   6.5894910e-01   1.2282653e-01   2.2826462e-02   1.2282653e-01   2.2826462e-02
   6.3400000e-01   6.5789075e-01   1.2277319e-01   2.2773183e-02   1.2277319e-01   2.2773183e-02
   6.3300000e-01   6.5683237e-01   1.2272018e-01   2.2720031e-02   1.2272018e-01   2.2720031e-02
   6.3200000e-01   6.5577391e-01   1.2266682e-01   2.2666886e-02   1.2266682e-01   2.2666886e-02
   6.3100000e-01   6.5471664e-01   1.2261414e-01   2.2613866e-02   1.2261414e-01   2.2613866e-02
   6.3000000e-01   6.5365811e-01   1.2256070e-01   2.2560932e-02   1.2256070e-01   2.2560932e-02
   6.2900000e-01   6.5260086e-01   1.2250826e-01   2.2508149e-02   1.2250826e-01   2.2508149e-02
   6.2800000e-01   6.5154236e-01   1.2245579e-01   2.2455295e-02   1.2245579e-01   2.2455295e-02
   6.2700000e-01   6.5048503e-01   1.2240219e-01   2.2402560e-02   1.2240219e-01   2.2402560e-02
   6.2600000e-01   6.4942713e-01   1.2234964e-01   2.2349984e-02   1.2234964e-01   2.2349984e-02
   6.2500000e-01   6.4837028e-01   1.2229710e-01   2.2297400e-02   1.2229710e-01   2.2297400e-02
   6.2400000e-01   6.4731225e-01   1.2224449e-01   2.2245008e-02   1.2224449e-01   2.2245008e-02
   6.2300000e-01   6.4625549e-01   1.2219290e-01   2.2192633e-02   1.2219290e-01   2.2192633e-02
   6.2200000e-01   6.4519747e-01   1.2214050e-01   2.2140264e-02   1.2214050e-01   2.2140264e-02
   6.2100000e-01   6.4414069e-01   1.2208799e-01   2.2088039e-02   1.2208799e-01   2.2088039e-02
   6.2000000e-01   6.4308376e-01   1.2203571e-01   2.2035958e-02   1.2203571e-01   2.2035958e-02
   6.1900000e-01   6.4202690e-01   1.2198404e-01   2.1983872e-02   1.2198404e-01   2.1983872e-02
   6.1800000e-01   6.4096991e-01   1.2193160e-01   2.1931897e-02   1.2193160e-01   2.1931897e-02
