# Supplementary material for: Parallel arrangements of positive feedback loops limit cell-to-cell variability in differentiation
Source: PLoS One. 2017 Nov 29;12(11):e0188623. doi: 10.1371/journal.pone.0188623 (PMC5706692; doi:10.1371/journal.pone.0188623)
Supplement: S1 Codes — (ZIP) [file pone.0188623.s001.zip › codes/GK/AND/Residence Time/IntrinsicNoise/Parallel/initls_3L_Pr_GK.dat]

   1.6060000e+00   1.7574189e+00   3.3534939e-01   2.3534939e-01   3.3534939e-01   2.3534939e-01   3.3534939e-01   2.3534939e-01
   1.6050000e+00   1.7469871e+00   3.2830619e-01   2.2830620e-01   3.2830619e-01   2.2830620e-01   3.2830619e-01   2.2830620e-01
   1.6040000e+00   1.7404096e+00   3.2401439e-01   2.2401439e-01   3.2401439e-01   2.2401439e-01   3.2401439e-01   2.2401439e-01
   1.6030000e+00   1.7350884e+00   3.2062642e-01   2.2062642e-01   3.2062642e-01   2.2062642e-01   3.2062642e-01   2.2062642e-01
   1.6020000e+00   1.7305040e+00   3.1776443e-01   2.1776443e-01   3.1776443e-01   2.1776443e-01   3.1776443e-01   2.1776443e-01
   1.6010000e+00   1.7263772e+00   3.1523403e-01   2.1523403e-01   3.1523403e-01   2.1523403e-01   3.1523403e-01   2.1523403e-01
   1.6000000e+00   1.7226054e+00   3.1295551e-01   2.1295552e-01   3.1295551e-01   2.1295552e-01   3.1295551e-01   2.1295552e-01
   1.5990000e+00   1.7190791e+00   3.1085707e-01   2.1085706e-01   3.1085707e-01   2.1085706e-01   3.1085707e-01   2.1085706e-01
   1.5980000e+00   1.7157650e+00   3.0891240e-01   2.0891241e-01   3.0891240e-01   2.0891241e-01   3.0891240e-01   2.0891241e-01
   1.5970000e+00   1.7126224e+00   3.0709203e-01   2.0709202e-01   3.0709203e-01   2.0709202e-01   3.0709203e-01   2.0709202e-01
   1.5960000e+00   1.7096232e+00   3.0537527e-01   2.0537527e-01   3.0537527e-01   2.0537527e-01   3.0537527e-01   2.0537527e-01
   1.5950000e+00   1.7067480e+00   3.0374795e-01   2.0374794e-01   3.0374795e-01   2.0374794e-01   3.0374795e-01   2.0374794e-01
   1.5940000e+00   1.7039676e+00   3.0219025e-01   2.0219026e-01   3.0219025e-01   2.0219026e-01   3.0219025e-01   2.0219026e-01
   1.5930000e+00   1.7012894e+00   3.0070942e-01   2.0070942e-01   3.0070942e-01   2.0070942e-01   3.0070942e-01   2.0070942e-01
   1.5920000e+00   1.6986879e+00   2.9928347e-01   1.9928347e-01   2.9928347e-01   1.9928347e-01   2.9928347e-01   1.9928347e-01
   1.5910000e+00   1.6961748e+00   2.9791962e-01   1.9791961e-01   2.9791962e-01   1.9791961e-01   2.9791962e-01   1.9791961e-01
   1.5900000e+00   1.6937207e+00   2.9660073e-01   1.9660072e-01   2.9660073e-01   1.9660072e-01   2.9660073e-01   1.9660072e-01
   1.5890000e+00   1.6913143e+00   2.9532014e-01   1.9532014e-01   2.9532014e-01   1.9532014e-01   2.9532014e-01   1.9532014e-01
   1.5880000e+00   1.6889750e+00   2.9408791e-01   1.9408791e-01   2.9408791e-01   1.9408791e-01   2.9408791e-01   1.9408791e-01
   1.5870000e+00   1.6866841e+00   2.9289024e-01   1.9289025e-01   2.9289024e-01   1.9289025e-01   2.9289024e-01   1.9289025e-01
   1.5860000e+00   1.6844391e+00   2.9172640e-01   1.9172640e-01   2.9172640e-01   1.9172640e-01   2.9172640e-01   1.9172640e-01
   1.5850000e+00   1.6822357e+00   2.9059496e-01   1.9059497e-01   2.9059496e-01   1.9059497e-01   2.9059496e-01   1.9059497e-01
   1.5840000e+00   1.6800800e+00   2.8949574e-01   1.8949573e-01   2.8949574e-01   1.8949573e-01   2.8949574e-01   1.8949573e-01
   1.5830000e+00   1.6779580e+00   2.8842410e-01   1.8842410e-01   2.8842410e-01   1.8842410e-01   2.8842410e-01   1.8842410e-01
   1.5820000e+00   1.6758551e+00   2.8737139e-01   1.8737139e-01   2.8737139e-01   1.8737139e-01   2.8737139e-01   1.8737139e-01
   1.5810000e+00   1.6738097e+00   2.8635421e-01   1.8635422e-01   2.8635421e-01   1.8635422e-01   2.8635421e-01   1.8635422e-01
   1.5800000e+00   1.6717823e+00   2.8535430e-01   1.8535430e-01   2.8535430e-01   1.8535430e-01   2.8535430e-01   1.8535430e-01
   1.5790000e+00   1.6697732e+00   2.8437063e-01   1.8437064e-01   2.8437063e-01   1.8437064e-01   2.8437063e-01   1.8437064e-01
   1.5780000e+00   1.6678047e+00   2.8341340e-01   1.8341340e-01   2.8341340e-01   1.8341340e-01   2.8341340e-01   1.8341340e-01
   1.5770000e+00   1.6658669e+00   2.8247904e-01   1.8247904e-01   2.8247904e-01   1.8247904e-01   2.8247904e-01   1.8247904e-01
   1.5760000e+00   1.6639444e+00   2.8155920e-01   1.8155920e-01   2.8155920e-01   1.8155920e-01   2.8155920e-01   1.8155920e-01
   1.5750000e+00   1.6620527e+00   2.8065860e-01   1.8065860e-01   2.8065860e-01   1.8065860e-01   2.8065860e-01   1.8065860e-01
   1.5740000e+00   1.6601613e+00   2.7976567e-01   1.7976567e-01   2.7976567e-01   1.7976567e-01   2.7976567e-01   1.7976567e-01
   1.5730000e+00   1.6583164e+00   2.7890055e-01   1.7890055e-01   2.7890055e-01   1.7890055e-01   2.7890055e-01   1.7890055e-01
   1.5720000e+00   1.6564744e+00   2.7804213e-01   1.7804213e-01   2.7804213e-01   1.7804213e-01   2.7804213e-01   1.7804213e-01
   1.5710000e+00   1.6546596e+00   2.7720525e-01   1.7720526e-01   2.7720525e-01   1.7720526e-01   2.7720525e-01   1.7720526e-01
   1.5700000e+00   1.6528625e+00   2.7638020e-01   1.7638019e-01   2.7638020e-01   1.7638019e-01   2.7638020e-01   1.7638019e-01
   1.5690000e+00   1.6510842e+00   2.7556957e-01   1.7556957e-01   2.7556957e-01   1.7556957e-01   2.7556957e-01   1.7556957e-01
   1.5680000e+00   1.6493163e+00   2.7476788e-01   1.7476788e-01   2.7476788e-01   1.7476788e-01   2.7476788e-01   1.7476788e-01
   1.5670000e+00   1.6475749e+00   2.7398371e-01   1.7398371e-01   2.7398371e-01   1.7398371e-01   2.7398371e-01   1.7398371e-01
   1.5660000e+00   1.6458347e+00   2.7320256e-01   1.7320256e-01   2.7320256e-01   1.7320256e-01   2.7320256e-01   1.7320256e-01
   1.5650000e+00   1.6441192e+00   2.7244065e-01   1.7244064e-01   2.7244065e-01   1.7244064e-01   2.7244065e-01   1.7244064e-01
   1.5640000e+00   1.6424212e+00   2.7168946e-01   1.7168947e-01   2.7168946e-01   1.7168947e-01   2.7168946e-01   1.7168947e-01
   1.5630000e+00   1.6407208e+00   2.7094564e-01   1.7094563e-01   2.7094564e-01   1.7094563e-01   2.7094564e-01   1.7094563e-01
   1.5620000e+00   1.6390437e+00   2.7021252e-01   1.7021251e-01   2.7021252e-01   1.7021251e-01   2.7021252e-01   1.7021251e-01
   1.5610000e+00   1.6373807e+00   2.6948989e-01   1.6948989e-01   2.6948989e-01   1.6948989e-01   2.6948989e-01   1.6948989e-01
   1.5600000e+00   1.6357325e+00   2.6878025e-01   1.6878026e-01   2.6878025e-01   1.6878026e-01   2.6878025e-01   1.6878026e-01
   1.5590000e+00   1.6340845e+00   2.6807493e-01   1.6807492e-01   2.6807493e-01   1.6807492e-01   2.6807493e-01   1.6807492e-01
   1.5580000e+00   1.6324549e+00   2.6737956e-01   1.6737957e-01   2.6737956e-01   1.6737957e-01   2.6737956e-01   1.6737957e-01
   1.5570000e+00   1.6308345e+00   2.6669536e-01   1.6669537e-01   2.6669536e-01   1.6669537e-01   2.6669536e-01   1.6669537e-01
   1.5560000e+00   1.6292277e+00   2.6601549e-01   1.6601548e-01   2.6601549e-01   1.6601548e-01   2.6601549e-01   1.6601548e-01
   1.5550000e+00   1.6276333e+00   2.6534903e-01   1.6534903e-01   2.6534903e-01   1.6534903e-01   2.6534903e-01   1.6534903e-01
   1.5540000e+00   1.6260367e+00   2.6468678e-01   1.6468677e-01   2.6468678e-01   1.6468677e-01   2.6468678e-01   1.6468677e-01
   1.5530000e+00   1.6244696e+00   2.6403780e-01   1.6403781e-01   2.6403780e-01   1.6403781e-01   2.6403780e-01   1.6403781e-01
   1.5520000e+00   1.6229021e+00   2.6339272e-01   1.6339272e-01   2.6339272e-01   1.6339272e-01   2.6339272e-01   1.6339272e-01
   1.5510000e+00   1.6213384e+00   2.6275151e-01   1.6275151e-01   2.6275151e-01   1.6275151e-01   2.6275151e-01   1.6275151e-01
   1.5500000e+00   1.6197844e+00   2.6212015e-01   1.6212015e-01   2.6212015e-01   1.6212015e-01   2.6212015e-01   1.6212015e-01
   1.5490000e+00   1.6182484e+00   2.6149912e-01   1.6149912e-01   2.6149912e-01   1.6149912e-01   2.6149912e-01   1.6149912e-01
   1.5480000e+00   1.6167122e+00   2.6087985e-01   1.6087984e-01   2.6087985e-01   1.6087984e-01   2.6087985e-01   1.6087984e-01
   1.5470000e+00   1.6151879e+00   2.6026976e-01   1.6026976e-01   2.6026976e-01   1.6026976e-01   2.6026976e-01   1.6026976e-01
   1.5460000e+00   1.6136657e+00   2.5966268e-01   1.5966267e-01   2.5966268e-01   1.5966267e-01   2.5966268e-01   1.5966267e-01
   1.5450000e+00   1.6121527e+00   2.5906424e-01   1.5906423e-01   2.5906424e-01   1.5906423e-01   2.5906424e-01   1.5906423e-01
   1.5440000e+00   1.6106574e+00   2.5847636e-01   1.5847637e-01   2.5847636e-01   1.5847637e-01   2.5847636e-01   1.5847637e-01
   1.5430000e+00   1.6091576e+00   2.5788863e-01   1.5788863e-01   2.5788863e-01   1.5788863e-01   2.5788863e-01   1.5788863e-01
   1.5420000e+00   1.6076666e+00   2.5730702e-01   1.5730702e-01   2.5730702e-01   1.5730702e-01   2.5730702e-01   1.5730702e-01
   1.5410000e+00   1.6061895e+00   2.5673362e-01   1.5673363e-01   2.5673362e-01   1.5673363e-01   2.5673362e-01   1.5673363e-01
   1.5400000e+00   1.6047228e+00   2.5616559e-01   1.5616560e-01   2.5616559e-01   1.5616560e-01   2.5616559e-01   1.5616560e-01
   1.5390000e+00   1.6032526e+00   2.5560281e-01   1.5560281e-01   2.5560281e-01   1.5560281e-01   2.5560281e-01   1.5560281e-01
   1.5380000e+00   1.6017853e+00   2.5504348e-01   1.5504349e-01   2.5504348e-01   1.5504349e-01   2.5504348e-01   1.5504349e-01
   1.5370000e+00   1.6003368e+00   2.5449179e-01   1.5449180e-01   2.5449179e-01   1.5449180e-01   2.5449179e-01   1.5449180e-01
   1.5360000e+00   1.5988798e+00   2.5394108e-01   1.5394108e-01   2.5394108e-01   1.5394108e-01   2.5394108e-01   1.5394108e-01
   1.5350000e+00   1.5974398e+00   2.5340018e-01   1.5340017e-01   2.5340018e-01   1.5340017e-01   2.5340018e-01   1.5340017e-01
   1.5340000e+00   1.5959977e+00   2.5286034e-01   1.5286033e-01   2.5286034e-01   1.5286033e-01   2.5286034e-01   1.5286033e-01
   1.5330000e+00   1.5945723e+00   2.5232790e-01   1.5232790e-01   2.5232790e-01   1.5232790e-01   2.5232790e-01   1.5232790e-01
   1.5320000e+00   1.5931408e+00   2.5179825e-01   1.5179825e-01   2.5179825e-01   1.5179825e-01   2.5179825e-01   1.5179825e-01
   1.5310000e+00   1.5917271e+00   2.5127665e-01   1.5127666e-01   2.5127665e-01   1.5127666e-01   2.5127665e-01   1.5127666e-01
   1.5300000e+00   1.5903066e+00   2.5075720e-01   1.5075720e-01   2.5075720e-01   1.5075720e-01   2.5075720e-01   1.5075720e-01
   1.5290000e+00   1.5889065e+00   2.5024293e-01   1.5024293e-01   2.5024293e-01   1.5024293e-01   2.5024293e-01   1.5024293e-01
   1.5280000e+00   1.5875040e+00   2.4973316e-01   1.4973317e-01   2.4973316e-01   1.4973317e-01   2.4973316e-01   1.4973317e-01
   1.5270000e+00   1.5860992e+00   2.4922525e-01   1.4922526e-01   2.4922525e-01   1.4922526e-01   2.4922525e-01   1.4922526e-01
   1.5260000e+00   1.5847065e+00   2.4872432e-01   1.4872431e-01   2.4872432e-01   1.4872431e-01   2.4872432e-01   1.4872431e-01
   1.5250000e+00   1.5833090e+00   2.4822520e-01   1.4822521e-01   2.4822520e-01   1.4822521e-01   2.4822520e-01   1.4822521e-01
   1.5240000e+00   1.5819250e+00   2.4772999e-01   1.4772999e-01   2.4772999e-01   1.4772999e-01   2.4772999e-01   1.4772999e-01
   1.5230000e+00   1.5805450e+00   2.4724045e-01   1.4724045e-01   2.4724045e-01   1.4724045e-01   2.4724045e-01   1.4724045e-01
   1.5220000e+00   1.5791648e+00   2.4675220e-01   1.4675220e-01   2.4675220e-01   1.4675220e-01   2.4675220e-01   1.4675220e-01
   1.5210000e+00   1.5777935e+00   2.4627154e-01   1.4627155e-01   2.4627154e-01   1.4627155e-01   2.4627154e-01   1.4627155e-01
   1.5200000e+00   1.5764259e+00   2.4579272e-01   1.4579271e-01   2.4579272e-01   1.4579271e-01   2.4579272e-01   1.4579271e-01
   1.5190000e+00   1.5750643e+00   2.4531851e-01   1.4531852e-01   2.4531851e-01   1.4531852e-01   2.4531851e-01   1.4531852e-01
   1.5180000e+00   1.5737150e+00   2.4484787e-01   1.4484788e-01   2.4484787e-01   1.4484788e-01   2.4484787e-01   1.4484788e-01
   1.5170000e+00   1.5723495e+00   2.4437934e-01   1.4437935e-01   2.4437934e-01   1.4437935e-01   2.4437934e-01   1.4437935e-01
   1.5160000e+00   1.5709930e+00   2.4391295e-01   1.4391295e-01   2.4391295e-01   1.4391295e-01   2.4391295e-01   1.4391295e-01
   1.5150000e+00   1.5696494e+00   2.4345235e-01   1.4345234e-01   2.4345235e-01   1.4345234e-01   2.4345235e-01   1.4345234e-01
   1.5140000e+00   1.5683041e+00   2.4299358e-01   1.4299359e-01   2.4299358e-01   1.4299359e-01   2.4299358e-01   1.4299359e-01
   1.5130000e+00   1.5669640e+00   2.4254008e-01   1.4254009e-01   2.4254008e-01   1.4254009e-01   2.4254008e-01   1.4254009e-01
   1.5120000e+00   1.5656340e+00   2.4208998e-01   1.4208999e-01   2.4208998e-01   1.4208999e-01   2.4208998e-01   1.4208999e-01
   1.5110000e+00   1.5642938e+00   2.4164105e-01   1.4164105e-01   2.4164105e-01   1.4164105e-01   2.4164105e-01   1.4164105e-01
   1.5100000e+00   1.5629757e+00   2.4119745e-01   1.4119745e-01   2.4119745e-01   1.4119745e-01   2.4119745e-01   1.4119745e-01
   1.5090000e+00   1.5616481e+00   2.4075586e-01   1.4075585e-01   2.4075586e-01   1.4075585e-01   2.4075586e-01   1.4075585e-01
   1.5080000e+00   1.5603213e+00   2.4031625e-01   1.4031625e-01   2.4031625e-01   1.4031625e-01   2.4031625e-01   1.4031625e-01
   1.5070000e+00   1.5590083e+00   2.3988301e-01   1.3988301e-01   2.3988301e-01   1.3988301e-01   2.3988301e-01   1.3988301e-01
   1.5060000e+00   1.5576945e+00   2.3945038e-01   1.3945039e-01   2.3945038e-01   1.3945039e-01   2.3945038e-01   1.3945039e-01
   1.5050000e+00   1.5563806e+00   2.3901970e-01   1.3901969e-01   2.3901970e-01   1.3901969e-01   2.3901970e-01   1.3901969e-01
   1.5040000e+00   1.5550766e+00   2.3859402e-01   1.3859402e-01   2.3859402e-01   1.3859402e-01   2.3859402e-01   1.3859402e-01
   1.5030000e+00   1.5537551e+00   2.3816765e-01   1.3816764e-01   2.3816765e-01   1.3816764e-01   2.3816765e-01   1.3816764e-01
   1.5020000e+00   1.5524643e+00   2.3774900e-01   1.3774901e-01   2.3774900e-01   1.3774901e-01   2.3774900e-01   1.3774901e-01
   1.5010000e+00   1.5511619e+00   2.3732851e-01   1.3732850e-01   2.3732851e-01   1.3732850e-01   2.3732851e-01   1.3732850e-01
   1.5000000e+00   1.5498631e+00   2.3691493e-01   1.3691492e-01   2.3691493e-01   1.3691492e-01   2.3691493e-01   1.3691492e-01
   1.4990000e+00   1.5485716e+00   2.3650177e-01   1.3650177e-01   2.3650177e-01   1.3650177e-01   2.3650177e-01   1.3650177e-01
   1.4980000e+00   1.5472810e+00   2.3609141e-01   1.3609141e-01   2.3609141e-01   1.3609141e-01   2.3609141e-01   1.3609141e-01
   1.4970000e+00   1.5459905e+00   2.3568384e-01   1.3568385e-01   2.3568384e-01   1.3568385e-01   2.3568384e-01   1.3568385e-01
   1.4960000e+00   1.5447135e+00   2.3527935e-01   1.3527934e-01   2.3527935e-01   1.3527934e-01   2.3527935e-01   1.3527934e-01
   1.4950000e+00   1.5434286e+00   2.3487686e-01   1.3487685e-01   2.3487686e-01   1.3487685e-01   2.3487686e-01   1.3487685e-01
   1.4940000e+00   1.5421552e+00   2.3447885e-01   1.3447884e-01   2.3447885e-01   1.3447884e-01   2.3447885e-01   1.3447884e-01
   1.4930000e+00   1.5408681e+00   2.3407837e-01   1.3407837e-01   2.3407837e-01   1.3407837e-01   2.3407837e-01   1.3407837e-01
   1.4920000e+00   1.5395947e+00   2.3368329e-01   1.3368330e-01   2.3368329e-01   1.3368330e-01   2.3368329e-01   1.3368330e-01
   1.4910000e+00   1.5383278e+00   2.3329247e-01   1.3329247e-01   2.3329247e-01   1.3329247e-01   2.3329247e-01   1.3329247e-01
   1.4900000e+00   1.5370585e+00   2.3290143e-01   1.3290143e-01   2.3290143e-01   1.3290143e-01   2.3290143e-01   1.3290143e-01
   1.4890000e+00   1.5357941e+00   2.3251441e-01   1.3251442e-01   2.3251441e-01   1.3251442e-01   2.3251441e-01   1.3251442e-01
   1.4880000e+00   1.5345342e+00   2.3212882e-01   1.3212883e-01   2.3212882e-01   1.3212883e-01   2.3212882e-01   1.3212883e-01
   1.4870000e+00   1.5332654e+00   2.3174530e-01   1.3174529e-01   2.3174530e-01   1.3174529e-01   2.3174530e-01   1.3174529e-01
   1.4860000e+00   1.5320160e+00   2.3136578e-01   1.3136579e-01   2.3136578e-01   1.3136579e-01   2.3136578e-01   1.3136579e-01
   1.4850000e+00   1.5307560e+00   2.3098792e-01   1.3098791e-01   2.3098792e-01   1.3098791e-01   2.3098792e-01   1.3098791e-01
   1.4840000e+00   1.5295076e+00   2.3061062e-01   1.3061063e-01   2.3061062e-01   1.3061063e-01   2.3061062e-01   1.3061063e-01
   1.4830000e+00   1.5282479e+00   2.3023517e-01   1.3023517e-01   2.3023517e-01   1.3023517e-01   2.3023517e-01   1.3023517e-01
   1.4820000e+00   1.5269917e+00   2.2986222e-01   1.2986223e-01   2.2986222e-01   1.2986223e-01   2.2986222e-01   1.2986223e-01
   1.4810000e+00   1.5257540e+00   2.2949251e-01   1.2949252e-01   2.2949251e-01   1.2949252e-01   2.2949251e-01   1.2949252e-01
   1.4800000e+00   1.5245058e+00   2.2912458e-01   1.2912457e-01   2.2912458e-01   1.2912457e-01   2.2912458e-01   1.2912457e-01
   1.4790000e+00   1.5232688e+00   2.2876072e-01   1.2876072e-01   2.2876072e-01   1.2876072e-01   2.2876072e-01   1.2876072e-01
   1.4780000e+00   1.5220188e+00   2.2839474e-01   1.2839473e-01   2.2839474e-01   1.2839473e-01   2.2839474e-01   1.2839473e-01
   1.4770000e+00   1.5207833e+00   2.2803354e-01   1.2803354e-01   2.2803354e-01   1.2803354e-01   2.2803354e-01   1.2803354e-01
   1.4760000e+00   1.5195469e+00   2.2767382e-01   1.2767383e-01   2.2767382e-01   1.2767383e-01   2.2767382e-01   1.2767383e-01
   1.4750000e+00   1.5183119e+00   2.2731604e-01   1.2731605e-01   2.2731604e-01   1.2731605e-01   2.2731604e-01   1.2731605e-01
   1.4740000e+00   1.5170868e+00   2.2696200e-01   1.2696200e-01   2.2696200e-01   1.2696200e-01   2.2696200e-01   1.2696200e-01
   1.4730000e+00   1.5158591e+00   2.2660794e-01   1.2660794e-01   2.2660794e-01   1.2660794e-01   2.2660794e-01   1.2660794e-01
   1.4720000e+00   1.5146146e+00   2.2625397e-01   1.2625398e-01   2.2625397e-01   1.2625398e-01   2.2625397e-01   1.2625398e-01
   1.4710000e+00   1.5133964e+00   2.2590576e-01   1.2590576e-01   2.2590576e-01   1.2590576e-01   2.2590576e-01   1.2590576e-01
   1.4700000e+00   1.5121699e+00   2.2555582e-01   1.2555581e-01   2.2555582e-01   1.2555581e-01   2.2555582e-01   1.2555581e-01
   1.4690000e+00   1.5109465e+00   2.2521113e-01   1.2521112e-01   2.2521113e-01   1.2521112e-01   2.2521113e-01   1.2521112e-01
   1.4680000e+00   1.5097308e+00   2.2486708e-01   1.2486708e-01   2.2486708e-01   1.2486708e-01   2.2486708e-01   1.2486708e-01
   1.4670000e+00   1.5085172e+00   2.2452423e-01   1.2452423e-01   2.2452423e-01   1.2452423e-01   2.2452423e-01   1.2452423e-01
   1.4660000e+00   1.5072918e+00   2.2418262e-01   1.2418262e-01   2.2418262e-01   1.2418262e-01   2.2418262e-01   1.2418262e-01
   1.4650000e+00   1.5060780e+00   2.2384281e-01   1.2384281e-01   2.2384281e-01   1.2384281e-01   2.2384281e-01   1.2384281e-01
   1.4640000e+00   1.5048658e+00   2.2350683e-01   1.2350684e-01   2.2350683e-01   1.2350684e-01   2.2350683e-01   1.2350684e-01
   1.4630000e+00   1.5036527e+00   2.2317092e-01   1.2317092e-01   2.2317092e-01   1.2317092e-01   2.2317092e-01   1.2317092e-01
   1.4620000e+00   1.5024440e+00   2.2283629e-01   1.2283629e-01   2.2283629e-01   1.2283629e-01   2.2283629e-01   1.2283629e-01
   1.4610000e+00   1.5012289e+00   2.2250332e-01   1.2250332e-01   2.2250332e-01   1.2250332e-01   2.2250332e-01   1.2250332e-01
   1.4600000e+00   1.5000272e+00   2.2217529e-01   1.2217529e-01   2.2217529e-01   1.2217529e-01   2.2217529e-01   1.2217529e-01
   1.4590000e+00   1.4988257e+00   2.2184507e-01   1.2184508e-01   2.2184507e-01   1.2184508e-01   2.2184507e-01   1.2184508e-01
   1.4580000e+00   1.4976176e+00   2.2151716e-01   1.2151716e-01   2.2151716e-01   1.2151716e-01   2.2151716e-01   1.2151716e-01
   1.4570000e+00   1.4964150e+00   2.2119205e-01   1.2119205e-01   2.2119205e-01   1.2119205e-01   2.2119205e-01   1.2119205e-01
   1.4560000e+00   1.4952131e+00   2.2086747e-01   1.2086747e-01   2.2086747e-01   1.2086747e-01   2.2086747e-01   1.2086747e-01
   1.4550000e+00   1.4940250e+00   2.2054800e-01   1.2054801e-01   2.2054800e-01   1.2054801e-01   2.2054800e-01   1.2054801e-01
   1.4540000e+00   1.4928229e+00   2.2022507e-01   1.2022508e-01   2.2022507e-01   1.2022508e-01   2.2022507e-01   1.2022508e-01
   1.4530000e+00   1.4916348e+00   2.1990737e-01   1.1990737e-01   2.1990737e-01   1.1990737e-01   2.1990737e-01   1.1990737e-01
   1.4520000e+00   1.4904346e+00   2.1958995e-01   1.1958995e-01   2.1958995e-01   1.1958995e-01   2.1958995e-01   1.1958995e-01
   1.4510000e+00   1.4892437e+00   2.1927378e-01   1.1927378e-01   2.1927378e-01   1.1927378e-01   2.1927378e-01   1.1927378e-01
   1.4500000e+00   1.4880520e+00   2.1895768e-01   1.1895768e-01   2.1895768e-01   1.1895768e-01   2.1895768e-01   1.1895768e-01
   1.4490000e+00   1.4868638e+00   2.1864670e-01   1.1864670e-01   2.1864670e-01   1.1864670e-01   2.1864670e-01   1.1864670e-01
   1.4480000e+00   1.4856737e+00   2.1833375e-01   1.1833375e-01   2.1833375e-01   1.1833375e-01   2.1833375e-01   1.1833375e-01
   1.4470000e+00   1.4844866e+00   2.1802328e-01   1.1802329e-01   2.1802328e-01   1.1802329e-01   2.1802328e-01   1.1802329e-01
   1.4460000e+00   1.4833011e+00   2.1771495e-01   1.1771495e-01   2.1771495e-01   1.1771495e-01   2.1771495e-01   1.1771495e-01
   1.4450000e+00   1.4821217e+00   2.1740821e-01   1.1740820e-01   2.1740821e-01   1.1740820e-01   2.1740821e-01   1.1740820e-01
   1.4440000e+00   1.4809449e+00   2.1710438e-01   1.1710438e-01   2.1710438e-01   1.1710438e-01   2.1710438e-01   1.1710438e-01
   1.4430000e+00   1.4797577e+00   2.1679848e-01   1.1679848e-01   2.1679848e-01   1.1679848e-01   2.1679848e-01   1.1679848e-01
   1.4420000e+00   1.4785870e+00   2.1649777e-01   1.1649777e-01   2.1649777e-01   1.1649777e-01   2.1649777e-01   1.1649777e-01
   1.4410000e+00   1.4773967e+00   2.1619424e-01   1.1619424e-01   2.1619424e-01   1.1619424e-01   2.1619424e-01   1.1619424e-01
   1.4400000e+00   1.4762300e+00   2.1589440e-01   1.1589439e-01   2.1589440e-01   1.1589439e-01   2.1589440e-01   1.1589439e-01
   1.4390000e+00   1.4750515e+00   2.1559596e-01   1.1559595e-01   2.1559596e-01   1.1559595e-01   2.1559596e-01   1.1559595e-01
   1.4380000e+00   1.4738728e+00   2.1529880e-01   1.1529880e-01   2.1529880e-01   1.1529880e-01   2.1529880e-01   1.1529880e-01
   1.4370000e+00   1.4727114e+00   2.1500412e-01   1.1500412e-01   2.1500412e-01   1.1500412e-01   2.1500412e-01   1.1500412e-01
   1.4360000e+00   1.4715318e+00   2.1470721e-01   1.1470721e-01   2.1470721e-01   1.1470721e-01   2.1470721e-01   1.1470721e-01
   1.4350000e+00   1.4703632e+00   2.1441523e-01   1.1441524e-01   2.1441523e-01   1.1441524e-01   2.1441523e-01   1.1441524e-01
   1.4340000e+00   1.4691938e+00   2.1412273e-01   1.1412272e-01   2.1412273e-01   1.1412272e-01   2.1412273e-01   1.1412272e-01
   1.4330000e+00   1.4680243e+00   2.1383275e-01   1.1383275e-01   2.1383275e-01   1.1383275e-01   2.1383275e-01   1.1383275e-01
   1.4320000e+00   1.4668542e+00   2.1354275e-01   1.1354275e-01   2.1354275e-01   1.1354275e-01   2.1354275e-01   1.1354275e-01
   1.4310000e+00   1.4656949e+00   2.1325628e-01   1.1325628e-01   2.1325628e-01   1.1325628e-01   2.1325628e-01   1.1325628e-01
   1.4300000e+00   1.4645274e+00   2.1296859e-01   1.1296860e-01   2.1296859e-01   1.1296860e-01   2.1296859e-01   1.1296860e-01
   1.4290000e+00   1.4633607e+00   2.1268242e-01   1.1268242e-01   2.1268242e-01   1.1268242e-01   2.1268242e-01   1.1268242e-01
   1.4280000e+00   1.4622006e+00   2.1239830e-01   1.1239829e-01   2.1239830e-01   1.1239829e-01   2.1239830e-01   1.1239829e-01
   1.4270000e+00   1.4610424e+00   2.1211554e-01   1.1211555e-01   2.1211554e-01   1.1211555e-01   2.1211554e-01   1.1211555e-01
   1.4260000e+00   1.4598846e+00   2.1183429e-01   1.1183430e-01   2.1183429e-01   1.1183430e-01   2.1183429e-01   1.1183430e-01
   1.4250000e+00   1.4587258e+00   2.1155303e-01   1.1155304e-01   2.1155303e-01   1.1155304e-01   2.1155303e-01   1.1155304e-01
   1.4240000e+00   1.4575689e+00   2.1127364e-01   1.1127364e-01   2.1127364e-01   1.1127364e-01   2.1127364e-01   1.1127364e-01
   1.4230000e+00   1.4564145e+00   2.1099598e-01   1.1099598e-01   2.1099598e-01   1.1099598e-01   2.1099598e-01   1.1099598e-01
   1.4220000e+00   1.4552645e+00   2.1071931e-01   1.1071931e-01   2.1071931e-01   1.1071931e-01   2.1071931e-01   1.1071931e-01
   1.4210000e+00   1.4541145e+00   2.1044425e-01   1.1044425e-01   2.1044425e-01   1.1044425e-01   2.1044425e-01   1.1044425e-01
   1.4200000e+00   1.4529652e+00   2.1016949e-01   1.1016949e-01   2.1016949e-01   1.1016949e-01   2.1016949e-01   1.1016949e-01
   1.4190000e+00   1.4518053e+00   2.0989621e-01   1.0989621e-01   2.0989621e-01   1.0989621e-01   2.0989621e-01   1.0989621e-01
   1.4180000e+00   1.4506545e+00   2.0962280e-01   1.0962280e-01   2.0962280e-01   1.0962280e-01   2.0962280e-01   1.0962280e-01
   1.4170000e+00   1.4495045e+00   2.0935112e-01   1.0935112e-01   2.0935112e-01   1.0935112e-01   2.0935112e-01   1.0935112e-01
   1.4160000e+00   1.4483546e+00   2.0908025e-01   1.0908026e-01   2.0908025e-01   1.0908026e-01   2.0908025e-01   1.0908026e-01
   1.4150000e+00   1.4472062e+00   2.0881302e-01   1.0881302e-01   2.0881302e-01   1.0881302e-01   2.0881302e-01   1.0881302e-01
   1.4140000e+00   1.4460589e+00   2.0854373e-01   1.0854372e-01   2.0854373e-01   1.0854372e-01   2.0854373e-01   1.0854372e-01
   1.4130000e+00   1.4449178e+00   2.0827750e-01   1.0827751e-01   2.0827750e-01   1.0827751e-01   2.0827750e-01   1.0827751e-01
   1.4120000e+00   1.4437683e+00   2.0801235e-01   1.0801235e-01   2.0801235e-01   1.0801235e-01   2.0801235e-01   1.0801235e-01
   1.4110000e+00   1.4426311e+00   2.0774752e-01   1.0774752e-01   2.0774752e-01   1.0774752e-01   2.0774752e-01   1.0774752e-01
   1.4100000e+00   1.4414816e+00   2.0748393e-01   1.0748393e-01   2.0748393e-01   1.0748393e-01   2.0748393e-01   1.0748393e-01
   1.4090000e+00   1.4403435e+00   2.0722187e-01   1.0722186e-01   2.0722187e-01   1.0722186e-01   2.0722187e-01   1.0722186e-01
   1.4080000e+00   1.4392051e+00   2.0696004e-01   1.0696005e-01   2.0696004e-01   1.0696005e-01   2.0696004e-01   1.0696005e-01
   1.4070000e+00   1.4380652e+00   2.0670108e-01   1.0670108e-01   2.0670108e-01   1.0670108e-01   2.0670108e-01   1.0670108e-01
   1.4060000e+00   1.4369310e+00   2.0644219e-01   1.0644219e-01   2.0644219e-01   1.0644219e-01   2.0644219e-01   1.0644219e-01
   1.4050000e+00   1.4357823e+00   2.0618149e-01   1.0618149e-01   2.0618149e-01   1.0618149e-01   2.0618149e-01   1.0618149e-01
   1.4040000e+00   1.4346437e+00   2.0592494e-01   1.0592495e-01   2.0592494e-01   1.0592495e-01   2.0592494e-01   1.0592495e-01
   1.4030000e+00   1.4335147e+00   2.0566906e-01   1.0566906e-01   2.0566906e-01   1.0566906e-01   2.0566906e-01   1.0566906e-01
   1.4020000e+00   1.4323807e+00   2.0541510e-01   1.0541510e-01   2.0541510e-01   1.0541510e-01   2.0541510e-01   1.0541510e-01
   1.4010000e+00   1.4312497e+00   2.0516092e-01   1.0516092e-01   2.0516092e-01   1.0516092e-01   2.0516092e-01   1.0516092e-01
   1.4000000e+00   1.4301064e+00   2.0490662e-01   1.0490661e-01   2.0490662e-01   1.0490661e-01   2.0490662e-01   1.0490661e-01
   1.3990000e+00   1.4289867e+00   2.0465584e-01   1.0465584e-01   2.0465584e-01   1.0465584e-01   2.0465584e-01   1.0465584e-01
   1.3980000e+00   1.4278458e+00   2.0440349e-01   1.0440349e-01   2.0440349e-01   1.0440349e-01   2.0440349e-01   1.0440349e-01
   1.3970000e+00   1.4267169e+00   2.0415386e-01   1.0415385e-01   2.0415386e-01   1.0415385e-01   2.0415386e-01   1.0415385e-01
   1.3960000e+00   1.4255867e+00   2.0390507e-01   1.0390507e-01   2.0390507e-01   1.0390507e-01   2.0390507e-01   1.0390507e-01
   1.3950000e+00   1.4244615e+00   2.0365619e-01   1.0365619e-01   2.0365619e-01   1.0365619e-01   2.0365619e-01   1.0365619e-01
   1.3940000e+00   1.4233277e+00   2.0340876e-01   1.0340875e-01   2.0340876e-01   1.0340875e-01   2.0340876e-01   1.0340875e-01
   1.3930000e+00   1.4221996e+00   2.0316254e-01   1.0316253e-01   2.0316254e-01   1.0316253e-01   2.0316254e-01   1.0316253e-01
   1.3920000e+00   1.4210768e+00   2.0291703e-01   1.0291703e-01   2.0291703e-01   1.0291703e-01   2.0291703e-01   1.0291703e-01
   1.3910000e+00   1.4199566e+00   2.0267451e-01   1.0267451e-01   2.0267451e-01   1.0267451e-01   2.0267451e-01   1.0267451e-01
   1.3900000e+00   1.4188219e+00   2.0242891e-01   1.0242890e-01   2.0242891e-01   1.0242890e-01   2.0242891e-01   1.0242890e-01
   1.3890000e+00   1.4177001e+00   2.0218720e-01   1.0218721e-01   2.0218720e-01   1.0218721e-01   2.0218720e-01   1.0218721e-01
   1.3880000e+00   1.4165793e+00   2.0194599e-01   1.0194599e-01   2.0194599e-01   1.0194599e-01   2.0194599e-01   1.0194599e-01
   1.3870000e+00   1.4154561e+00   2.0170475e-01   1.0170475e-01   2.0170475e-01   1.0170475e-01   2.0170475e-01   1.0170475e-01
   1.3860000e+00   1.4143288e+00   2.0146382e-01   1.0146383e-01   2.0146382e-01   1.0146383e-01   2.0146382e-01   1.0146383e-01
   1.3850000e+00   1.4132139e+00   2.0122567e-01   1.0122567e-01   2.0122567e-01   1.0122567e-01   2.0122567e-01   1.0122567e-01
   1.3840000e+00   1.4120954e+00   2.0098814e-01   1.0098814e-01   2.0098814e-01   1.0098814e-01   2.0098814e-01   1.0098814e-01
   1.3830000e+00   1.4109744e+00   2.0075110e-01   1.0075109e-01   2.0075110e-01   1.0075109e-01   2.0075110e-01   1.0075109e-01
   1.3820000e+00   1.4098561e+00   2.0051395e-01   1.0051395e-01   2.0051395e-01   1.0051395e-01   2.0051395e-01   1.0051395e-01
   1.3810000e+00   1.4087278e+00   2.0027812e-01   1.0027813e-01   2.0027812e-01   1.0027813e-01   2.0027812e-01   1.0027813e-01
   1.3800000e+00   1.4076191e+00   2.0004498e-01   1.0004469e-01   2.0004498e-01   1.0004469e-01   2.0004498e-01   1.0004469e-01
   1.3790000e+00   1.4065028e+00   1.9981011e-01   9.9810042e-02   1.9981011e-01   9.9810042e-02   1.9981011e-01   9.9810042e-02
   1.3780000e+00   1.4053815e+00   1.9957809e-01   9.9577578e-02   1.9957809e-01   9.9577578e-02   1.9957809e-01   9.9577578e-02
   1.3770000e+00   1.4042749e+00   1.9934665e-01   9.9346573e-02   1.9934665e-01   9.9346573e-02   1.9934665e-01   9.9346573e-02
   1.3760000e+00   1.4031558e+00   1.9911391e-01   9.9113707e-02   1.9911391e-01   9.9113707e-02   1.9911391e-01   9.9113707e-02
   1.3750000e+00   1.4020364e+00   1.9888380e-01   9.8883597e-02   1.9888380e-01   9.8883597e-02   1.9888380e-01   9.8883597e-02
   1.3740000e+00   1.4009335e+00   1.9865475e-01   9.8655000e-02   1.9865475e-01   9.8655000e-02   1.9865475e-01   9.8655000e-02
   1.3730000e+00   1.3998114e+00   1.9842576e-01   9.8425754e-02   1.9842576e-01   9.8425754e-02   1.9842576e-01   9.8425754e-02
   1.3720000e+00   1.3987107e+00   1.9819909e-01   9.8199031e-02   1.9819909e-01   9.8199031e-02   1.9819909e-01   9.8199031e-02
   1.3710000e+00   1.3975876e+00   1.9797029e-01   9.7970687e-02   1.9797029e-01   9.7970687e-02   1.9797029e-01   9.7970687e-02
   1.3700000e+00   1.3964863e+00   1.9774550e-01   9.7745342e-02   1.9774550e-01   9.7745342e-02   1.9774550e-01   9.7745342e-02
   1.3690000e+00   1.3953741e+00   1.9752011e-01   9.7520192e-02   1.9752011e-01   9.7520192e-02   1.9752011e-01   9.7520192e-02
   1.3680000e+00   1.3942621e+00   1.9729453e-01   9.7294402e-02   1.9729453e-01   9.7294402e-02   1.9729453e-01   9.7294402e-02
   1.3670000e+00   1.3931552e+00   1.9707123e-01   9.7071086e-02   1.9707123e-01   9.7071086e-02   1.9707123e-01   9.7071086e-02
   1.3660000e+00   1.3920502e+00   1.9684802e-01   9.6848387e-02   1.9684802e-01   9.6848387e-02   1.9684802e-01   9.6848387e-02
   1.3650000e+00   1.3909381e+00   1.9662638e-01   9.6626260e-02   1.9662638e-01   9.6626260e-02   1.9662638e-01   9.6626260e-02
   1.3640000e+00   1.3898383e+00   1.9640470e-01   9.6404782e-02   1.9640470e-01   9.6404782e-02   1.9640470e-01   9.6404782e-02
   1.3630000e+00   1.3887262e+00   1.9618412e-01   9.6183987e-02   1.9618412e-01   9.6183987e-02   1.9618412e-01   9.6183987e-02
   1.3620000e+00   1.3876263e+00   1.9596383e-01   9.5963717e-02   1.9596383e-01   9.5963717e-02   1.9596383e-01   9.5963717e-02
   1.3610000e+00   1.3865143e+00   1.9574386e-01   9.5744093e-02   1.9574386e-01   9.5744093e-02   1.9574386e-01   9.5744093e-02
   1.3600000e+00   1.3854204e+00   1.9552761e-01   9.5527452e-02   1.9552761e-01   9.5527452e-02   1.9552761e-01   9.5527452e-02
   1.3590000e+00   1.3843130e+00   1.9530887e-01   9.5308828e-02   1.9530887e-01   9.5308828e-02   1.9530887e-01   9.5308828e-02
   1.3580000e+00   1.3832098e+00   1.9509298e-01   9.5092572e-02   1.9509298e-01   9.5092572e-02   1.9509298e-01   9.5092572e-02
   1.3570000e+00   1.3821041e+00   1.9487604e-01   9.4875999e-02   1.9487604e-01   9.4875999e-02   1.9487604e-01   9.4875999e-02
   1.3560000e+00   1.3810108e+00   1.9466133e-01   9.4661327e-02   1.9466133e-01   9.4661327e-02   1.9466133e-01   9.4661327e-02
   1.3550000e+00   1.3799003e+00   1.9444570e-01   9.4445547e-02   1.9444570e-01   9.4445547e-02   1.9444570e-01   9.4445547e-02
   1.3540000e+00   1.3788007e+00   1.9423204e-01   9.4232401e-02   1.9423204e-01   9.4232401e-02   1.9423204e-01   9.4232401e-02
   1.3530000e+00   1.3777070e+00   1.9401906e-01   9.4018970e-02   1.9401906e-01   9.4018970e-02   1.9401906e-01   9.4018970e-02
   1.3520000e+00   1.3766018e+00   1.9380602e-01   9.3806096e-02   1.9380602e-01   9.3806096e-02   1.9380602e-01   9.3806096e-02
   1.3510000e+00   1.3754995e+00   1.9359425e-01   9.3594319e-02   1.9359425e-01   9.3594319e-02   1.9359425e-01   9.3594319e-02
   1.3500000e+00   1.3744144e+00   1.9338445e-01   9.3384227e-02   1.9338445e-01   9.3384227e-02   1.9338445e-01   9.3384227e-02
   1.3490000e+00   1.3733100e+00   1.9317314e-01   9.3173201e-02   1.9317314e-01   9.3173201e-02   1.9317314e-01   9.3173201e-02
   1.3480000e+00   1.3722156e+00   1.9296465e-01   9.2964545e-02   1.9296465e-01   9.2964545e-02   1.9296465e-01   9.2964545e-02
   1.3470000e+00   1.3711109e+00   1.9275412e-01   9.2754495e-02   1.9275412e-01   9.2754495e-02   1.9275412e-01   9.2754495e-02
   1.3460000e+00   1.3700270e+00   1.9254719e-01   9.2547038e-02   1.9254719e-01   9.2547038e-02   1.9254719e-01   9.2547038e-02
   1.3450000e+00   1.3689310e+00   1.9234021e-01   9.2339993e-02   1.9234021e-01   9.2339993e-02   1.9234021e-01   9.2339993e-02
   1.3440000e+00   1.3678271e+00   1.9213207e-01   9.2131806e-02   1.9213207e-01   9.2131806e-02   1.9213207e-01   9.2131806e-02
   1.3430000e+00   1.3667341e+00   1.9192614e-01   9.1926267e-02   1.9192614e-01   9.1926267e-02   1.9192614e-01   9.1926267e-02
   1.3420000e+00   1.3656400e+00   1.9172152e-01   9.1721137e-02   1.9172152e-01   9.1721137e-02   1.9172152e-01   9.1721137e-02
   1.3410000e+00   1.3645574e+00   1.9151676e-01   9.1516629e-02   1.9151676e-01   9.1516629e-02   1.9151676e-01   9.1516629e-02
   1.3400000e+00   1.3634628e+00   1.9131305e-01   9.1312614e-02   1.9131305e-01   9.1312614e-02   1.9131305e-01   9.1312614e-02
   1.3390000e+00   1.3623691e+00   1.9110890e-01   9.1109247e-02   1.9110890e-01   9.1109247e-02   1.9110890e-01   9.1109247e-02
   1.3380000e+00   1.3612753e+00   1.9090591e-01   9.0906367e-02   1.9090591e-01   9.0906367e-02   1.9090591e-01   9.0906367e-02
   1.3370000e+00   1.3601816e+00   1.9070445e-01   9.0703968e-02   1.9070445e-01   9.0703968e-02   1.9070445e-01   9.0703968e-02
   1.3360000e+00   1.3590879e+00   1.9050197e-01   9.0502213e-02   1.9050197e-01   9.0502213e-02   1.9050197e-01   9.0502213e-02
   1.3350000e+00   1.3579936e+00   1.9030120e-01   9.0300846e-02   1.9030120e-01   9.0300846e-02   1.9030120e-01   9.0300846e-02
   1.3340000e+00   1.3569150e+00   1.9010207e-01   9.0102418e-02   1.9010207e-01   9.0102418e-02   1.9010207e-01   9.0102418e-02
   1.3330000e+00   1.3558278e+00   1.8990200e-01   8.9902084e-02   1.8990200e-01   8.9902084e-02   1.8990200e-01   8.9902084e-02
   1.3320000e+00   1.3547328e+00   1.8970229e-01   8.9702336e-02   1.8970229e-01   8.9702336e-02   1.8970229e-01   8.9702336e-02
   1.3310000e+00   1.3536504e+00   1.8950495e-01   8.9505302e-02   1.8950495e-01   8.9505302e-02   1.8950495e-01   8.9505302e-02
   1.3300000e+00   1.3525561e+00   1.8930629e-01   8.9306695e-02   1.8930629e-01   8.9306695e-02   1.8930629e-01   8.9306695e-02
   1.3290000e+00   1.3514741e+00   1.8911103e-01   8.9110782e-02   1.8911103e-01   8.9110782e-02   1.8911103e-01   8.9110782e-02
   1.3280000e+00   1.3503876e+00   1.8891450e-01   8.8914622e-02   1.8891450e-01   8.8914622e-02   1.8891450e-01   8.8914622e-02
   1.3270000e+00   1.3492973e+00   1.8871832e-01   8.8718237e-02   1.8871832e-01   8.8718237e-02   1.8871832e-01   8.8718237e-02
   1.3260000e+00   1.3482124e+00   1.8852298e-01   8.8523415e-02   1.8852298e-01   8.8523415e-02   1.8852298e-01   8.8523415e-02
   1.3250000e+00   1.3471246e+00   1.8832853e-01   8.8328546e-02   1.8832853e-01   8.8328546e-02   1.8832853e-01   8.8328546e-02
   1.3240000e+00   1.3460386e+00   1.8813460e-01   8.8134492e-02   1.8813460e-01   8.8134492e-02   1.8813460e-01   8.8134492e-02
   1.3230000e+00   1.3449558e+00   1.8794167e-01   8.7941639e-02   1.8794167e-01   8.7941639e-02   1.8794167e-01   8.7941639e-02
   1.3220000e+00   1.3438722e+00   1.8774877e-01   8.7749014e-02   1.8774877e-01   8.7749014e-02   1.8774877e-01   8.7749014e-02
   1.3210000e+00   1.3427900e+00   1.8755692e-01   8.7557216e-02   1.8755692e-01   8.7557216e-02   1.8755692e-01   8.7557216e-02
   1.3200000e+00   1.3417079e+00   1.8736626e-01   8.7365931e-02   1.8736626e-01   8.7365931e-02   1.8736626e-01   8.7365931e-02
   1.3190000e+00   1.3406243e+00   1.8717488e-01   8.7174954e-02   1.8717488e-01   8.7174954e-02   1.8717488e-01   8.7174954e-02
   1.3180000e+00   1.3395430e+00   1.8698496e-01   8.6984767e-02   1.8698496e-01   8.6984767e-02   1.8698496e-01   8.6984767e-02
   1.3170000e+00   1.3384669e+00   1.8679580e-01   8.6796130e-02   1.8679580e-01   8.6796130e-02   1.8679580e-01   8.6796130e-02
   1.3160000e+00   1.3373779e+00   1.8660575e-01   8.6605578e-02   1.8660575e-01   8.6605578e-02   1.8660575e-01   8.6605578e-02
   1.3150000e+00   1.3363017e+00   1.8641817e-01   8.6417854e-02   1.8641817e-01   8.6417854e-02   1.8641817e-01   8.6417854e-02
   1.3140000e+00   1.3352260e+00   1.8623052e-01   8.6230581e-02   1.8623052e-01   8.6230581e-02   1.8623052e-01   8.6230581e-02
   1.3130000e+00   1.3341300e+00   1.8604200e-01   8.6041980e-02   1.8604200e-01   8.6041980e-02   1.8604200e-01   8.6041980e-02
   1.3120000e+00   1.3330502e+00   1.8585561e-01   8.5855281e-02   1.8585561e-01   8.5855281e-02   1.8585561e-01   8.5855281e-02
   1.3110000e+00   1.3319731e+00   1.8566943e-01   8.5669410e-02   1.8566943e-01   8.5669410e-02   1.8566943e-01   8.5669410e-02
   1.3100000e+00   1.3308962e+00   1.8548371e-01   8.5483959e-02   1.8548371e-01   8.5483959e-02   1.8548371e-01   8.5483959e-02
   1.3090000e+00   1.3298193e+00   1.8529916e-01   8.5298957e-02   1.8529916e-01   8.5298957e-02   1.8529916e-01   8.5298957e-02
   1.3080000e+00   1.3287424e+00   1.8511445e-01   8.5114523e-02   1.8511445e-01   8.5114523e-02   1.8511445e-01   8.5114523e-02
   1.3070000e+00   1.3276653e+00   1.8493091e-01   8.4930575e-02   1.8493091e-01   8.4930575e-02   1.8493091e-01   8.4930575e-02
   1.3060000e+00   1.3265883e+00   1.8474686e-01   8.4746977e-02   1.8474686e-01   8.4746977e-02   1.8474686e-01   8.4746977e-02
   1.3050000e+00   1.3255094e+00   1.8456375e-01   8.4563906e-02   1.8456375e-01   8.4563906e-02   1.8456375e-01   8.4563906e-02
   1.3040000e+00   1.3244316e+00   1.8438279e-01   8.4382706e-02   1.8438279e-01   8.4382706e-02   1.8438279e-01   8.4382706e-02
   1.3030000e+00   1.3233583e+00   1.8420071e-01   8.4201107e-02   1.8420071e-01   8.4201107e-02   1.8420071e-01   8.4201107e-02
   1.3020000e+00   1.3222816e+00   1.8401920e-01   8.4019533e-02   1.8401920e-01   8.4019533e-02   1.8401920e-01   8.4019533e-02
   1.3010000e+00   1.3212077e+00   1.8383923e-01   8.3838853e-02   1.8383923e-01   8.3838853e-02   1.8383923e-01   8.3838853e-02
   1.3000000e+00   1.3201389e+00   1.8365987e-01   8.3659531e-02   1.8365987e-01   8.3659531e-02   1.8365987e-01   8.3659531e-02
   1.2990000e+00   1.3190572e+00   1.8347853e-01   8.3479052e-02   1.8347853e-01   8.3479052e-02   1.8347853e-01   8.3479052e-02
   1.2980000e+00   1.3179838e+00   1.8330128e-01   8.3301052e-02   1.8330128e-01   8.3301052e-02   1.8330128e-01   8.3301052e-02
   1.2970000e+00   1.3169075e+00   1.8312187e-01   8.3121781e-02   1.8312187e-01   8.3121781e-02   1.8312187e-01   8.3121781e-02
   1.2960000e+00   1.3158416e+00   1.8294429e-01   8.2944740e-02   1.8294429e-01   8.2944740e-02   1.8294429e-01   8.2944740e-02
   1.2950000e+00   1.3147643e+00   1.8276624e-01   8.2766303e-02   1.8276624e-01   8.2766303e-02   1.8276624e-01   8.2766303e-02
   1.2940000e+00   1.3136981e+00   1.8259019e-01   8.2590218e-02   1.8259019e-01   8.2590218e-02   1.8259019e-01   8.2590218e-02
   1.2930000e+00   1.3126173e+00   1.8241375e-01   8.2413730e-02   1.8241375e-01   8.2413730e-02   1.8241375e-01   8.2413730e-02
   1.2920000e+00   1.3115473e+00   1.8223743e-01   8.2237746e-02   1.8223743e-01   8.2237746e-02   1.8223743e-01   8.2237746e-02
   1.2910000e+00   1.3104798e+00   1.8206308e-01   8.2062643e-02   1.8206308e-01   8.2062643e-02   1.8206308e-01   8.2062643e-02
   1.2900000e+00   1.3094124e+00   1.8188792e-01   8.1888298e-02   1.8188792e-01   8.1888298e-02   1.8188792e-01   8.1888298e-02
   1.2890000e+00   1.3083333e+00   1.8171375e-01   8.1713754e-02   1.8171375e-01   8.1713754e-02   1.8171375e-01   8.1713754e-02
   1.2880000e+00   1.3072627e+00   1.8153923e-01   8.1539413e-02   1.8153923e-01   8.1539413e-02   1.8153923e-01   8.1539413e-02
   1.2870000e+00   1.3061945e+00   1.8136598e-01   8.1366063e-02   1.8136598e-01   8.1366063e-02   1.8136598e-01   8.1366063e-02
   1.2860000e+00   1.3051293e+00   1.8119420e-01   8.1193877e-02   1.8119420e-01   8.1193877e-02   1.8119420e-01   8.1193877e-02
   1.2850000e+00   1.3040517e+00   1.8102070e-01   8.1021189e-02   1.8102070e-01   8.1021189e-02   1.8102070e-01   8.1021189e-02
   1.2840000e+00   1.3029896e+00   1.8085029e-01   8.0849975e-02   1.8085029e-01   8.0849975e-02   1.8085029e-01   8.0849975e-02
   1.2830000e+00   1.3019203e+00   1.8067838e-01   8.0678046e-02   1.8067838e-01   8.0678046e-02   1.8067838e-01   8.0678046e-02
   1.2820000e+00   1.3008473e+00   1.8050743e-01   8.0507832e-02   1.8050743e-01   8.0507832e-02   1.8050743e-01   8.0507832e-02
   1.2810000e+00   1.2997777e+00   1.8033620e-01   8.0336687e-02   1.8033620e-01   8.0336687e-02   1.8033620e-01   8.0336687e-02
   1.2800000e+00   1.2987162e+00   1.8016730e-01   8.0167242e-02   1.8016730e-01   8.0167242e-02   1.8016730e-01   8.0167242e-02
   1.2790000e+00   1.2976461e+00   1.7999842e-01   7.9998479e-02   1.7999842e-01   7.9998479e-02   1.7999842e-01   7.9998479e-02
   1.2780000e+00   1.2965802e+00   1.7982963e-01   7.9829538e-02   1.7982963e-01   7.9829538e-02   1.7982963e-01   7.9829538e-02
   1.2770000e+00   1.2955128e+00   1.7966037e-01   7.9660539e-02   1.7966037e-01   7.9660539e-02   1.7966037e-01   7.9660539e-02
   1.2760000e+00   1.2944480e+00   1.7949324e-01   7.9493060e-02   1.7949324e-01   7.9493060e-02   1.7949324e-01   7.9493060e-02
   1.2750000e+00   1.2933815e+00   1.7932597e-01   7.9325996e-02   1.7932597e-01   7.9325996e-02   1.7932597e-01   7.9325996e-02
   1.2740000e+00   1.2923218e+00   1.7915932e-01   7.9159339e-02   1.7915932e-01   7.9159339e-02   1.7915932e-01   7.9159339e-02
   1.2730000e+00   1.2912507e+00   1.7899263e-01   7.8993005e-02   1.7899263e-01   7.8993005e-02   1.7899263e-01   7.8993005e-02
   1.2720000e+00   1.2901786e+00   1.7882581e-01   7.8825424e-02   1.7882581e-01   7.8825424e-02   1.7882581e-01   7.8825424e-02
   1.2710000e+00   1.2891190e+00   1.7865978e-01   7.8660188e-02   1.7865978e-01   7.8660188e-02   1.7865978e-01   7.8660188e-02
   1.2700000e+00   1.2880527e+00   1.7849564e-01   7.8495129e-02   1.7849564e-01   7.8495129e-02   1.7849564e-01   7.8495129e-02
   1.2690000e+00   1.2869875e+00   1.7833048e-01   7.8330537e-02   1.7833048e-01   7.8330537e-02   1.7833048e-01   7.8330537e-02
   1.2680000e+00   1.2859269e+00   1.7816612e-01   7.8166195e-02   1.7816612e-01   7.8166195e-02   1.7816612e-01   7.8166195e-02
   1.2670000e+00   1.2848669e+00   1.7800378e-01   7.8004119e-02   1.7800378e-01   7.8004119e-02   1.7800378e-01   7.8004119e-02
   1.2660000e+00   1.2838062e+00   1.7784077e-01   7.7840724e-02   1.7784077e-01   7.7840724e-02   1.7784077e-01   7.7840724e-02
   1.2650000e+00   1.2827446e+00   1.7767764e-01   7.7677703e-02   1.7767764e-01   7.7677703e-02   1.7767764e-01   7.7677703e-02
   1.2640000e+00   1.2816743e+00   1.7751563e-01   7.7515083e-02   1.7751563e-01   7.7515083e-02   1.7751563e-01   7.7515083e-02
   1.2630000e+00   1.2806127e+00   1.7735246e-01   7.7352852e-02   1.7735246e-01   7.7352852e-02   1.7735246e-01   7.7352852e-02
   1.2620000e+00   1.2795501e+00   1.7719244e-01   7.7192114e-02   1.7719244e-01   7.7192114e-02   1.7719244e-01   7.7192114e-02
   1.2610000e+00   1.2784943e+00   1.7703090e-01   7.7031280e-02   1.7703090e-01   7.7031280e-02   1.7703090e-01   7.7031280e-02
   1.2600000e+00   1.2774266e+00   1.7687036e-01   7.6870295e-02   1.7687036e-01   7.6870295e-02   1.7687036e-01   7.6870295e-02
   1.2590000e+00   1.2763645e+00   1.7671001e-01   7.6709915e-02   1.7671001e-01   7.6709915e-02   1.7671001e-01   7.6709915e-02
   1.2580000e+00   1.2753141e+00   1.7655076e-01   7.6551084e-02   1.7655076e-01   7.6551084e-02   1.7655076e-01   7.6551084e-02
   1.2570000e+00   1.2742410e+00   1.7639129e-01   7.6391048e-02   1.7639129e-01   7.6391048e-02   1.7639129e-01   7.6391048e-02
   1.2560000e+00   1.2731898e+00   1.7623265e-01   7.6232768e-02   1.7623265e-01   7.6232768e-02   1.7623265e-01   7.6232768e-02
   1.2550000e+00   1.2721205e+00   1.7607387e-01   7.6074084e-02   1.7607387e-01   7.6074084e-02   1.7607387e-01   7.6074084e-02
   1.2540000e+00   1.2710686e+00   1.7591685e-01   7.5916584e-02   1.7591685e-01   7.5916584e-02   1.7591685e-01   7.5916584e-02
   1.2530000e+00   1.2700081e+00   1.7575822e-01   7.5758598e-02   1.7575822e-01   7.5758598e-02   1.7575822e-01   7.5758598e-02
   1.2520000e+00   1.2689476e+00   1.7560198e-01   7.5601907e-02   1.7560198e-01   7.5601907e-02   1.7560198e-01   7.5601907e-02
   1.2510000e+00   1.2678905e+00   1.7544516e-01   7.5445088e-02   1.7544516e-01   7.5445088e-02   1.7544516e-01   7.5445088e-02
   1.2500000e+00   1.2668296e+00   1.7528873e-01   7.5289170e-02   1.7528873e-01   7.5289170e-02   1.7528873e-01   7.5289170e-02
   1.2490000e+00   1.2657786e+00   1.7513419e-01   7.5134012e-02   1.7513419e-01   7.5134012e-02   1.7513419e-01   7.5134012e-02
   1.2480000e+00   1.2647083e+00   1.7497710e-01   7.4977364e-02   1.7497710e-01   7.4977364e-02   1.7497710e-01   7.4977364e-02
   1.2470000e+00   1.2636572e+00   1.7482274e-01   7.4822986e-02   1.7482274e-01   7.4822986e-02   1.7482274e-01   7.4822986e-02
   1.2460000e+00   1.2625966e+00   1.7466866e-01   7.4668499e-02   1.7466866e-01   7.4668499e-02   1.7466866e-01   7.4668499e-02
   1.2450000e+00   1.2615385e+00   1.7451341e-01   7.4513771e-02   1.7451341e-01   7.4513771e-02   1.7451341e-01   7.4513771e-02
   1.2440000e+00   1.2604873e+00   1.7436147e-01   7.4361401e-02   1.7436147e-01   7.4361401e-02   1.7436147e-01   7.4361401e-02
   1.2430000e+00   1.2594324e+00   1.7420760e-01   7.4207501e-02   1.7420760e-01   7.4207501e-02   1.7420760e-01   7.4207501e-02
   1.2420000e+00   1.2583712e+00   1.7405413e-01   7.4054392e-02   1.7405413e-01   7.4054392e-02   1.7405413e-01   7.4054392e-02
   1.2410000e+00   1.2573199e+00   1.7390223e-01   7.3902165e-02   1.7390223e-01   7.3902165e-02   1.7390223e-01   7.3902165e-02
   1.2400000e+00   1.2562582e+00   1.7374947e-01   7.3749748e-02   1.7374947e-01   7.3749748e-02   1.7374947e-01   7.3749748e-02
   1.2390000e+00   1.2552066e+00   1.7359849e-01   7.3598578e-02   1.7359849e-01   7.3598578e-02   1.7359849e-01   7.3598578e-02
   1.2380000e+00   1.2541456e+00   1.7344648e-01   7.3446955e-02   1.7344648e-01   7.3446955e-02   1.7344648e-01   7.3446955e-02
   1.2370000e+00   1.2530966e+00   1.7329648e-01   7.3296514e-02   1.7329648e-01   7.3296514e-02   1.7329648e-01   7.3296514e-02
   1.2360000e+00   1.2520356e+00   1.7314525e-01   7.3145561e-02   1.7314525e-01   7.3145561e-02   1.7314525e-01   7.3145561e-02
   1.2350000e+00   1.2509866e+00   1.7299575e-01   7.2995828e-02   1.7299575e-01   7.2995828e-02   1.7299575e-01   7.2995828e-02
   1.2340000e+00   1.2499257e+00   1.7284525e-01   7.2845550e-02   1.7284525e-01   7.2845550e-02   1.7284525e-01   7.2845550e-02
   1.2330000e+00   1.2488800e+00   1.7269723e-01   7.2697039e-02   1.7269723e-01   7.2697039e-02   1.7269723e-01   7.2697039e-02
   1.2320000e+00   1.2478185e+00   1.7254744e-01   7.2547441e-02   1.7254744e-01   7.2547441e-02   1.7254744e-01   7.2547441e-02
   1.2310000e+00   1.2467695e+00   1.7239942e-01   7.2399106e-02   1.7239942e-01   7.2399106e-02   1.7239942e-01   7.2399106e-02
   1.2300000e+00   1.2457165e+00   1.7225163e-01   7.2251388e-02   1.7225163e-01   7.2251388e-02   1.7225163e-01   7.2251388e-02
   1.2290000e+00   1.2446673e+00   1.7210378e-01   7.2103729e-02   1.7210378e-01   7.2103729e-02   1.7210378e-01   7.2103729e-02
   1.2280000e+00   1.2436067e+00   1.7195556e-01   7.1955611e-02   1.7195556e-01   7.1955611e-02   1.7195556e-01   7.1955611e-02
   1.2270000e+00   1.2425517e+00   1.7180914e-01   7.1808988e-02   1.7180914e-01   7.1808988e-02   1.7180914e-01   7.1808988e-02
   1.2260000e+00   1.2415084e+00   1.7166286e-01   7.1662729e-02   1.7166286e-01   7.1662729e-02   1.7166286e-01   7.1662729e-02
   1.2250000e+00   1.2404521e+00   1.7151654e-01   7.1516765e-02   1.7151654e-01   7.1516765e-02   1.7151654e-01   7.1516765e-02
   1.2240000e+00   1.2394096e+00   1.7137110e-01   7.1371278e-02   1.7137110e-01   7.1371278e-02   1.7137110e-01   7.1371278e-02
   1.2230000e+00   1.2383421e+00   1.7122453e-01   7.1224388e-02   1.7122453e-01   7.1224388e-02   1.7122453e-01   7.1224388e-02
   1.2220000e+00   1.2372909e+00   1.7107896e-01   7.1079481e-02   1.7107896e-01   7.1079481e-02   1.7107896e-01   7.1079481e-02
   1.2210000e+00   1.2362438e+00   1.7093534e-01   7.0934914e-02   1.7093534e-01   7.0934914e-02   1.7093534e-01   7.0934914e-02
   1.2200000e+00   1.2351912e+00   1.7079044e-01   7.0790649e-02   1.7079044e-01   7.0790649e-02   1.7079044e-01   7.0790649e-02
   1.2190000e+00   1.2341417e+00   1.7064698e-01   7.0646652e-02   1.7064698e-01   7.0646652e-02   1.7064698e-01   7.0646652e-02
   1.2180000e+00   1.2330882e+00   1.7050294e-01   7.0503072e-02   1.7050294e-01   7.0503072e-02   1.7050294e-01   7.0503072e-02
   1.2170000e+00   1.2320423e+00   1.7035957e-01   7.0359808e-02   1.7035957e-01   7.0359808e-02   1.7035957e-01   7.0359808e-02
   1.2160000e+00   1.2309894e+00   1.7021715e-01   7.0216873e-02   1.7021715e-01   7.0216873e-02   1.7021715e-01   7.0216873e-02
   1.2150000e+00   1.2299337e+00   1.7007389e-01   7.0074247e-02   1.7007389e-01   7.0074247e-02   1.7007389e-01   7.0074247e-02
   1.2140000e+00   1.2288977e+00   1.6993315e-01   6.9932924e-02   1.6993315e-01   6.9932924e-02   1.6993315e-01   6.9932924e-02
   1.2130000e+00   1.2278456e+00   1.6979183e-01   6.9791419e-02   1.6979183e-01   6.9791419e-02   1.6979183e-01   6.9791419e-02
   1.2120000e+00   1.2267943e+00   1.6965003e-01   6.9649731e-02   1.6965003e-01   6.9649731e-02   1.6965003e-01   6.9649731e-02
   1.2110000e+00   1.2257463e+00   1.6950839e-01   6.9508506e-02   1.6950839e-01   6.9508506e-02   1.6950839e-01   6.9508506e-02
   1.2100000e+00   1.2246947e+00   1.6936746e-01   6.9367522e-02   1.6936746e-01   6.9367522e-02   1.6936746e-01   6.9367522e-02
   1.2090000e+00   1.2236464e+00   1.6922695e-01   6.9226944e-02   1.6922695e-01   6.9226944e-02   1.6922695e-01   6.9226944e-02
   1.2080000e+00   1.2226019e+00   1.6908798e-01   6.9087970e-02   1.6908798e-01   6.9087970e-02   1.6908798e-01   6.9087970e-02
   1.2070000e+00   1.2215562e+00   1.6894768e-01   6.8947807e-02   1.6894768e-01   6.8947807e-02   1.6894768e-01   6.8947807e-02
   1.2060000e+00   1.2205027e+00   1.6880830e-01   6.8808182e-02   1.6880830e-01   6.8808182e-02   1.6880830e-01   6.8808182e-02
   1.2050000e+00   1.2194489e+00   1.6866909e-01   6.8668861e-02   1.6866909e-01   6.8668861e-02   1.6866909e-01   6.8668861e-02
   1.2040000e+00   1.2184088e+00   1.6853068e-01   6.8531187e-02   1.6853068e-01   6.8531187e-02   1.6853068e-01   6.8531187e-02
   1.2030000e+00   1.2173585e+00   1.6839187e-01   6.8392203e-02   1.6839187e-01   6.8392203e-02   1.6839187e-01   6.8392203e-02
   1.2020000e+00   1.2163140e+00   1.6825486e-01   6.8254568e-02   1.6825486e-01   6.8254568e-02   1.6825486e-01   6.8254568e-02
   1.2010000e+00   1.2152689e+00   1.6811664e-01   6.8117026e-02   1.6811664e-01   6.8117026e-02   1.6811664e-01   6.8117026e-02
   1.2000000e+00   1.2142201e+00   1.6798002e-01   6.7979945e-02   1.6798002e-01   6.7979945e-02   1.6798002e-01   6.7979945e-02
   1.1990000e+00   1.2131712e+00   1.6784341e-01   6.7843109e-02   1.6784341e-01   6.7843109e-02   1.6784341e-01   6.7843109e-02
   1.1980000e+00   1.2121258e+00   1.6770596e-01   6.7705780e-02   1.6770596e-01   6.7705780e-02   1.6770596e-01   6.7705780e-02
   1.1970000e+00   1.2110814e+00   1.6757003e-01   6.7570286e-02   1.6757003e-01   6.7570286e-02   1.6757003e-01   6.7570286e-02
   1.1960000e+00   1.2100367e+00   1.6743440e-01   6.7434323e-02   1.6743440e-01   6.7434323e-02   1.6743440e-01   6.7434323e-02
   1.1950000e+00   1.2089922e+00   1.6729879e-01   6.7298932e-02   1.6729879e-01   6.7298932e-02   1.6729879e-01   6.7298932e-02
   1.1940000e+00   1.2079416e+00   1.6716351e-01   6.7163384e-02   1.6716351e-01   6.7163384e-02   1.6716351e-01   6.7163384e-02
   1.1930000e+00   1.2068946e+00   1.6702853e-01   6.7028614e-02   1.6702853e-01   6.7028614e-02   1.6702853e-01   6.7028614e-02
   1.1920000e+00   1.2058532e+00   1.6689359e-01   6.6893750e-02   1.6689359e-01   6.6893750e-02   1.6689359e-01   6.6893750e-02
   1.1910000e+00   1.2048055e+00   1.6675925e-01   6.6759464e-02   1.6675925e-01   6.6759464e-02   1.6675925e-01   6.6759464e-02
   1.1900000e+00   1.2037664e+00   1.6662612e-01   6.6626065e-02   1.6662612e-01   6.6626065e-02   1.6662612e-01   6.6626065e-02
   1.1890000e+00   1.2027235e+00   1.6649288e-01   6.6492691e-02   1.6649288e-01   6.6492691e-02   1.6649288e-01   6.6492691e-02
   1.1880000e+00   1.2016735e+00   1.6635911e-01   6.6359159e-02   1.6635911e-01   6.6359159e-02   1.6635911e-01   6.6359159e-02
   1.1870000e+00   1.2006289e+00   1.6622668e-01   6.6226307e-02   1.6622668e-01   6.6226307e-02   1.6622668e-01   6.6226307e-02
   1.1860000e+00   1.1995818e+00   1.6609312e-01   6.6093035e-02   1.6609312e-01   6.6093035e-02   1.6609312e-01   6.6093035e-02
   1.1850000e+00   1.1985366e+00   1.6596050e-01   6.5960715e-02   1.6596050e-01   6.5960715e-02   1.6596050e-01   6.5960715e-02
   1.1840000e+00   1.1975035e+00   1.6582909e-01   6.5829455e-02   1.6582909e-01   6.5829455e-02   1.6582909e-01   6.5829455e-02
   1.1830000e+00   1.1964584e+00   1.6569794e-01   6.5697682e-02   1.6569794e-01   6.5697682e-02   1.6569794e-01   6.5697682e-02
   1.1820000e+00   1.1954142e+00   1.6556669e-01   6.5566623e-02   1.6556669e-01   6.5566623e-02   1.6556669e-01   6.5566623e-02
   1.1810000e+00   1.1943696e+00   1.6543541e-01   6.5435424e-02   1.6543541e-01   6.5435424e-02   1.6543541e-01   6.5435424e-02
   1.1800000e+00   1.1933251e+00   1.6530461e-01   6.5304252e-02   1.6530461e-01   6.5304252e-02   1.6530461e-01   6.5304252e-02
   1.1790000e+00   1.1922808e+00   1.6517347e-01   6.5173848e-02   1.6517347e-01   6.5173848e-02   1.6517347e-01   6.5173848e-02
   1.1780000e+00   1.1912381e+00   1.6504381e-01   6.5044108e-02   1.6504381e-01   6.5044108e-02   1.6504381e-01   6.5044108e-02
   1.1770000e+00   1.1901960e+00   1.6491453e-01   6.4914269e-02   1.6491453e-01   6.4914269e-02   1.6491453e-01   6.4914269e-02
   1.1760000e+00   1.1891578e+00   1.6478463e-01   6.4785103e-02   1.6478463e-01   6.4785103e-02   1.6478463e-01   6.4785103e-02
   1.1750000e+00   1.1881135e+00   1.6465596e-01   6.4655863e-02   1.6465596e-01   6.4655863e-02   1.6465596e-01   6.4655863e-02
   1.1740000e+00   1.1870699e+00   1.6452744e-01   6.4527145e-02   1.6452744e-01   6.4527145e-02   1.6452744e-01   6.4527145e-02
   1.1730000e+00   1.1860298e+00   1.6439885e-01   6.4398584e-02   1.6439885e-01   6.4398584e-02   1.6439885e-01   6.4398584e-02
   1.1720000e+00   1.1849897e+00   1.6427026e-01   6.4270366e-02   1.6427026e-01   6.4270366e-02   1.6427026e-01   6.4270366e-02
   1.1710000e+00   1.1839462e+00   1.6414214e-01   6.4142472e-02   1.6414214e-01   6.4142472e-02   1.6414214e-01   6.4142472e-02
   1.1700000e+00   1.1829019e+00   1.6401504e-01   6.4014656e-02   1.6401504e-01   6.4014656e-02   1.6401504e-01   6.4014656e-02
   1.1690000e+00   1.1818634e+00   1.6388698e-01   6.3887410e-02   1.6388698e-01   6.3887410e-02   1.6388698e-01   6.3887410e-02
   1.1680000e+00   1.1808215e+00   1.6375982e-01   6.3760107e-02   1.6375982e-01   6.3760107e-02   1.6375982e-01   6.3760107e-02
   1.1670000e+00   1.1797833e+00   1.6363384e-01   6.3633962e-02   1.6363384e-01   6.3633962e-02   1.6363384e-01   6.3633962e-02
   1.1660000e+00   1.1787361e+00   1.6350685e-01   6.3506875e-02   1.6350685e-01   6.3506875e-02   1.6350685e-01   6.3506875e-02
   1.1650000e+00   1.1777003e+00   1.6338118e-01   6.3380976e-02   1.6338118e-01   6.3380976e-02   1.6338118e-01   6.3380976e-02
   1.1640000e+00   1.1766647e+00   1.6325552e-01   6.3255699e-02   1.6325552e-01   6.3255699e-02   1.6325552e-01   6.3255699e-02
   1.1630000e+00   1.1756136e+00   1.6312915e-01   6.3129150e-02   1.6312915e-01   6.3129150e-02   1.6312915e-01   6.3129150e-02
   1.1620000e+00   1.1745775e+00   1.6300427e-01   6.3004330e-02   1.6300427e-01   6.3004330e-02   1.6300427e-01   6.3004330e-02
   1.1610000e+00   1.1735439e+00   1.6287954e-01   6.2879796e-02   1.6287954e-01   6.2879796e-02   1.6287954e-01   6.2879796e-02
   1.1600000e+00   1.1724988e+00   1.6275435e-01   6.2754489e-02   1.6275435e-01   6.2754489e-02   1.6275435e-01   6.2754489e-02
   1.1590000e+00   1.1714565e+00   1.6263018e-01   6.2630147e-02   1.6263018e-01   6.2630147e-02   1.6263018e-01   6.2630147e-02
   1.1580000e+00   1.1704204e+00   1.6250664e-01   6.2506293e-02   1.6250664e-01   6.2506293e-02   1.6250664e-01   6.2506293e-02
   1.1570000e+00   1.1693862e+00   1.6238311e-01   6.2382814e-02   1.6238311e-01   6.2382814e-02   1.6238311e-01   6.2382814e-02
   1.1560000e+00   1.1683491e+00   1.6225970e-01   6.2259591e-02   1.6225970e-01   6.2259591e-02   1.6225970e-01   6.2259591e-02
   1.1550000e+00   1.1672988e+00   1.6213487e-01   6.2135250e-02   1.6213487e-01   6.2135250e-02   1.6213487e-01   6.2135250e-02
   1.1540000e+00   1.1662639e+00   1.6201295e-01   6.2012522e-02   1.6201295e-01   6.2012522e-02   1.6201295e-01   6.2012522e-02
   1.1530000e+00   1.1652291e+00   1.6188980e-01   6.1890074e-02   1.6188980e-01   6.1890074e-02   1.6188980e-01   6.1890074e-02
   1.1520000e+00   1.1641903e+00   1.6176773e-01   6.1767860e-02   1.6176773e-01   6.1767860e-02   1.6176773e-01   6.1767860e-02
   1.1510000e+00   1.1631518e+00   1.6164565e-01   6.1645857e-02   1.6164565e-01   6.1645857e-02   1.6164565e-01   6.1645857e-02
   1.1500000e+00   1.1621173e+00   1.6152403e-01   6.1524215e-02   1.6152403e-01   6.1524215e-02   1.6152403e-01   6.1524215e-02
   1.1490000e+00   1.1610819e+00   1.6140256e-01   6.1402790e-02   1.6140256e-01   6.1402790e-02   1.6140256e-01   6.1402790e-02
   1.1480000e+00   1.1600426e+00   1.6128193e-01   6.1281633e-02   1.6128193e-01   6.1281633e-02   1.6128193e-01   6.1281633e-02
   1.1470000e+00   1.1590049e+00   1.6116042e-01   6.1160685e-02   1.6116042e-01   6.1160685e-02   1.6116042e-01   6.1160685e-02
   1.1460000e+00   1.1579709e+00   1.6103962e-01   6.1039995e-02   1.6103962e-01   6.1039995e-02   1.6103962e-01   6.1039995e-02
   1.1450000e+00   1.1569344e+00   1.6091987e-01   6.0919642e-02   1.6091987e-01   6.0919642e-02   1.6091987e-01   6.0919642e-02
   1.1440000e+00   1.1558948e+00   1.6079944e-01   6.0799406e-02   1.6079944e-01   6.0799406e-02   1.6079944e-01   6.0799406e-02
   1.1430000e+00   1.1548591e+00   1.6067966e-01   6.0679573e-02   1.6067966e-01   6.0679573e-02   1.6067966e-01   6.0679573e-02
   1.1420000e+00   1.1538161e+00   1.6055947e-01   6.0559860e-02   1.6055947e-01   6.0559860e-02   1.6055947e-01   6.0559860e-02
   1.1410000e+00   1.1527800e+00   1.6044041e-01   6.0440522e-02   1.6044041e-01   6.0440522e-02   1.6044041e-01   6.0440522e-02
   1.1400000e+00   1.1517459e+00   1.6032128e-01   6.0321388e-02   1.6032128e-01   6.0321388e-02   1.6032128e-01   6.0321388e-02
   1.1390000e+00   1.1507079e+00   1.6020208e-01   6.0202466e-02   1.6020208e-01   6.0202466e-02   1.6020208e-01   6.0202466e-02
   1.1380000e+00   1.1496688e+00   1.6008402e-01   6.0083781e-02   1.6008402e-01   6.0083781e-02   1.6008402e-01   6.0083781e-02
   1.1370000e+00   1.1486336e+00   1.5996547e-01   5.9965440e-02   1.5996547e-01   5.9965440e-02   1.5996547e-01   5.9965440e-02
   1.1360000e+00   1.1475988e+00   1.5984683e-01   5.9847291e-02   1.5984683e-01   5.9847291e-02   1.5984683e-01   5.9847291e-02
   1.1350000e+00   1.1465651e+00   1.5972975e-01   5.9729983e-02   1.5972975e-01   5.9729983e-02   1.5972975e-01   5.9729983e-02
   1.1340000e+00   1.1455322e+00   1.5961273e-01   5.9612931e-02   1.5961273e-01   5.9612931e-02   1.5961273e-01   5.9612931e-02
   1.1330000e+00   1.1444919e+00   1.5949546e-01   5.9495532e-02   1.5949546e-01   5.9495532e-02   1.5949546e-01   5.9495532e-02
   1.1320000e+00   1.1434537e+00   1.5937845e-01   5.9378362e-02   1.5937845e-01   5.9378362e-02   1.5937845e-01   5.9378362e-02
   1.1310000e+00   1.1424188e+00   1.5926097e-01   5.9261382e-02   1.5926097e-01   5.9261382e-02   1.5926097e-01   5.9261382e-02
   1.1300000e+00   1.1413919e+00   1.5914590e-01   5.9145733e-02   1.5914590e-01   5.9145733e-02   1.5914590e-01   5.9145733e-02
   1.1290000e+00   1.1403542e+00   1.5902992e-01   5.9029479e-02   1.5902992e-01   5.9029479e-02   1.5902992e-01   5.9029479e-02
   1.1280000e+00   1.1393181e+00   1.5891375e-01   5.8913308e-02   1.5891375e-01   5.8913308e-02   1.5891375e-01   5.8913308e-02
   1.1270000e+00   1.1382750e+00   1.5879752e-01   5.8797348e-02   1.5879752e-01   5.8797348e-02   1.5879752e-01   5.8797348e-02
   1.1260000e+00   1.1372464e+00   1.5868214e-01   5.8682459e-02   1.5868214e-01   5.8682459e-02   1.5868214e-01   5.8682459e-02
   1.1250000e+00   1.1362156e+00   1.5856758e-01   5.8567371e-02   1.5856758e-01   5.8567371e-02   1.5856758e-01   5.8567371e-02
   1.1240000e+00   1.1351769e+00   1.5845210e-01   5.8452038e-02   1.5845210e-01   5.8452038e-02   1.5845210e-01   5.8452038e-02
   1.1230000e+00   1.1341488e+00   1.5833826e-01   5.8338268e-02   1.5833826e-01   5.8338268e-02   1.5833826e-01   5.8338268e-02
   1.1220000e+00   1.1331144e+00   1.5822353e-01   5.8223527e-02   1.5822353e-01   5.8223527e-02   1.5822353e-01   5.8223527e-02
   1.1210000e+00   1.1320699e+00   1.5810881e-01   5.8109042e-02   1.5810881e-01   5.8109042e-02   1.5810881e-01   5.8109042e-02
   1.1200000e+00   1.1310404e+00   1.5799518e-01   5.7995325e-02   1.5799518e-01   5.7995325e-02   1.5799518e-01   5.7995325e-02
   1.1190000e+00   1.1300109e+00   1.5788162e-01   5.7881867e-02   1.5788162e-01   5.7881867e-02   1.5788162e-01   5.7881867e-02
   1.1180000e+00   1.1289757e+00   1.5776884e-01   5.7768512e-02   1.5776884e-01   5.7768512e-02   1.5776884e-01   5.7768512e-02
   1.1170000e+00   1.1279445e+00   1.5765537e-01   5.7655656e-02   1.5765537e-01   5.7655656e-02   1.5765537e-01   5.7655656e-02
   1.1160000e+00   1.1269101e+00   1.5754189e-01   5.7542201e-02   1.5754189e-01   5.7542201e-02   1.5754189e-01   5.7542201e-02
   1.1150000e+00   1.1258735e+00   1.5742957e-01   5.7430100e-02   1.5742957e-01   5.7430100e-02   1.5742957e-01   5.7430100e-02
   1.1140000e+00   1.1248415e+00   1.5731755e-01   5.7317346e-02   1.5731755e-01   5.7317346e-02   1.5731755e-01   5.7317346e-02
   1.1130000e+00   1.1238130e+00   1.5720595e-01   5.7205593e-02   1.5720595e-01   5.7205593e-02   1.5720595e-01   5.7205593e-02
   1.1120000e+00   1.1227756e+00   1.5709335e-01   5.7093454e-02   1.5709335e-01   5.7093454e-02   1.5709335e-01   5.7093454e-02
   1.1110000e+00   1.1217480e+00   1.5698254e-01   5.6982043e-02   1.5698254e-01   5.6982043e-02   1.5698254e-01   5.6982043e-02
   1.1100000e+00   1.1207074e+00   1.5686996e-01   5.6870419e-02   1.5686996e-01   5.6870419e-02   1.5686996e-01   5.6870419e-02
   1.1090000e+00   1.1196785e+00   1.5675956e-01   5.6759403e-02   1.5675956e-01   5.6759403e-02   1.5675956e-01   5.6759403e-02
   1.1080000e+00   1.1186491e+00   1.5664875e-01   5.6648447e-02   1.5664875e-01   5.6648447e-02   1.5664875e-01   5.6648447e-02
   1.1070000e+00   1.1176209e+00   1.5653803e-01   5.6538296e-02   1.5653803e-01   5.6538296e-02   1.5653803e-01   5.6538296e-02
   1.1060000e+00   1.1165811e+00   1.5642722e-01   5.6427139e-02   1.5642722e-01   5.6427139e-02   1.5642722e-01   5.6427139e-02
   1.1050000e+00   1.1155516e+00   1.5631760e-01   5.6317488e-02   1.5631760e-01   5.6317488e-02   1.5631760e-01   5.6317488e-02
   1.1040000e+00   1.1145223e+00   1.5620765e-01   5.6207803e-02   1.5620765e-01   5.6207803e-02   1.5620765e-01   5.6207803e-02
   1.1030000e+00   1.1134894e+00   1.5609743e-01   5.6097533e-02   1.5609743e-01   5.6097533e-02   1.5609743e-01   5.6097533e-02
   1.1020000e+00   1.1124533e+00   1.5598815e-01   5.5988314e-02   1.5598815e-01   5.5988314e-02   1.5598815e-01   5.5988314e-02
   1.1010000e+00   1.1114245e+00   1.5587862e-01   5.5878915e-02   1.5587862e-01   5.5878915e-02   1.5587862e-01   5.5878915e-02
   1.1000000e+00   1.1103953e+00   1.5576984e-01   5.5770003e-02   1.5576984e-01   5.5770003e-02   1.5576984e-01   5.5770003e-02
   1.0990000e+00   1.1093667e+00   1.5566173e-01   5.5661647e-02   1.5566173e-01   5.5661647e-02   1.5566173e-01   5.5661647e-02
   1.0980000e+00   1.1083301e+00   1.5555186e-01   5.5552227e-02   1.5555186e-01   5.5552227e-02   1.5555186e-01   5.5552227e-02
   1.0970000e+00   1.1072976e+00   1.5544428e-01   5.5444378e-02   1.5544428e-01   5.5444378e-02   1.5544428e-01   5.5444378e-02
   1.0960000e+00   1.1062684e+00   1.5533611e-01   5.5336191e-02   1.5533611e-01   5.5336191e-02   1.5533611e-01   5.5336191e-02
   1.0950000e+00   1.1052395e+00   1.5522789e-01   5.5228140e-02   1.5522789e-01   5.5228140e-02   1.5522789e-01   5.5228140e-02
   1.0940000e+00   1.1042041e+00   1.5512109e-01   5.5120741e-02   1.5512109e-01   5.5120741e-02   1.5512109e-01   5.5120741e-02
   1.0930000e+00   1.1031797e+00   1.5501317e-01   5.5013549e-02   1.5501317e-01   5.5013549e-02   1.5501317e-01   5.5013549e-02
   1.0920000e+00   1.1021457e+00   1.5490640e-01   5.4906182e-02   1.5490640e-01   5.4906182e-02   1.5490640e-01   5.4906182e-02
   1.0910000e+00   1.1011138e+00   1.5479873e-01   5.4799038e-02   1.5479873e-01   5.4799038e-02   1.5479873e-01   5.4799038e-02
   1.0900000e+00   1.1000910e+00   1.5469235e-01   5.4692621e-02   1.5469235e-01   5.4692621e-02   1.5469235e-01   5.4692621e-02
   1.0890000e+00   1.0990528e+00   1.5458569e-01   5.4586129e-02   1.5458569e-01   5.4586129e-02   1.5458569e-01   5.4586129e-02
   1.0880000e+00   1.0980325e+00   1.5448081e-01   5.4480305e-02   1.5448081e-01   5.4480305e-02   1.5448081e-01   5.4480305e-02
   1.0870000e+00   1.0970030e+00   1.5437408e-01   5.4374256e-02   1.5437408e-01   5.4374256e-02   1.5437408e-01   5.4374256e-02
   1.0860000e+00   1.0959660e+00   1.5426832e-01   5.4267998e-02   1.5426832e-01   5.4267998e-02   1.5426832e-01   5.4267998e-02
   1.0850000e+00   1.0949374e+00   1.5416239e-01   5.4162465e-02   1.5416239e-01   5.4162465e-02   1.5416239e-01   5.4162465e-02
   1.0840000e+00   1.0939082e+00   1.5405767e-01   5.4057220e-02   1.5405767e-01   5.4057220e-02   1.5405767e-01   5.4057220e-02
   1.0830000e+00   1.0928790e+00   1.5395160e-01   5.3951746e-02   1.5395160e-01   5.3951746e-02   1.5395160e-01   5.3951746e-02
   1.0820000e+00   1.0918500e+00   1.5384791e-01   5.3847464e-02   1.5384791e-01   5.3847464e-02   1.5384791e-01   5.3847464e-02
   1.0810000e+00   1.0908208e+00   1.5374261e-01   5.3742387e-02   1.5374261e-01   5.3742387e-02   1.5374261e-01   5.3742387e-02
   1.0800000e+00   1.0897915e+00   1.5363732e-01   5.3637580e-02   1.5363732e-01   5.3637580e-02   1.5363732e-01   5.3637580e-02
   1.0790000e+00   1.0887625e+00   1.5353397e-01   5.3533873e-02   1.5353397e-01   5.3533873e-02   1.5353397e-01   5.3533873e-02
   1.0780000e+00   1.0877332e+00   1.5342944e-01   5.3429435e-02   1.5342944e-01   5.3429435e-02   1.5342944e-01   5.3429435e-02
   1.0770000e+00   1.0867076e+00   1.5332655e-01   5.3326125e-02   1.5332655e-01   5.3326125e-02   1.5332655e-01   5.3326125e-02
   1.0760000e+00   1.0856781e+00   1.5322198e-01   5.3222232e-02   1.5322198e-01   5.3222232e-02   1.5322198e-01   5.3222232e-02
   1.0750000e+00   1.0846484e+00   1.5311885e-01   5.3119159e-02   1.5311885e-01   5.3119159e-02   1.5311885e-01   5.3119159e-02
   1.0740000e+00   1.0836208e+00   1.5301607e-01   5.3015721e-02   1.5301607e-01   5.3015721e-02   1.5301607e-01   5.3015721e-02
   1.0730000e+00   1.0825893e+00   1.5291294e-01   5.2912960e-02   1.5291294e-01   5.2912960e-02   1.5291294e-01   5.2912960e-02
   1.0720000e+00   1.0815627e+00   1.5281027e-01   5.2810158e-02   1.5281027e-01   5.2810158e-02   1.5281027e-01   5.2810158e-02
   1.0710000e+00   1.0805393e+00   1.5270791e-01   5.2707669e-02   1.5270791e-01   5.2707669e-02   1.5270791e-01   5.2707669e-02
   1.0700000e+00   1.0795044e+00   1.5260494e-01   5.2605267e-02   1.5260494e-01   5.2605267e-02   1.5260494e-01   5.2605267e-02
   1.0690000e+00   1.0784801e+00   1.5250305e-01   5.2503046e-02   1.5250305e-01   5.2503046e-02   1.5250305e-01   5.2503046e-02
   1.0680000e+00   1.0774519e+00   1.5240122e-01   5.2401250e-02   1.5240122e-01   5.2401250e-02   1.5240122e-01   5.2401250e-02
   1.0670000e+00   1.0764229e+00   1.5229907e-01   5.2299282e-02   1.5229907e-01   5.2299282e-02   1.5229907e-01   5.2299282e-02
   1.0660000e+00   1.0753975e+00   1.5219884e-01   5.2198372e-02   1.5219884e-01   5.2198372e-02   1.5219884e-01   5.2198372e-02
   1.0650000e+00   1.0743676e+00   1.5209640e-01   5.2096666e-02   1.5209640e-01   5.2096666e-02   1.5209640e-01   5.2096666e-02
   1.0640000e+00   1.0733384e+00   1.5199586e-01   5.1995784e-02   1.5199586e-01   5.1995784e-02   1.5199586e-01   5.1995784e-02
   1.0630000e+00   1.0723095e+00   1.5189424e-01   5.1894603e-02   1.5189424e-01   5.1894603e-02   1.5189424e-01   5.1894603e-02
   1.0620000e+00   1.0712876e+00   1.5179399e-01   5.1793968e-02   1.5179399e-01   5.1793968e-02   1.5179399e-01   5.1793968e-02
   1.0610000e+00   1.0702583e+00   1.5169408e-01   5.1693971e-02   1.5169408e-01   5.1693971e-02   1.5169408e-01   5.1693971e-02
   1.0600000e+00   1.0692289e+00   1.5159301e-01   5.1593021e-02   1.5159301e-01   5.1593021e-02   1.5159301e-01   5.1593021e-02
   1.0590000e+00   1.0682051e+00   1.5149293e-01   5.1493347e-02   1.5149293e-01   5.1493347e-02   1.5149293e-01   5.1493347e-02
   1.0580000e+00   1.0671814e+00   1.5139392e-01   5.1393878e-02   1.5139392e-01   5.1393878e-02   1.5139392e-01   5.1393878e-02
   1.0570000e+00   1.0661520e+00   1.5129391e-01   5.1294135e-02   1.5129391e-01   5.1294135e-02   1.5129391e-01   5.1294135e-02
   1.0560000e+00   1.0651229e+00   1.5119487e-01   5.1194376e-02   1.5119487e-01   5.1194376e-02   1.5119487e-01   5.1194376e-02
   1.0550000e+00   1.0640968e+00   1.5109522e-01   5.1095449e-02   1.5109522e-01   5.1095449e-02   1.5109522e-01   5.1095449e-02
   1.0540000e+00   1.0630754e+00   1.5099682e-01   5.0996837e-02   1.5099682e-01   5.0996837e-02   1.5099682e-01   5.0996837e-02
   1.0530000e+00   1.0620457e+00   1.5089717e-01   5.0897169e-02   1.5089717e-01   5.0897169e-02   1.5089717e-01   5.0897169e-02
   1.0520000e+00   1.0610160e+00   1.5079860e-01   5.0798913e-02   1.5079860e-01   5.0798913e-02   1.5079860e-01   5.0798913e-02
   1.0510000e+00   1.0599984e+00   1.5070118e-01   5.0700692e-02   1.5070118e-01   5.0700692e-02   1.5070118e-01   5.0700692e-02
   1.0500000e+00   1.0589618e+00   1.5060191e-01   5.0602110e-02   1.5060191e-01   5.0602110e-02   1.5060191e-01   5.0602110e-02
   1.0490000e+00   1.0579389e+00   1.5050406e-01   5.0503925e-02   1.5050406e-01   5.0503925e-02   1.5050406e-01   5.0503925e-02
   1.0480000e+00   1.0569151e+00   1.5040648e-01   5.0406303e-02   1.5040648e-01   5.0406303e-02   1.5040648e-01   5.0406303e-02
   1.0470000e+00   1.0558917e+00   1.5030883e-01   5.0308866e-02   1.5030883e-01   5.0308866e-02   1.5030883e-01   5.0308866e-02
   1.0460000e+00   1.0548669e+00   1.5021182e-01   5.0211712e-02   1.5021182e-01   5.0211712e-02   1.5021182e-01   5.0211712e-02
   1.0450000e+00   1.0538352e+00   1.5011383e-01   5.0113813e-02   1.5011383e-01   5.0113813e-02   1.5011383e-01   5.0113813e-02
   1.0440000e+00   1.0528071e+00   1.5001653e-01   5.0016769e-02   1.5001653e-01   5.0016769e-02   1.5001653e-01   5.0016769e-02
   1.0430000e+00   1.0517859e+00   1.4992023e-01   4.9920091e-02   1.4992023e-01   4.9920091e-02   1.4992023e-01   4.9920091e-02
   1.0420000e+00   1.0507581e+00   1.4982357e-01   4.9823667e-02   1.4982357e-01   4.9823667e-02   1.4982357e-01   4.9823667e-02
   1.0410000e+00   1.0497371e+00   1.4972728e-01   4.9727353e-02   1.4972728e-01   4.9727353e-02   1.4972728e-01   4.9727353e-02
   1.0400000e+00   1.0487186e+00   1.4963128e-01   4.9631164e-02   1.4963128e-01   4.9631164e-02   1.4963128e-01   4.9631164e-02
   1.0390000e+00   1.0476827e+00   1.4953509e-01   4.9534731e-02   1.4953509e-01   4.9534731e-02   1.4953509e-01   4.9534731e-02
   1.0380000e+00   1.0466595e+00   1.4943899e-01   4.9438484e-02   1.4943899e-01   4.9438484e-02   1.4943899e-01   4.9438484e-02
   1.0370000e+00   1.0456301e+00   1.4934334e-01   4.9342921e-02   1.4934334e-01   4.9342921e-02   1.4934334e-01   4.9342921e-02
   1.0360000e+00   1.0446109e+00   1.4924769e-01   4.9247570e-02   1.4924769e-01   4.9247570e-02   1.4924769e-01   4.9247570e-02
   1.0350000e+00   1.0435863e+00   1.4915239e-01   4.9152259e-02   1.4915239e-01   4.9152259e-02   1.4915239e-01   4.9152259e-02
   1.0340000e+00   1.0425647e+00   1.4905740e-01   4.9057293e-02   1.4905740e-01   4.9057293e-02   1.4905740e-01   4.9057293e-02
   1.0330000e+00   1.0415375e+00   1.4896275e-01   4.8962372e-02   1.4896275e-01   4.8962372e-02   1.4896275e-01   4.8962372e-02
   1.0320000e+00   1.0405168e+00   1.4886771e-01   4.8867731e-02   1.4886771e-01   4.8867731e-02   1.4886771e-01   4.8867731e-02
   1.0310000e+00   1.0394885e+00   1.4877357e-01   4.8773240e-02   1.4877357e-01   4.8773240e-02   1.4877357e-01   4.8773240e-02
   1.0300000e+00   1.0384690e+00   1.4867938e-01   4.8678857e-02   1.4867938e-01   4.8678857e-02   1.4867938e-01   4.8678857e-02
   1.0290000e+00   1.0374398e+00   1.4858518e-01   4.8584782e-02   1.4858518e-01   4.8584782e-02   1.4858518e-01   4.8584782e-02
   1.0280000e+00   1.0364210e+00   1.4849098e-01   4.8490743e-02   1.4849098e-01   4.8490743e-02   1.4849098e-01   4.8490743e-02
   1.0270000e+00   1.0353911e+00   1.4839677e-01   4.8396943e-02   1.4839677e-01   4.8396943e-02   1.4839677e-01   4.8396943e-02
   1.0260000e+00   1.0343611e+00   1.4830255e-01   4.8302343e-02   1.4830255e-01   4.8302343e-02   1.4830255e-01   4.8302343e-02
   1.0250000e+00   1.0333415e+00   1.4820929e-01   4.8208954e-02   1.4820929e-01   4.8208954e-02   1.4820929e-01   4.8208954e-02
   1.0240000e+00   1.0323132e+00   1.4811545e-01   4.8115727e-02   1.4811545e-01   4.8115727e-02   1.4811545e-01   4.8115727e-02
   1.0230000e+00   1.0312926e+00   1.4802279e-01   4.8022612e-02   1.4802279e-01   4.8022612e-02   1.4802279e-01   4.8022612e-02
   1.0220000e+00   1.0302674e+00   1.4793019e-01   4.7929887e-02   1.4793019e-01   4.7929887e-02   1.4793019e-01   4.7929887e-02
   1.0210000e+00   1.0292544e+00   1.4783825e-01   4.7837945e-02   1.4783825e-01   4.7837945e-02   1.4783825e-01   4.7837945e-02
   1.0200000e+00   1.0282281e+00   1.4774545e-01   4.7745253e-02   1.4774545e-01   4.7745253e-02   1.4774545e-01   4.7745253e-02
   1.0190000e+00   1.0272047e+00   1.4765260e-01   4.7652832e-02   1.4765260e-01   4.7652832e-02   1.4765260e-01   4.7652832e-02
   1.0180000e+00   1.0261804e+00   1.4756087e-01   4.7560624e-02   1.4756087e-01   4.7560624e-02   1.4756087e-01   4.7560624e-02
   1.0170000e+00   1.0251556e+00   1.4746860e-01   4.7468576e-02   1.4746860e-01   4.7468576e-02   1.4746860e-01   4.7468576e-02
   1.0160000e+00   1.0241326e+00   1.4737642e-01   4.7376728e-02   1.4737642e-01   4.7376728e-02   1.4737642e-01   4.7376728e-02
   1.0150000e+00   1.0231066e+00   1.4728501e-01   4.7284997e-02   1.4728501e-01   4.7284997e-02   1.4728501e-01   4.7284997e-02
   1.0140000e+00   1.0220849e+00   1.4719370e-01   4.7193406e-02   1.4719370e-01   4.7193406e-02   1.4719370e-01   4.7193406e-02
   1.0130000e+00   1.0210577e+00   1.4710240e-01   4.7102088e-02   1.4710240e-01   4.7102088e-02   1.4710240e-01   4.7102088e-02
   1.0120000e+00   1.0200362e+00   1.4701108e-01   4.7010842e-02   1.4701108e-01   4.7010842e-02   1.4701108e-01   4.7010842e-02
   1.0110000e+00   1.0190176e+00   1.4691974e-01   4.6919814e-02   1.4691974e-01   4.6919814e-02   1.4691974e-01   4.6919814e-02
   1.0100000e+00   1.0179875e+00   1.4682909e-01   4.6828957e-02   1.4682909e-01   4.6828957e-02   1.4682909e-01   4.6828957e-02
   1.0090000e+00   1.0169698e+00   1.4673830e-01   4.6738238e-02   1.4673830e-01   4.6738238e-02   1.4673830e-01   4.6738238e-02
   1.0080000e+00   1.0159507e+00   1.4664888e-01   4.6648625e-02   1.4664888e-01   4.6648625e-02   1.4664888e-01   4.6648625e-02
   1.0070000e+00   1.0149308e+00   1.4655836e-01   4.6558209e-02   1.4655836e-01   4.6558209e-02   1.4655836e-01   4.6558209e-02
   1.0060000e+00   1.0139019e+00   1.4646819e-01   4.6467984e-02   1.4646819e-01   4.6467984e-02   1.4646819e-01   4.6467984e-02
   1.0050000e+00   1.0128819e+00   1.4637763e-01   4.6377997e-02   1.4637763e-01   4.6377997e-02   1.4637763e-01   4.6377997e-02
   1.0040000e+00   1.0118543e+00   1.4628784e-01   4.6288048e-02   1.4628784e-01   4.6288048e-02   1.4628784e-01   4.6288048e-02
   1.0030000e+00   1.0108323e+00   1.4619784e-01   4.6198350e-02   1.4619784e-01   4.6198350e-02   1.4619784e-01   4.6198350e-02
   1.0020000e+00   1.0098171e+00   1.4611008e-01   4.6109786e-02   1.4611008e-01   4.6109786e-02   1.4611008e-01   4.6109786e-02
   1.0010000e+00   1.0087940e+00   1.4602005e-01   4.6020312e-02   1.4602005e-01   4.6020312e-02   1.4602005e-01   4.6020312e-02
   1.0000000e+00   1.0077690e+00   1.4593128e-01   4.5931126e-02   1.4593128e-01   4.5931126e-02   1.4593128e-01   4.5931126e-02
   9.9900000e-01   1.0067465e+00   1.4584197e-01   4.5842160e-02   1.4584197e-01   4.5842160e-02   1.4584197e-01   4.5842160e-02
   9.9800000e-01   1.0057253e+00   1.4575388e-01   4.5753496e-02   1.4575388e-01   4.5753496e-02   1.4575388e-01   4.5753496e-02
   9.9700000e-01   1.0047017e+00   1.4566455e-01   4.5664951e-02   1.4566455e-01   4.5664951e-02   1.4566455e-01   4.5664951e-02
   9.9600000e-01   1.0036825e+00   1.4557650e-01   4.5576603e-02   1.4557650e-01   4.5576603e-02   1.4557650e-01   4.5576603e-02
   9.9500000e-01   1.0026576e+00   1.4548825e-01   4.5488366e-02   1.4548825e-01   4.5488366e-02   1.4548825e-01   4.5488366e-02
   9.9400000e-01   1.0016399e+00   1.4540004e-01   4.5400369e-02   1.4540004e-01   4.5400369e-02   1.4540004e-01   4.5400369e-02
   9.9300000e-01   1.0006136e+00   1.4531290e-01   4.5312511e-02   1.4531290e-01   4.5312511e-02   1.4531290e-01   4.5312511e-02
   9.9200000e-01   9.9959718e-01   1.4522462e-01   4.5224784e-02   1.4522462e-01   4.5224784e-02   1.4522462e-01   4.5224784e-02
   9.9100000e-01   9.9857422e-01   1.4513754e-01   4.5137287e-02   1.4513754e-01   4.5137287e-02   1.4513754e-01   4.5137287e-02
   9.9000000e-01   9.9755355e-01   1.4504981e-01   4.5049898e-02   1.4504981e-01   4.5049898e-02   1.4504981e-01   4.5049898e-02
   9.8900000e-01   9.9653179e-01   1.4496321e-01   4.4962722e-02   1.4496321e-01   4.4962722e-02   1.4496321e-01   4.4962722e-02
   9.8800000e-01   9.9551122e-01   1.4487542e-01   4.4875720e-02   1.4487542e-01   4.4875720e-02   1.4487542e-01   4.4875720e-02
   9.8700000e-01   9.9448941e-01   1.4478880e-01   4.4788807e-02   1.4478880e-01   4.4788807e-02   1.4478880e-01   4.4788807e-02
   9.8600000e-01   9.9346877e-01   1.4470209e-01   4.4702079e-02   1.4470209e-01   4.4702079e-02   1.4470209e-01   4.4702079e-02
   9.8500000e-01   9.9244780e-01   1.4461540e-01   4.4615524e-02   1.4461540e-01   4.4615524e-02   1.4461540e-01   4.4615524e-02
   9.8400000e-01   9.9142660e-01   1.4452886e-01   4.4529145e-02   1.4452886e-01   4.4529145e-02   1.4452886e-01   4.4529145e-02
   9.8300000e-01   9.9040576e-01   1.4444316e-01   4.4442951e-02   1.4444316e-01   4.4442951e-02   1.4444316e-01   4.4442951e-02
   9.8200000e-01   9.8938514e-01   1.4435642e-01   4.4356790e-02   1.4435642e-01   4.4356790e-02   1.4435642e-01   4.4356790e-02
   9.8100000e-01   9.8836445e-01   1.4427135e-01   4.4270937e-02   1.4427135e-01   4.4270937e-02   1.4427135e-01   4.4270937e-02
   9.8000000e-01   9.8734375e-01   1.4418505e-01   4.4185200e-02   1.4418505e-01   4.4185200e-02   1.4418505e-01   4.4185200e-02
   9.7900000e-01   9.8632303e-01   1.4409982e-01   4.4099617e-02   1.4409982e-01   4.4099617e-02   1.4409982e-01   4.4099617e-02
   9.7800000e-01   9.8530312e-01   1.4401462e-01   4.4014232e-02   1.4401462e-01   4.4014232e-02   1.4401462e-01   4.4014232e-02
   9.7700000e-01   9.8428270e-01   1.4392946e-01   4.3928947e-02   1.4392946e-01   4.3928947e-02   1.4392946e-01   4.3928947e-02
   9.7600000e-01   9.8326262e-01   1.4384427e-01   4.3843827e-02   1.4384427e-01   4.3843827e-02   1.4384427e-01   4.3843827e-02
   9.7500000e-01   9.8224159e-01   1.4375904e-01   4.3758865e-02   1.4375904e-01   4.3758865e-02   1.4375904e-01   4.3758865e-02
   9.7400000e-01   9.8122137e-01   1.4367382e-01   4.3674075e-02   1.4367382e-01   4.3674075e-02   1.4367382e-01   4.3674075e-02
   9.7300000e-01   9.8020213e-01   1.4358973e-01   4.3589483e-02   1.4358973e-01   4.3589483e-02   1.4358973e-01   4.3589483e-02
   9.7200000e-01   9.7918091e-01   1.4350503e-01   4.3504980e-02   1.4350503e-01   4.3504980e-02   1.4350503e-01   4.3504980e-02
   9.7100000e-01   9.7816083e-01   1.4342043e-01   4.3420668e-02   1.4342043e-01   4.3420668e-02   1.4342043e-01   4.3420668e-02
   9.7000000e-01   9.7714170e-01   1.4333666e-01   4.3336535e-02   1.4333666e-01   4.3336535e-02   1.4333666e-01   4.3336535e-02
   9.6900000e-01   9.7612140e-01   1.4325300e-01   4.3252485e-02   1.4325300e-01   4.3252485e-02   1.4325300e-01   4.3252485e-02
   9.6800000e-01   9.7510146e-01   1.4316820e-01   4.3168629e-02   1.4316820e-01   4.3168629e-02   1.4316820e-01   4.3168629e-02
   9.6700000e-01   9.7408205e-01   1.4308459e-01   4.3084932e-02   1.4308459e-01   4.3084932e-02   1.4308459e-01   4.3084932e-02
   9.6600000e-01   9.7306180e-01   1.4300104e-01   4.3001388e-02   1.4300104e-01   4.3001388e-02   1.4300104e-01   4.3001388e-02
   9.6500000e-01   9.7204209e-01   1.4291826e-01   4.2917945e-02   1.4291826e-01   4.2917945e-02   1.4291826e-01   4.2917945e-02
   9.6400000e-01   9.7102341e-01   1.4283464e-01   4.2834788e-02   1.4283464e-01   4.2834788e-02   1.4283464e-01   4.2834788e-02
   9.6300000e-01   9.7000311e-01   1.4275188e-01   4.2751659e-02   1.4275188e-01   4.2751659e-02   1.4275188e-01   4.2751659e-02
   9.6200000e-01   9.6898390e-01   1.4266909e-01   4.2668735e-02   1.4266909e-01   4.2668735e-02   1.4266909e-01   4.2668735e-02
   9.6100000e-01   9.6796491e-01   1.4258586e-01   4.2585989e-02   1.4258586e-01   4.2585989e-02   1.4258586e-01   4.2585989e-02
   9.6000000e-01   9.6694455e-01   1.4250374e-01   4.2503318e-02   1.4250374e-01   4.2503318e-02   1.4250374e-01   4.2503318e-02
   9.5900000e-01   9.6592652e-01   1.4242046e-01   4.2420864e-02   1.4242046e-01   4.2420864e-02   1.4242046e-01   4.2420864e-02
   9.5800000e-01   9.6490696e-01   1.4233835e-01   4.2338521e-02   1.4233835e-01   4.2338521e-02   1.4233835e-01   4.2338521e-02
   9.5700000e-01   9.6388721e-01   1.4225612e-01   4.2256329e-02   1.4225612e-01   4.2256329e-02   1.4225612e-01   4.2256329e-02
   9.5600000e-01   9.6286846e-01   1.4217385e-01   4.2174290e-02   1.4217385e-01   4.2174290e-02   1.4217385e-01   4.2174290e-02
   9.5500000e-01   9.6184974e-01   1.4209275e-01   4.2092374e-02   1.4209275e-01   4.2092374e-02   1.4209275e-01   4.2092374e-02
   9.5400000e-01   9.6083051e-01   1.4201051e-01   4.2010675e-02   1.4201051e-01   4.2010675e-02   1.4201051e-01   4.2010675e-02
   9.5300000e-01   9.5981115e-01   1.4192930e-01   4.1929079e-02   1.4192930e-01   4.1929079e-02   1.4192930e-01   4.1929079e-02
   9.5200000e-01   9.5879325e-01   1.4184759e-01   4.1847663e-02   1.4184759e-01   4.1847663e-02   1.4184759e-01   4.1847663e-02
   9.5100000e-01   9.5777371e-01   1.4176607e-01   4.1766337e-02   1.4176607e-01   4.1766337e-02   1.4176607e-01   4.1766337e-02
   9.5000000e-01   9.5675502e-01   1.4168518e-01   4.1685218e-02   1.4168518e-01   4.1685218e-02   1.4168518e-01   4.1685218e-02
   9.4900000e-01   9.5573622e-01   1.4160448e-01   4.1604239e-02   1.4160448e-01   4.1604239e-02   1.4160448e-01   4.1604239e-02
   9.4800000e-01   9.5471859e-01   1.4152379e-01   4.1523380e-02   1.4152379e-01   4.1523380e-02   1.4152379e-01   4.1523380e-02
   9.4700000e-01   9.5369983e-01   1.4144309e-01   4.1442744e-02   1.4144309e-01   4.1442744e-02   1.4144309e-01   4.1442744e-02
   9.4600000e-01   9.5268112e-01   1.4136240e-01   4.1362204e-02   1.4136240e-01   4.1362204e-02   1.4136240e-01   4.1362204e-02
   9.4500000e-01   9.5166229e-01   1.4128172e-01   4.1281727e-02   1.4128172e-01   4.1281727e-02   1.4128172e-01   4.1281727e-02
   9.4400000e-01   9.5064450e-01   1.4120100e-01   4.1201480e-02   1.4120100e-01   4.1201480e-02   1.4120100e-01   4.1201480e-02
   9.4300000e-01   9.4962588e-01   1.4112134e-01   4.1121349e-02   1.4112134e-01   4.1121349e-02   1.4112134e-01   4.1121349e-02
   9.4200000e-01   9.4860710e-01   1.4104140e-01   4.1041299e-02   1.4104140e-01   4.1041299e-02   1.4104140e-01   4.1041299e-02
   9.4100000e-01   9.4758949e-01   1.4096118e-01   4.0961563e-02   1.4096118e-01   4.0961563e-02   1.4096118e-01   4.0961563e-02
   9.4000000e-01   9.4657062e-01   1.4088197e-01   4.0881873e-02   1.4088197e-01   4.0881873e-02   1.4088197e-01   4.0881873e-02
   9.3900000e-01   9.4555309e-01   1.4080264e-01   4.0802308e-02   1.4080264e-01   4.0802308e-02   1.4080264e-01   4.0802308e-02
   9.3800000e-01   9.4453536e-01   1.4072248e-01   4.0722891e-02   1.4072248e-01   4.0722891e-02   1.4072248e-01   4.0722891e-02
   9.3700000e-01   9.4351654e-01   1.4064331e-01   4.0643597e-02   1.4064331e-01   4.0643597e-02   1.4064331e-01   4.0643597e-02
   9.3600000e-01   9.4249884e-01   1.4056406e-01   4.0564454e-02   1.4056406e-01   4.0564454e-02   1.4056406e-01   4.0564454e-02
   9.3500000e-01   9.4148097e-01   1.4048579e-01   4.0485505e-02   1.4048579e-01   4.0485505e-02   1.4048579e-01   4.0485505e-02
   9.3400000e-01   9.4046290e-01   1.4040666e-01   4.0406710e-02   1.4040666e-01   4.0406710e-02   1.4040666e-01   4.0406710e-02
   9.3300000e-01   9.3944573e-01   1.4032826e-01   4.0327934e-02   1.4032826e-01   4.0327934e-02   1.4032826e-01   4.0327934e-02
   9.3200000e-01   9.3842798e-01   1.4024933e-01   4.0249443e-02   1.4024933e-01   4.0249443e-02   1.4024933e-01   4.0249443e-02
   9.3100000e-01   9.3740977e-01   1.4017067e-01   4.0170935e-02   1.4017067e-01   4.0170935e-02   1.4017067e-01   4.0170935e-02
   9.3000000e-01   9.3639253e-01   1.4009299e-01   4.0092742e-02   1.4009299e-01   4.0092742e-02   1.4009299e-01   4.0092742e-02
   9.2900000e-01   9.3537421e-01   1.4001418e-01   4.0014516e-02   1.4001418e-01   4.0014516e-02   1.4001418e-01   4.0014516e-02
   9.2800000e-01   9.3435701e-01   1.3993659e-01   3.9936588e-02   1.3993659e-01   3.9936588e-02   1.3993659e-01   3.9936588e-02
   9.2700000e-01   9.3334093e-01   1.3985890e-01   3.9858679e-02   1.3985890e-01   3.9858679e-02   1.3985890e-01   3.9858679e-02
   9.2600000e-01   9.3232266e-01   1.3978113e-01   3.9780921e-02   1.3978113e-01   3.9780921e-02   1.3978113e-01   3.9780921e-02
   9.2500000e-01   9.3130517e-01   1.3970342e-01   3.9703326e-02   1.3970342e-01   3.9703326e-02   1.3970342e-01   3.9703326e-02
   9.2400000e-01   9.3028793e-01   1.3962563e-01   3.9625914e-02   1.3962563e-01   3.9625914e-02   1.3962563e-01   3.9625914e-02
   9.2300000e-01   9.2927068e-01   1.3954905e-01   3.9548557e-02   1.3954905e-01   3.9548557e-02   1.3954905e-01   3.9548557e-02
   9.2200000e-01   9.2825339e-01   1.3947122e-01   3.9471444e-02   1.3947122e-01   3.9471444e-02   1.3947122e-01   3.9471444e-02
   9.2100000e-01   9.2723610e-01   1.3939457e-01   3.9394319e-02   1.3939457e-01   3.9394319e-02   1.3939457e-01   3.9394319e-02
   9.2000000e-01   9.2621887e-01   1.3931725e-01   3.9317482e-02   1.3931725e-01   3.9317482e-02   1.3931725e-01   3.9317482e-02
   9.1900000e-01   9.2520159e-01   1.3924114e-01   3.9240642e-02   1.3924114e-01   3.9240642e-02   1.3924114e-01   3.9240642e-02
   9.1800000e-01   9.2418571e-01   1.3916378e-01   3.9163984e-02   1.3916378e-01   3.9163984e-02   1.3916378e-01   3.9163984e-02
   9.1700000e-01   9.2316913e-01   1.3908766e-01   3.9087576e-02   1.3908766e-01   3.9087576e-02   1.3908766e-01   3.9087576e-02
   9.1600000e-01   9.2215182e-01   1.3901139e-01   3.9011164e-02   1.3901139e-01   3.9011164e-02   1.3901139e-01   3.9011164e-02
   9.1500000e-01   9.2113449e-01   1.3893513e-01   3.8934876e-02   1.3893513e-01   3.8934876e-02   1.3893513e-01   3.8934876e-02
   9.1400000e-01   9.2011827e-01   1.3885895e-01   3.8858853e-02   1.3885895e-01   3.8858853e-02   1.3885895e-01   3.8858853e-02
   9.1300000e-01   9.1910096e-01   1.3878260e-01   3.8782771e-02   1.3878260e-01   3.8782771e-02   1.3878260e-01   3.8782771e-02
   9.1200000e-01   9.1808473e-01   1.3870743e-01   3.8706981e-02   1.3870743e-01   3.8706981e-02   1.3870743e-01   3.8706981e-02
   9.1100000e-01   9.1706789e-01   1.3863119e-01   3.8631327e-02   1.3863119e-01   3.8631327e-02   1.3863119e-01   3.8631327e-02
   9.1000000e-01   9.1605126e-01   1.3855589e-01   3.8555687e-02   1.3855589e-01   3.8555687e-02   1.3855589e-01   3.8555687e-02
   9.0900000e-01   9.1503504e-01   1.3848012e-01   3.8480223e-02   1.3848012e-01   3.8480223e-02   1.3848012e-01   3.8480223e-02
   9.0800000e-01   9.1401846e-01   1.3840467e-01   3.8404955e-02   1.3840467e-01   3.8404955e-02   1.3840467e-01   3.8404955e-02
   9.0700000e-01   9.1300162e-01   1.3832957e-01   3.8329746e-02   1.3832957e-01   3.8329746e-02   1.3832957e-01   3.8329746e-02
   9.0600000e-01   9.1198525e-01   1.3825481e-01   3.8254702e-02   1.3825481e-01   3.8254702e-02   1.3825481e-01   3.8254702e-02
   9.0500000e-01   9.1096900e-01   1.3818008e-01   3.8179769e-02   1.3818008e-01   3.8179769e-02   1.3818008e-01   3.8179769e-02
   9.0400000e-01   9.0995274e-01   1.3810533e-01   3.8104967e-02   1.3810533e-01   3.8104967e-02   1.3810533e-01   3.8104967e-02
   9.0300000e-01   9.0893631e-01   1.3803057e-01   3.8030268e-02   1.3803057e-01   3.8030268e-02   1.3803057e-01   3.8030268e-02
   9.0200000e-01   9.0792025e-01   1.3795585e-01   3.7955803e-02   1.3795585e-01   3.7955803e-02   1.3795585e-01   3.7955803e-02
   9.0100000e-01   9.0690369e-01   1.3788101e-01   3.7881304e-02   1.3788101e-01   3.7881304e-02   1.3788101e-01   3.7881304e-02
   9.0000000e-01   9.0588810e-01   1.3780741e-01   3.7807113e-02   1.3780741e-01   3.7807113e-02   1.3780741e-01   3.7807113e-02
   8.9900000e-01   9.0487320e-01   1.3773257e-01   3.7732946e-02   1.3773257e-01   3.7732946e-02   1.3773257e-01   3.7732946e-02
   8.9800000e-01   9.0385727e-01   1.3765900e-01   3.7658958e-02   1.3765900e-01   3.7658958e-02   1.3765900e-01   3.7658958e-02
   8.9700000e-01   9.0284042e-01   1.3758514e-01   3.7584928e-02   1.3758514e-01   3.7584928e-02   1.3758514e-01   3.7584928e-02
   8.9600000e-01   9.0182471e-01   1.3751136e-01   3.7511187e-02   1.3751136e-01   3.7511187e-02   1.3751136e-01   3.7511187e-02
   8.9500000e-01   9.0080890e-01   1.3743773e-01   3.7437580e-02   1.3743773e-01   3.7437580e-02   1.3743773e-01   3.7437580e-02
   8.9400000e-01   8.9979317e-01   1.3736377e-01   3.7364031e-02   1.3736377e-01   3.7364031e-02   1.3736377e-01   3.7364031e-02
   8.9300000e-01   8.9877628e-01   1.3729054e-01   3.7290639e-02   1.3729054e-01   3.7290639e-02   1.3729054e-01   3.7290639e-02
   8.9200000e-01   8.9776047e-01   1.3721726e-01   3.7217356e-02   1.3721726e-01   3.7217356e-02   1.3721726e-01   3.7217356e-02
   8.9100000e-01   8.9674577e-01   1.3714404e-01   3.7144289e-02   1.3714404e-01   3.7144289e-02   1.3714404e-01   3.7144289e-02
   8.9000000e-01   8.9572990e-01   1.3707134e-01   3.7071301e-02   1.3707134e-01   3.7071301e-02   1.3707134e-01   3.7071301e-02
   8.8900000e-01   8.9471409e-01   1.3699851e-01   3.6998310e-02   1.3699851e-01   3.6998310e-02   1.3699851e-01   3.6998310e-02
   8.8800000e-01   8.9369872e-01   1.3692569e-01   3.6925640e-02   1.3692569e-01   3.6925640e-02   1.3692569e-01   3.6925640e-02
   8.8700000e-01   8.9268355e-01   1.3685308e-01   3.6852979e-02   1.3685308e-01   3.6852979e-02   1.3685308e-01   3.6852979e-02
   8.8600000e-01   8.9166767e-01   1.3677998e-01   3.6780428e-02   1.3677998e-01   3.6780428e-02   1.3677998e-01   3.6780428e-02
   8.8500000e-01   8.9065270e-01   1.3670835e-01   3.6708083e-02   1.3670835e-01   3.6708083e-02   1.3670835e-01   3.6708083e-02
   8.8400000e-01   8.8963710e-01   1.3663541e-01   3.6635706e-02   1.3663541e-01   3.6635706e-02   1.3663541e-01   3.6635706e-02
   8.8300000e-01   8.8862196e-01   1.3656367e-01   3.6563638e-02   1.3656367e-01   3.6563638e-02   1.3656367e-01   3.6563638e-02
   8.8200000e-01   8.8760661e-01   1.3649185e-01   3.6491544e-02   1.3649185e-01   3.6491544e-02   1.3649185e-01   3.6491544e-02
   8.8100000e-01   8.8659175e-01   1.3642008e-01   3.6419673e-02   1.3642008e-01   3.6419673e-02   1.3642008e-01   3.6419673e-02
   8.8000000e-01   8.8557686e-01   1.3634830e-01   3.6347904e-02   1.3634830e-01   3.6347904e-02   1.3634830e-01   3.6347904e-02
   8.7900000e-01   8.8456147e-01   1.3627650e-01   3.6276225e-02   1.3627650e-01   3.6276225e-02   1.3627650e-01   3.6276225e-02
   8.7800000e-01   8.8354636e-01   1.3620471e-01   3.6204651e-02   1.3620471e-01   3.6204651e-02   1.3620471e-01   3.6204651e-02
   8.7700000e-01   8.8253185e-01   1.3613317e-01   3.6133326e-02   1.3613317e-01   3.6133326e-02   1.3613317e-01   3.6133326e-02
   8.7600000e-01   8.8151678e-01   1.3606225e-01   3.6061959e-02   1.3606225e-01   3.6061959e-02   1.3606225e-01   3.6061959e-02
   8.7500000e-01   8.8050200e-01   1.3599050e-01   3.5990742e-02   1.3599050e-01   3.5990742e-02   1.3599050e-01   3.5990742e-02
   8.7400000e-01   8.7948609e-01   1.3591961e-01   3.5919716e-02   1.3591961e-01   3.5919716e-02   1.3591961e-01   3.5919716e-02
   8.7300000e-01   8.7847141e-01   1.3584882e-01   3.5848752e-02   1.3584882e-01   3.5848752e-02   1.3584882e-01   3.5848752e-02
   8.7200000e-01   8.7745661e-01   1.3577811e-01   3.5777982e-02   1.3577811e-01   3.5777982e-02   1.3577811e-01   3.5777982e-02
   8.7100000e-01   8.7644162e-01   1.3570711e-01   3.5707192e-02   1.3570711e-01   3.5707192e-02   1.3570711e-01   3.5707192e-02
   8.7000000e-01   8.7542734e-01   1.3563685e-01   3.5636703e-02   1.3563685e-01   3.5636703e-02   1.3563685e-01   3.5636703e-02
   8.6900000e-01   8.7441296e-01   1.3556655e-01   3.5566168e-02   1.3556655e-01   3.5566168e-02   1.3556655e-01   3.5566168e-02
   8.6800000e-01   8.7339849e-01   1.3549624e-01   3.5495853e-02   1.3549624e-01   3.5495853e-02   1.3549624e-01   3.5495853e-02
   8.6700000e-01   8.7238321e-01   1.3542588e-01   3.5425635e-02   1.3542588e-01   3.5425635e-02   1.3542588e-01   3.5425635e-02
   8.6600000e-01   8.7136892e-01   1.3535558e-01   3.5355479e-02   1.3535558e-01   3.5355479e-02   1.3535558e-01   3.5355479e-02
   8.6500000e-01   8.7035467e-01   1.3528520e-01   3.5285504e-02   1.3528520e-01   3.5285504e-02   1.3528520e-01   3.5285504e-02
   8.6400000e-01   8.6933931e-01   1.3521586e-01   3.5215638e-02   1.3521586e-01   3.5215638e-02   1.3521586e-01   3.5215638e-02
   8.6300000e-01   8.6832488e-01   1.3514560e-01   3.5145824e-02   1.3514560e-01   3.5145824e-02   1.3514560e-01   3.5145824e-02
   8.6200000e-01   8.6731056e-01   1.3507615e-01   3.5076169e-02   1.3507615e-01   3.5076169e-02   1.3507615e-01   3.5076169e-02
   8.6100000e-01   8.6629632e-01   1.3500621e-01   3.5006694e-02   1.3500621e-01   3.5006694e-02   1.3500621e-01   3.5006694e-02
   8.6000000e-01   8.6528294e-01   1.3493756e-01   3.4937308e-02   1.3493756e-01   3.4937308e-02   1.3493756e-01   3.4937308e-02
   8.5900000e-01   8.6426848e-01   1.3486759e-01   3.4867972e-02   1.3486759e-01   3.4867972e-02   1.3486759e-01   3.4867972e-02
   8.5800000e-01   8.6325416e-01   1.3479874e-01   3.4798713e-02   1.3479874e-01   3.4798713e-02   1.3479874e-01   3.4798713e-02
   8.5700000e-01   8.6223976e-01   1.3472986e-01   3.4729660e-02   1.3472986e-01   3.4729660e-02   1.3472986e-01   3.4729660e-02
   8.5600000e-01   8.6122549e-01   1.3466107e-01   3.4660758e-02   1.3466107e-01   3.4660758e-02   1.3466107e-01   3.4660758e-02
   8.5500000e-01   8.6021111e-01   1.3459219e-01   3.4591885e-02   1.3459219e-01   3.4591885e-02   1.3459219e-01   3.4591885e-02
   8.5400000e-01   8.5919701e-01   1.3452334e-01   3.4523158e-02   1.3452334e-01   3.4523158e-02   1.3452334e-01   3.4523158e-02
   8.5300000e-01   8.5818353e-01   1.3445454e-01   3.4454559e-02   1.3445454e-01   3.4454559e-02   1.3445454e-01   3.4454559e-02
   8.5200000e-01   8.5716920e-01   1.3438576e-01   3.4385991e-02   1.3438576e-01   3.4385991e-02   1.3438576e-01   3.4385991e-02
   8.5100000e-01   8.5615575e-01   1.3431796e-01   3.4317676e-02   1.3431796e-01   3.4317676e-02   1.3431796e-01   3.4317676e-02
   8.5000000e-01   8.5514237e-01   1.3424908e-01   3.4249353e-02   1.3424908e-01   3.4249353e-02   1.3424908e-01   3.4249353e-02
   8.4900000e-01   8.5412735e-01   1.3418123e-01   3.4181216e-02   1.3418123e-01   3.4181216e-02   1.3418123e-01   3.4181216e-02
   8.4800000e-01   8.5311376e-01   1.3411322e-01   3.4113193e-02   1.3411322e-01   3.4113193e-02   1.3411322e-01   3.4113193e-02
   8.4700000e-01   8.5210042e-01   1.3404480e-01   3.4045257e-02   1.3404480e-01   3.4045257e-02   1.3404480e-01   3.4045257e-02
   8.4600000e-01   8.5108676e-01   1.3397748e-01   3.3977358e-02   1.3397748e-01   3.3977358e-02   1.3397748e-01   3.3977358e-02
   8.4500000e-01   8.5007294e-01   1.3390995e-01   3.3909648e-02   1.3390995e-01   3.3909648e-02   1.3390995e-01   3.3909648e-02
   8.4400000e-01   8.4905886e-01   1.3384162e-01   3.3842039e-02   1.3384162e-01   3.3842039e-02   1.3384162e-01   3.3842039e-02
   8.4300000e-01   8.4804504e-01   1.3377434e-01   3.3774541e-02   1.3377434e-01   3.3774541e-02   1.3377434e-01   3.3774541e-02
   8.4200000e-01   8.4703173e-01   1.3370697e-01   3.3707166e-02   1.3370697e-01   3.3707166e-02   1.3370697e-01   3.3707166e-02
   8.4100000e-01   8.4601826e-01   1.3363960e-01   3.3639880e-02   1.3363960e-01   3.3639880e-02   1.3363960e-01   3.3639880e-02
   8.4000000e-01   8.4500514e-01   1.3357253e-01   3.3572692e-02   1.3357253e-01   3.3572692e-02   1.3357253e-01   3.3572692e-02
   8.3900000e-01   8.4399069e-01   1.3350592e-01   3.3505679e-02   1.3350592e-01   3.3505679e-02   1.3350592e-01   3.3505679e-02
   8.3800000e-01   8.4297763e-01   1.3343848e-01   3.3438685e-02   1.3343848e-01   3.3438685e-02   1.3343848e-01   3.3438685e-02
   8.3700000e-01   8.4196407e-01   1.3337176e-01   3.3371890e-02   1.3337176e-01   3.3371890e-02   1.3337176e-01   3.3371890e-02
   8.3600000e-01   8.4095076e-01   1.3330485e-01   3.3305099e-02   1.3330485e-01   3.3305099e-02   1.3330485e-01   3.3305099e-02
   8.3500000e-01   8.3993786e-01   1.3323847e-01   3.3238521e-02   1.3323847e-01   3.3238521e-02   1.3323847e-01   3.3238521e-02
   8.3400000e-01   8.3892500e-01   1.3317198e-01   3.3172053e-02   1.3317198e-01   3.3172053e-02   1.3317198e-01   3.3172053e-02
   8.3300000e-01   8.3791098e-01   1.3310579e-01   3.3105594e-02   1.3310579e-01   3.3105594e-02   1.3310579e-01   3.3105594e-02
   8.3200000e-01   8.3689825e-01   1.3303915e-01   3.3039352e-02   1.3303915e-01   3.3039352e-02   1.3303915e-01   3.3039352e-02
   8.3100000e-01   8.3588421e-01   1.3297323e-01   3.2973089e-02   1.3297323e-01   3.2973089e-02   1.3297323e-01   3.2973089e-02
   8.3000000e-01   8.3487148e-01   1.3290733e-01   3.2906959e-02   1.3290733e-01   3.2906959e-02   1.3290733e-01   3.2906959e-02
   8.2900000e-01   8.3385749e-01   1.3284143e-01   3.2841030e-02   1.3284143e-01   3.2841030e-02   1.3284143e-01   3.2841030e-02
   8.2800000e-01   8.3284510e-01   1.3277556e-01   3.2775153e-02   1.3277556e-01   3.2775153e-02   1.3277556e-01   3.2775153e-02
   8.2700000e-01   8.3183277e-01   1.3270969e-01   3.2709379e-02   1.3270969e-01   3.2709379e-02   1.3270969e-01   3.2709379e-02
   8.2600000e-01   8.3081989e-01   1.3264380e-01   3.2643753e-02   1.3264380e-01   3.2643753e-02   1.3264380e-01   3.2643753e-02
   8.2500000e-01   8.2980611e-01   1.3257783e-01   3.2578215e-02   1.3257783e-01   3.2578215e-02   1.3257783e-01   3.2578215e-02
   8.2400000e-01   8.2879306e-01   1.3251305e-01   3.2512746e-02   1.3251305e-01   3.2512746e-02   1.3251305e-01   3.2512746e-02
   8.2300000e-01   8.2778006e-01   1.3244698e-01   3.2447322e-02   1.3244698e-01   3.2447322e-02   1.3244698e-01   3.2447322e-02
   8.2200000e-01   8.2676828e-01   1.3238223e-01   3.2382182e-02   1.3238223e-01   3.2382182e-02   1.3238223e-01   3.2382182e-02
   8.2100000e-01   8.2575487e-01   1.3231675e-01   3.2317041e-02   1.3231675e-01   3.2317041e-02   1.3231675e-01   3.2317041e-02
   8.2000000e-01   8.2474146e-01   1.3225238e-01   3.2252007e-02   1.3225238e-01   3.2252007e-02   1.3225238e-01   3.2252007e-02
   8.1900000e-01   8.2372895e-01   1.3218685e-01   3.2187010e-02   1.3218685e-01   3.2187010e-02   1.3218685e-01   3.2187010e-02
   8.1800000e-01   8.2271676e-01   1.3212251e-01   3.2122249e-02   1.3212251e-01   3.2122249e-02   1.3212251e-01   3.2122249e-02
   8.1700000e-01   8.2170379e-01   1.3205783e-01   3.2057522e-02   1.3205783e-01   3.2057522e-02   1.3205783e-01   3.2057522e-02
   8.1600000e-01   8.2069092e-01   1.3199258e-01   3.1992975e-02   1.3199258e-01   3.1992975e-02   1.3199258e-01   3.1992975e-02
   8.1500000e-01   8.1967817e-01   1.3192818e-01   3.1928368e-02   1.3192818e-01   3.1928368e-02   1.3192818e-01   3.1928368e-02
   8.1400000e-01   8.1866610e-01   1.3186377e-01   3.1864007e-02   1.3186377e-01   3.1864007e-02   1.3186377e-01   3.1864007e-02
   8.1300000e-01   8.1765417e-01   1.3179937e-01   3.1799747e-02   1.3179937e-01   3.1799747e-02   1.3179937e-01   3.1799747e-02
   8.1200000e-01   8.1664067e-01   1.3173599e-01   3.1735473e-02   1.3173599e-01   3.1735473e-02   1.3173599e-01   3.1735473e-02
   8.1100000e-01   8.1562849e-01   1.3167147e-01   3.1671424e-02   1.3167147e-01   3.1671424e-02   1.3167147e-01   3.1671424e-02
   8.1000000e-01   8.1461669e-01   1.3160733e-01   3.1607447e-02   1.3160733e-01   3.1607447e-02   1.3160733e-01   3.1607447e-02
   8.0900000e-01   8.1360373e-01   1.3154372e-01   3.1543523e-02   1.3154372e-01   3.1543523e-02   1.3154372e-01   3.1543523e-02
   8.0800000e-01   8.1259098e-01   1.3147934e-01   3.1479667e-02   1.3147934e-01   3.1479667e-02   1.3147934e-01   3.1479667e-02
   8.0700000e-01   8.1157891e-01   1.3141579e-01   3.1416031e-02   1.3141579e-01   3.1416031e-02   1.3141579e-01   3.1416031e-02
   8.0600000e-01   8.1056701e-01   1.3135238e-01   3.1352384e-02   1.3135238e-01   3.1352384e-02   1.3135238e-01   3.1352384e-02
   8.0500000e-01   8.0955341e-01   1.3128894e-01   3.1288937e-02   1.3128894e-01   3.1288937e-02   1.3128894e-01   3.1288937e-02
   8.0400000e-01   8.0854225e-01   1.3122539e-01   3.1225565e-02   1.3122539e-01   3.1225565e-02   1.3122539e-01   3.1225565e-02
   8.0300000e-01   8.0752968e-01   1.3116239e-01   3.1162243e-02   1.3116239e-01   3.1162243e-02   1.3116239e-01   3.1162243e-02
   8.0200000e-01   8.0651753e-01   1.3109954e-01   3.1099086e-02   1.3109954e-01   3.1099086e-02   1.3109954e-01   3.1099086e-02
   8.0100000e-01   8.0550567e-01   1.3103548e-01   3.1035985e-02   1.3103548e-01   3.1035985e-02   1.3103548e-01   3.1035985e-02
   8.0000000e-01   8.0449325e-01   1.3097243e-01   3.0972955e-02   1.3097243e-01   3.0972955e-02   1.3097243e-01   3.0972955e-02
   7.9900000e-01   8.0348193e-01   1.3091052e-01   3.0910063e-02   1.3091052e-01   3.0910063e-02   1.3091052e-01   3.0910063e-02
   7.9800000e-01   8.0246894e-01   1.3084757e-01   3.0847267e-02   1.3084757e-01   3.0847267e-02   1.3084757e-01   3.0847267e-02
