# Supplementary material for: Parallel arrangements of positive feedback loops limit cell-to-cell variability in differentiation
Source: PLoS One. 2017 Nov 29;12(11):e0188623. doi: 10.1371/journal.pone.0188623 (PMC5706692; doi:10.1371/journal.pone.0188623)
Supplement: S1 Codes — (ZIP) [file pone.0188623.s001.zip › codes/GK/AND/Residence Time/IntrinsicNoise/Parallel/initls_4L_Pr_GK.dat]

   1.7260000e+00   1.8234848e+00   3.8769879e-01   2.8769880e-01   3.8769879e-01   2.8769880e-01   3.8769879e-01   2.8769880e-01   3.8769879e-01   2.8769880e-01
   1.7250000e+00   1.8154457e+00   3.8055167e-01   2.8055167e-01   3.8055167e-01   2.8055167e-01   3.8055167e-01   2.8055167e-01   3.8055167e-01   2.8055167e-01
   1.7240000e+00   1.8099814e+00   3.7582062e-01   2.7582062e-01   3.7582062e-01   2.7582062e-01   3.7582062e-01   2.7582062e-01   3.7582062e-01   2.7582062e-01
   1.7230000e+00   1.8055347e+00   3.7205060e-01   2.7205061e-01   3.7205060e-01   2.7205061e-01   3.7205060e-01   2.7205061e-01   3.7205060e-01   2.7205061e-01
   1.7220000e+00   1.8016548e+00   3.6881697e-01   2.6881697e-01   3.6881697e-01   2.6881697e-01   3.6881697e-01   2.6881697e-01   3.6881697e-01   2.6881697e-01
   1.7210000e+00   1.7981520e+00   3.6594045e-01   2.6594043e-01   3.6594045e-01   2.6594043e-01   3.6594045e-01   2.6594043e-01   3.6594045e-01   2.6594043e-01
   1.7200000e+00   1.7949327e+00   3.6332903e-01   2.6332902e-01   3.6332903e-01   2.6332902e-01   3.6332903e-01   2.6332902e-01   3.6332903e-01   2.6332902e-01
   1.7190000e+00   1.7919233e+00   3.6092487e-01   2.6092488e-01   3.6092487e-01   2.6092488e-01   3.6092487e-01   2.6092488e-01   3.6092487e-01   2.6092488e-01
   1.7180000e+00   1.7890979e+00   3.5868966e-01   2.5868965e-01   3.5868966e-01   2.5868965e-01   3.5868966e-01   2.5868965e-01   3.5868966e-01   2.5868965e-01
   1.7170000e+00   1.7863878e+00   3.5657595e-01   2.5657595e-01   3.5657595e-01   2.5657595e-01   3.5657595e-01   2.5657595e-01   3.5657595e-01   2.5657595e-01
   1.7160000e+00   1.7838187e+00   3.5458730e-01   2.5458730e-01   3.5458730e-01   2.5458730e-01   3.5458730e-01   2.5458730e-01   3.5458730e-01   2.5458730e-01
   1.7150000e+00   1.7813387e+00   3.5269166e-01   2.5269166e-01   3.5269166e-01   2.5269166e-01   3.5269166e-01   2.5269166e-01   3.5269166e-01   2.5269166e-01
   1.7140000e+00   1.7789563e+00   3.5088582e-01   2.5088583e-01   3.5088582e-01   2.5088583e-01   3.5088582e-01   2.5088583e-01   3.5088582e-01   2.5088583e-01
   1.7130000e+00   1.7766406e+00   3.4915212e-01   2.4915211e-01   3.4915212e-01   2.4915211e-01   3.4915212e-01   2.4915211e-01   3.4915212e-01   2.4915211e-01
   1.7120000e+00   1.7744016e+00   3.4748536e-01   2.4748536e-01   3.4748536e-01   2.4748536e-01   3.4748536e-01   2.4748536e-01   3.4748536e-01   2.4748536e-01
   1.7110000e+00   1.7722168e+00   3.4587645e-01   2.4587646e-01   3.4587645e-01   2.4587646e-01   3.4587645e-01   2.4587646e-01   3.4587645e-01   2.4587646e-01
   1.7100000e+00   1.7700882e+00   3.4432423e-01   2.4432423e-01   3.4432423e-01   2.4432423e-01   3.4432423e-01   2.4432423e-01   3.4432423e-01   2.4432423e-01
   1.7090000e+00   1.7680125e+00   3.4281855e-01   2.4281854e-01   3.4281855e-01   2.4281854e-01   3.4281855e-01   2.4281854e-01   3.4281855e-01   2.4281854e-01
   1.7080000e+00   1.7659856e+00   3.4136564e-01   2.4136565e-01   3.4136564e-01   2.4136565e-01   3.4136564e-01   2.4136565e-01   3.4136564e-01   2.4136565e-01
   1.7070000e+00   1.7639870e+00   3.3994500e-01   2.3994500e-01   3.3994500e-01   2.3994500e-01   3.3994500e-01   2.3994500e-01   3.3994500e-01   2.3994500e-01
   1.7060000e+00   1.7620444e+00   3.3857250e-01   2.3857250e-01   3.3857250e-01   2.3857250e-01   3.3857250e-01   2.3857250e-01   3.3857250e-01   2.3857250e-01
   1.7050000e+00   1.7601267e+00   3.3723058e-01   2.3723059e-01   3.3723058e-01   2.3723059e-01   3.3723058e-01   2.3723059e-01   3.3723058e-01   2.3723059e-01
   1.7040000e+00   1.7582463e+00   3.3592314e-01   2.3592314e-01   3.3592314e-01   2.3592314e-01   3.3592314e-01   2.3592314e-01   3.3592314e-01   2.3592314e-01
   1.7030000e+00   1.7563967e+00   3.3464617e-01   2.3464618e-01   3.3464617e-01   2.3464618e-01   3.3464617e-01   2.3464618e-01   3.3464617e-01   2.3464618e-01
   1.7020000e+00   1.7545779e+00   3.3340201e-01   2.3340200e-01   3.3340201e-01   2.3340200e-01   3.3340201e-01   2.3340200e-01   3.3340201e-01   2.3340200e-01
   1.7010000e+00   1.7527723e+00   3.3217570e-01   2.3217570e-01   3.3217570e-01   2.3217570e-01   3.3217570e-01   2.3217570e-01   3.3217570e-01   2.3217570e-01
   1.7000000e+00   1.7510065e+00   3.3098729e-01   2.3098729e-01   3.3098729e-01   2.3098729e-01   3.3098729e-01   2.3098729e-01   3.3098729e-01   2.3098729e-01
   1.6990000e+00   1.7492663e+00   3.2981928e-01   2.2981928e-01   3.2981928e-01   2.2981928e-01   3.2981928e-01   2.2981928e-01   3.2981928e-01   2.2981928e-01
   1.6980000e+00   1.7475368e+00   3.2866988e-01   2.2866988e-01   3.2866988e-01   2.2866988e-01   3.2866988e-01   2.2866988e-01   3.2866988e-01   2.2866988e-01
   1.6970000e+00   1.7458266e+00   3.2754062e-01   2.2754061e-01   3.2754062e-01   2.2754061e-01   3.2754062e-01   2.2754061e-01   3.2754062e-01   2.2754061e-01
   1.6960000e+00   1.7441496e+00   3.2644048e-01   2.2644048e-01   3.2644048e-01   2.2644048e-01   3.2644048e-01   2.2644048e-01   3.2644048e-01   2.2644048e-01
   1.6950000e+00   1.7424802e+00   3.2535641e-01   2.2535641e-01   3.2535641e-01   2.2535641e-01   3.2535641e-01   2.2535641e-01   3.2535641e-01   2.2535641e-01
   1.6940000e+00   1.7408377e+00   3.2429271e-01   2.2429271e-01   3.2429271e-01   2.2429271e-01   3.2429271e-01   2.2429271e-01   3.2429271e-01   2.2429271e-01
   1.6930000e+00   1.7392062e+00   3.2324088e-01   2.2324088e-01   3.2324088e-01   2.2324088e-01   3.2324088e-01   2.2324088e-01   3.2324088e-01   2.2324088e-01
   1.6920000e+00   1.7375969e+00   3.2221291e-01   2.2221291e-01   3.2221291e-01   2.2221291e-01   3.2221291e-01   2.2221291e-01   3.2221291e-01   2.2221291e-01
   1.6910000e+00   1.7359913e+00   3.2119652e-01   2.2119652e-01   3.2119652e-01   2.2119652e-01   3.2119652e-01   2.2119652e-01   3.2119652e-01   2.2119652e-01
   1.6900000e+00   1.7344142e+00   3.2020367e-01   2.2020366e-01   3.2020367e-01   2.2020366e-01   3.2020367e-01   2.2020366e-01   3.2020367e-01   2.2020366e-01
   1.6890000e+00   1.7328447e+00   3.1921573e-01   2.1921573e-01   3.1921573e-01   2.1921573e-01   3.1921573e-01   2.1921573e-01   3.1921573e-01   2.1921573e-01
   1.6880000e+00   1.7312851e+00   3.1825043e-01   2.1825043e-01   3.1825043e-01   2.1825043e-01   3.1825043e-01   2.1825043e-01   3.1825043e-01   2.1825043e-01
   1.6870000e+00   1.7297480e+00   3.1729723e-01   2.1729722e-01   3.1729723e-01   2.1729722e-01   3.1729723e-01   2.1729722e-01   3.1729723e-01   2.1729722e-01
   1.6860000e+00   1.7282206e+00   3.1635691e-01   2.1635691e-01   3.1635691e-01   2.1635691e-01   3.1635691e-01   2.1635691e-01   3.1635691e-01   2.1635691e-01
   1.6850000e+00   1.7267001e+00   3.1543080e-01   2.1543080e-01   3.1543080e-01   2.1543080e-01   3.1543080e-01   2.1543080e-01   3.1543080e-01   2.1543080e-01
   1.6840000e+00   1.7251895e+00   3.1451276e-01   2.1451276e-01   3.1451276e-01   2.1451276e-01   3.1451276e-01   2.1451276e-01   3.1451276e-01   2.1451276e-01
   1.6830000e+00   1.7237025e+00   3.1361207e-01   2.1361207e-01   3.1361207e-01   2.1361207e-01   3.1361207e-01   2.1361207e-01   3.1361207e-01   2.1361207e-01
   1.6820000e+00   1.7222092e+00   3.1272047e-01   2.1272046e-01   3.1272047e-01   2.1272046e-01   3.1272047e-01   2.1272046e-01   3.1272047e-01   2.1272046e-01
   1.6810000e+00   1.7207400e+00   3.1184103e-01   2.1184102e-01   3.1184103e-01   2.1184102e-01   3.1184103e-01   2.1184102e-01   3.1184103e-01   2.1184102e-01
   1.6800000e+00   1.7192741e+00   3.1097204e-01   2.1097205e-01   3.1097204e-01   2.1097205e-01   3.1097204e-01   2.1097205e-01   3.1097204e-01   2.1097205e-01
   1.6790000e+00   1.7178263e+00   3.1011731e-01   2.1011731e-01   3.1011731e-01   2.1011731e-01   3.1011731e-01   2.1011731e-01   3.1011731e-01   2.1011731e-01
   1.6780000e+00   1.7163796e+00   3.0926961e-01   2.0926961e-01   3.0926961e-01   2.0926961e-01   3.0926961e-01   2.0926961e-01   3.0926961e-01   2.0926961e-01
   1.6770000e+00   1.7149416e+00   3.0843333e-01   2.0843333e-01   3.0843333e-01   2.0843333e-01   3.0843333e-01   2.0843333e-01   3.0843333e-01   2.0843333e-01
   1.6760000e+00   1.7135207e+00   3.0760673e-01   2.0760674e-01   3.0760673e-01   2.0760674e-01   3.0760673e-01   2.0760674e-01   3.0760673e-01   2.0760674e-01
   1.6750000e+00   1.7120890e+00   3.0678606e-01   2.0678605e-01   3.0678606e-01   2.0678605e-01   3.0678606e-01   2.0678605e-01   3.0678606e-01   2.0678605e-01
   1.6740000e+00   1.7106865e+00   3.0597925e-01   2.0597924e-01   3.0597925e-01   2.0597924e-01   3.0597925e-01   2.0597924e-01   3.0597925e-01   2.0597924e-01
   1.6730000e+00   1.7092757e+00   3.0517549e-01   2.0517548e-01   3.0517549e-01   2.0517548e-01   3.0517549e-01   2.0517548e-01   3.0517549e-01   2.0517548e-01
   1.6720000e+00   1.7078822e+00   3.0438634e-01   2.0438633e-01   3.0438634e-01   2.0438633e-01   3.0438634e-01   2.0438633e-01   3.0438634e-01   2.0438633e-01
   1.6710000e+00   1.7064892e+00   3.0360164e-01   2.0360164e-01   3.0360164e-01   2.0360164e-01   3.0360164e-01   2.0360164e-01   3.0360164e-01   2.0360164e-01
   1.6700000e+00   1.7051094e+00   3.0282681e-01   2.0282681e-01   3.0282681e-01   2.0282681e-01   3.0282681e-01   2.0282681e-01   3.0282681e-01   2.0282681e-01
   1.6690000e+00   1.7037372e+00   3.0206275e-01   2.0206274e-01   3.0206275e-01   2.0206274e-01   3.0206275e-01   2.0206274e-01   3.0206275e-01   2.0206274e-01
   1.6680000e+00   1.7023688e+00   3.0130346e-01   2.0130346e-01   3.0130346e-01   2.0130346e-01   3.0130346e-01   2.0130346e-01   3.0130346e-01   2.0130346e-01
   1.6670000e+00   1.7010078e+00   3.0055549e-01   2.0055550e-01   3.0055549e-01   2.0055550e-01   3.0055549e-01   2.0055550e-01   3.0055549e-01   2.0055550e-01
   1.6660000e+00   1.6996546e+00   2.9980934e-01   1.9980934e-01   2.9980934e-01   1.9980934e-01   2.9980934e-01   1.9980934e-01   2.9980934e-01   1.9980934e-01
   1.6650000e+00   1.6983028e+00   2.9907409e-01   1.9907409e-01   2.9907409e-01   1.9907409e-01   2.9907409e-01   1.9907409e-01   2.9907409e-01   1.9907409e-01
   1.6640000e+00   1.6969561e+00   2.9834195e-01   1.9834196e-01   2.9834195e-01   1.9834196e-01   2.9834195e-01   1.9834196e-01   2.9834195e-01   1.9834196e-01
   1.6630000e+00   1.6956197e+00   2.9762112e-01   1.9762111e-01   2.9762112e-01   1.9762111e-01   2.9762112e-01   1.9762111e-01   2.9762112e-01   1.9762111e-01
   1.6620000e+00   1.6942881e+00   2.9690244e-01   1.9690243e-01   2.9690244e-01   1.9690243e-01   2.9690244e-01   1.9690243e-01   2.9690244e-01   1.9690243e-01
   1.6610000e+00   1.6929631e+00   2.9619568e-01   1.9619568e-01   2.9619568e-01   1.9619568e-01   2.9619568e-01   1.9619568e-01   2.9619568e-01   1.9619568e-01
   1.6600000e+00   1.6916406e+00   2.9549124e-01   1.9549125e-01   2.9549124e-01   1.9549125e-01   2.9549124e-01   1.9549125e-01   2.9549124e-01   1.9549125e-01
   1.6590000e+00   1.6903238e+00   2.9479777e-01   1.9479777e-01   2.9479777e-01   1.9479777e-01   2.9479777e-01   1.9479777e-01   2.9479777e-01   1.9479777e-01
   1.6580000e+00   1.6890090e+00   2.9410549e-01   1.9410551e-01   2.9410549e-01   1.9410551e-01   2.9410549e-01   1.9410551e-01   2.9410549e-01   1.9410551e-01
   1.6570000e+00   1.6877079e+00   2.9342420e-01   1.9342421e-01   2.9342420e-01   1.9342421e-01   2.9342420e-01   1.9342421e-01   2.9342420e-01   1.9342421e-01
   1.6560000e+00   1.6864085e+00   2.9274613e-01   1.9274612e-01   2.9274613e-01   1.9274612e-01   2.9274613e-01   1.9274612e-01   2.9274613e-01   1.9274612e-01
   1.6550000e+00   1.6851063e+00   2.9206924e-01   1.9206923e-01   2.9206924e-01   1.9206923e-01   2.9206924e-01   1.9206923e-01   2.9206924e-01   1.9206923e-01
   1.6540000e+00   1.6838204e+00   2.9140918e-01   1.9140919e-01   2.9140918e-01   1.9140919e-01   2.9140918e-01   1.9140919e-01   2.9140918e-01   1.9140919e-01
   1.6530000e+00   1.6825263e+00   2.9074617e-01   1.9074618e-01   2.9074617e-01   1.9074618e-01   2.9074617e-01   1.9074618e-01   2.9074617e-01   1.9074618e-01
   1.6520000e+00   1.6812453e+00   2.9009098e-01   1.9009098e-01   2.9009098e-01   1.9009098e-01   2.9009098e-01   1.9009098e-01   2.9009098e-01   1.9009098e-01
   1.6510000e+00   1.6799640e+00   2.8943783e-01   1.8943782e-01   2.8943783e-01   1.8943782e-01   2.8943783e-01   1.8943782e-01   2.8943783e-01   1.8943782e-01
   1.6500000e+00   1.6786877e+00   2.8879344e-01   1.8879345e-01   2.8879344e-01   1.8879345e-01   2.8879344e-01   1.8879345e-01   2.8879344e-01   1.8879345e-01
   1.6490000e+00   1.6774271e+00   2.8815718e-01   1.8815718e-01   2.8815718e-01   1.8815718e-01   2.8815718e-01   1.8815718e-01   2.8815718e-01   1.8815718e-01
   1.6480000e+00   1.6761588e+00   2.8752257e-01   1.8752258e-01   2.8752257e-01   1.8752258e-01   2.8752257e-01   1.8752258e-01   2.8752257e-01   1.8752258e-01
   1.6470000e+00   1.6748901e+00   2.8689034e-01   1.8689033e-01   2.8689034e-01   1.8689033e-01   2.8689034e-01   1.8689033e-01   2.8689034e-01   1.8689033e-01
   1.6460000e+00   1.6736382e+00   2.8626775e-01   1.8626775e-01   2.8626775e-01   1.8626775e-01   2.8626775e-01   1.8626775e-01   2.8626775e-01   1.8626775e-01
   1.6450000e+00   1.6723753e+00   2.8564613e-01   1.8564612e-01   2.8564613e-01   1.8564612e-01   2.8564613e-01   1.8564612e-01   2.8564613e-01   1.8564612e-01
   1.6440000e+00   1.6711257e+00   2.8503319e-01   1.8503320e-01   2.8503319e-01   1.8503320e-01   2.8503319e-01   1.8503320e-01   2.8503319e-01   1.8503320e-01
   1.6430000e+00   1.6698771e+00   2.8442194e-01   1.8442194e-01   2.8442194e-01   1.8442194e-01   2.8442194e-01   1.8442194e-01   2.8442194e-01   1.8442194e-01
   1.6420000e+00   1.6686395e+00   2.8381793e-01   1.8381795e-01   2.8381793e-01   1.8381795e-01   2.8381793e-01   1.8381795e-01   2.8381793e-01   1.8381795e-01
   1.6410000e+00   1.6673967e+00   2.8321793e-01   1.8321793e-01   2.8321793e-01   1.8321793e-01   2.8321793e-01   1.8321793e-01   2.8321793e-01   1.8321793e-01
   1.6400000e+00   1.6661587e+00   2.8261946e-01   1.8261946e-01   2.8261946e-01   1.8261946e-01   2.8261946e-01   1.8261946e-01   2.8261946e-01   1.8261946e-01
   1.6390000e+00   1.6649235e+00   2.8202768e-01   1.8202767e-01   2.8202768e-01   1.8202767e-01   2.8202768e-01   1.8202767e-01   2.8202768e-01   1.8202767e-01
   1.6380000e+00   1.6636936e+00   2.8143911e-01   1.8143911e-01   2.8143911e-01   1.8143911e-01   2.8143911e-01   1.8143911e-01   2.8143911e-01   1.8143911e-01
   1.6370000e+00   1.6624645e+00   2.8085503e-01   1.8085503e-01   2.8085503e-01   1.8085503e-01   2.8085503e-01   1.8085503e-01   2.8085503e-01   1.8085503e-01
   1.6360000e+00   1.6612444e+00   2.8027621e-01   1.8027621e-01   2.8027621e-01   1.8027621e-01   2.8027621e-01   1.8027621e-01   2.8027621e-01   1.8027621e-01
   1.6350000e+00   1.6600200e+00   2.7969990e-01   1.7969989e-01   2.7969990e-01   1.7969989e-01   2.7969990e-01   1.7969989e-01   2.7969990e-01   1.7969989e-01
   1.6340000e+00   1.6587962e+00   2.7912558e-01   1.7912557e-01   2.7912558e-01   1.7912557e-01   2.7912558e-01   1.7912557e-01   2.7912558e-01   1.7912557e-01
   1.6330000e+00   1.6575842e+00   2.7855923e-01   1.7855922e-01   2.7855923e-01   1.7855922e-01   2.7855923e-01   1.7855922e-01   2.7855923e-01   1.7855922e-01
   1.6320000e+00   1.6563640e+00   2.7799326e-01   1.7799326e-01   2.7799326e-01   1.7799326e-01   2.7799326e-01   1.7799326e-01   2.7799326e-01   1.7799326e-01
   1.6310000e+00   1.6551613e+00   2.7743564e-01   1.7743565e-01   2.7743564e-01   1.7743565e-01   2.7743564e-01   1.7743565e-01   2.7743564e-01   1.7743565e-01
   1.6300000e+00   1.6539523e+00   2.7687896e-01   1.7687896e-01   2.7687896e-01   1.7687896e-01   2.7687896e-01   1.7687896e-01   2.7687896e-01   1.7687896e-01
   1.6290000e+00   1.6527415e+00   2.7632416e-01   1.7632416e-01   2.7632416e-01   1.7632416e-01   2.7632416e-01   1.7632416e-01   2.7632416e-01   1.7632416e-01
   1.6280000e+00   1.6515375e+00   2.7577608e-01   1.7577608e-01   2.7577608e-01   1.7577608e-01   2.7577608e-01   1.7577608e-01   2.7577608e-01   1.7577608e-01
   1.6270000e+00   1.6503384e+00   2.7523028e-01   1.7523028e-01   2.7523028e-01   1.7523028e-01   2.7523028e-01   1.7523028e-01   2.7523028e-01   1.7523028e-01
   1.6260000e+00   1.6491491e+00   2.7469004e-01   1.7469004e-01   2.7469004e-01   1.7469004e-01   2.7469004e-01   1.7469004e-01   2.7469004e-01   1.7469004e-01
   1.6250000e+00   1.6479543e+00   2.7415301e-01   1.7415302e-01   2.7415301e-01   1.7415302e-01   2.7415301e-01   1.7415302e-01   2.7415301e-01   1.7415302e-01
   1.6240000e+00   1.6467587e+00   2.7361741e-01   1.7361741e-01   2.7361741e-01   1.7361741e-01   2.7361741e-01   1.7361741e-01   2.7361741e-01   1.7361741e-01
   1.6230000e+00   1.6455624e+00   2.7308289e-01   1.7308289e-01   2.7308289e-01   1.7308289e-01   2.7308289e-01   1.7308289e-01   2.7308289e-01   1.7308289e-01
   1.6220000e+00   1.6443799e+00   2.7255558e-01   1.7255558e-01   2.7255558e-01   1.7255558e-01   2.7255558e-01   1.7255558e-01   2.7255558e-01   1.7255558e-01
   1.6210000e+00   1.6431856e+00   2.7202958e-01   1.7202959e-01   2.7202958e-01   1.7202959e-01   2.7202958e-01   1.7202959e-01   2.7202958e-01   1.7202959e-01
   1.6200000e+00   1.6420128e+00   2.7150944e-01   1.7150943e-01   2.7150944e-01   1.7150943e-01   2.7150944e-01   1.7150943e-01   2.7150944e-01   1.7150943e-01
   1.6190000e+00   1.6408315e+00   2.7099228e-01   1.7099228e-01   2.7099228e-01   1.7099228e-01   2.7099228e-01   1.7099228e-01   2.7099228e-01   1.7099228e-01
   1.6180000e+00   1.6396504e+00   2.7047647e-01   1.7047648e-01   2.7047647e-01   1.7047648e-01   2.7047647e-01   1.7047648e-01   2.7047647e-01   1.7047648e-01
   1.6170000e+00   1.6384738e+00   2.6996365e-01   1.6996366e-01   2.6996365e-01   1.6996366e-01   2.6996365e-01   1.6996366e-01   2.6996365e-01   1.6996366e-01
   1.6160000e+00   1.6372994e+00   2.6945658e-01   1.6945658e-01   2.6945658e-01   1.6945658e-01   2.6945658e-01   1.6945658e-01   2.6945658e-01   1.6945658e-01
   1.6150000e+00   1.6361267e+00   2.6894994e-01   1.6894995e-01   2.6894994e-01   1.6894995e-01   2.6894994e-01   1.6894995e-01   2.6894994e-01   1.6894995e-01
   1.6140000e+00   1.6349477e+00   2.6844464e-01   1.6844464e-01   2.6844464e-01   1.6844464e-01   2.6844464e-01   1.6844464e-01   2.6844464e-01   1.6844464e-01
   1.6130000e+00   1.6337817e+00   2.6794672e-01   1.6794672e-01   2.6794672e-01   1.6794672e-01   2.6794672e-01   1.6794672e-01   2.6794672e-01   1.6794672e-01
   1.6120000e+00   1.6326148e+00   2.6744951e-01   1.6744950e-01   2.6744951e-01   1.6744950e-01   2.6744951e-01   1.6744950e-01   2.6744951e-01   1.6744950e-01
   1.6110000e+00   1.6314582e+00   2.6695798e-01   1.6695798e-01   2.6695798e-01   1.6695798e-01   2.6695798e-01   1.6695798e-01   2.6695798e-01   1.6695798e-01
   1.6100000e+00   1.6302934e+00   2.6646513e-01   1.6646514e-01   2.6646513e-01   1.6646514e-01   2.6646513e-01   1.6646514e-01   2.6646513e-01   1.6646514e-01
   1.6090000e+00   1.6291298e+00   2.6597670e-01   1.6597670e-01   2.6597670e-01   1.6597670e-01   2.6597670e-01   1.6597670e-01   2.6597670e-01   1.6597670e-01
   1.6080000e+00   1.6279654e+00   2.6548988e-01   1.6548988e-01   2.6548988e-01   1.6548988e-01   2.6548988e-01   1.6548988e-01   2.6548988e-01   1.6548988e-01
   1.6070000e+00   1.6268121e+00   2.6500925e-01   1.6500924e-01   2.6500925e-01   1.6500924e-01   2.6500925e-01   1.6500924e-01   2.6500925e-01   1.6500924e-01
   1.6060000e+00   1.6256589e+00   2.6452976e-01   1.6452976e-01   2.6452976e-01   1.6452976e-01   2.6452976e-01   1.6452976e-01   2.6452976e-01   1.6452976e-01
   1.6050000e+00   1.6245060e+00   2.6405219e-01   1.6405221e-01   2.6405219e-01   1.6405221e-01   2.6405219e-01   1.6405221e-01   2.6405219e-01   1.6405221e-01
   1.6040000e+00   1.6233534e+00   2.6357713e-01   1.6357713e-01   2.6357713e-01   1.6357713e-01   2.6357713e-01   1.6357713e-01   2.6357713e-01   1.6357713e-01
   1.6030000e+00   1.6222015e+00   2.6310647e-01   1.6310648e-01   2.6310647e-01   1.6310648e-01   2.6310647e-01   1.6310648e-01   2.6310647e-01   1.6310648e-01
   1.6020000e+00   1.6210611e+00   2.6263708e-01   1.6263708e-01   2.6263708e-01   1.6263708e-01   2.6263708e-01   1.6263708e-01   2.6263708e-01   1.6263708e-01
   1.6010000e+00   1.6199085e+00   2.6216920e-01   1.6216919e-01   2.6216920e-01   1.6216919e-01   2.6216920e-01   1.6216919e-01   2.6216920e-01   1.6216919e-01
   1.6000000e+00   1.6187690e+00   2.6170700e-01   1.6170702e-01   2.6170700e-01   1.6170702e-01   2.6170700e-01   1.6170702e-01   2.6170700e-01   1.6170702e-01
   1.5990000e+00   1.6176260e+00   2.6124592e-01   1.6124592e-01   2.6124592e-01   1.6124592e-01   2.6124592e-01   1.6124592e-01   2.6124592e-01   1.6124592e-01
   1.5980000e+00   1.6164789e+00   2.6078698e-01   1.6078697e-01   2.6078698e-01   1.6078697e-01   2.6078698e-01   1.6078697e-01   2.6078698e-01   1.6078697e-01
   1.5970000e+00   1.6153353e+00   2.6032797e-01   1.6032799e-01   2.6032797e-01   1.6032799e-01   2.6032797e-01   1.6032799e-01   2.6032797e-01   1.6032799e-01
   1.5960000e+00   1.6142007e+00   2.5987608e-01   1.5987608e-01   2.5987608e-01   1.5987608e-01   2.5987608e-01   1.5987608e-01   2.5987608e-01   1.5987608e-01
   1.5950000e+00   1.6130618e+00   2.5942458e-01   1.5942458e-01   2.5942458e-01   1.5942458e-01   2.5942458e-01   1.5942458e-01   2.5942458e-01   1.5942458e-01
   1.5940000e+00   1.6119232e+00   2.5897442e-01   1.5897443e-01   2.5897442e-01   1.5897443e-01   2.5897442e-01   1.5897443e-01   2.5897442e-01   1.5897443e-01
   1.5930000e+00   1.6107873e+00   2.5852618e-01   1.5852619e-01   2.5852618e-01   1.5852619e-01   2.5852618e-01   1.5852619e-01   2.5852618e-01   1.5852619e-01
   1.5920000e+00   1.6096573e+00   2.5808308e-01   1.5808307e-01   2.5808308e-01   1.5808307e-01   2.5808308e-01   1.5808307e-01   2.5808308e-01   1.5808307e-01
   1.5910000e+00   1.6085304e+00   2.5764110e-01   1.5764109e-01   2.5764110e-01   1.5764109e-01   2.5764110e-01   1.5764109e-01   2.5764110e-01   1.5764109e-01
   1.5900000e+00   1.6073927e+00   2.5719974e-01   1.5719975e-01   2.5719974e-01   1.5719975e-01   2.5719974e-01   1.5719975e-01   2.5719974e-01   1.5719975e-01
   1.5890000e+00   1.6062668e+00   2.5676397e-01   1.5676398e-01   2.5676397e-01   1.5676398e-01   2.5676397e-01   1.5676398e-01   2.5676397e-01   1.5676398e-01
   1.5880000e+00   1.6051307e+00   2.5632617e-01   1.5632618e-01   2.5632617e-01   1.5632618e-01   2.5632617e-01   1.5632618e-01   2.5632617e-01   1.5632618e-01
   1.5870000e+00   1.6040047e+00   2.5589235e-01   1.5589234e-01   2.5589235e-01   1.5589234e-01   2.5589235e-01   1.5589234e-01   2.5589235e-01   1.5589234e-01
   1.5860000e+00   1.6028882e+00   2.5546406e-01   1.5546405e-01   2.5546406e-01   1.5546405e-01   2.5546406e-01   1.5546405e-01   2.5546406e-01   1.5546405e-01
   1.5850000e+00   1.6017611e+00   2.5503326e-01   1.5503326e-01   2.5503326e-01   1.5503326e-01   2.5503326e-01   1.5503326e-01   2.5503326e-01   1.5503326e-01
   1.5840000e+00   1.6006388e+00   2.5460743e-01   1.5460743e-01   2.5460743e-01   1.5460743e-01   2.5460743e-01   1.5460743e-01   2.5460743e-01   1.5460743e-01
   1.5830000e+00   1.5995208e+00   2.5418307e-01   1.5418307e-01   2.5418307e-01   1.5418307e-01   2.5418307e-01   1.5418307e-01   2.5418307e-01   1.5418307e-01
   1.5820000e+00   1.5983997e+00   2.5376010e-01   1.5376010e-01   2.5376010e-01   1.5376010e-01   2.5376010e-01   1.5376010e-01   2.5376010e-01   1.5376010e-01
   1.5810000e+00   1.5972806e+00   2.5333953e-01   1.5333952e-01   2.5333953e-01   1.5333952e-01   2.5333953e-01   1.5333952e-01   2.5333953e-01   1.5333952e-01
   1.5800000e+00   1.5961663e+00   2.5292219e-01   1.5292219e-01   2.5292219e-01   1.5292219e-01   2.5292219e-01   1.5292219e-01   2.5292219e-01   1.5292219e-01
   1.5790000e+00   1.5950526e+00   2.5250624e-01   1.5250625e-01   2.5250624e-01   1.5250625e-01   2.5250624e-01   1.5250625e-01   2.5250624e-01   1.5250625e-01
   1.5780000e+00   1.5939294e+00   2.5209080e-01   1.5209080e-01   2.5209080e-01   1.5209080e-01   2.5209080e-01   1.5209080e-01   2.5209080e-01   1.5209080e-01
   1.5770000e+00   1.5928232e+00   2.5168103e-01   1.5168103e-01   2.5168103e-01   1.5168103e-01   2.5168103e-01   1.5168103e-01   2.5168103e-01   1.5168103e-01
   1.5760000e+00   1.5917003e+00   2.5126794e-01   1.5126795e-01   2.5126794e-01   1.5126795e-01   2.5126794e-01   1.5126795e-01   2.5126794e-01   1.5126795e-01
   1.5750000e+00   1.5905973e+00   2.5086049e-01   1.5086048e-01   2.5086049e-01   1.5086048e-01   2.5086049e-01   1.5086048e-01   2.5086049e-01   1.5086048e-01
   1.5740000e+00   1.5894835e+00   2.5045391e-01   1.5045390e-01   2.5045391e-01   1.5045390e-01   2.5045391e-01   1.5045390e-01   2.5045391e-01   1.5045390e-01
   1.5730000e+00   1.5883776e+00   2.5005129e-01   1.5005130e-01   2.5005129e-01   1.5005130e-01   2.5005129e-01   1.5005130e-01   2.5005129e-01   1.5005130e-01
   1.5720000e+00   1.5872674e+00   2.4964757e-01   1.4964757e-01   2.4964757e-01   1.4964757e-01   2.4964757e-01   1.4964757e-01   2.4964757e-01   1.4964757e-01
   1.5710000e+00   1.5861631e+00   2.4924880e-01   1.4924881e-01   2.4924880e-01   1.4924881e-01   2.4924880e-01   1.4924881e-01   2.4924880e-01   1.4924881e-01
   1.5700000e+00   1.5850453e+00   2.4884760e-01   1.4884760e-01   2.4884760e-01   1.4884760e-01   2.4884760e-01   1.4884760e-01   2.4884760e-01   1.4884760e-01
   1.5690000e+00   1.5839504e+00   2.4845292e-01   1.4845291e-01   2.4845292e-01   1.4845291e-01   2.4845292e-01   1.4845291e-01   2.4845292e-01   1.4845291e-01
   1.5680000e+00   1.5828397e+00   2.4805698e-01   1.4805698e-01   2.4805698e-01   1.4805698e-01   2.4805698e-01   1.4805698e-01   2.4805698e-01   1.4805698e-01
   1.5670000e+00   1.5817390e+00   2.4766542e-01   1.4766542e-01   2.4766542e-01   1.4766542e-01   2.4766542e-01   1.4766542e-01   2.4766542e-01   1.4766542e-01
   1.5660000e+00   1.5806454e+00   2.4727446e-01   1.4727446e-01   2.4727446e-01   1.4727446e-01   2.4727446e-01   1.4727446e-01   2.4727446e-01   1.4727446e-01
   1.5650000e+00   1.5795359e+00   2.4688535e-01   1.4688534e-01   2.4688535e-01   1.4688534e-01   2.4688535e-01   1.4688534e-01   2.4688535e-01   1.4688534e-01
   1.5640000e+00   1.5784357e+00   2.4649688e-01   1.4649688e-01   2.4649688e-01   1.4649688e-01   2.4649688e-01   1.4649688e-01   2.4649688e-01   1.4649688e-01
   1.5630000e+00   1.5773377e+00   2.4610970e-01   1.4610970e-01   2.4610970e-01   1.4610970e-01   2.4610970e-01   1.4610970e-01   2.4610970e-01   1.4610970e-01
   1.5620000e+00   1.5762355e+00   2.4572666e-01   1.4572666e-01   2.4572666e-01   1.4572666e-01   2.4572666e-01   1.4572666e-01   2.4572666e-01   1.4572666e-01
   1.5610000e+00   1.5751433e+00   2.4534493e-01   1.4534493e-01   2.4534493e-01   1.4534493e-01   2.4534493e-01   1.4534493e-01   2.4534493e-01   1.4534493e-01
   1.5600000e+00   1.5740412e+00   2.4496291e-01   1.4496292e-01   2.4496291e-01   1.4496292e-01   2.4496291e-01   1.4496292e-01   2.4496291e-01   1.4496292e-01
   1.5590000e+00   1.5729438e+00   2.4458495e-01   1.4458495e-01   2.4458495e-01   1.4458495e-01   2.4458495e-01   1.4458495e-01   2.4458495e-01   1.4458495e-01
   1.5580000e+00   1.5718598e+00   2.4420778e-01   1.4420778e-01   2.4420778e-01   1.4420778e-01   2.4420778e-01   1.4420778e-01   2.4420778e-01   1.4420778e-01
   1.5570000e+00   1.5707693e+00   2.4383348e-01   1.4383348e-01   2.4383348e-01   1.4383348e-01   2.4383348e-01   1.4383348e-01   2.4383348e-01   1.4383348e-01
   1.5560000e+00   1.5696564e+00   2.4345601e-01   1.4345602e-01   2.4345601e-01   1.4345602e-01   2.4345601e-01   1.4345602e-01   2.4345601e-01   1.4345602e-01
   1.5550000e+00   1.5685750e+00   2.4308657e-01   1.4308656e-01   2.4308657e-01   1.4308656e-01   2.4308657e-01   1.4308656e-01   2.4308657e-01   1.4308656e-01
   1.5540000e+00   1.5674853e+00   2.4271602e-01   1.4271603e-01   2.4271602e-01   1.4271603e-01   2.4271602e-01   1.4271603e-01   2.4271602e-01   1.4271603e-01
   1.5530000e+00   1.5663887e+00   2.4234541e-01   1.4234541e-01   2.4234541e-01   1.4234541e-01   2.4234541e-01   1.4234541e-01   2.4234541e-01   1.4234541e-01
   1.5520000e+00   1.5653051e+00   2.4197949e-01   1.4197948e-01   2.4197949e-01   1.4197948e-01   2.4197949e-01   1.4197948e-01   2.4197949e-01   1.4197948e-01
   1.5510000e+00   1.5642141e+00   2.4161484e-01   1.4161483e-01   2.4161484e-01   1.4161483e-01   2.4161484e-01   1.4161483e-01   2.4161484e-01   1.4161483e-01
   1.5500000e+00   1.5631330e+00   2.4125089e-01   1.4125088e-01   2.4125089e-01   1.4125088e-01   2.4125089e-01   1.4125088e-01   2.4125089e-01   1.4125088e-01
   1.5490000e+00   1.5620407e+00   2.4088644e-01   1.4088643e-01   2.4088644e-01   1.4088643e-01   2.4088644e-01   1.4088643e-01   2.4088644e-01   1.4088643e-01
   1.5480000e+00   1.5609545e+00   2.4052620e-01   1.4052620e-01   2.4052620e-01   1.4052620e-01   2.4052620e-01   1.4052620e-01   2.4052620e-01   1.4052620e-01
   1.5470000e+00   1.5598642e+00   2.4016621e-01   1.4016622e-01   2.4016621e-01   1.4016622e-01   2.4016621e-01   1.4016622e-01   2.4016621e-01   1.4016622e-01
   1.5460000e+00   1.5587856e+00   2.3980913e-01   1.3980912e-01   2.3980913e-01   1.3980912e-01   2.3980913e-01   1.3980912e-01   2.3980913e-01   1.3980912e-01
   1.5450000e+00   1.5576962e+00   2.3945284e-01   1.3945285e-01   2.3945284e-01   1.3945285e-01   2.3945284e-01   1.3945285e-01   2.3945284e-01   1.3945285e-01
   1.5440000e+00   1.5566175e+00   2.3909745e-01   1.3909744e-01   2.3909745e-01   1.3909744e-01   2.3909745e-01   1.3909744e-01   2.3909745e-01   1.3909744e-01
   1.5430000e+00   1.5555261e+00   2.3874336e-01   1.3874336e-01   2.3874336e-01   1.3874336e-01   2.3874336e-01   1.3874336e-01   2.3874336e-01   1.3874336e-01
   1.5420000e+00   1.5544601e+00   2.3839368e-01   1.3839368e-01   2.3839368e-01   1.3839368e-01   2.3839368e-01   1.3839368e-01   2.3839368e-01   1.3839368e-01
   1.5410000e+00   1.5533705e+00   2.3804117e-01   1.3804117e-01   2.3804117e-01   1.3804117e-01   2.3804117e-01   1.3804117e-01   2.3804117e-01   1.3804117e-01
   1.5400000e+00   1.5522917e+00   2.3769272e-01   1.3769273e-01   2.3769272e-01   1.3769273e-01   2.3769272e-01   1.3769273e-01   2.3769272e-01   1.3769273e-01
   1.5390000e+00   1.5512132e+00   2.3734601e-01   1.3734600e-01   2.3734601e-01   1.3734600e-01   2.3734601e-01   1.3734600e-01   2.3734601e-01   1.3734600e-01
   1.5380000e+00   1.5501355e+00   2.3699945e-01   1.3699945e-01   2.3699945e-01   1.3699945e-01   2.3699945e-01   1.3699945e-01   2.3699945e-01   1.3699945e-01
   1.5370000e+00   1.5490472e+00   2.3665421e-01   1.3665420e-01   2.3665421e-01   1.3665420e-01   2.3665421e-01   1.3665420e-01   2.3665421e-01   1.3665420e-01
   1.5360000e+00   1.5479774e+00   2.3631311e-01   1.3631312e-01   2.3631311e-01   1.3631312e-01   2.3631311e-01   1.3631312e-01   2.3631311e-01   1.3631312e-01
   1.5350000e+00   1.5468962e+00   2.3596797e-01   1.3596798e-01   2.3596797e-01   1.3596798e-01   2.3596797e-01   1.3596798e-01   2.3596797e-01   1.3596798e-01
   1.5340000e+00   1.5458153e+00   2.3562823e-01   1.3562822e-01   2.3562823e-01   1.3562822e-01   2.3562823e-01   1.3562822e-01   2.3562823e-01   1.3562822e-01
   1.5330000e+00   1.5447443e+00   2.3528959e-01   1.3528958e-01   2.3528959e-01   1.3528958e-01   2.3528959e-01   1.3528958e-01   2.3528959e-01   1.3528958e-01
   1.5320000e+00   1.5436743e+00   2.3495391e-01   1.3495390e-01   2.3495391e-01   1.3495390e-01   2.3495391e-01   1.3495390e-01   2.3495391e-01   1.3495390e-01
   1.5310000e+00   1.5426001e+00   2.3461749e-01   1.3461749e-01   2.3461749e-01   1.3461749e-01   2.3461749e-01   1.3461749e-01   2.3461749e-01   1.3461749e-01
   1.5300000e+00   1.5415261e+00   2.3428204e-01   1.3428205e-01   2.3428204e-01   1.3428205e-01   2.3428204e-01   1.3428205e-01   2.3428204e-01   1.3428205e-01
   1.5290000e+00   1.5404554e+00   2.3394918e-01   1.3394918e-01   2.3394918e-01   1.3394918e-01   2.3394918e-01   1.3394918e-01   2.3394918e-01   1.3394918e-01
   1.5280000e+00   1.5393765e+00   2.3361686e-01   1.3361685e-01   2.3361686e-01   1.3361685e-01   2.3361686e-01   1.3361685e-01   2.3361686e-01   1.3361685e-01
   1.5270000e+00   1.5383081e+00   2.3328592e-01   1.3328591e-01   2.3328592e-01   1.3328591e-01   2.3328592e-01   1.3328591e-01   2.3328592e-01   1.3328591e-01
   1.5260000e+00   1.5372299e+00   2.3295505e-01   1.3295504e-01   2.3295505e-01   1.3295504e-01   2.3295505e-01   1.3295504e-01   2.3295505e-01   1.3295504e-01
   1.5250000e+00   1.5361681e+00   2.3262926e-01   1.3262925e-01   2.3262926e-01   1.3262925e-01   2.3262926e-01   1.3262925e-01   2.3262926e-01   1.3262925e-01
   1.5240000e+00   1.5350880e+00   2.3230016e-01   1.3230015e-01   2.3230016e-01   1.3230015e-01   2.3230016e-01   1.3230015e-01   2.3230016e-01   1.3230015e-01
   1.5230000e+00   1.5340308e+00   2.3197601e-01   1.3197601e-01   2.3197601e-01   1.3197601e-01   2.3197601e-01   1.3197601e-01   2.3197601e-01   1.3197601e-01
   1.5220000e+00   1.5329610e+00   2.3165203e-01   1.3165203e-01   2.3165203e-01   1.3165203e-01   2.3165203e-01   1.3165203e-01   2.3165203e-01   1.3165203e-01
   1.5210000e+00   1.5318921e+00   2.3132967e-01   1.3132968e-01   2.3132967e-01   1.3132968e-01   2.3132967e-01   1.3132968e-01   2.3132967e-01   1.3132968e-01
   1.5200000e+00   1.5308231e+00   2.3100720e-01   1.3100720e-01   2.3100720e-01   1.3100720e-01   2.3100720e-01   1.3100720e-01   2.3100720e-01   1.3100720e-01
   1.5190000e+00   1.5297541e+00   2.3068623e-01   1.3068624e-01   2.3068623e-01   1.3068624e-01   2.3068623e-01   1.3068624e-01   2.3068623e-01   1.3068624e-01
   1.5180000e+00   1.5286847e+00   2.3036554e-01   1.3036554e-01   2.3036554e-01   1.3036554e-01   2.3036554e-01   1.3036554e-01   2.3036554e-01   1.3036554e-01
   1.5170000e+00   1.5276251e+00   2.3004937e-01   1.3004936e-01   2.3004937e-01   1.3004936e-01   2.3004937e-01   1.3004936e-01   2.3004937e-01   1.3004936e-01
   1.5160000e+00   1.5265515e+00   2.2973059e-01   1.2973059e-01   2.2973059e-01   1.2973059e-01   2.2973059e-01   1.2973059e-01   2.2973059e-01   1.2973059e-01
   1.5150000e+00   1.5254896e+00   2.2941642e-01   1.2941643e-01   2.2941642e-01   1.2941643e-01   2.2941642e-01   1.2941643e-01   2.2941642e-01   1.2941643e-01
   1.5140000e+00   1.5244301e+00   2.2910208e-01   1.2910209e-01   2.2910208e-01   1.2910209e-01   2.2910208e-01   1.2910209e-01   2.2910208e-01   1.2910209e-01
   1.5130000e+00   1.5233582e+00   2.2878797e-01   1.2878798e-01   2.2878797e-01   1.2878798e-01   2.2878797e-01   1.2878798e-01   2.2878797e-01   1.2878798e-01
   1.5120000e+00   1.5223011e+00   2.2847762e-01   1.2847761e-01   2.2847762e-01   1.2847761e-01   2.2847762e-01   1.2847761e-01   2.2847762e-01   1.2847761e-01
   1.5110000e+00   1.5212375e+00   2.2816652e-01   1.2816651e-01   2.2816652e-01   1.2816651e-01   2.2816652e-01   1.2816651e-01   2.2816652e-01   1.2816651e-01
   1.5100000e+00   1.5201793e+00   2.2785822e-01   1.2785823e-01   2.2785822e-01   1.2785823e-01   2.2785822e-01   1.2785823e-01   2.2785822e-01   1.2785823e-01
   1.5090000e+00   1.5191095e+00   2.2754672e-01   1.2754672e-01   2.2754672e-01   1.2754672e-01   2.2754672e-01   1.2754672e-01   2.2754672e-01   1.2754672e-01
   1.5080000e+00   1.5180524e+00   2.2724021e-01   1.2724021e-01   2.2724021e-01   1.2724021e-01   2.2724021e-01   1.2724021e-01   2.2724021e-01   1.2724021e-01
   1.5070000e+00   1.5169934e+00   2.2693433e-01   1.2693432e-01   2.2693433e-01   1.2693432e-01   2.2693433e-01   1.2693432e-01   2.2693433e-01   1.2693432e-01
   1.5060000e+00   1.5159262e+00   2.2662930e-01   1.2662931e-01   2.2662930e-01   1.2662931e-01   2.2662930e-01   1.2662931e-01   2.2662930e-01   1.2662931e-01
   1.5050000e+00   1.5148727e+00   2.2632520e-01   1.2632519e-01   2.2632520e-01   1.2632519e-01   2.2632520e-01   1.2632519e-01   2.2632520e-01   1.2632519e-01
   1.5040000e+00   1.5138125e+00   2.2602418e-01   1.2602417e-01   2.2602418e-01   1.2602417e-01   2.2602418e-01   1.2602417e-01   2.2602418e-01   1.2602417e-01
   1.5030000e+00   1.5127542e+00   2.2572110e-01   1.2572110e-01   2.2572110e-01   1.2572110e-01   2.2572110e-01   1.2572110e-01   2.2572110e-01   1.2572110e-01
   1.5020000e+00   1.5116980e+00   2.2542291e-01   1.2542290e-01   2.2542291e-01   1.2542290e-01   2.2542291e-01   1.2542290e-01   2.2542291e-01   1.2542290e-01
   1.5010000e+00   1.5106306e+00   2.2512122e-01   1.2512121e-01   2.2512122e-01   1.2512121e-01   2.2512122e-01   1.2512121e-01   2.2512122e-01   1.2512121e-01
   1.5000000e+00   1.5095828e+00   2.2482401e-01   1.2482401e-01   2.2482401e-01   1.2482401e-01   2.2482401e-01   1.2482401e-01   2.2482401e-01   1.2482401e-01
   1.4990000e+00   1.5085251e+00   2.2452697e-01   1.2452696e-01   2.2452697e-01   1.2452696e-01   2.2452697e-01   1.2452696e-01   2.2452697e-01   1.2452696e-01
   1.4980000e+00   1.5074687e+00   2.2423125e-01   1.2423124e-01   2.2423125e-01   1.2423124e-01   2.2423125e-01   1.2423124e-01   2.2423125e-01   1.2423124e-01
   1.4970000e+00   1.5064108e+00   2.2393566e-01   1.2393566e-01   2.2393566e-01   1.2393566e-01   2.2393566e-01   1.2393566e-01   2.2393566e-01   1.2393566e-01
   1.4960000e+00   1.5053579e+00   2.2364299e-01   1.2364299e-01   2.2364299e-01   1.2364299e-01   2.2364299e-01   1.2364299e-01   2.2364299e-01   1.2364299e-01
   1.4950000e+00   1.5043069e+00   2.2335102e-01   1.2335102e-01   2.2335102e-01   1.2335102e-01   2.2335102e-01   1.2335102e-01   2.2335102e-01   1.2335102e-01
   1.4940000e+00   1.5032475e+00   2.2305729e-01   1.2305729e-01   2.2305729e-01   1.2305729e-01   2.2305729e-01   1.2305729e-01   2.2305729e-01   1.2305729e-01
   1.4930000e+00   1.5021867e+00   2.2276750e-01   1.2276750e-01   2.2276750e-01   1.2276750e-01   2.2276750e-01   1.2276750e-01   2.2276750e-01   1.2276750e-01
   1.4920000e+00   1.5011374e+00   2.2247756e-01   1.2247756e-01   2.2247756e-01   1.2247756e-01   2.2247756e-01   1.2247756e-01   2.2247756e-01   1.2247756e-01
   1.4910000e+00   1.5000881e+00   2.2218928e-01   1.2218927e-01   2.2218928e-01   1.2218927e-01   2.2218928e-01   1.2218927e-01   2.2218928e-01   1.2218927e-01
   1.4900000e+00   1.4990267e+00   2.2190129e-01   1.2190129e-01   2.2190129e-01   1.2190129e-01   2.2190129e-01   1.2190129e-01   2.2190129e-01   1.2190129e-01
   1.4890000e+00   1.4979775e+00   2.2161495e-01   1.2161496e-01   2.2161495e-01   1.2161496e-01   2.2161495e-01   1.2161496e-01   2.2161495e-01   1.2161496e-01
   1.4880000e+00   1.4969280e+00   2.2133096e-01   1.2133096e-01   2.2133096e-01   1.2133096e-01   2.2133096e-01   1.2133096e-01   2.2133096e-01   1.2133096e-01
   1.4870000e+00   1.4958732e+00   2.2104495e-01   1.2104495e-01   2.2104495e-01   1.2104495e-01   2.2104495e-01   1.2104495e-01   2.2104495e-01   1.2104495e-01
   1.4860000e+00   1.4948271e+00   2.2076327e-01   1.2076327e-01   2.2076327e-01   1.2076327e-01   2.2076327e-01   1.2076327e-01   2.2076327e-01   1.2076327e-01
   1.4850000e+00   1.4937759e+00   2.2048110e-01   1.2048109e-01   2.2048110e-01   1.2048109e-01   2.2048110e-01   1.2048109e-01   2.2048110e-01   1.2048109e-01
   1.4840000e+00   1.4927182e+00   2.2019847e-01   1.2019848e-01   2.2019847e-01   1.2019848e-01   2.2019847e-01   1.2019848e-01   2.2019847e-01   1.2019848e-01
   1.4830000e+00   1.4916703e+00   2.1991825e-01   1.1991826e-01   2.1991825e-01   1.1991826e-01   2.1991825e-01   1.1991826e-01   2.1991825e-01   1.1991826e-01
   1.4820000e+00   1.4906232e+00   2.1963933e-01   1.1963933e-01   2.1963933e-01   1.1963933e-01   2.1963933e-01   1.1963933e-01   2.1963933e-01   1.1963933e-01
   1.4810000e+00   1.4895782e+00   2.1936084e-01   1.1936084e-01   2.1936084e-01   1.1936084e-01   2.1936084e-01   1.1936084e-01   2.1936084e-01   1.1936084e-01
   1.4800000e+00   1.4885209e+00   2.1908249e-01   1.1908248e-01   2.1908249e-01   1.1908248e-01   2.1908249e-01   1.1908248e-01   2.1908249e-01   1.1908248e-01
   1.4790000e+00   1.4874833e+00   2.1880794e-01   1.1880794e-01   2.1880794e-01   1.1880794e-01   2.1880794e-01   1.1880794e-01   2.1880794e-01   1.1880794e-01
   1.4780000e+00   1.4864209e+00   2.1852997e-01   1.1852997e-01   2.1852997e-01   1.1852997e-01   2.1852997e-01   1.1852997e-01   2.1852997e-01   1.1852997e-01
   1.4770000e+00   1.4853818e+00   2.1825642e-01   1.1825643e-01   2.1825642e-01   1.1825643e-01   2.1825642e-01   1.1825643e-01   2.1825642e-01   1.1825643e-01
   1.4760000e+00   1.4843337e+00   2.1798311e-01   1.1798312e-01   2.1798311e-01   1.1798312e-01   2.1798311e-01   1.1798312e-01   2.1798311e-01   1.1798312e-01
   1.4750000e+00   1.4832846e+00   2.1771106e-01   1.1771107e-01   2.1771106e-01   1.1771107e-01   2.1771106e-01   1.1771107e-01   2.1771106e-01   1.1771107e-01
   1.4740000e+00   1.4822351e+00   2.1743891e-01   1.1743891e-01   2.1743891e-01   1.1743891e-01   2.1743891e-01   1.1743891e-01   2.1743891e-01   1.1743891e-01
   1.4730000e+00   1.4811971e+00   2.1716828e-01   1.1716828e-01   2.1716828e-01   1.1716828e-01   2.1716828e-01   1.1716828e-01   2.1716828e-01   1.1716828e-01
   1.4720000e+00   1.4801471e+00   2.1689776e-01   1.1689776e-01   2.1689776e-01   1.1689776e-01   2.1689776e-01   1.1689776e-01   2.1689776e-01   1.1689776e-01
   1.4710000e+00   1.4790973e+00   2.1662781e-01   1.1662782e-01   2.1662781e-01   1.1662782e-01   2.1662781e-01   1.1662782e-01   2.1662781e-01   1.1662782e-01
   1.4700000e+00   1.4780601e+00   2.1636209e-01   1.1636209e-01   2.1636209e-01   1.1636209e-01   2.1636209e-01   1.1636209e-01   2.1636209e-01   1.1636209e-01
   1.4690000e+00   1.4770106e+00   2.1609314e-01   1.1609314e-01   2.1609314e-01   1.1609314e-01   2.1609314e-01   1.1609314e-01   2.1609314e-01   1.1609314e-01
   1.4680000e+00   1.4759659e+00   2.1582869e-01   1.1582869e-01   2.1582869e-01   1.1582869e-01   2.1582869e-01   1.1582869e-01   2.1582869e-01   1.1582869e-01
   1.4670000e+00   1.4749149e+00   2.1556221e-01   1.1556220e-01   2.1556221e-01   1.1556220e-01   2.1556221e-01   1.1556220e-01   2.1556221e-01   1.1556220e-01
   1.4660000e+00   1.4738736e+00   2.1529779e-01   1.1529778e-01   2.1529779e-01   1.1529778e-01   2.1529779e-01   1.1529778e-01   2.1529779e-01   1.1529778e-01
   1.4650000e+00   1.4728356e+00   2.1503462e-01   1.1503462e-01   2.1503462e-01   1.1503462e-01   2.1503462e-01   1.1503462e-01   2.1503462e-01   1.1503462e-01
   1.4640000e+00   1.4717857e+00   2.1477285e-01   1.1477285e-01   2.1477285e-01   1.1477285e-01   2.1477285e-01   1.1477285e-01   2.1477285e-01   1.1477285e-01
   1.4630000e+00   1.4707443e+00   2.1451080e-01   1.1451080e-01   2.1451080e-01   1.1451080e-01   2.1451080e-01   1.1451080e-01   2.1451080e-01   1.1451080e-01
   1.4620000e+00   1.4697051e+00   2.1425026e-01   1.1425026e-01   2.1425026e-01   1.1425026e-01   2.1425026e-01   1.1425026e-01   2.1425026e-01   1.1425026e-01
   1.4610000e+00   1.4686600e+00   2.1399000e-01   1.1399000e-01   2.1399000e-01   1.1399000e-01   2.1399000e-01   1.1399000e-01   2.1399000e-01   1.1399000e-01
   1.4600000e+00   1.4676149e+00   2.1373024e-01   1.1373024e-01   2.1373024e-01   1.1373024e-01   2.1373024e-01   1.1373024e-01   2.1373024e-01   1.1373024e-01
   1.4590000e+00   1.4665729e+00   2.1347233e-01   1.1347233e-01   2.1347233e-01   1.1347233e-01   2.1347233e-01   1.1347233e-01   2.1347233e-01   1.1347233e-01
   1.4580000e+00   1.4655326e+00   2.1321503e-01   1.1321503e-01   2.1321503e-01   1.1321503e-01   2.1321503e-01   1.1321503e-01   2.1321503e-01   1.1321503e-01
   1.4570000e+00   1.4644958e+00   2.1295962e-01   1.1295962e-01   2.1295962e-01   1.1295962e-01   2.1295962e-01   1.1295962e-01   2.1295962e-01   1.1295962e-01
   1.4560000e+00   1.4634573e+00   2.1270423e-01   1.1270424e-01   2.1270423e-01   1.1270424e-01   2.1270423e-01   1.1270424e-01   2.1270423e-01   1.1270424e-01
   1.4550000e+00   1.4624161e+00   2.1244942e-01   1.1244942e-01   2.1244942e-01   1.1244942e-01   2.1244942e-01   1.1244942e-01   2.1244942e-01   1.1244942e-01
   1.4540000e+00   1.4613737e+00   2.1219483e-01   1.1219482e-01   2.1219483e-01   1.1219482e-01   2.1219483e-01   1.1219482e-01   2.1219483e-01   1.1219482e-01
   1.4530000e+00   1.4603326e+00   2.1194165e-01   1.1194165e-01   2.1194165e-01   1.1194165e-01   2.1194165e-01   1.1194165e-01   2.1194165e-01   1.1194165e-01
   1.4520000e+00   1.4592894e+00   2.1168897e-01   1.1168898e-01   2.1168897e-01   1.1168898e-01   2.1168897e-01   1.1168898e-01   2.1168897e-01   1.1168898e-01
   1.4510000e+00   1.4582449e+00   2.1143624e-01   1.1143624e-01   2.1143624e-01   1.1143624e-01   2.1143624e-01   1.1143624e-01   2.1143624e-01   1.1143624e-01
   1.4500000e+00   1.4572127e+00   2.1118660e-01   1.1118660e-01   2.1118660e-01   1.1118660e-01   2.1118660e-01   1.1118660e-01   2.1118660e-01   1.1118660e-01
   1.4490000e+00   1.4561679e+00   2.1093690e-01   1.1093690e-01   2.1093690e-01   1.1093690e-01   2.1093690e-01   1.1093690e-01   2.1093690e-01   1.1093690e-01
   1.4480000e+00   1.4551399e+00   2.1068841e-01   1.1068840e-01   2.1068841e-01   1.1068840e-01   2.1068841e-01   1.1068840e-01   2.1068841e-01   1.1068840e-01
   1.4470000e+00   1.4540920e+00   2.1043928e-01   1.1043927e-01   2.1043928e-01   1.1043927e-01   2.1043928e-01   1.1043927e-01   2.1043928e-01   1.1043927e-01
   1.4460000e+00   1.4530547e+00   2.1019293e-01   1.1019293e-01   2.1019293e-01   1.1019293e-01   2.1019293e-01   1.1019293e-01   2.1019293e-01   1.1019293e-01
   1.4450000e+00   1.4520225e+00   2.0994640e-01   1.0994639e-01   2.0994640e-01   1.0994639e-01   2.0994640e-01   1.0994639e-01   2.0994640e-01   1.0994639e-01
   1.4440000e+00   1.4509826e+00   2.0970012e-01   1.0970012e-01   2.0970012e-01   1.0970012e-01   2.0970012e-01   1.0970012e-01   2.0970012e-01   1.0970012e-01
   1.4430000e+00   1.4499415e+00   2.0945409e-01   1.0945410e-01   2.0945409e-01   1.0945410e-01   2.0945409e-01   1.0945410e-01   2.0945409e-01   1.0945410e-01
   1.4420000e+00   1.4489031e+00   2.0921023e-01   1.0921023e-01   2.0921023e-01   1.0921023e-01   2.0921023e-01   1.0921023e-01   2.0921023e-01   1.0921023e-01
   1.4410000e+00   1.4478673e+00   2.0896694e-01   1.0896693e-01   2.0896694e-01   1.0896693e-01   2.0896694e-01   1.0896693e-01   2.0896694e-01   1.0896693e-01
   1.4400000e+00   1.4468272e+00   2.0872378e-01   1.0872377e-01   2.0872378e-01   1.0872377e-01   2.0872378e-01   1.0872377e-01   2.0872378e-01   1.0872377e-01
   1.4390000e+00   1.4457930e+00   2.0848220e-01   1.0848220e-01   2.0848220e-01   1.0848220e-01   2.0848220e-01   1.0848220e-01   2.0848220e-01   1.0848220e-01
   1.4380000e+00   1.4447612e+00   2.0824256e-01   1.0824256e-01   2.0824256e-01   1.0824256e-01   2.0824256e-01   1.0824256e-01   2.0824256e-01   1.0824256e-01
   1.4370000e+00   1.4437184e+00   2.0800032e-01   1.0800032e-01   2.0800032e-01   1.0800032e-01   2.0800032e-01   1.0800032e-01   2.0800032e-01   1.0800032e-01
   1.4360000e+00   1.4426875e+00   2.0776094e-01   1.0776094e-01   2.0776094e-01   1.0776094e-01   2.0776094e-01   1.0776094e-01   2.0776094e-01   1.0776094e-01
   1.4350000e+00   1.4416556e+00   2.0752286e-01   1.0752286e-01   2.0752286e-01   1.0752286e-01   2.0752286e-01   1.0752286e-01   2.0752286e-01   1.0752286e-01
   1.4340000e+00   1.4406210e+00   2.0728506e-01   1.0728506e-01   2.0728506e-01   1.0728506e-01   2.0728506e-01   1.0728506e-01   2.0728506e-01   1.0728506e-01
   1.4330000e+00   1.4395819e+00   2.0704768e-01   1.0704769e-01   2.0704768e-01   1.0704769e-01   2.0704768e-01   1.0704769e-01   2.0704768e-01   1.0704769e-01
   1.4320000e+00   1.4385504e+00   2.0681099e-01   1.0681099e-01   2.0681099e-01   1.0681099e-01   2.0681099e-01   1.0681099e-01   2.0681099e-01   1.0681099e-01
   1.4310000e+00   1.4375178e+00   2.0657550e-01   1.0657550e-01   2.0657550e-01   1.0657550e-01   2.0657550e-01   1.0657550e-01   2.0657550e-01   1.0657550e-01
   1.4300000e+00   1.4364763e+00   2.0633960e-01   1.0633961e-01   2.0633960e-01   1.0633961e-01   2.0633960e-01   1.0633961e-01   2.0633960e-01   1.0633961e-01
   1.4290000e+00   1.4354453e+00   2.0610459e-01   1.0610460e-01   2.0610459e-01   1.0610460e-01   2.0610459e-01   1.0610460e-01   2.0610459e-01   1.0610460e-01
   1.4280000e+00   1.4344138e+00   2.0587252e-01   1.0587252e-01   2.0587252e-01   1.0587252e-01   2.0587252e-01   1.0587252e-01   2.0587252e-01   1.0587252e-01
   1.4270000e+00   1.4333829e+00   2.0563966e-01   1.0563966e-01   2.0563966e-01   1.0563966e-01   2.0563966e-01   1.0563966e-01   2.0563966e-01   1.0563966e-01
   1.4260000e+00   1.4323413e+00   2.0540640e-01   1.0540639e-01   2.0540640e-01   1.0540639e-01   2.0540640e-01   1.0540639e-01   2.0540640e-01   1.0540639e-01
   1.4250000e+00   1.4313143e+00   2.0517602e-01   1.0517602e-01   2.0517602e-01   1.0517602e-01   2.0517602e-01   1.0517602e-01   2.0517602e-01   1.0517602e-01
   1.4240000e+00   1.4302790e+00   2.0494448e-01   1.0494449e-01   2.0494448e-01   1.0494449e-01   2.0494448e-01   1.0494449e-01   2.0494448e-01   1.0494449e-01
   1.4230000e+00   1.4292484e+00   2.0471465e-01   1.0471465e-01   2.0471465e-01   1.0471465e-01   2.0471465e-01   1.0471465e-01   2.0471465e-01   1.0471465e-01
   1.4220000e+00   1.4282222e+00   2.0448674e-01   1.0448674e-01   2.0448674e-01   1.0448674e-01   2.0448674e-01   1.0448674e-01   2.0448674e-01   1.0448674e-01
   1.4210000e+00   1.4271820e+00   2.0425634e-01   1.0425635e-01   2.0425634e-01   1.0425635e-01   2.0425634e-01   1.0425635e-01   2.0425634e-01   1.0425635e-01
   1.4200000e+00   1.4261511e+00   2.0402853e-01   1.0402853e-01   2.0402853e-01   1.0402853e-01   2.0402853e-01   1.0402853e-01   2.0402853e-01   1.0402853e-01
   1.4190000e+00   1.4251197e+00   2.0380174e-01   1.0380174e-01   2.0380174e-01   1.0380174e-01   2.0380174e-01   1.0380174e-01   2.0380174e-01   1.0380174e-01
   1.4180000e+00   1.4240882e+00   2.0357531e-01   1.0357531e-01   2.0357531e-01   1.0357531e-01   2.0357531e-01   1.0357531e-01   2.0357531e-01   1.0357531e-01
   1.4170000e+00   1.4230568e+00   2.0335014e-01   1.0335014e-01   2.0335014e-01   1.0335014e-01   2.0335014e-01   1.0335014e-01   2.0335014e-01   1.0335014e-01
   1.4160000e+00   1.4220252e+00   2.0312377e-01   1.0312377e-01   2.0312377e-01   1.0312377e-01   2.0312377e-01   1.0312377e-01   2.0312377e-01   1.0312377e-01
   1.4150000e+00   1.4209940e+00   2.0289984e-01   1.0289985e-01   2.0289984e-01   1.0289985e-01   2.0289984e-01   1.0289985e-01   2.0289984e-01   1.0289985e-01
   1.4140000e+00   1.4199624e+00   2.0267563e-01   1.0267563e-01   2.0267563e-01   1.0267563e-01   2.0267563e-01   1.0267563e-01   2.0267563e-01   1.0267563e-01
   1.4130000e+00   1.4189355e+00   2.0245385e-01   1.0245385e-01   2.0245385e-01   1.0245385e-01   2.0245385e-01   1.0245385e-01   2.0245385e-01   1.0245385e-01
   1.4120000e+00   1.4179098e+00   2.0223191e-01   1.0223191e-01   2.0223191e-01   1.0223191e-01   2.0223191e-01   1.0223191e-01   2.0223191e-01   1.0223191e-01
   1.4110000e+00   1.4168668e+00   2.0200823e-01   1.0200824e-01   2.0200823e-01   1.0200824e-01   2.0200823e-01   1.0200824e-01   2.0200823e-01   1.0200824e-01
   1.4100000e+00   1.4158475e+00   2.0178818e-01   1.0178818e-01   2.0178818e-01   1.0178818e-01   2.0178818e-01   1.0178818e-01   2.0178818e-01   1.0178818e-01
   1.4090000e+00   1.4148158e+00   2.0156786e-01   1.0156786e-01   2.0156786e-01   1.0156786e-01   2.0156786e-01   1.0156786e-01   2.0156786e-01   1.0156786e-01
   1.4080000e+00   1.4137841e+00   2.0134776e-01   1.0134776e-01   2.0134776e-01   1.0134776e-01   2.0134776e-01   1.0134776e-01   2.0134776e-01   1.0134776e-01
   1.4070000e+00   1.4127617e+00   2.0112906e-01   1.0112906e-01   2.0112906e-01   1.0112906e-01   2.0112906e-01   1.0112906e-01   2.0112906e-01   1.0112906e-01
   1.4060000e+00   1.4117321e+00   2.0091072e-01   1.0091071e-01   2.0091072e-01   1.0091071e-01   2.0091072e-01   1.0091071e-01   2.0091072e-01   1.0091071e-01
   1.4050000e+00   1.4107009e+00   2.0069257e-01   1.0069258e-01   2.0069257e-01   1.0069258e-01   2.0069257e-01   1.0069258e-01   2.0069257e-01   1.0069258e-01
   1.4040000e+00   1.4096697e+00   2.0047535e-01   1.0047535e-01   2.0047535e-01   1.0047535e-01   2.0047535e-01   1.0047535e-01   2.0047535e-01   1.0047535e-01
   1.4030000e+00   1.4086385e+00   2.0025822e-01   1.0025824e-01   2.0025822e-01   1.0025824e-01   2.0025822e-01   1.0025824e-01   2.0025822e-01   1.0025824e-01
   1.4020000e+00   1.4076064e+00   2.0004252e-01   1.0004212e-01   2.0004252e-01   1.0004212e-01   2.0004252e-01   1.0004212e-01   2.0004252e-01   1.0004212e-01
   1.4010000e+00   1.4065868e+00   1.9982837e-01   9.9828627e-02   1.9982837e-01   9.9828627e-02   1.9982837e-01   9.9828627e-02   1.9982837e-01   9.9828627e-02
   1.4000000e+00   1.4055550e+00   1.9961356e-01   9.9613272e-02   1.9961356e-01   9.9613272e-02   1.9961356e-01   9.9613272e-02   1.9961356e-01   9.9613272e-02
   1.3990000e+00   1.4045268e+00   1.9939876e-01   9.9399134e-02   1.9939876e-01   9.9399134e-02   1.9939876e-01   9.9399134e-02   1.9939876e-01   9.9399134e-02
   1.3980000e+00   1.4035031e+00   1.9918634e-01   9.9186526e-02   1.9918634e-01   9.9186526e-02   1.9918634e-01   9.9186526e-02   1.9918634e-01   9.9186526e-02
   1.3970000e+00   1.4024758e+00   1.9897350e-01   9.8973619e-02   1.9897350e-01   9.8973619e-02   1.9897350e-01   9.8973619e-02   1.9897350e-01   9.8973619e-02
   1.3960000e+00   1.4014508e+00   1.9876132e-01   9.8761675e-02   1.9876132e-01   9.8761675e-02   1.9876132e-01   9.8761675e-02   1.9876132e-01   9.8761675e-02
   1.3950000e+00   1.4004196e+00   1.9854982e-01   9.8550118e-02   1.9854982e-01   9.8550118e-02   1.9854982e-01   9.8550118e-02   1.9854982e-01   9.8550118e-02
   1.3940000e+00   1.3993894e+00   1.9833956e-01   9.8339114e-02   1.9833956e-01   9.8339114e-02   1.9833956e-01   9.8339114e-02   1.9833956e-01   9.8339114e-02
   1.3930000e+00   1.3983684e+00   1.9812972e-01   9.8129592e-02   1.9812972e-01   9.8129592e-02   1.9812972e-01   9.8129592e-02   1.9812972e-01   9.8129592e-02
   1.3920000e+00   1.3973381e+00   1.9791897e-01   9.7918463e-02   1.9791897e-01   9.7918463e-02   1.9791897e-01   9.7918463e-02   1.9791897e-01   9.7918463e-02
   1.3910000e+00   1.3963162e+00   1.9771155e-01   9.7711414e-02   1.9771155e-01   9.7711414e-02   1.9771155e-01   9.7711414e-02   1.9771155e-01   9.7711414e-02
   1.3900000e+00   1.3952872e+00   1.9750182e-01   9.7502282e-02   1.9750182e-01   9.7502282e-02   1.9750182e-01   9.7502282e-02   1.9750182e-01   9.7502282e-02
   1.3890000e+00   1.3942639e+00   1.9729405e-01   9.7294138e-02   1.9729405e-01   9.7294138e-02   1.9729405e-01   9.7294138e-02   1.9729405e-01   9.7294138e-02
   1.3880000e+00   1.3932318e+00   1.9708718e-01   9.7087194e-02   1.9708718e-01   9.7087194e-02   1.9708718e-01   9.7087194e-02   1.9708718e-01   9.7087194e-02
   1.3870000e+00   1.3922107e+00   1.9688028e-01   9.6880405e-02   1.9688028e-01   9.6880405e-02   1.9688028e-01   9.6880405e-02   1.9688028e-01   9.6880405e-02
   1.3860000e+00   1.3911797e+00   1.9667468e-01   9.6674636e-02   1.9667468e-01   9.6674636e-02   1.9667468e-01   9.6674636e-02   1.9667468e-01   9.6674636e-02
   1.3850000e+00   1.3901592e+00   1.9646897e-01   9.6469023e-02   1.9646897e-01   9.6469023e-02   1.9646897e-01   9.6469023e-02   1.9646897e-01   9.6469023e-02
   1.3840000e+00   1.3891344e+00   1.9626551e-01   9.6265318e-02   1.9626551e-01   9.6265318e-02   1.9626551e-01   9.6265318e-02   1.9626551e-01   9.6265318e-02
   1.3830000e+00   1.3881076e+00   1.9605975e-01   9.6059658e-02   1.9605975e-01   9.6059658e-02   1.9605975e-01   9.6059658e-02   1.9605975e-01   9.6059658e-02
   1.3820000e+00   1.3870837e+00   1.9585666e-01   9.5856843e-02   1.9585666e-01   9.5856843e-02   1.9585666e-01   9.5856843e-02   1.9585666e-01   9.5856843e-02
   1.3810000e+00   1.3860576e+00   1.9565462e-01   9.5654314e-02   1.9565462e-01   9.5654314e-02   1.9565462e-01   9.5654314e-02   1.9565462e-01   9.5654314e-02
   1.3800000e+00   1.3850443e+00   1.9545235e-01   9.5452443e-02   1.9545235e-01   9.5452443e-02   1.9545235e-01   9.5452443e-02   1.9545235e-01   9.5452443e-02
   1.3790000e+00   1.3840065e+00   1.9524853e-01   9.5248727e-02   1.9524853e-01   9.5248727e-02   1.9524853e-01   9.5248727e-02   1.9524853e-01   9.5248727e-02
   1.3780000e+00   1.3829838e+00   1.9504802e-01   9.5047898e-02   1.9504802e-01   9.5047898e-02   1.9504802e-01   9.5047898e-02   1.9504802e-01   9.5047898e-02
   1.3770000e+00   1.3819630e+00   1.9484693e-01   9.4847291e-02   1.9484693e-01   9.4847291e-02   1.9484693e-01   9.4847291e-02   1.9484693e-01   9.4847291e-02
   1.3760000e+00   1.3809410e+00   1.9464701e-01   9.4647290e-02   1.9464701e-01   9.4647290e-02   1.9464701e-01   9.4647290e-02   1.9464701e-01   9.4647290e-02
   1.3750000e+00   1.3799105e+00   1.9444799e-01   9.4447690e-02   1.9444799e-01   9.4447690e-02   1.9444799e-01   9.4447690e-02   1.9444799e-01   9.4447690e-02
   1.3740000e+00   1.3788899e+00   1.9424890e-01   9.4248574e-02   1.9424890e-01   9.4248574e-02   1.9424890e-01   9.4248574e-02   1.9424890e-01   9.4248574e-02
   1.3730000e+00   1.3778650e+00   1.9404996e-01   9.4050013e-02   1.9404996e-01   9.4050013e-02   1.9404996e-01   9.4050013e-02   1.9404996e-01   9.4050013e-02
   1.3720000e+00   1.3768397e+00   1.9385217e-01   9.3851989e-02   1.9385217e-01   9.3851989e-02   1.9385217e-01   9.3851989e-02   1.9385217e-01   9.3851989e-02
   1.3710000e+00   1.3758252e+00   1.9365622e-01   9.3656295e-02   1.9365622e-01   9.3656295e-02   1.9365622e-01   9.3656295e-02   1.9365622e-01   9.3656295e-02
   1.3700000e+00   1.3747975e+00   1.9345921e-01   9.3458914e-02   1.9345921e-01   9.3458914e-02   1.9345921e-01   9.3458914e-02   1.9345921e-01   9.3458914e-02
   1.3690000e+00   1.3737737e+00   1.9326231e-01   9.3262211e-02   1.9326231e-01   9.3262211e-02   1.9326231e-01   9.3262211e-02   1.9326231e-01   9.3262211e-02
   1.3680000e+00   1.3727477e+00   1.9306586e-01   9.3066321e-02   1.9306586e-01   9.3066321e-02   1.9306586e-01   9.3066321e-02   1.9306586e-01   9.3066321e-02
   1.3670000e+00   1.3717337e+00   1.9287226e-01   9.2872174e-02   1.9287226e-01   9.2872174e-02   1.9287226e-01   9.2872174e-02   1.9287226e-01   9.2872174e-02
   1.3660000e+00   1.3707045e+00   1.9267657e-01   9.2676666e-02   1.9267657e-01   9.2676666e-02   1.9267657e-01   9.2676666e-02   1.9267657e-01   9.2676666e-02
   1.3650000e+00   1.3696817e+00   1.9248366e-01   9.2483356e-02   1.9248366e-01   9.2483356e-02   1.9248366e-01   9.2483356e-02   1.9248366e-01   9.2483356e-02
   1.3640000e+00   1.3686639e+00   1.9228903e-01   9.2289323e-02   1.9228903e-01   9.2289323e-02   1.9228903e-01   9.2289323e-02   1.9228903e-01   9.2289323e-02
   1.3630000e+00   1.3676416e+00   1.9209702e-01   9.2097096e-02   1.9209702e-01   9.2097096e-02   1.9209702e-01   9.2097096e-02   1.9209702e-01   9.2097096e-02
   1.3620000e+00   1.3666154e+00   1.9190369e-01   9.1903744e-02   1.9190369e-01   9.1903744e-02   1.9190369e-01   9.1903744e-02   1.9190369e-01   9.1903744e-02
   1.3610000e+00   1.3656013e+00   1.9171236e-01   9.1712579e-02   1.9171236e-01   9.1712579e-02   1.9171236e-01   9.1712579e-02   1.9171236e-01   9.1712579e-02
   1.3600000e+00   1.3645756e+00   1.9152096e-01   9.1520965e-02   1.9152096e-01   9.1520965e-02   1.9152096e-01   9.1520965e-02   1.9152096e-01   9.1520965e-02
   1.3590000e+00   1.3635511e+00   1.9132980e-01   9.1329973e-02   1.9132980e-01   9.1329973e-02   1.9132980e-01   9.1329973e-02   1.9132980e-01   9.1329973e-02
   1.3580000e+00   1.3625244e+00   1.9113942e-01   9.1139226e-02   1.9113942e-01   9.1139226e-02   1.9113942e-01   9.1139226e-02   1.9113942e-01   9.1139226e-02
   1.3570000e+00   1.3615099e+00   1.9094916e-01   9.0949064e-02   1.9094916e-01   9.0949064e-02   1.9094916e-01   9.0949064e-02   1.9094916e-01   9.0949064e-02
   1.3560000e+00   1.3604956e+00   1.9076145e-01   9.0761318e-02   1.9076145e-01   9.0761318e-02   1.9076145e-01   9.0761318e-02   1.9076145e-01   9.0761318e-02
   1.3550000e+00   1.3594697e+00   1.9057160e-01   9.0571875e-02   1.9057160e-01   9.0571875e-02   1.9057160e-01   9.0571875e-02   1.9057160e-01   9.0571875e-02
   1.3540000e+00   1.3584483e+00   1.9038417e-01   9.0383687e-02   1.9038417e-01   9.0383687e-02   1.9038417e-01   9.0383687e-02   1.9038417e-01   9.0383687e-02
   1.3530000e+00   1.3574277e+00   1.9019568e-01   9.0196137e-02   1.9019568e-01   9.0196137e-02   1.9019568e-01   9.0196137e-02   1.9019568e-01   9.0196137e-02
   1.3520000e+00   1.3564028e+00   1.9000823e-01   9.0008165e-02   1.9000823e-01   9.0008165e-02   1.9000823e-01   9.0008165e-02   1.9000823e-01   9.0008165e-02
   1.3510000e+00   1.3553869e+00   1.8982221e-01   8.9822386e-02   1.8982221e-01   8.9822386e-02   1.8982221e-01   8.9822386e-02   1.8982221e-01   8.9822386e-02
   1.3500000e+00   1.3543625e+00   1.8963569e-01   8.9635428e-02   1.8963569e-01   8.9635428e-02   1.8963569e-01   8.9635428e-02   1.8963569e-01   8.9635428e-02
   1.3490000e+00   1.3533460e+00   1.8945062e-01   8.9450331e-02   1.8945062e-01   8.9450331e-02   1.8945062e-01   8.9450331e-02   1.8945062e-01   8.9450331e-02
   1.3480000e+00   1.3523221e+00   1.8926409e-01   8.9264325e-02   1.8926409e-01   8.9264325e-02   1.8926409e-01   8.9264325e-02   1.8926409e-01   8.9264325e-02
   1.3470000e+00   1.3513075e+00   1.8908065e-01   8.9080486e-02   1.8908065e-01   8.9080486e-02   1.8908065e-01   8.9080486e-02   1.8908065e-01   8.9080486e-02
   1.3460000e+00   1.3502930e+00   1.8889745e-01   8.8897053e-02   1.8889745e-01   8.8897053e-02   1.8889745e-01   8.8897053e-02   1.8889745e-01   8.8897053e-02
   1.3450000e+00   1.3492636e+00   1.8871197e-01   8.8711903e-02   1.8871197e-01   8.8711903e-02   1.8871197e-01   8.8711903e-02   1.8871197e-01   8.8711903e-02
   1.3440000e+00   1.3482415e+00   1.8852966e-01   8.8529331e-02   1.8852966e-01   8.8529331e-02   1.8852966e-01   8.8529331e-02   1.8852966e-01   8.8529331e-02
   1.3430000e+00   1.3472267e+00   1.8834673e-01   8.8347044e-02   1.8834673e-01   8.8347044e-02   1.8834673e-01   8.8347044e-02   1.8834673e-01   8.8347044e-02
   1.3420000e+00   1.3462121e+00   1.8816504e-01   8.8165352e-02   1.8816504e-01   8.8165352e-02   1.8816504e-01   8.8165352e-02   1.8816504e-01   8.8165352e-02
   1.3410000e+00   1.3451820e+00   1.8798222e-01   8.7981826e-02   1.8798222e-01   8.7981826e-02   1.8798222e-01   8.7981826e-02   1.8798222e-01   8.7981826e-02
   1.3400000e+00   1.3441609e+00   1.8780141e-01   8.7801055e-02   1.8780141e-01   8.7801055e-02   1.8780141e-01   8.7801055e-02   1.8780141e-01   8.7801055e-02
   1.3390000e+00   1.3431460e+00   1.8761996e-01   8.7620455e-02   1.8761996e-01   8.7620455e-02   1.8761996e-01   8.7620455e-02   1.8761996e-01   8.7620455e-02
   1.3380000e+00   1.3421310e+00   1.8744072e-01   8.7440294e-02   1.8744072e-01   8.7440294e-02   1.8744072e-01   8.7440294e-02   1.8744072e-01   8.7440294e-02
   1.3370000e+00   1.3411050e+00   1.8726043e-01   8.7260541e-02   1.8726043e-01   8.7260541e-02   1.8726043e-01   8.7260541e-02   1.8726043e-01   8.7260541e-02
   1.3360000e+00   1.3400907e+00   1.8708113e-01   8.7081264e-02   1.8708113e-01   8.7081264e-02   1.8708113e-01   8.7081264e-02   1.8708113e-01   8.7081264e-02
   1.3350000e+00   1.3390710e+00   1.8690238e-01   8.6902340e-02   1.8690238e-01   8.6902340e-02   1.8690238e-01   8.6902340e-02   1.8690238e-01   8.6902340e-02
   1.3340000e+00   1.3380501e+00   1.8672360e-01   8.6723868e-02   1.8672360e-01   8.6723868e-02   1.8672360e-01   8.6723868e-02   1.8672360e-01   8.6723868e-02
   1.3330000e+00   1.3370361e+00   1.8654583e-01   8.6545776e-02   1.8654583e-01   8.6545776e-02   1.8654583e-01   8.6545776e-02   1.8654583e-01   8.6545776e-02
   1.3320000e+00   1.3360107e+00   1.8636805e-01   8.6368163e-02   1.8636805e-01   8.6368163e-02   1.8636805e-01   8.6368163e-02   1.8636805e-01   8.6368163e-02
   1.3310000e+00   1.3350068e+00   1.8619256e-01   8.6192788e-02   1.8619256e-01   8.6192788e-02   1.8619256e-01   8.6192788e-02   1.8619256e-01   8.6192788e-02
   1.3300000e+00   1.3339800e+00   1.8601617e-01   8.6015715e-02   1.8601617e-01   8.6015715e-02   1.8601617e-01   8.6015715e-02   1.8601617e-01   8.6015715e-02
   1.3290000e+00   1.3329658e+00   1.8583942e-01   8.5839329e-02   1.8583942e-01   8.5839329e-02   1.8583942e-01   8.5839329e-02   1.8583942e-01   8.5839329e-02
   1.3280000e+00   1.3319405e+00   1.8566385e-01   8.5663343e-02   1.8566385e-01   8.5663343e-02   1.8566385e-01   8.5663343e-02   1.8566385e-01   8.5663343e-02
   1.3270000e+00   1.3309300e+00   1.8548987e-01   8.5489566e-02   1.8548987e-01   8.5489566e-02   1.8548987e-01   8.5489566e-02   1.8548987e-01   8.5489566e-02
   1.3260000e+00   1.3299092e+00   1.8531400e-01   8.5314050e-02   1.8531400e-01   8.5314050e-02   1.8531400e-01   8.5314050e-02   1.8531400e-01   8.5314050e-02
   1.3250000e+00   1.3288942e+00   1.8514022e-01   8.5140297e-02   1.8514022e-01   8.5140297e-02   1.8514022e-01   8.5140297e-02   1.8514022e-01   8.5140297e-02
   1.3240000e+00   1.3278784e+00   1.8496628e-01   8.4966619e-02   1.8496628e-01   8.4966619e-02   1.8496628e-01   8.4966619e-02   1.8496628e-01   8.4966619e-02
   1.3230000e+00   1.3268534e+00   1.8479252e-01   8.4792469e-02   1.8479252e-01   8.4792469e-02   1.8479252e-01   8.4792469e-02   1.8479252e-01   8.4792469e-02
   1.3220000e+00   1.3258394e+00   1.8462069e-01   8.4620721e-02   1.8462069e-01   8.4620721e-02   1.8462069e-01   8.4620721e-02   1.8462069e-01   8.4620721e-02
   1.3210000e+00   1.3248169e+00   1.8444715e-01   8.4447305e-02   1.8444715e-01   8.4447305e-02   1.8444715e-01   8.4447305e-02   1.8444715e-01   8.4447305e-02
   1.3200000e+00   1.3238075e+00   1.8427598e-01   8.4276287e-02   1.8427598e-01   8.4276287e-02   1.8427598e-01   8.4276287e-02   1.8427598e-01   8.4276287e-02
   1.3190000e+00   1.3227901e+00   1.8410532e-01   8.4104891e-02   1.8410532e-01   8.4104891e-02   1.8410532e-01   8.4104891e-02   1.8410532e-01   8.4104891e-02
   1.3180000e+00   1.3217686e+00   1.8393323e-01   8.3933501e-02   1.8393323e-01   8.3933501e-02   1.8393323e-01   8.3933501e-02   1.8393323e-01   8.3933501e-02
   1.3170000e+00   1.3207538e+00   1.8376321e-01   8.3762946e-02   1.8376321e-01   8.3762946e-02   1.8376321e-01   8.3762946e-02   1.8376321e-01   8.3762946e-02
   1.3160000e+00   1.3197386e+00   1.8359284e-01   8.3592557e-02   1.8359284e-01   8.3592557e-02   1.8359284e-01   8.3592557e-02   1.8359284e-01   8.3592557e-02
   1.3150000e+00   1.3187235e+00   1.8342300e-01   8.3423150e-02   1.8342300e-01   8.3423150e-02   1.8342300e-01   8.3423150e-02   1.8342300e-01   8.3423150e-02
   1.3140000e+00   1.3177069e+00   1.8325458e-01   8.3254363e-02   1.8325458e-01   8.3254363e-02   1.8325458e-01   8.3254363e-02   1.8325458e-01   8.3254363e-02
   1.3130000e+00   1.3166903e+00   1.8308506e-01   8.3085393e-02   1.8308506e-01   8.3085393e-02   1.8308506e-01   8.3085393e-02   1.8308506e-01   8.3085393e-02
   1.3120000e+00   1.3156700e+00   1.8291625e-01   8.2916507e-02   1.8291625e-01   8.2916507e-02   1.8291625e-01   8.2916507e-02   1.8291625e-01   8.2916507e-02
   1.3110000e+00   1.3146576e+00   1.8274869e-01   8.2748591e-02   1.8274869e-01   8.2748591e-02   1.8274869e-01   8.2748591e-02   1.8274869e-01   8.2748591e-02
   1.3100000e+00   1.3136385e+00   1.8258115e-01   8.2581339e-02   1.8258115e-01   8.2581339e-02   1.8258115e-01   8.2581339e-02   1.8258115e-01   8.2581339e-02
   1.3090000e+00   1.3126234e+00   1.8241398e-01   8.2413720e-02   1.8241398e-01   8.2413720e-02   1.8241398e-01   8.2413720e-02   1.8241398e-01   8.2413720e-02
   1.3080000e+00   1.3116085e+00   1.8224819e-01   8.2247909e-02   1.8224819e-01   8.2247909e-02   1.8224819e-01   8.2247909e-02   1.8224819e-01   8.2247909e-02
   1.3070000e+00   1.3105934e+00   1.8208089e-01   8.2081044e-02   1.8208089e-01   8.2081044e-02   1.8208089e-01   8.2081044e-02   1.8208089e-01   8.2081044e-02
   1.3060000e+00   1.3095785e+00   1.8191619e-01   8.1916068e-02   1.8191619e-01   8.1916068e-02   1.8191619e-01   8.1916068e-02   1.8191619e-01   8.1916068e-02
   1.3050000e+00   1.3085634e+00   1.8174956e-01   8.1749942e-02   1.8174956e-01   8.1749942e-02   1.8174956e-01   8.1749942e-02   1.8174956e-01   8.1749942e-02
   1.3040000e+00   1.3075466e+00   1.8158530e-01   8.1585635e-02   1.8158530e-01   8.1585635e-02   1.8158530e-01   8.1585635e-02   1.8158530e-01   8.1585635e-02
   1.3030000e+00   1.3065293e+00   1.8142030e-01   8.1420271e-02   1.8142030e-01   8.1420271e-02   1.8142030e-01   8.1420271e-02   1.8142030e-01   8.1420271e-02
   1.3020000e+00   1.3055171e+00   1.8125646e-01   8.1256745e-02   1.8125646e-01   8.1256745e-02   1.8125646e-01   8.1256745e-02   1.8125646e-01   8.1256745e-02
   1.3010000e+00   1.3044919e+00   1.8109231e-01   8.1092151e-02   1.8109231e-01   8.1092151e-02   1.8109231e-01   8.1092151e-02   1.8109231e-01   8.1092151e-02
   1.3000000e+00   1.3034894e+00   1.8092982e-01   8.0929604e-02   1.8092982e-01   8.0929604e-02   1.8092982e-01   8.0929604e-02   1.8092982e-01   8.0929604e-02
   1.2990000e+00   1.3024667e+00   1.8076590e-01   8.0766048e-02   1.8076590e-01   8.0766048e-02   1.8076590e-01   8.0766048e-02   1.8076590e-01   8.0766048e-02
   1.2980000e+00   1.3014481e+00   1.8060374e-01   8.0603527e-02   1.8060374e-01   8.0603527e-02   1.8060374e-01   8.0603527e-02   1.8060374e-01   8.0603527e-02
   1.2970000e+00   1.3004399e+00   1.8044159e-01   8.0441921e-02   1.8044159e-01   8.0441921e-02   1.8044159e-01   8.0441921e-02   1.8044159e-01   8.0441921e-02
   1.2960000e+00   1.2994273e+00   1.8028024e-01   8.0280475e-02   1.8028024e-01   8.0280475e-02   1.8028024e-01   8.0280475e-02   1.8028024e-01   8.0280475e-02
   1.2950000e+00   1.2984029e+00   1.8011824e-01   8.0118051e-02   1.8011824e-01   8.0118051e-02   1.8011824e-01   8.0118051e-02   1.8011824e-01   8.0118051e-02
   1.2940000e+00   1.2973887e+00   1.7995762e-01   7.9957557e-02   1.7995762e-01   7.9957557e-02   1.7995762e-01   7.9957557e-02   1.7995762e-01   7.9957557e-02
   1.2930000e+00   1.2963730e+00   1.7979731e-01   7.9797388e-02   1.7979731e-01   7.9797388e-02   1.7979731e-01   7.9797388e-02   1.7979731e-01   7.9797388e-02
   1.2920000e+00   1.2953690e+00   1.7963718e-01   7.9637517e-02   1.7963718e-01   7.9637517e-02   1.7963718e-01   7.9637517e-02   1.7963718e-01   7.9637517e-02
   1.2910000e+00   1.2943538e+00   1.7947815e-01   7.9478088e-02   1.7947815e-01   7.9478088e-02   1.7947815e-01   7.9478088e-02   1.7947815e-01   7.9478088e-02
   1.2900000e+00   1.2933388e+00   1.7931893e-01   7.9318962e-02   1.7931893e-01   7.9318962e-02   1.7931893e-01   7.9318962e-02   1.7931893e-01   7.9318962e-02
   1.2890000e+00   1.2923249e+00   1.7916025e-01   7.9160354e-02   1.7916025e-01   7.9160354e-02   1.7916025e-01   7.9160354e-02   1.7916025e-01   7.9160354e-02
   1.2880000e+00   1.2912988e+00   1.7899987e-01   7.9000193e-02   1.7899987e-01   7.9000193e-02   1.7899987e-01   7.9000193e-02   1.7899987e-01   7.9000193e-02
   1.2870000e+00   1.2902841e+00   1.7884233e-01   7.8842121e-02   1.7884233e-01   7.8842121e-02   1.7884233e-01   7.8842121e-02   1.7884233e-01   7.8842121e-02
   1.2860000e+00   1.2892688e+00   1.7868444e-01   7.8684399e-02   1.7868444e-01   7.8684399e-02   1.7868444e-01   7.8684399e-02   1.7868444e-01   7.8684399e-02
   1.2850000e+00   1.2882600e+00   1.7852771e-01   7.8527988e-02   1.7852771e-01   7.8527988e-02   1.7852771e-01   7.8527988e-02   1.7852771e-01   7.8527988e-02
   1.2840000e+00   1.2872495e+00   1.7837175e-01   7.8371648e-02   1.7837175e-01   7.8371648e-02   1.7837175e-01   7.8371648e-02   1.7837175e-01   7.8371648e-02
   1.2830000e+00   1.2862346e+00   1.7821504e-01   7.8214958e-02   1.7821504e-01   7.8214958e-02   1.7821504e-01   7.8214958e-02   1.7821504e-01   7.8214958e-02
   1.2820000e+00   1.2852195e+00   1.7805837e-01   7.8058621e-02   1.7805837e-01   7.8058621e-02   1.7805837e-01   7.8058621e-02   1.7805837e-01   7.8058621e-02
   1.2810000e+00   1.2842046e+00   1.7790259e-01   7.7902689e-02   1.7790259e-01   7.7902689e-02   1.7790259e-01   7.7902689e-02   1.7790259e-01   7.7902689e-02
   1.2800000e+00   1.2831897e+00   1.7774689e-01   7.7747088e-02   1.7774689e-01   7.7747088e-02   1.7774689e-01   7.7747088e-02   1.7774689e-01   7.7747088e-02
   1.2790000e+00   1.2821749e+00   1.7759170e-01   7.7591762e-02   1.7759170e-01   7.7591762e-02   1.7759170e-01   7.7591762e-02   1.7759170e-01   7.7591762e-02
   1.2780000e+00   1.2811603e+00   1.7743657e-01   7.7436916e-02   1.7743657e-01   7.7436916e-02   1.7743657e-01   7.7436916e-02   1.7743657e-01   7.7436916e-02
   1.2770000e+00   1.2801559e+00   1.7728391e-01   7.7283931e-02   1.7728391e-01   7.7283931e-02   1.7728391e-01   7.7283931e-02   1.7728391e-01   7.7283931e-02
   1.2760000e+00   1.2791401e+00   1.7712951e-01   7.7129532e-02   1.7712951e-01   7.7129532e-02   1.7712951e-01   7.7129532e-02   1.7712951e-01   7.7129532e-02
   1.2750000e+00   1.2781254e+00   1.7697582e-01   7.6975605e-02   1.7697582e-01   7.6975605e-02   1.7697582e-01   7.6975605e-02   1.7697582e-01   7.6975605e-02
   1.2740000e+00   1.2771104e+00   1.7682208e-01   7.6821993e-02   1.7682208e-01   7.6821993e-02   1.7682208e-01   7.6821993e-02   1.7682208e-01   7.6821993e-02
   1.2730000e+00   1.2761062e+00   1.7667046e-01   7.6670409e-02   1.7667046e-01   7.6670409e-02   1.7667046e-01   7.6670409e-02   1.7667046e-01   7.6670409e-02
   1.2720000e+00   1.2750905e+00   1.7651715e-01   7.6517390e-02   1.7651715e-01   7.6517390e-02   1.7651715e-01   7.6517390e-02   1.7651715e-01   7.6517390e-02
   1.2710000e+00   1.2740690e+00   1.7636551e-01   7.6365425e-02   1.7636551e-01   7.6365425e-02   1.7636551e-01   7.6365425e-02   1.7636551e-01   7.6365425e-02
   1.2700000e+00   1.2730612e+00   1.7621416e-01   7.6214153e-02   1.7621416e-01   7.6214153e-02   1.7621416e-01   7.6214153e-02   1.7621416e-01   7.6214153e-02
   1.2690000e+00   1.2720499e+00   1.7606290e-01   7.6062802e-02   1.7606290e-01   7.6062802e-02   1.7606290e-01   7.6062802e-02   1.7606290e-01   7.6062802e-02
   1.2680000e+00   1.2710417e+00   1.7591224e-01   7.5912164e-02   1.7591224e-01   7.5912164e-02   1.7591224e-01   7.5912164e-02   1.7591224e-01   7.5912164e-02
   1.2670000e+00   1.2700148e+00   1.7576086e-01   7.5760716e-02   1.7576086e-01   7.5760716e-02   1.7576086e-01   7.5760716e-02   1.7576086e-01   7.5760716e-02
   1.2660000e+00   1.2690101e+00   1.7561081e-01   7.5611246e-02   1.7561081e-01   7.5611246e-02   1.7561081e-01   7.5611246e-02   1.7561081e-01   7.5611246e-02
   1.2650000e+00   1.2679964e+00   1.7546055e-01   7.5460762e-02   1.7546055e-01   7.5460762e-02   1.7546055e-01   7.5460762e-02   1.7546055e-01   7.5460762e-02
   1.2640000e+00   1.2669818e+00   1.7531183e-01   7.5311857e-02   1.7531183e-01   7.5311857e-02   1.7531183e-01   7.5311857e-02   1.7531183e-01   7.5311857e-02
   1.2630000e+00   1.2659699e+00   1.7516279e-01   7.5162558e-02   1.7516279e-01   7.5162558e-02   1.7516279e-01   7.5162558e-02   1.7516279e-01   7.5162558e-02
   1.2620000e+00   1.2649626e+00   1.7501392e-01   7.5014193e-02   1.7501392e-01   7.5014193e-02   1.7501392e-01   7.5014193e-02   1.7501392e-01   7.5014193e-02
   1.2610000e+00   1.2639473e+00   1.7486500e-01   7.4865192e-02   1.7486500e-01   7.4865192e-02   1.7486500e-01   7.4865192e-02   1.7486500e-01   7.4865192e-02
   1.2600000e+00   1.2629318e+00   1.7471765e-01   7.4717313e-02   1.7471765e-01   7.4717313e-02   1.7471765e-01   7.4717313e-02   1.7471765e-01   7.4717313e-02
   1.2590000e+00   1.2619282e+00   1.7457036e-01   7.4570160e-02   1.7457036e-01   7.4570160e-02   1.7457036e-01   7.4570160e-02   1.7457036e-01   7.4570160e-02
   1.2580000e+00   1.2609128e+00   1.7442295e-01   7.4422951e-02   1.7442295e-01   7.4422951e-02   1.7442295e-01   7.4422951e-02   1.7442295e-01   7.4422951e-02
   1.2570000e+00   1.2599004e+00   1.7427560e-01   7.4275685e-02   1.7427560e-01   7.4275685e-02   1.7427560e-01   7.4275685e-02   1.7427560e-01   7.4275685e-02
   1.2560000e+00   1.2588869e+00   1.7412915e-01   7.4129294e-02   1.7412915e-01   7.4129294e-02   1.7412915e-01   7.4129294e-02   1.7412915e-01   7.4129294e-02
   1.2550000e+00   1.2578694e+00   1.7398162e-01   7.3982010e-02   1.7398162e-01   7.3982010e-02   1.7398162e-01   7.3982010e-02   1.7398162e-01   7.3982010e-02
   1.2540000e+00   1.2568718e+00   1.7383709e-01   7.3837357e-02   1.7383709e-01   7.3837357e-02   1.7383709e-01   7.3837357e-02   1.7383709e-01   7.3837357e-02
   1.2530000e+00   1.2558496e+00   1.7369103e-01   7.3691210e-02   1.7369103e-01   7.3691210e-02   1.7369103e-01   7.3691210e-02   1.7369103e-01   7.3691210e-02
   1.2520000e+00   1.2548448e+00   1.7354601e-01   7.3546108e-02   1.7354601e-01   7.3546108e-02   1.7354601e-01   7.3546108e-02   1.7354601e-01   7.3546108e-02
   1.2510000e+00   1.2538291e+00   1.7340116e-01   7.3401414e-02   1.7340116e-01   7.3401414e-02   1.7340116e-01   7.3401414e-02   1.7340116e-01   7.3401414e-02
   1.2500000e+00   1.2528143e+00   1.7325639e-01   7.3256511e-02   1.7325639e-01   7.3256511e-02   1.7325639e-01   7.3256511e-02   1.7325639e-01   7.3256511e-02
   1.2490000e+00   1.2518001e+00   1.7311129e-01   7.3111769e-02   1.7311129e-01   7.3111769e-02   1.7311129e-01   7.3111769e-02   1.7311129e-01   7.3111769e-02
   1.2480000e+00   1.2507958e+00   1.7296881e-01   7.2968922e-02   1.7296881e-01   7.2968922e-02   1.7296881e-01   7.2968922e-02   1.7296881e-01   7.2968922e-02
   1.2470000e+00   1.2497804e+00   1.7282465e-01   7.2824739e-02   1.7282465e-01   7.2824739e-02   1.7282465e-01   7.2824739e-02   1.7282465e-01   7.2824739e-02
   1.2460000e+00   1.2487702e+00   1.7268116e-01   7.2681577e-02   1.7268116e-01   7.2681577e-02   1.7268116e-01   7.2681577e-02   1.7268116e-01   7.2681577e-02
   1.2450000e+00   1.2477596e+00   1.7253878e-01   7.2538732e-02   1.7253878e-01   7.2538732e-02   1.7253878e-01   7.2538732e-02   1.7253878e-01   7.2538732e-02
   1.2440000e+00   1.2467445e+00   1.7239593e-01   7.2396257e-02   1.7239593e-01   7.2396257e-02   1.7239593e-01   7.2396257e-02   1.7239593e-01   7.2396257e-02
   1.2430000e+00   1.2457399e+00   1.7225403e-01   7.2254035e-02   1.7225403e-01   7.2254035e-02   1.7225403e-01   7.2254035e-02   1.7225403e-01   7.2254035e-02
   1.2420000e+00   1.2447260e+00   1.7211234e-01   7.2112284e-02   1.7211234e-01   7.2112284e-02   1.7211234e-01   7.2112284e-02   1.7211234e-01   7.2112284e-02
   1.2410000e+00   1.2437110e+00   1.7197023e-01   7.1970529e-02   1.7197023e-01   7.1970529e-02   1.7197023e-01   7.1970529e-02   1.7197023e-01   7.1970529e-02
   1.2400000e+00   1.2427030e+00   1.7182964e-01   7.1829490e-02   1.7182964e-01   7.1829490e-02   1.7182964e-01   7.1829490e-02   1.7182964e-01   7.1829490e-02
   1.2390000e+00   1.2416895e+00   1.7168826e-01   7.1688242e-02   1.7168826e-01   7.1688242e-02   1.7168826e-01   7.1688242e-02   1.7168826e-01   7.1688242e-02
   1.2380000e+00   1.2406806e+00   1.7154876e-01   7.1548408e-02   1.7154876e-01   7.1548408e-02   1.7154876e-01   7.1548408e-02   1.7154876e-01   7.1548408e-02
   1.2370000e+00   1.2396640e+00   1.7140783e-01   7.1407501e-02   1.7140783e-01   7.1407501e-02   1.7140783e-01   7.1407501e-02   1.7140783e-01   7.1407501e-02
   1.2360000e+00   1.2386575e+00   1.7126780e-01   7.1267847e-02   1.7126780e-01   7.1267847e-02   1.7126780e-01   7.1267847e-02   1.7126780e-01   7.1267847e-02
   1.2350000e+00   1.2376508e+00   1.7112900e-01   7.1128899e-02   1.7112900e-01   7.1128899e-02   1.7112900e-01   7.1128899e-02   1.7112900e-01   7.1128899e-02
   1.2340000e+00   1.2366293e+00   1.7098812e-01   7.0988516e-02   1.7098812e-01   7.0988516e-02   1.7098812e-01   7.0988516e-02   1.7098812e-01   7.0988516e-02
   1.2330000e+00   1.2356231e+00   1.7085005e-01   7.0850172e-02   1.7085005e-01   7.0850172e-02   1.7085005e-01   7.0850172e-02   1.7085005e-01   7.0850172e-02
   1.2320000e+00   1.2346188e+00   1.7071180e-01   7.0711971e-02   1.7071180e-01   7.0711971e-02   1.7071180e-01   7.0711971e-02   1.7071180e-01   7.0711971e-02
   1.2310000e+00   1.2336036e+00   1.7057333e-01   7.0573141e-02   1.7057333e-01   7.0573141e-02   1.7057333e-01   7.0573141e-02   1.7057333e-01   7.0573141e-02
   1.2300000e+00   1.2325900e+00   1.7043506e-01   7.0434998e-02   1.7043506e-01   7.0434998e-02   1.7043506e-01   7.0434998e-02   1.7043506e-01   7.0434998e-02
   1.2290000e+00   1.2315841e+00   1.7029771e-01   7.0297708e-02   1.7029771e-01   7.0297708e-02   1.7029771e-01   7.0297708e-02   1.7029771e-01   7.0297708e-02
   1.2280000e+00   1.2305794e+00   1.7016052e-01   7.0160626e-02   1.7016052e-01   7.0160626e-02   1.7016052e-01   7.0160626e-02   1.7016052e-01   7.0160626e-02
   1.2270000e+00   1.2295645e+00   1.7002389e-01   7.0024018e-02   1.7002389e-01   7.0024018e-02   1.7002389e-01   7.0024018e-02   1.7002389e-01   7.0024018e-02
   1.2260000e+00   1.2285497e+00   1.6988573e-01   6.9886079e-02   1.6988573e-01   6.9886079e-02   1.6988573e-01   6.9886079e-02   1.6988573e-01   6.9886079e-02
   1.2250000e+00   1.2275400e+00   1.6974990e-01   6.9749914e-02   1.6974990e-01   6.9749914e-02   1.6974990e-01   6.9749914e-02   1.6974990e-01   6.9749914e-02
   1.2240000e+00   1.2265305e+00   1.6961402e-01   6.9613969e-02   1.6961402e-01   6.9613969e-02   1.6961402e-01   6.9613969e-02   1.6961402e-01   6.9613969e-02
   1.2230000e+00   1.2255201e+00   1.6947876e-01   6.9478416e-02   1.6947876e-01   6.9478416e-02   1.6947876e-01   6.9478416e-02   1.6947876e-01   6.9478416e-02
   1.2220000e+00   1.2245111e+00   1.6934346e-01   6.9343058e-02   1.6934346e-01   6.9343058e-02   1.6934346e-01   6.9343058e-02   1.6934346e-01   6.9343058e-02
   1.2210000e+00   1.2235073e+00   1.6920818e-01   6.9208071e-02   1.6920818e-01   6.9208071e-02   1.6920818e-01   6.9208071e-02   1.6920818e-01   6.9208071e-02
   1.2200000e+00   1.2224912e+00   1.6907284e-01   6.9073312e-02   1.6907284e-01   6.9073312e-02   1.6907284e-01   6.9073312e-02   1.6907284e-01   6.9073312e-02
   1.2190000e+00   1.2214877e+00   1.6893888e-01   6.8938782e-02   1.6893888e-01   6.8938782e-02   1.6893888e-01   6.8938782e-02   1.6893888e-01   6.8938782e-02
   1.2180000e+00   1.2204715e+00   1.6880515e-01   6.8804604e-02   1.6880515e-01   6.8804604e-02   1.6880515e-01   6.8804604e-02   1.6880515e-01   6.8804604e-02
   1.2170000e+00   1.2194683e+00   1.6867042e-01   6.8670739e-02   1.6867042e-01   6.8670739e-02   1.6867042e-01   6.8670739e-02   1.6867042e-01   6.8670739e-02
   1.2160000e+00   1.2184521e+00   1.6853751e-01   6.8537054e-02   1.6853751e-01   6.8537054e-02   1.6853751e-01   6.8537054e-02   1.6853751e-01   6.8537054e-02
   1.2150000e+00   1.2174487e+00   1.6840380e-01   6.8403778e-02   1.6840380e-01   6.8403778e-02   1.6840380e-01   6.8403778e-02   1.6840380e-01   6.8403778e-02
   1.2140000e+00   1.2164324e+00   1.6827077e-01   6.8270653e-02   1.6827077e-01   6.8270653e-02   1.6827077e-01   6.8270653e-02   1.6827077e-01   6.8270653e-02
   1.2130000e+00   1.2154291e+00   1.6813809e-01   6.8137871e-02   1.6813809e-01   6.8137871e-02   1.6813809e-01   6.8137871e-02   1.6813809e-01   6.8137871e-02
   1.2120000e+00   1.2144131e+00   1.6800574e-01   6.8005426e-02   1.6800574e-01   6.8005426e-02   1.6800574e-01   6.8005426e-02   1.6800574e-01   6.8005426e-02
   1.2110000e+00   1.2134093e+00   1.6787338e-01   6.7873194e-02   1.6787338e-01   6.7873194e-02   1.6787338e-01   6.7873194e-02   1.6787338e-01   6.7873194e-02
   1.2100000e+00   1.2123946e+00   1.6774094e-01   6.7741177e-02   1.6774094e-01   6.7741177e-02   1.6774094e-01   6.7741177e-02   1.6774094e-01   6.7741177e-02
   1.2090000e+00   1.2113803e+00   1.6760964e-01   6.7609480e-02   1.6760964e-01   6.7609480e-02   1.6760964e-01   6.7609480e-02   1.6760964e-01   6.7609480e-02
   1.2080000e+00   1.2103761e+00   1.6747774e-01   6.7478121e-02   1.6747774e-01   6.7478121e-02   1.6747774e-01   6.7478121e-02   1.6747774e-01   6.7478121e-02
   1.2070000e+00   1.2093604e+00   1.6734695e-01   6.7346948e-02   1.6734695e-01   6.7346948e-02   1.6734695e-01   6.7346948e-02   1.6734695e-01   6.7346948e-02
   1.2060000e+00   1.2083608e+00   1.6721747e-01   6.7217485e-02   1.6721747e-01   6.7217485e-02   1.6721747e-01   6.7217485e-02   1.6721747e-01   6.7217485e-02
   1.2050000e+00   1.2073514e+00   1.6708644e-01   6.7086815e-02   1.6708644e-01   6.7086815e-02   1.6708644e-01   6.7086815e-02   1.6708644e-01   6.7086815e-02
   1.2040000e+00   1.2063358e+00   1.6695661e-01   6.6956449e-02   1.6695661e-01   6.6956449e-02   1.6695661e-01   6.6956449e-02   1.6695661e-01   6.6956449e-02
   1.2030000e+00   1.2053301e+00   1.6682649e-01   6.6826392e-02   1.6682649e-01   6.6826392e-02   1.6682649e-01   6.6826392e-02   1.6682649e-01   6.6826392e-02
   1.2020000e+00   1.2043197e+00   1.6669720e-01   6.6697007e-02   1.6669720e-01   6.6697007e-02   1.6669720e-01   6.6697007e-02   1.6669720e-01   6.6697007e-02
   1.2010000e+00   1.2033132e+00   1.6656795e-01   6.6568463e-02   1.6656795e-01   6.6568463e-02   1.6656795e-01   6.6568463e-02   1.6656795e-01   6.6568463e-02
   1.2000000e+00   1.2023000e+00   1.6643966e-01   6.6439130e-02   1.6643966e-01   6.6439130e-02   1.6643966e-01   6.6439130e-02   1.6643966e-01   6.6439130e-02
   1.1990000e+00   1.2012929e+00   1.6630999e-01   6.6310042e-02   1.6630999e-01   6.6310042e-02   1.6630999e-01   6.6310042e-02   1.6630999e-01   6.6310042e-02
   1.1980000e+00   1.2002889e+00   1.6618312e-01   6.6182791e-02   1.6618312e-01   6.6182791e-02   1.6618312e-01   6.6182791e-02   1.6618312e-01   6.6182791e-02
   1.1970000e+00   1.1992738e+00   1.6605417e-01   6.6054234e-02   1.6605417e-01   6.6054234e-02   1.6605417e-01   6.6054234e-02   1.6605417e-01   6.6054234e-02
   1.1960000e+00   1.1982599e+00   1.6592629e-01   6.5926081e-02   1.6592629e-01   6.5926081e-02   1.6592629e-01   6.5926081e-02   1.6592629e-01   6.5926081e-02
   1.1950000e+00   1.1972608e+00   1.6579909e-01   6.5798829e-02   1.6579909e-01   6.5798829e-02   1.6579909e-01   6.5798829e-02   1.6579909e-01   6.5798829e-02
   1.1940000e+00   1.1962499e+00   1.6567172e-01   6.5671749e-02   1.6567172e-01   6.5671749e-02   1.6567172e-01   6.5671749e-02   1.6567172e-01   6.5671749e-02
   1.1930000e+00   1.1952345e+00   1.6554417e-01   6.5544260e-02   1.6554417e-01   6.5544260e-02   1.6554417e-01   6.5544260e-02   1.6554417e-01   6.5544260e-02
   1.1920000e+00   1.1942299e+00   1.6541806e-01   6.5418391e-02   1.6541806e-01   6.5418391e-02   1.6541806e-01   6.5418391e-02   1.6541806e-01   6.5418391e-02
   1.1910000e+00   1.1932258e+00   1.6529149e-01   6.5291478e-02   1.6529149e-01   6.5291478e-02   1.6529149e-01   6.5291478e-02   1.6529149e-01   6.5291478e-02
   1.1900000e+00   1.1922199e+00   1.6516621e-01   6.5166016e-02   1.6516621e-01   6.5166016e-02   1.6516621e-01   6.5166016e-02   1.6516621e-01   6.5166016e-02
   1.1890000e+00   1.1912066e+00   1.6503993e-01   6.5039874e-02   1.6503993e-01   6.5039874e-02   1.6503993e-01   6.5039874e-02   1.6503993e-01   6.5039874e-02
   1.1880000e+00   1.1901914e+00   1.6491332e-01   6.4913714e-02   1.6491332e-01   6.4913714e-02   1.6491332e-01   6.4913714e-02   1.6491332e-01   6.4913714e-02
   1.1870000e+00   1.1891882e+00   1.6478935e-01   6.4789252e-02   1.6478935e-01   6.4789252e-02   1.6478935e-01   6.4789252e-02   1.6478935e-01   6.4789252e-02
   1.1860000e+00   1.1881719e+00   1.6466334e-01   6.4663469e-02   1.6466334e-01   6.4663469e-02   1.6466334e-01   6.4663469e-02   1.6466334e-01   6.4663469e-02
   1.1850000e+00   1.1871705e+00   1.6453982e-01   6.4539597e-02   1.6453982e-01   6.4539597e-02   1.6453982e-01   6.4539597e-02   1.6453982e-01   6.4539597e-02
   1.1840000e+00   1.1861632e+00   1.6441464e-01   6.4414326e-02   1.6441464e-01   6.4414326e-02   1.6441464e-01   6.4414326e-02   1.6441464e-01   6.4414326e-02
   1.1830000e+00   1.1851588e+00   1.6429099e-01   6.4290824e-02   1.6429099e-01   6.4290824e-02   1.6429099e-01   6.4290824e-02   1.6429099e-01   6.4290824e-02
   1.1820000e+00   1.1841499e+00   1.6416664e-01   6.4166978e-02   1.6416664e-01   6.4166978e-02   1.6416664e-01   6.4166978e-02   1.6416664e-01   6.4166978e-02
   1.1810000e+00   1.1831394e+00   1.6404329e-01   6.4043152e-02   1.6404329e-01   6.4043152e-02   1.6404329e-01   6.4043152e-02   1.6404329e-01   6.4043152e-02
   1.1800000e+00   1.1821302e+00   1.6391991e-01   6.3919744e-02   1.6391991e-01   6.3919744e-02   1.6391991e-01   6.3919744e-02   1.6391991e-01   6.3919744e-02
   1.1790000e+00   1.1811207e+00   1.6379649e-01   6.3796613e-02   1.6379649e-01   6.3796613e-02   1.6379649e-01   6.3796613e-02   1.6379649e-01   6.3796613e-02
   1.1780000e+00   1.1801168e+00   1.6367431e-01   6.3674318e-02   1.6367431e-01   6.3674318e-02   1.6367431e-01   6.3674318e-02   1.6367431e-01   6.3674318e-02
   1.1770000e+00   1.1791008e+00   1.6355060e-01   6.3550897e-02   1.6355060e-01   6.3550897e-02   1.6355060e-01   6.3550897e-02   1.6355060e-01   6.3550897e-02
   1.1760000e+00   1.1780965e+00   1.6342946e-01   6.3429097e-02   1.6342946e-01   6.3429097e-02   1.6342946e-01   6.3429097e-02   1.6342946e-01   6.3429097e-02
   1.1750000e+00   1.1770900e+00   1.6330678e-01   6.3307228e-02   1.6330678e-01   6.3307228e-02   1.6330678e-01   6.3307228e-02   1.6330678e-01   6.3307228e-02
   1.1740000e+00   1.1760797e+00   1.6318511e-01   6.3185144e-02   1.6318511e-01   6.3185144e-02   1.6318511e-01   6.3185144e-02   1.6318511e-01   6.3185144e-02
   1.1730000e+00   1.1750734e+00   1.6306405e-01   6.3063876e-02   1.6306405e-01   6.3063876e-02   1.6306405e-01   6.3063876e-02   1.6306405e-01   6.3063876e-02
   1.1720000e+00   1.1740600e+00   1.6294215e-01   6.2941968e-02   1.6294215e-01   6.2941968e-02   1.6294215e-01   6.2941968e-02   1.6294215e-01   6.2941968e-02
   1.1710000e+00   1.1730532e+00   1.6282106e-01   6.2821072e-02   1.6282106e-01   6.2821072e-02   1.6282106e-01   6.2821072e-02   1.6282106e-01   6.2821072e-02
   1.1700000e+00   1.1720488e+00   1.6270035e-01   6.2700682e-02   1.6270035e-01   6.2700682e-02   1.6270035e-01   6.2700682e-02   1.6270035e-01   6.2700682e-02
   1.1690000e+00   1.1710401e+00   1.6257989e-01   6.2580068e-02   1.6257989e-01   6.2580068e-02   1.6257989e-01   6.2580068e-02   1.6257989e-01   6.2580068e-02
   1.1680000e+00   1.1700303e+00   1.6245946e-01   6.2459560e-02   1.6245946e-01   6.2459560e-02   1.6245946e-01   6.2459560e-02   1.6245946e-01   6.2459560e-02
   1.1670000e+00   1.1690250e+00   1.6234000e-01   6.2339838e-02   1.6234000e-01   6.2339838e-02   1.6234000e-01   6.2339838e-02   1.6234000e-01   6.2339838e-02
   1.1660000e+00   1.1680197e+00   1.6222054e-01   6.2220327e-02   1.6222054e-01   6.2220327e-02   1.6222054e-01   6.2220327e-02   1.6222054e-01   6.2220327e-02
   1.1650000e+00   1.1670099e+00   1.6210045e-01   6.2100538e-02   1.6210045e-01   6.2100538e-02   1.6210045e-01   6.2100538e-02   1.6210045e-01   6.2100538e-02
   1.1640000e+00   1.1660012e+00   1.6198153e-01   6.1981111e-02   1.6198153e-01   6.1981111e-02   1.6198153e-01   6.1981111e-02   1.6198153e-01   6.1981111e-02
   1.1630000e+00   1.1650010e+00   1.6186309e-01   6.1862930e-02   1.6186309e-01   6.1862930e-02   1.6186309e-01   6.1862930e-02   1.6186309e-01   6.1862930e-02
   1.1620000e+00   1.1639918e+00   1.6174386e-01   6.1743907e-02   1.6174386e-01   6.1743907e-02   1.6174386e-01   6.1743907e-02   1.6174386e-01   6.1743907e-02
   1.1610000e+00   1.1629852e+00   1.6162577e-01   6.1625720e-02   1.6162577e-01   6.1625720e-02   1.6162577e-01   6.1625720e-02   1.6162577e-01   6.1625720e-02
   1.1600000e+00   1.1619694e+00   1.6150749e-01   6.1507447e-02   1.6150749e-01   6.1507447e-02   1.6150749e-01   6.1507447e-02   1.6150749e-01   6.1507447e-02
   1.1590000e+00   1.1609595e+00   1.6138881e-01   6.1388974e-02   1.6138881e-01   6.1388974e-02   1.6138881e-01   6.1388974e-02   1.6138881e-01   6.1388974e-02
   1.1580000e+00   1.1599611e+00   1.6127228e-01   6.1272183e-02   1.6127228e-01   6.1272183e-02   1.6127228e-01   6.1272183e-02   1.6127228e-01   6.1272183e-02
   1.1570000e+00   1.1589502e+00   1.6115408e-01   6.1154118e-02   1.6115408e-01   6.1154118e-02   1.6115408e-01   6.1154118e-02   1.6115408e-01   6.1154118e-02
   1.1560000e+00   1.1579445e+00   1.6103695e-01   6.1037012e-02   1.6103695e-01   6.1037012e-02   1.6103695e-01   6.1037012e-02   1.6103695e-01   6.1037012e-02
   1.1550000e+00   1.1569397e+00   1.6091998e-01   6.0920204e-02   1.6091998e-01   6.0920204e-02   1.6091998e-01   6.0920204e-02   1.6091998e-01   6.0920204e-02
   1.1540000e+00   1.1559246e+00   1.6080353e-01   6.0803621e-02   1.6080353e-01   6.0803621e-02   1.6080353e-01   6.0803621e-02   1.6080353e-01   6.0803621e-02
   1.1530000e+00   1.1549198e+00   1.6068692e-01   6.0687112e-02   1.6068692e-01   6.0687112e-02   1.6068692e-01   6.0687112e-02   1.6068692e-01   6.0687112e-02
   1.1520000e+00   1.1539163e+00   1.6057096e-01   6.0571073e-02   1.6057096e-01   6.0571073e-02   1.6057096e-01   6.0571073e-02   1.6057096e-01   6.0571073e-02
   1.1510000e+00   1.1529100e+00   1.6045491e-01   6.0455028e-02   1.6045491e-01   6.0455028e-02   1.6045491e-01   6.0455028e-02   1.6045491e-01   6.0455028e-02
   1.1500000e+00   1.1518997e+00   1.6033874e-01   6.0338598e-02   1.6033874e-01   6.0338598e-02   1.6033874e-01   6.0338598e-02   1.6033874e-01   6.0338598e-02
   1.1490000e+00   1.1508932e+00   1.6022363e-01   6.0223867e-02   1.6022363e-01   6.0223867e-02   1.6022363e-01   6.0223867e-02   1.6022363e-01   6.0223867e-02
   1.1480000e+00   1.1498796e+00   1.6010791e-01   6.0107905e-02   1.6010791e-01   6.0107905e-02   1.6010791e-01   6.0107905e-02   1.6010791e-01   6.0107905e-02
   1.1470000e+00   1.1488800e+00   1.5999350e-01   5.9993533e-02   1.5999350e-01   5.9993533e-02   1.5999350e-01   5.9993533e-02   1.5999350e-01   5.9993533e-02
   1.1460000e+00   1.1478793e+00   1.5987897e-01   5.9879191e-02   1.5987897e-01   5.9879191e-02   1.5987897e-01   5.9879191e-02   1.5987897e-01   5.9879191e-02
   1.1450000e+00   1.1468632e+00   1.5976432e-01   5.9764046e-02   1.5976432e-01   5.9764046e-02   1.5976432e-01   5.9764046e-02   1.5976432e-01   5.9764046e-02
   1.1440000e+00   1.1458595e+00   1.5964984e-01   5.9650324e-02   1.5964984e-01   5.9650324e-02   1.5964984e-01   5.9650324e-02   1.5964984e-01   5.9650324e-02
   1.1430000e+00   1.1448490e+00   1.5953561e-01   5.9535536e-02   1.5953561e-01   5.9535536e-02   1.5953561e-01   5.9535536e-02   1.5953561e-01   5.9535536e-02
   1.1420000e+00   1.1438502e+00   1.5942267e-01   5.9422367e-02   1.5942267e-01   5.9422367e-02   1.5942267e-01   5.9422367e-02   1.5942267e-01   5.9422367e-02
   1.1410000e+00   1.1428354e+00   1.5930918e-01   5.9308760e-02   1.5930918e-01   5.9308760e-02   1.5930918e-01   5.9308760e-02   1.5930918e-01   5.9308760e-02
   1.1400000e+00   1.1418298e+00   1.5919539e-01   5.9195154e-02   1.5919539e-01   5.9195154e-02   1.5919539e-01   5.9195154e-02   1.5919539e-01   5.9195154e-02
   1.1390000e+00   1.1408312e+00   1.5908240e-01   5.9082568e-02   1.5908240e-01   5.9082568e-02   1.5908240e-01   5.9082568e-02   1.5908240e-01   5.9082568e-02
   1.1380000e+00   1.1398147e+00   1.5896925e-01   5.8969174e-02   1.5896925e-01   5.8969174e-02   1.5896925e-01   5.8969174e-02   1.5896925e-01   5.8969174e-02
   1.1370000e+00   1.1388099e+00   1.5885631e-01   5.8856706e-02   1.5885631e-01   5.8856706e-02   1.5885631e-01   5.8856706e-02   1.5885631e-01   5.8856706e-02
   1.1360000e+00   1.1378117e+00   1.5874489e-01   5.8744765e-02   1.5874489e-01   5.8744765e-02   1.5874489e-01   5.8744765e-02   1.5874489e-01   5.8744765e-02
   1.1350000e+00   1.1367895e+00   1.5863204e-01   5.8631740e-02   1.5863204e-01   5.8631740e-02   1.5863204e-01   5.8631740e-02   1.5863204e-01   5.8631740e-02
   1.1340000e+00   1.1357901e+00   1.5852050e-01   5.8520240e-02   1.5852050e-01   5.8520240e-02   1.5852050e-01   5.8520240e-02   1.5852050e-01   5.8520240e-02
   1.1330000e+00   1.1347897e+00   1.5840888e-01   5.8408899e-02   1.5840888e-01   5.8408899e-02   1.5840888e-01   5.8408899e-02   1.5840888e-01   5.8408899e-02
   1.1320000e+00   1.1337745e+00   1.5829725e-01   5.8297134e-02   1.5829725e-01   5.8297134e-02   1.5829725e-01   5.8297134e-02   1.5829725e-01   5.8297134e-02
   1.1310000e+00   1.1327699e+00   1.5818557e-01   5.8185616e-02   1.5818557e-01   5.8185616e-02   1.5818557e-01   5.8185616e-02   1.5818557e-01   5.8185616e-02
   1.1300000e+00   1.1317662e+00   1.5807499e-01   5.8074921e-02   1.5807499e-01   5.8074921e-02   1.5807499e-01   5.8074921e-02   1.5807499e-01   5.8074921e-02
   1.1290000e+00   1.1307601e+00   1.5796422e-01   5.7964497e-02   1.5796422e-01   5.7964497e-02   1.5796422e-01   5.7964497e-02   1.5796422e-01   5.7964497e-02
   1.1280000e+00   1.1297498e+00   1.5785288e-01   5.7852974e-02   1.5785288e-01   5.7852974e-02   1.5785288e-01   5.7852974e-02   1.5785288e-01   5.7852974e-02
   1.1270000e+00   1.1287426e+00   1.5774285e-01   5.7743008e-02   1.5774285e-01   5.7743008e-02   1.5774285e-01   5.7743008e-02   1.5774285e-01   5.7743008e-02
   1.1260000e+00   1.1277404e+00   1.5763286e-01   5.7633118e-02   1.5763286e-01   5.7633118e-02   1.5763286e-01   5.7633118e-02   1.5763286e-01   5.7633118e-02
   1.1250000e+00   1.1267343e+00   1.5752362e-01   5.7523638e-02   1.5752362e-01   5.7523638e-02   1.5752362e-01   5.7523638e-02   1.5752362e-01   5.7523638e-02
   1.1240000e+00   1.1257200e+00   1.5741325e-01   5.7413021e-02   1.5741325e-01   5.7413021e-02   1.5741325e-01   5.7413021e-02   1.5741325e-01   5.7413021e-02
   1.1230000e+00   1.1247146e+00   1.5730363e-01   5.7303841e-02   1.5730363e-01   5.7303841e-02   1.5730363e-01   5.7303841e-02   1.5730363e-01   5.7303841e-02
   1.1220000e+00   1.1237099e+00   1.5719501e-01   5.7194801e-02   1.5719501e-01   5.7194801e-02   1.5719501e-01   5.7194801e-02   1.5719501e-01   5.7194801e-02
   1.1210000e+00   1.1227108e+00   1.5708631e-01   5.7085992e-02   1.5708631e-01   5.7085992e-02   1.5708631e-01   5.7085992e-02   1.5708631e-01   5.7085992e-02
   1.1200000e+00   1.1217010e+00   1.5697760e-01   5.6977389e-02   1.5697760e-01   5.6977389e-02   1.5697760e-01   5.6977389e-02   1.5697760e-01   5.6977389e-02
   1.1190000e+00   1.1207015e+00   1.5686891e-01   5.6869081e-02   1.5686891e-01   5.6869081e-02   1.5686891e-01   5.6869081e-02   1.5686891e-01   5.6869081e-02
   1.1180000e+00   1.1196837e+00   1.5676015e-01   5.6759950e-02   1.5676015e-01   5.6759950e-02   1.5676015e-01   5.6759950e-02   1.5676015e-01   5.6759950e-02
   1.1170000e+00   1.1186808e+00   1.5665163e-01   5.6651816e-02   1.5665163e-01   5.6651816e-02   1.5665163e-01   5.6651816e-02   1.5665163e-01   5.6651816e-02
   1.1160000e+00   1.1176727e+00   1.5654454e-01   5.6544129e-02   1.5654454e-01   5.6544129e-02   1.5654454e-01   5.6544129e-02   1.5654454e-01   5.6544129e-02
   1.1150000e+00   1.1166704e+00   1.5643616e-01   5.6436574e-02   1.5643616e-01   5.6436574e-02   1.5643616e-01   5.6436574e-02   1.5643616e-01   5.6436574e-02
   1.1140000e+00   1.1156637e+00   1.5632898e-01   5.6329255e-02   1.5632898e-01   5.6329255e-02   1.5632898e-01   5.6329255e-02   1.5632898e-01   5.6329255e-02
   1.1130000e+00   1.1146592e+00   1.5622178e-01   5.6222021e-02   1.5622178e-01   5.6222021e-02   1.5622178e-01   5.6222021e-02   1.5622178e-01   5.6222021e-02
   1.1120000e+00   1.1136490e+00   1.5611556e-01   5.6115105e-02   1.5611556e-01   5.6115105e-02   1.5611556e-01   5.6115105e-02   1.5611556e-01   5.6115105e-02
   1.1110000e+00   1.1126499e+00   1.5600822e-01   5.6008394e-02   1.5600822e-01   5.6008394e-02   1.5600822e-01   5.6008394e-02   1.5600822e-01   5.6008394e-02
   1.1100000e+00   1.1116390e+00   1.5590198e-01   5.5901894e-02   1.5590198e-01   5.5901894e-02   1.5590198e-01   5.5901894e-02   1.5590198e-01   5.5901894e-02
   1.1090000e+00   1.1106405e+00   1.5579554e-01   5.5795625e-02   1.5579554e-01   5.5795625e-02   1.5579554e-01   5.5795625e-02   1.5579554e-01   5.5795625e-02
   1.1080000e+00   1.1096299e+00   1.5568978e-01   5.5689437e-02   1.5568978e-01   5.5689437e-02   1.5568978e-01   5.5689437e-02   1.5568978e-01   5.5689437e-02
   1.1070000e+00   1.1086225e+00   1.5558399e-01   5.5583584e-02   1.5558399e-01   5.5583584e-02   1.5558399e-01   5.5583584e-02   1.5558399e-01   5.5583584e-02
   1.1060000e+00   1.1076205e+00   1.5547819e-01   5.5477811e-02   1.5547819e-01   5.5477811e-02   1.5547819e-01   5.5477811e-02   1.5547819e-01   5.5477811e-02
   1.1050000e+00   1.1066131e+00   1.5537240e-01   5.5372378e-02   1.5537240e-01   5.5372378e-02   1.5537240e-01   5.5372378e-02   1.5537240e-01   5.5372378e-02
   1.1040000e+00   1.1056090e+00   1.5526671e-01   5.5267033e-02   1.5526671e-01   5.5267033e-02   1.5526671e-01   5.5267033e-02   1.5526671e-01   5.5267033e-02
   1.1030000e+00   1.1045990e+00   1.5516181e-01   5.5161920e-02   1.5516181e-01   5.5161920e-02   1.5516181e-01   5.5161920e-02   1.5516181e-01   5.5161920e-02
   1.1020000e+00   1.1035997e+00   1.5505698e-01   5.5057005e-02   1.5505698e-01   5.5057005e-02   1.5505698e-01   5.5057005e-02   1.5505698e-01   5.5057005e-02
   1.1010000e+00   1.1025900e+00   1.5495274e-01   5.4952357e-02   1.5495274e-01   5.4952357e-02   1.5495274e-01   5.4952357e-02   1.5495274e-01   5.4952357e-02
   1.1000000e+00   1.1015811e+00   1.5484739e-01   5.4847806e-02   1.5484739e-01   5.4847806e-02   1.5484739e-01   5.4847806e-02   1.5484739e-01   5.4847806e-02
   1.0990000e+00   1.1005809e+00   1.5474406e-01   5.4743486e-02   1.5474406e-01   5.4743486e-02   1.5474406e-01   5.4743486e-02   1.5474406e-01   5.4743486e-02
   1.0980000e+00   1.0995718e+00   1.5463961e-01   5.4639363e-02   1.5463961e-01   5.4639363e-02   1.5463961e-01   5.4639363e-02   1.5463961e-01   5.4639363e-02
   1.0970000e+00   1.0985676e+00   1.5453550e-01   5.4535449e-02   1.5453550e-01   5.4535449e-02   1.5453550e-01   5.4535449e-02   1.5453550e-01   5.4535449e-02
   1.0960000e+00   1.0975601e+00   1.5443190e-01   5.4431746e-02   1.5443190e-01   5.4431746e-02   1.5443190e-01   5.4431746e-02   1.5443190e-01   5.4431746e-02
   1.0950000e+00   1.0965500e+00   1.5432857e-01   5.4328244e-02   1.5432857e-01   5.4328244e-02   1.5432857e-01   5.4328244e-02   1.5432857e-01   5.4328244e-02
   1.0940000e+00   1.0955442e+00   1.5422473e-01   5.4224878e-02   1.5422473e-01   5.4224878e-02   1.5422473e-01   5.4224878e-02   1.5422473e-01   5.4224878e-02
   1.0930000e+00   1.0945402e+00   1.5412192e-01   5.4121808e-02   1.5412192e-01   5.4121808e-02   1.5412192e-01   5.4121808e-02   1.5412192e-01   5.4121808e-02
   1.0920000e+00   1.0935351e+00   1.5401903e-01   5.4018807e-02   1.5401903e-01   5.4018807e-02   1.5401903e-01   5.4018807e-02   1.5401903e-01   5.4018807e-02
   1.0910000e+00   1.0925297e+00   1.5391610e-01   5.3916097e-02   1.5391610e-01   5.3916097e-02   1.5391610e-01   5.3916097e-02   1.5391610e-01   5.3916097e-02
   1.0900000e+00   1.0915307e+00   1.5381470e-01   5.3814628e-02   1.5381470e-01   5.3814628e-02   1.5381470e-01   5.3814628e-02   1.5381470e-01   5.3814628e-02
   1.0890000e+00   1.0905216e+00   1.5371238e-01   5.3712167e-02   1.5371238e-01   5.3712167e-02   1.5371238e-01   5.3712167e-02   1.5371238e-01   5.3712167e-02
   1.0880000e+00   1.0895174e+00   1.5360966e-01   5.3610007e-02   1.5360966e-01   5.3610007e-02   1.5360966e-01   5.3610007e-02   1.5360966e-01   5.3610007e-02
   1.0870000e+00   1.0885101e+00   1.5350835e-01   5.3508051e-02   1.5350835e-01   5.3508051e-02   1.5350835e-01   5.3508051e-02   1.5350835e-01   5.3508051e-02
   1.0860000e+00   1.0875001e+00   1.5340579e-01   5.3406289e-02   1.5340579e-01   5.3406289e-02   1.5340579e-01   5.3406289e-02   1.5340579e-01   5.3406289e-02
   1.0850000e+00   1.0864928e+00   1.5330429e-01   5.3304579e-02   1.5330429e-01   5.3304579e-02   1.5330429e-01   5.3304579e-02   1.5330429e-01   5.3304579e-02
   1.0840000e+00   1.0854992e+00   1.5320392e-01   5.3204248e-02   1.5320392e-01   5.3204248e-02   1.5320392e-01   5.3204248e-02   1.5320392e-01   5.3204248e-02
   1.0830000e+00   1.0844899e+00   1.5310299e-01   5.3103082e-02   1.5310299e-01   5.3103082e-02   1.5310299e-01   5.3103082e-02   1.5310299e-01   5.3103082e-02
   1.0820000e+00   1.0834807e+00   1.5300206e-01   5.3002032e-02   1.5300206e-01   5.3002032e-02   1.5300206e-01   5.3002032e-02   1.5300206e-01   5.3002032e-02
   1.0810000e+00   1.0824761e+00   1.5290102e-01   5.2901199e-02   1.5290102e-01   5.2901199e-02   1.5290102e-01   5.2901199e-02   1.5290102e-01   5.2901199e-02
   1.0800000e+00   1.0814696e+00   1.5280010e-01   5.2800512e-02   1.5280010e-01   5.2800512e-02   1.5280010e-01   5.2800512e-02   1.5280010e-01   5.2800512e-02
   1.0790000e+00   1.0804706e+00   1.5270108e-01   5.2701172e-02   1.5270108e-01   5.2701172e-02   1.5270108e-01   5.2701172e-02   1.5270108e-01   5.2701172e-02
   1.0780000e+00   1.0794624e+00   1.5260099e-01   5.2600812e-02   1.5260099e-01   5.2600812e-02   1.5260099e-01   5.2600812e-02   1.5260099e-01   5.2600812e-02
   1.0770000e+00   1.0784583e+00   1.5250101e-01   5.2500722e-02   1.5250101e-01   5.2500722e-02   1.5250101e-01   5.2500722e-02   1.5250101e-01   5.2500722e-02
   1.0760000e+00   1.0774492e+00   1.5240092e-01   5.2400780e-02   1.5240092e-01   5.2400780e-02   1.5240092e-01   5.2400780e-02   1.5240092e-01   5.2400780e-02
   1.0750000e+00   1.0764492e+00   1.5230198e-01   5.2302125e-02   1.5230198e-01   5.2302125e-02   1.5230198e-01   5.2302125e-02   1.5230198e-01   5.2302125e-02
   1.0740000e+00   1.0754399e+00   1.5220252e-01   5.2202577e-02   1.5220252e-01   5.2202577e-02   1.5220252e-01   5.2202577e-02   1.5220252e-01   5.2202577e-02
   1.0730000e+00   1.0744305e+00   1.5210302e-01   5.2103267e-02   1.5210302e-01   5.2103267e-02   1.5210302e-01   5.2103267e-02   1.5210302e-01   5.2103267e-02
   1.0720000e+00   1.0734300e+00   1.5200443e-01   5.2004487e-02   1.5200443e-01   5.2004487e-02   1.5200443e-01   5.2004487e-02   1.5200443e-01   5.2004487e-02
   1.0710000e+00   1.0724304e+00   1.5190586e-01   5.1906137e-02   1.5190586e-01   5.1906137e-02   1.5190586e-01   5.1906137e-02   1.5190586e-01   5.1906137e-02
   1.0700000e+00   1.0714199e+00   1.5180732e-01   5.1807278e-02   1.5180732e-01   5.1807278e-02   1.5180732e-01   5.1807278e-02   1.5180732e-01   5.1807278e-02
   1.0690000e+00   1.0704125e+00   1.5170869e-01   5.1708579e-02   1.5170869e-01   5.1708579e-02   1.5170869e-01   5.1708579e-02   1.5170869e-01   5.1708579e-02
   1.0680000e+00   1.0694105e+00   1.5161124e-01   5.1611265e-02   1.5161124e-01   5.1611265e-02   1.5161124e-01   5.1611265e-02   1.5161124e-01   5.1611265e-02
   1.0670000e+00   1.0684035e+00   1.5151255e-01   5.1513019e-02   1.5151255e-01   5.1513019e-02   1.5151255e-01   5.1513019e-02   1.5151255e-01   5.1513019e-02
   1.0660000e+00   1.0673999e+00   1.5141516e-01   5.1415014e-02   1.5141516e-01   5.1415014e-02   1.5141516e-01   5.1415014e-02   1.5141516e-01   5.1415014e-02
   1.0650000e+00   1.0664007e+00   1.5131813e-01   5.1318053e-02   1.5131813e-01   5.1318053e-02   1.5131813e-01   5.1318053e-02   1.5131813e-01   5.1318053e-02
   1.0640000e+00   1.0653902e+00   1.5121998e-01   5.1220241e-02   1.5121998e-01   5.1220241e-02   1.5121998e-01   5.1220241e-02   1.5121998e-01   5.1220241e-02
   1.0630000e+00   1.0643841e+00   1.5112325e-01   5.1123138e-02   1.5112325e-01   5.1123138e-02   1.5112325e-01   5.1123138e-02   1.5112325e-01   5.1123138e-02
   1.0620000e+00   1.0633818e+00   1.5102674e-01   5.1026457e-02   1.5102674e-01   5.1026457e-02   1.5102674e-01   5.1026457e-02   1.5102674e-01   5.1026457e-02
   1.0610000e+00   1.0623772e+00   1.5092955e-01   5.0929163e-02   1.5092955e-01   5.0929163e-02   1.5092955e-01   5.0929163e-02   1.5092955e-01   5.0929163e-02
   1.0600000e+00   1.0613693e+00   1.5083323e-01   5.0833006e-02   1.5083323e-01   5.0833006e-02   1.5083323e-01   5.0833006e-02   1.5083323e-01   5.0833006e-02
   1.0590000e+00   1.0603683e+00   1.5073634e-01   5.0736439e-02   1.5073634e-01   5.0736439e-02   1.5073634e-01   5.0736439e-02   1.5073634e-01   5.0736439e-02
   1.0580000e+00   1.0593592e+00   1.5063987e-01   5.0639678e-02   1.5063987e-01   5.0639678e-02   1.5063987e-01   5.0639678e-02   1.5063987e-01   5.0639678e-02
   1.0570000e+00   1.0583592e+00   1.5054424e-01   5.0544292e-02   1.5054424e-01   5.0544292e-02   1.5054424e-01   5.0544292e-02   1.5054424e-01   5.0544292e-02
   1.0560000e+00   1.0573492e+00   1.5044796e-01   5.0447838e-02   1.5044796e-01   5.0447838e-02   1.5044796e-01   5.0447838e-02   1.5044796e-01   5.0447838e-02
   1.0550000e+00   1.0563500e+00   1.5035279e-01   5.0352813e-02   1.5035279e-01   5.0352813e-02   1.5035279e-01   5.0352813e-02   1.5035279e-01   5.0352813e-02
   1.0540000e+00   1.0553469e+00   1.5025721e-01   5.0256847e-02   1.5025721e-01   5.0256847e-02   1.5025721e-01   5.0256847e-02   1.5025721e-01   5.0256847e-02
   1.0530000e+00   1.0543306e+00   1.5016153e-01   5.0161133e-02   1.5016153e-01   5.0161133e-02   1.5016153e-01   5.0161133e-02   1.5016153e-01   5.0161133e-02
   1.0520000e+00   1.0533388e+00   1.5006695e-01   5.0066600e-02   1.5006695e-01   5.0066600e-02   1.5006695e-01   5.0066600e-02   1.5006695e-01   5.0066600e-02
   1.0510000e+00   1.0523210e+00   1.4997116e-01   4.9971087e-02   1.4997116e-01   4.9971087e-02   1.4997116e-01   4.9971087e-02   1.4997116e-01   4.9971087e-02
   1.0500000e+00   1.0513294e+00   1.4987674e-01   4.9876920e-02   1.4987674e-01   4.9876920e-02   1.4987674e-01   4.9876920e-02   1.4987674e-01   4.9876920e-02
   1.0490000e+00   1.0503118e+00   1.4978176e-01   4.9781677e-02   1.4978176e-01   4.9781677e-02   1.4978176e-01   4.9781677e-02   1.4978176e-01   4.9781677e-02
   1.0480000e+00   1.0493192e+00   1.4968815e-01   4.9687813e-02   1.4968815e-01   4.9687813e-02   1.4968815e-01   4.9687813e-02   1.4968815e-01   4.9687813e-02
   1.0470000e+00   1.0483089e+00   1.4959285e-01   4.9593089e-02   1.4959285e-01   4.9593089e-02   1.4959285e-01   4.9593089e-02   1.4959285e-01   4.9593089e-02
   1.0460000e+00   1.0473102e+00   1.4949972e-01   4.9499425e-02   1.4949972e-01   4.9499425e-02   1.4949972e-01   4.9499425e-02   1.4949972e-01   4.9499425e-02
   1.0450000e+00   1.0462990e+00   1.4940549e-01   4.9405081e-02   1.4940549e-01   4.9405081e-02   1.4940549e-01   4.9405081e-02   1.4940549e-01   4.9405081e-02
   1.0440000e+00   1.0453005e+00   1.4931216e-01   4.9311749e-02   1.4931216e-01   4.9311749e-02   1.4931216e-01   4.9311749e-02   1.4931216e-01   4.9311749e-02
   1.0430000e+00   1.0442891e+00   1.4921804e-01   4.9217780e-02   1.4921804e-01   4.9217780e-02   1.4921804e-01   4.9217780e-02   1.4921804e-01   4.9217780e-02
   1.0420000e+00   1.0432910e+00   1.4912451e-01   4.9124705e-02   1.4912451e-01   4.9124705e-02   1.4912451e-01   4.9124705e-02   1.4912451e-01   4.9124705e-02
   1.0410000e+00   1.0422813e+00   1.4903177e-01   4.9031342e-02   1.4903177e-01   4.9031342e-02   1.4903177e-01   4.9031342e-02   1.4903177e-01   4.9031342e-02
   1.0400000e+00   1.0412858e+00   1.4893905e-01   4.8938749e-02   1.4893905e-01   4.8938749e-02   1.4893905e-01   4.8938749e-02   1.4893905e-01   4.8938749e-02
   1.0390000e+00   1.0402708e+00   1.4884528e-01   4.8845362e-02   1.4884528e-01   4.8845362e-02   1.4884528e-01   4.8845362e-02   1.4884528e-01   4.8845362e-02
   1.0380000e+00   1.0392771e+00   1.4875358e-01   4.8753130e-02   1.4875358e-01   4.8753130e-02   1.4875358e-01   4.8753130e-02   1.4875358e-01   4.8753130e-02
   1.0370000e+00   1.0382606e+00   1.4865971e-01   4.8660030e-02   1.4865971e-01   4.8660030e-02   1.4865971e-01   4.8660030e-02   1.4865971e-01   4.8660030e-02
   1.0360000e+00   1.0372600e+00   1.4856784e-01   4.8568110e-02   1.4856784e-01   4.8568110e-02   1.4856784e-01   4.8568110e-02   1.4856784e-01   4.8568110e-02
   1.0350000e+00   1.0362606e+00   1.4847574e-01   4.8476172e-02   1.4847574e-01   4.8476172e-02   1.4847574e-01   4.8476172e-02   1.4847574e-01   4.8476172e-02
   1.0340000e+00   1.0352491e+00   1.4838424e-01   4.8383817e-02   1.4838424e-01   4.8383817e-02   1.4838424e-01   4.8383817e-02   1.4838424e-01   4.8383817e-02
   1.0330000e+00   1.0342510e+00   1.4829203e-01   4.8292127e-02   1.4829203e-01   4.8292127e-02   1.4829203e-01   4.8292127e-02   1.4829203e-01   4.8292127e-02
   1.0320000e+00   1.0332412e+00   1.4820078e-01   4.8200332e-02   1.4820078e-01   4.8200332e-02   1.4820078e-01   4.8200332e-02   1.4820078e-01   4.8200332e-02
   1.0310000e+00   1.0322461e+00   1.4810949e-01   4.8109252e-02   1.4810949e-01   4.8109252e-02   1.4810949e-01   4.8109252e-02   1.4810949e-01   4.8109252e-02
   1.0300000e+00   1.0312301e+00   1.4801716e-01   4.8017321e-02   1.4801716e-01   4.8017321e-02   1.4801716e-01   4.8017321e-02   1.4801716e-01   4.8017321e-02
   1.0290000e+00   1.0302299e+00   1.4792671e-01   4.7926493e-02   1.4792671e-01   4.7926493e-02   1.4792671e-01   4.7926493e-02   1.4792671e-01   4.7926493e-02
   1.0280000e+00   1.0292302e+00   1.4783619e-01   4.7835801e-02   1.4783619e-01   4.7835801e-02   1.4783619e-01   4.7835801e-02   1.4783619e-01   4.7835801e-02
   1.0270000e+00   1.0282229e+00   1.4774527e-01   4.7744752e-02   1.4774527e-01   4.7744752e-02   1.4774527e-01   4.7744752e-02   1.4774527e-01   4.7744752e-02
   1.0260000e+00   1.0272234e+00   1.4765467e-01   4.7654313e-02   1.4765467e-01   4.7654313e-02   1.4765467e-01   4.7654313e-02   1.4765467e-01   4.7654313e-02
   1.0250000e+00   1.0262096e+00   1.4756352e-01   4.7563358e-02   1.4756352e-01   4.7563358e-02   1.4756352e-01   4.7563358e-02   1.4756352e-01   4.7563358e-02
   1.0240000e+00   1.0252101e+00   1.4747282e-01   4.7473188e-02   1.4747282e-01   4.7473188e-02   1.4747282e-01   4.7473188e-02   1.4747282e-01   4.7473188e-02
   1.0230000e+00   1.0242091e+00   1.4738350e-01   4.7383454e-02   1.4738350e-01   4.7383454e-02   1.4738350e-01   4.7383454e-02   1.4738350e-01   4.7383454e-02
   1.0220000e+00   1.0231991e+00   1.4729313e-01   4.7293354e-02   1.4729313e-01   4.7293354e-02   1.4729313e-01   4.7293354e-02   1.4729313e-01   4.7293354e-02
   1.0210000e+00   1.0222001e+00   1.4720382e-01   4.7203436e-02   1.4720382e-01   4.7203436e-02   1.4720382e-01   4.7203436e-02   1.4720382e-01   4.7203436e-02
   1.0200000e+00   1.0211960e+00   1.4711376e-01   4.7114050e-02   1.4711376e-01   4.7114050e-02   1.4711376e-01   4.7114050e-02   1.4711376e-01   4.7114050e-02
   1.0190000e+00   1.0201895e+00   1.4702475e-01   4.7024756e-02   1.4702475e-01   4.7024756e-02   1.4702475e-01   4.7024756e-02   1.4702475e-01   4.7024756e-02
   1.0180000e+00   1.0191906e+00   1.4693527e-01   4.6935185e-02   1.4693527e-01   4.6935185e-02   1.4693527e-01   4.6935185e-02   1.4693527e-01   4.6935185e-02
   1.0170000e+00   1.0181826e+00   1.4684606e-01   4.6846126e-02   1.4684606e-01   4.6846126e-02   1.4684606e-01   4.6846126e-02   1.4684606e-01   4.6846126e-02
   1.0160000e+00   1.0171805e+00   1.4675732e-01   4.6757492e-02   1.4675732e-01   4.6757492e-02   1.4675732e-01   4.6757492e-02   1.4675732e-01   4.6757492e-02
   1.0150000e+00   1.0161737e+00   1.4666826e-01   4.6667906e-02   1.4666826e-01   4.6667906e-02   1.4666826e-01   4.6667906e-02   1.4666826e-01   4.6667906e-02
   1.0140000e+00   1.0151691e+00   1.4657935e-01   4.6579603e-02   1.4657935e-01   4.6579603e-02   1.4657935e-01   4.6579603e-02   1.4657935e-01   4.6579603e-02
   1.0130000e+00   1.0141649e+00   1.4649090e-01   4.6490913e-02   1.4649090e-01   4.6490913e-02   1.4649090e-01   4.6490913e-02   1.4649090e-01   4.6490913e-02
   1.0120000e+00   1.0131612e+00   1.4640241e-01   4.6402453e-02   1.4640241e-01   4.6402453e-02   1.4640241e-01   4.6402453e-02   1.4640241e-01   4.6402453e-02
   1.0110000e+00   1.0121568e+00   1.4631457e-01   4.6314541e-02   1.4631457e-01   4.6314541e-02   1.4631457e-01   4.6314541e-02   1.4631457e-01   4.6314541e-02
   1.0100000e+00   1.0111489e+00   1.4622609e-01   4.6226480e-02   1.4622609e-01   4.6226480e-02   1.4622609e-01   4.6226480e-02   1.4622609e-01   4.6226480e-02
   1.0090000e+00   1.0101582e+00   1.4613886e-01   4.6139149e-02   1.4613886e-01   4.6139149e-02   1.4613886e-01   4.6139149e-02   1.4613886e-01   4.6139149e-02
   1.0080000e+00   1.0091500e+00   1.4605098e-01   4.6051413e-02   1.4605098e-01   4.6051413e-02   1.4605098e-01   4.6051413e-02   1.4605098e-01   4.6051413e-02
   1.0070000e+00   1.0081397e+00   1.4596406e-01   4.5963660e-02   1.4596406e-01   4.5963660e-02   1.4596406e-01   4.5963660e-02   1.4596406e-01   4.5963660e-02
   1.0060000e+00   1.0071400e+00   1.4587641e-01   4.5876354e-02   1.4587641e-01   4.5876354e-02   1.4587641e-01   4.5876354e-02   1.4587641e-01   4.5876354e-02
   1.0050000e+00   1.0061397e+00   1.4578886e-01   4.5789326e-02   1.4578886e-01   4.5789326e-02   1.4578886e-01   4.5789326e-02   1.4578886e-01   4.5789326e-02
   1.0040000e+00   1.0051301e+00   1.4570188e-01   4.5701994e-02   1.4570188e-01   4.5701994e-02   1.4570188e-01   4.5701994e-02   1.4570188e-01   4.5701994e-02
   1.0030000e+00   1.0041210e+00   1.4561479e-01   4.5614980e-02   1.4561479e-01   4.5614980e-02   1.4561479e-01   4.5614980e-02   1.4561479e-01   4.5614980e-02
   1.0020000e+00   1.0031278e+00   1.4552881e-01   4.5528452e-02   1.4552881e-01   4.5528452e-02   1.4552881e-01   4.5528452e-02   1.4552881e-01   4.5528452e-02
   1.0010000e+00   1.0021200e+00   1.4544168e-01   4.5441777e-02   1.4544168e-01   4.5441777e-02   1.4544168e-01   4.5441777e-02   1.4544168e-01   4.5441777e-02
   1.0000000e+00   1.0011094e+00   1.4535483e-01   4.5355017e-02   1.4535483e-01   4.5355017e-02   1.4535483e-01   4.5355017e-02   1.4535483e-01   4.5355017e-02
   9.9900000e-01   1.0001109e+00   1.4526892e-01   4.5269167e-02   1.4526892e-01   4.5269167e-02   1.4526892e-01   4.5269167e-02   1.4526892e-01   4.5269167e-02
   9.9800000e-01   9.9910886e-01   1.4518271e-01   4.5183050e-02   1.4518271e-01   4.5183050e-02   1.4518271e-01   4.5183050e-02   1.4518271e-01   4.5183050e-02
   9.9700000e-01   9.9810445e-01   1.4509749e-01   4.5097072e-02   1.4509749e-01   4.5097072e-02   1.4509749e-01   4.5097072e-02   1.4509749e-01   4.5097072e-02
   9.9600000e-01   9.9710114e-01   1.4501113e-01   4.5011302e-02   1.4501113e-01   4.5011302e-02   1.4501113e-01   4.5011302e-02   1.4501113e-01   4.5011302e-02
   9.9500000e-01   9.9609754e-01   1.4492591e-01   4.4925680e-02   1.4492591e-01   4.4925680e-02   1.4492591e-01   4.4925680e-02   1.4492591e-01   4.4925680e-02
   9.9400000e-01   9.9509326e-01   1.4484045e-01   4.4840128e-02   1.4484045e-01   4.4840128e-02   1.4484045e-01   4.4840128e-02   1.4484045e-01   4.4840128e-02
   9.9300000e-01   9.9409029e-01   1.4475461e-01   4.4754901e-02   1.4475461e-01   4.4754901e-02   1.4475461e-01   4.4754901e-02   1.4475461e-01   4.4754901e-02
   9.9200000e-01   9.9308665e-01   1.4466991e-01   4.4669692e-02   1.4466991e-01   4.4669692e-02   1.4466991e-01   4.4669692e-02   1.4466991e-01   4.4669692e-02
   9.9100000e-01   9.9208262e-01   1.4458494e-01   4.4584629e-02   1.4458494e-01   4.4584629e-02   1.4458494e-01   4.4584629e-02   1.4458494e-01   4.4584629e-02
   9.9000000e-01   9.9107891e-01   1.4449911e-01   4.4499773e-02   1.4449911e-01   4.4499773e-02   1.4449911e-01   4.4499773e-02   1.4449911e-01   4.4499773e-02
   9.8900000e-01   9.9007504e-01   1.4441548e-01   4.4415011e-02   1.4441548e-01   4.4415011e-02   1.4441548e-01   4.4415011e-02   1.4441548e-01   4.4415011e-02
   9.8800000e-01   9.8907174e-01   1.4433072e-01   4.4330412e-02   1.4433072e-01   4.4330412e-02   1.4433072e-01   4.4330412e-02   1.4433072e-01   4.4330412e-02
   9.8700000e-01   9.8806827e-01   1.4424597e-01   4.4246028e-02   1.4424597e-01   4.4246028e-02   1.4424597e-01   4.4246028e-02   1.4424597e-01   4.4246028e-02
   9.8600000e-01   9.8706439e-01   1.4416150e-01   4.4161708e-02   1.4416150e-01   4.4161708e-02   1.4416150e-01   4.4161708e-02   1.4416150e-01   4.4161708e-02
   9.8500000e-01   9.8606079e-01   1.4407741e-01   4.4077584e-02   1.4407741e-01   4.4077584e-02   1.4407741e-01   4.4077584e-02   1.4407741e-01   4.4077584e-02
   9.8400000e-01   9.8505767e-01   1.4399376e-01   4.3993745e-02   1.4399376e-01   4.3993745e-02   1.4399376e-01   4.3993745e-02   1.4399376e-01   4.3993745e-02
   9.8300000e-01   9.8405421e-01   1.4390950e-01   4.3909894e-02   1.4390950e-01   4.3909894e-02   1.4390950e-01   4.3909894e-02   1.4390950e-01   4.3909894e-02
   9.8200000e-01   9.8304989e-01   1.4382625e-01   4.3826143e-02   1.4382625e-01   4.3826143e-02   1.4382625e-01   4.3826143e-02   1.4382625e-01   4.3826143e-02
   9.8100000e-01   9.8204711e-01   1.4374295e-01   4.3742715e-02   1.4374295e-01   4.3742715e-02   1.4374295e-01   4.3742715e-02   1.4374295e-01   4.3742715e-02
   9.8000000e-01   9.8104327e-01   1.4365967e-01   4.3659273e-02   1.4365967e-01   4.3659273e-02   1.4365967e-01   4.3659273e-02   1.4365967e-01   4.3659273e-02
   9.7900000e-01   9.8004037e-01   1.4357637e-01   4.3576096e-02   1.4357637e-01   4.3576096e-02   1.4357637e-01   4.3576096e-02   1.4357637e-01   4.3576096e-02
   9.7800000e-01   9.7903667e-01   1.4349309e-01   4.3493041e-02   1.4349309e-01   4.3493041e-02   1.4349309e-01   4.3493041e-02   1.4349309e-01   4.3493041e-02
   9.7700000e-01   9.7803244e-01   1.4340998e-01   4.3410025e-02   1.4340998e-01   4.3410025e-02   1.4340998e-01   4.3410025e-02   1.4340998e-01   4.3410025e-02
   9.7600000e-01   9.7702968e-01   1.4332758e-01   4.3327253e-02   1.4332758e-01   4.3327253e-02   1.4332758e-01   4.3327253e-02   1.4332758e-01   4.3327253e-02
   9.7500000e-01   9.7602668e-01   1.4324436e-01   4.3244698e-02   1.4324436e-01   4.3244698e-02   1.4324436e-01   4.3244698e-02   1.4324436e-01   4.3244698e-02
   9.7400000e-01   9.7502293e-01   1.4316197e-01   4.3162178e-02   1.4316197e-01   4.3162178e-02   1.4316197e-01   4.3162178e-02   1.4316197e-01   4.3162178e-02
   9.7300000e-01   9.7401911e-01   1.4307962e-01   4.3079750e-02   1.4307962e-01   4.3079750e-02   1.4307962e-01   4.3079750e-02   1.4307962e-01   4.3079750e-02
   9.7200000e-01   9.7301626e-01   1.4299785e-01   4.2997686e-02   1.4299785e-01   4.2997686e-02   1.4299785e-01   4.2997686e-02   1.4299785e-01   4.2997686e-02
   9.7100000e-01   9.7201249e-01   1.4291605e-01   4.2915537e-02   1.4291605e-01   4.2915537e-02   1.4291605e-01   4.2915537e-02   1.4291605e-01   4.2915537e-02
   9.7000000e-01   9.7100951e-01   1.4283309e-01   4.2833608e-02   1.4283309e-01   4.2833608e-02   1.4283309e-01   4.2833608e-02   1.4283309e-01   4.2833608e-02
   9.6900000e-01   9.7000583e-01   1.4275212e-01   4.2751843e-02   1.4275212e-01   4.2751843e-02   1.4275212e-01   4.2751843e-02   1.4275212e-01   4.2751843e-02
   9.6800000e-01   9.6900272e-01   1.4267058e-01   4.2670199e-02   1.4267058e-01   4.2670199e-02   1.4267058e-01   4.2670199e-02   1.4267058e-01   4.2670199e-02
   9.6700000e-01   9.6799990e-01   1.4258882e-01   4.2588766e-02   1.4258882e-01   4.2588766e-02   1.4258882e-01   4.2588766e-02   1.4258882e-01   4.2588766e-02
   9.6600000e-01   9.6699600e-01   1.4250699e-01   4.2507446e-02   1.4250699e-01   4.2507446e-02   1.4250699e-01   4.2507446e-02   1.4250699e-01   4.2507446e-02
   9.6500000e-01   9.6599270e-01   1.4242617e-01   4.2426227e-02   1.4242617e-01   4.2426227e-02   1.4242617e-01   4.2426227e-02   1.4242617e-01   4.2426227e-02
   9.6400000e-01   9.6498916e-01   1.4234526e-01   4.2345205e-02   1.4234526e-01   4.2345205e-02   1.4234526e-01   4.2345205e-02   1.4234526e-01   4.2345205e-02
   9.6300000e-01   9.6398635e-01   1.4226383e-01   4.2264280e-02   1.4226383e-01   4.2264280e-02   1.4226383e-01   4.2264280e-02   1.4226383e-01   4.2264280e-02
   9.6200000e-01   9.6298356e-01   1.4218359e-01   4.2183519e-02   1.4218359e-01   4.2183519e-02   1.4218359e-01   4.2183519e-02   1.4218359e-01   4.2183519e-02
   9.6100000e-01   9.6197952e-01   1.4210328e-01   4.2102908e-02   1.4210328e-01   4.2102908e-02   1.4210328e-01   4.2102908e-02   1.4210328e-01   4.2102908e-02
   9.6000000e-01   9.6097686e-01   1.4202227e-01   4.2022424e-02   1.4202227e-01   4.2022424e-02   1.4202227e-01   4.2022424e-02   1.4202227e-01   4.2022424e-02
   9.5900000e-01   9.5997286e-01   1.4194161e-01   4.1942047e-02   1.4194161e-01   4.1942047e-02   1.4194161e-01   4.1942047e-02   1.4194161e-01   4.1942047e-02
   9.5800000e-01   9.5897011e-01   1.4186229e-01   4.1861845e-02   1.4186229e-01   4.1861845e-02   1.4186229e-01   4.1861845e-02   1.4186229e-01   4.1861845e-02
   9.5700000e-01   9.5796622e-01   1.4178185e-01   4.1781742e-02   1.4178185e-01   4.1781742e-02   1.4178185e-01   4.1781742e-02   1.4178185e-01   4.1781742e-02
   9.5600000e-01   9.5696371e-01   1.4170188e-01   4.1701846e-02   1.4170188e-01   4.1701846e-02   1.4170188e-01   4.1701846e-02   1.4170188e-01   4.1701846e-02
   9.5500000e-01   9.5596069e-01   1.4162230e-01   4.1622065e-02   1.4162230e-01   4.1622065e-02   1.4162230e-01   4.1622065e-02   1.4162230e-01   4.1622065e-02
   9.5400000e-01   9.5495722e-01   1.4154213e-01   4.1542413e-02   1.4154213e-01   4.1542413e-02   1.4154213e-01   4.1542413e-02   1.4154213e-01   4.1542413e-02
   9.5300000e-01   9.5395434e-01   1.4146261e-01   4.1462909e-02   1.4146261e-01   4.1462909e-02   1.4146261e-01   4.1462909e-02   1.4146261e-01   4.1462909e-02
   9.5200000e-01   9.5295081e-01   1.4138339e-01   4.1383472e-02   1.4138339e-01   4.1383472e-02   1.4138339e-01   4.1383472e-02   1.4138339e-01   4.1383472e-02
   9.5100000e-01   9.5194734e-01   1.4130446e-01   4.1304279e-02   1.4130446e-01   4.1304279e-02   1.4130446e-01   4.1304279e-02   1.4130446e-01   4.1304279e-02
   9.5000000e-01   9.5094494e-01   1.4122563e-01   4.1225158e-02   1.4122563e-01   4.1225158e-02   1.4122563e-01   4.1225158e-02   1.4122563e-01   4.1225158e-02
   9.4900000e-01   9.4994157e-01   1.4114570e-01   4.1146165e-02   1.4114570e-01   4.1146165e-02   1.4114570e-01   4.1146165e-02   1.4114570e-01   4.1146165e-02
   9.4800000e-01   9.4893847e-01   1.4106688e-01   4.1067396e-02   1.4106688e-01   4.1067396e-02   1.4106688e-01   4.1067396e-02   1.4106688e-01   4.1067396e-02
   9.4700000e-01   9.4793632e-01   1.4098915e-01   4.0988705e-02   1.4098915e-01   4.0988705e-02   1.4098915e-01   4.0988705e-02   1.4098915e-01   4.0988705e-02
   9.4600000e-01   9.4693255e-01   1.4091023e-01   4.0910136e-02   1.4091023e-01   4.0910136e-02   1.4091023e-01   4.0910136e-02   1.4091023e-01   4.0910136e-02
   9.4500000e-01   9.4592972e-01   1.4083149e-01   4.0831690e-02   1.4083149e-01   4.0831690e-02   1.4083149e-01   4.0831690e-02   1.4083149e-01   4.0831690e-02
   9.4400000e-01   9.4492618e-01   1.4075350e-01   4.0753389e-02   1.4075350e-01   4.0753389e-02   1.4075350e-01   4.0753389e-02   1.4075350e-01   4.0753389e-02
   9.4300000e-01   9.4392390e-01   1.4067564e-01   4.0675280e-02   1.4067564e-01   4.0675280e-02   1.4067564e-01   4.0675280e-02   1.4067564e-01   4.0675280e-02
   9.4200000e-01   9.4292002e-01   1.4059724e-01   4.0597203e-02   1.4059724e-01   4.0597203e-02   1.4059724e-01   4.0597203e-02   1.4059724e-01   4.0597203e-02
   9.4100000e-01   9.4191727e-01   1.4051902e-01   4.0519338e-02   1.4051902e-01   4.0519338e-02   1.4051902e-01   4.0519338e-02   1.4051902e-01   4.0519338e-02
   9.4000000e-01   9.4091441e-01   1.4044145e-01   4.0441573e-02   1.4044145e-01   4.0441573e-02   1.4044145e-01   4.0441573e-02   1.4044145e-01   4.0441573e-02
   9.3900000e-01   9.3991150e-01   1.4036408e-01   4.0364004e-02   1.4036408e-01   4.0364004e-02   1.4036408e-01   4.0364004e-02   1.4036408e-01   4.0364004e-02
   9.3800000e-01   9.3890846e-01   1.4028670e-01   4.0286494e-02   1.4028670e-01   4.0286494e-02   1.4028670e-01   4.0286494e-02   1.4028670e-01   4.0286494e-02
   9.3700000e-01   9.3790470e-01   1.4020926e-01   4.0209124e-02   1.4020926e-01   4.0209124e-02   1.4020926e-01   4.0209124e-02   1.4020926e-01   4.0209124e-02
   9.3600000e-01   9.3690198e-01   1.4013192e-01   4.0131922e-02   1.4013192e-01   4.0131922e-02   1.4013192e-01   4.0131922e-02   1.4013192e-01   4.0131922e-02
   9.3500000e-01   9.3590013e-01   1.4005446e-01   4.0054836e-02   1.4005446e-01   4.0054836e-02   1.4005446e-01   4.0054836e-02   1.4005446e-01   4.0054836e-02
   9.3400000e-01   9.3489720e-01   1.3997808e-01   3.9977850e-02   1.3997808e-01   3.9977850e-02   1.3997808e-01   3.9977850e-02   1.3997808e-01   3.9977850e-02
   9.3300000e-01   9.3389327e-01   1.3990106e-01   3.9901001e-02   1.3990106e-01   3.9901001e-02   1.3990106e-01   3.9901001e-02   1.3990106e-01   3.9901001e-02
   9.3200000e-01   9.3289049e-01   1.3982436e-01   3.9824366e-02   1.3982436e-01   3.9824366e-02   1.3982436e-01   3.9824366e-02   1.3982436e-01   3.9824366e-02
   9.3100000e-01   9.3188764e-01   1.3974804e-01   3.9747729e-02   1.3974804e-01   3.9747729e-02   1.3974804e-01   3.9747729e-02   1.3974804e-01   3.9747729e-02
   9.3000000e-01   9.3088478e-01   1.3967120e-01   3.9671284e-02   1.3967120e-01   3.9671284e-02   1.3967120e-01   3.9671284e-02   1.3967120e-01   3.9671284e-02
   9.2900000e-01   9.2988184e-01   1.3959527e-01   3.9595042e-02   1.3959527e-01   3.9595042e-02   1.3959527e-01   3.9595042e-02   1.3959527e-01   3.9595042e-02
   9.2800000e-01   9.2887889e-01   1.3951833e-01   3.9518804e-02   1.3951833e-01   3.9518804e-02   1.3951833e-01   3.9518804e-02   1.3951833e-01   3.9518804e-02
   9.2700000e-01   9.2787703e-01   1.3944257e-01   3.9442856e-02   1.3944257e-01   3.9442856e-02   1.3944257e-01   3.9442856e-02   1.3944257e-01   3.9442856e-02
   9.2600000e-01   9.2687314e-01   1.3936665e-01   3.9366930e-02   1.3936665e-01   3.9366930e-02   1.3936665e-01   3.9366930e-02   1.3936665e-01   3.9366930e-02
   9.2500000e-01   9.2587040e-01   1.3929065e-01   3.9291077e-02   1.3929065e-01   3.9291077e-02   1.3929065e-01   3.9291077e-02   1.3929065e-01   3.9291077e-02
   9.2400000e-01   9.2486745e-01   1.3921583e-01   3.9215414e-02   1.3921583e-01   3.9215414e-02   1.3921583e-01   3.9215414e-02   1.3921583e-01   3.9215414e-02
   9.2300000e-01   9.2386542e-01   1.3913989e-01   3.9139881e-02   1.3913989e-01   3.9139881e-02   1.3913989e-01   3.9139881e-02   1.3913989e-01   3.9139881e-02
   9.2200000e-01   9.2286180e-01   1.3906410e-01   3.9064526e-02   1.3906410e-01   3.9064526e-02   1.3906410e-01   3.9064526e-02   1.3906410e-01   3.9064526e-02
   9.2100000e-01   9.2185885e-01   1.3898906e-01   3.8989207e-02   1.3898906e-01   3.8989207e-02   1.3898906e-01   3.8989207e-02   1.3898906e-01   3.8989207e-02
   9.2000000e-01   9.2085701e-01   1.3891415e-01   3.8914079e-02   1.3891415e-01   3.8914079e-02   1.3891415e-01   3.8914079e-02   1.3891415e-01   3.8914079e-02
   9.1900000e-01   9.1985301e-01   1.3883927e-01   3.8839032e-02   1.3883927e-01   3.8839032e-02   1.3883927e-01   3.8839032e-02   1.3883927e-01   3.8839032e-02
   9.1800000e-01   9.1885117e-01   1.3876417e-01   3.8764173e-02   1.3876417e-01   3.8764173e-02   1.3876417e-01   3.8764173e-02   1.3876417e-01   3.8764173e-02
   9.1700000e-01   9.1784819e-01   1.3868950e-01   3.8689381e-02   1.3868950e-01   3.8689381e-02   1.3868950e-01   3.8689381e-02   1.3868950e-01   3.8689381e-02
   9.1600000e-01   9.1684522e-01   1.3861422e-01   3.8614720e-02   1.3861422e-01   3.8614720e-02   1.3861422e-01   3.8614720e-02   1.3861422e-01   3.8614720e-02
   9.1500000e-01   9.1584276e-01   1.3853984e-01   3.8540138e-02   1.3853984e-01   3.8540138e-02   1.3853984e-01   3.8540138e-02   1.3853984e-01   3.8540138e-02
   9.1400000e-01   9.1483991e-01   1.3846530e-01   3.8465787e-02   1.3846530e-01   3.8465787e-02   1.3846530e-01   3.8465787e-02   1.3846530e-01   3.8465787e-02
   9.1300000e-01   9.1383705e-01   1.3839192e-01   3.8391557e-02   1.3839192e-01   3.8391557e-02   1.3839192e-01   3.8391557e-02   1.3839192e-01   3.8391557e-02
   9.1200000e-01   9.1283469e-01   1.3831749e-01   3.8317375e-02   1.3831749e-01   3.8317375e-02   1.3831749e-01   3.8317375e-02   1.3831749e-01   3.8317375e-02
   9.1100000e-01   9.1183147e-01   1.3824301e-01   3.8243291e-02   1.3824301e-01   3.8243291e-02   1.3824301e-01   3.8243291e-02   1.3824301e-01   3.8243291e-02
   9.1000000e-01   9.1082954e-01   1.3816966e-01   3.8169454e-02   1.3816966e-01   3.8169454e-02   1.3816966e-01   3.8169454e-02   1.3816966e-01   3.8169454e-02
   9.0900000e-01   9.0982660e-01   1.3809592e-01   3.8095638e-02   1.3809592e-01   3.8095638e-02   1.3809592e-01   3.8095638e-02   1.3809592e-01   3.8095638e-02
   9.0800000e-01   9.0882388e-01   1.3802192e-01   3.8022070e-02   1.3802192e-01   3.8022070e-02   1.3802192e-01   3.8022070e-02   1.3802192e-01   3.8022070e-02
   9.0700000e-01   9.0782128e-01   1.3794836e-01   3.7948483e-02   1.3794836e-01   3.7948483e-02   1.3794836e-01   3.7948483e-02   1.3794836e-01   3.7948483e-02
   9.0600000e-01   9.0681899e-01   1.3787492e-01   3.7875029e-02   1.3787492e-01   3.7875029e-02   1.3787492e-01   3.7875029e-02   1.3787492e-01   3.7875029e-02
   9.0500000e-01   9.0581558e-01   1.3780193e-01   3.7801785e-02   1.3780193e-01   3.7801785e-02   1.3780193e-01   3.7801785e-02   1.3780193e-01   3.7801785e-02
   9.0400000e-01   9.0481311e-01   1.3772893e-01   3.7728645e-02   1.3772893e-01   3.7728645e-02   1.3772893e-01   3.7728645e-02   1.3772893e-01   3.7728645e-02
   9.0300000e-01   9.0381064e-01   1.3765597e-01   3.7655557e-02   1.3765597e-01   3.7655557e-02   1.3765597e-01   3.7655557e-02   1.3765597e-01   3.7655557e-02
   9.0200000e-01   9.0280868e-01   1.3758301e-01   3.7582681e-02   1.3758301e-01   3.7582681e-02   1.3758301e-01   3.7582681e-02   1.3758301e-01   3.7582681e-02
   9.0100000e-01   9.0180481e-01   1.3750998e-01   3.7509800e-02   1.3750998e-01   3.7509800e-02   1.3750998e-01   3.7509800e-02   1.3750998e-01   3.7509800e-02
   9.0000000e-01   9.0080290e-01   1.3743693e-01   3.7437125e-02   1.3743693e-01   3.7437125e-02   1.3743693e-01   3.7437125e-02   1.3743693e-01   3.7437125e-02
   8.9900000e-01   8.9979995e-01   1.3736503e-01   3.7364560e-02   1.3736503e-01   3.7364560e-02   1.3736503e-01   3.7364560e-02   1.3736503e-01   3.7364560e-02
   8.9800000e-01   8.9879752e-01   1.3729199e-01   3.7292162e-02   1.3729199e-01   3.7292162e-02   1.3729199e-01   3.7292162e-02   1.3729199e-01   3.7292162e-02
   8.9700000e-01   8.9779528e-01   1.3722002e-01   3.7219866e-02   1.3722002e-01   3.7219866e-02   1.3722002e-01   3.7219866e-02   1.3722002e-01   3.7219866e-02
   8.9600000e-01   8.9679235e-01   1.3714739e-01   3.7147647e-02   1.3714739e-01   3.7147647e-02   1.3714739e-01   3.7147647e-02   1.3714739e-01   3.7147647e-02
   8.9500000e-01   8.9579027e-01   1.3707603e-01   3.7075544e-02   1.3707603e-01   3.7075544e-02   1.3707603e-01   3.7075544e-02   1.3707603e-01   3.7075544e-02
   8.9400000e-01   8.9478768e-01   1.3700337e-01   3.7003581e-02   1.3700337e-01   3.7003581e-02   1.3700337e-01   3.7003581e-02   1.3700337e-01   3.7003581e-02
   8.9300000e-01   8.9378480e-01   1.3693190e-01   3.6931758e-02   1.3693190e-01   3.6931758e-02   1.3693190e-01   3.6931758e-02   1.3693190e-01   3.6931758e-02
   8.9200000e-01   8.9278194e-01   1.3686035e-01   3.6860046e-02   1.3686035e-01   3.6860046e-02   1.3686035e-01   3.6860046e-02   1.3686035e-01   3.6860046e-02
   8.9100000e-01   8.9178016e-01   1.3678882e-01   3.6788421e-02   1.3678882e-01   3.6788421e-02   1.3678882e-01   3.6788421e-02   1.3678882e-01   3.6788421e-02
   8.9000000e-01   8.9077718e-01   1.3671729e-01   3.6716888e-02   1.3671729e-01   3.6716888e-02   1.3671729e-01   3.6716888e-02   1.3671729e-01   3.6716888e-02
   8.8900000e-01   8.8977544e-01   1.3664584e-01   3.6645568e-02   1.3664584e-01   3.6645568e-02   1.3664584e-01   3.6645568e-02   1.3664584e-01   3.6645568e-02
   8.8800000e-01   8.8877249e-01   1.3657432e-01   3.6574243e-02   1.3657432e-01   3.6574243e-02   1.3657432e-01   3.6574243e-02   1.3657432e-01   3.6574243e-02
   8.8700000e-01   8.8776955e-01   1.3650294e-01   3.6503121e-02   1.3650294e-01   3.6503121e-02   1.3650294e-01   3.6503121e-02   1.3650294e-01   3.6503121e-02
   8.8600000e-01   8.8676737e-01   1.3643237e-01   3.6432124e-02   1.3643237e-01   3.6432124e-02   1.3643237e-01   3.6432124e-02   1.3643237e-01   3.6432124e-02
   8.8500000e-01   8.8576495e-01   1.3636085e-01   3.6361207e-02   1.3636085e-01   3.6361207e-02   1.3636085e-01   3.6361207e-02   1.3636085e-01   3.6361207e-02
   8.8400000e-01   8.8476196e-01   1.3629026e-01   3.6290378e-02   1.3629026e-01   3.6290378e-02   1.3629026e-01   3.6290378e-02   1.3629026e-01   3.6290378e-02
   8.8300000e-01   8.8376005e-01   1.3621966e-01   3.6219722e-02   1.3621966e-01   3.6219722e-02   1.3621966e-01   3.6219722e-02   1.3621966e-01   3.6219722e-02
   8.8200000e-01   8.8275730e-01   1.3614927e-01   3.6149193e-02   1.3614927e-01   3.6149193e-02   1.3614927e-01   3.6149193e-02   1.3614927e-01   3.6149193e-02
   8.8100000e-01   8.8175527e-01   1.3607850e-01   3.6078716e-02   1.3607850e-01   3.6078716e-02   1.3607850e-01   3.6078716e-02   1.3607850e-01   3.6078716e-02
   8.8000000e-01   8.8075277e-01   1.3600847e-01   3.6008353e-02   1.3600847e-01   3.6008353e-02   1.3600847e-01   3.6008353e-02   1.3600847e-01   3.6008353e-02
   8.7900000e-01   8.7975084e-01   1.3593845e-01   3.5938174e-02   1.3593845e-01   3.5938174e-02   1.3593845e-01   3.5938174e-02   1.3593845e-01   3.5938174e-02
   8.7800000e-01   8.7874802e-01   1.3586834e-01   3.5868041e-02   1.3586834e-01   3.5868041e-02   1.3586834e-01   3.5868041e-02   1.3586834e-01   3.5868041e-02
   8.7700000e-01   8.7774555e-01   1.3579831e-01   3.5798039e-02   1.3579831e-01   3.5798039e-02   1.3579831e-01   3.5798039e-02   1.3579831e-01   3.5798039e-02
   8.7600000e-01   8.7674302e-01   1.3572826e-01   3.5728248e-02   1.3572826e-01   3.5728248e-02   1.3572826e-01   3.5728248e-02   1.3572826e-01   3.5728248e-02
   8.7500000e-01   8.7574061e-01   1.3565813e-01   3.5658463e-02   1.3565813e-01   3.5658463e-02   1.3565813e-01   3.5658463e-02   1.3565813e-01   3.5658463e-02
   8.7400000e-01   8.7473855e-01   1.3558894e-01   3.5588769e-02   1.3558894e-01   3.5588769e-02   1.3558894e-01   3.5588769e-02   1.3558894e-01   3.5588769e-02
   8.7300000e-01   8.7373579e-01   1.3551908e-01   3.5519317e-02   1.3551908e-01   3.5519317e-02   1.3551908e-01   3.5519317e-02   1.3551908e-01   3.5519317e-02
   8.7200000e-01   8.7273373e-01   1.3544974e-01   3.5449819e-02   1.3544974e-01   3.5449819e-02   1.3544974e-01   3.5449819e-02   1.3544974e-01   3.5449819e-02
   8.7100000e-01   8.7173189e-01   1.3538010e-01   3.5380579e-02   1.3538010e-01   3.5380579e-02   1.3538010e-01   3.5380579e-02   1.3538010e-01   3.5380579e-02
   8.7000000e-01   8.7072891e-01   1.3531157e-01   3.5311319e-02   1.3531157e-01   3.5311319e-02   1.3531157e-01   3.5311319e-02   1.3531157e-01   3.5311319e-02
   8.6900000e-01   8.6972708e-01   1.3524201e-01   3.5242244e-02   1.3524201e-01   3.5242244e-02   1.3524201e-01   3.5242244e-02   1.3524201e-01   3.5242244e-02
   8.6800000e-01   8.6872424e-01   1.3517327e-01   3.5173298e-02   1.3517327e-01   3.5173298e-02   1.3517327e-01   3.5173298e-02   1.3517327e-01   3.5173298e-02
   8.6700000e-01   8.6772223e-01   1.3510470e-01   3.5104440e-02   1.3510470e-01   3.5104440e-02   1.3510470e-01   3.5104440e-02   1.3510470e-01   3.5104440e-02
   8.6600000e-01   8.6671951e-01   1.3503606e-01   3.5035630e-02   1.3503606e-01   3.5035630e-02   1.3503606e-01   3.5035630e-02   1.3503606e-01   3.5035630e-02
   8.6500000e-01   8.6571729e-01   1.3496748e-01   3.4966972e-02   1.3496748e-01   3.4966972e-02   1.3496748e-01   3.4966972e-02   1.3496748e-01   3.4966972e-02
   8.6400000e-01   8.6471585e-01   1.3489891e-01   3.4898521e-02   1.3489891e-01   3.4898521e-02   1.3489891e-01   3.4898521e-02   1.3489891e-01   3.4898521e-02
   8.6300000e-01   8.6371300e-01   1.3483031e-01   3.4830043e-02   1.3483031e-01   3.4830043e-02   1.3483031e-01   3.4830043e-02   1.3483031e-01   3.4830043e-02
   8.6200000e-01   8.6271016e-01   1.3476169e-01   3.4761774e-02   1.3476169e-01   3.4761774e-02   1.3476169e-01   3.4761774e-02   1.3476169e-01   3.4761774e-02
   8.6100000e-01   8.6170872e-01   1.3469347e-01   3.4693522e-02   1.3469347e-01   3.4693522e-02   1.3469347e-01   3.4693522e-02   1.3469347e-01   3.4693522e-02
   8.6000000e-01   8.6070643e-01   1.3462562e-01   3.4625469e-02   1.3462562e-01   3.4625469e-02   1.3462562e-01   3.4625469e-02   1.3462562e-01   3.4625469e-02
   8.5900000e-01   8.5970464e-01   1.3455720e-01   3.4557492e-02   1.3455720e-01   3.4557492e-02   1.3455720e-01   3.4557492e-02   1.3455720e-01   3.4557492e-02
   8.5800000e-01   8.5870172e-01   1.3448937e-01   3.4489583e-02   1.3448937e-01   3.4489583e-02   1.3448937e-01   3.4489583e-02   1.3448937e-01   3.4489583e-02
   8.5700000e-01   8.5769893e-01   1.3442186e-01   3.4421814e-02   1.3442186e-01   3.4421814e-02   1.3442186e-01   3.4421814e-02   1.3442186e-01   3.4421814e-02
   8.5600000e-01   8.5669695e-01   1.3435420e-01   3.4354145e-02   1.3435420e-01   3.4354145e-02   1.3435420e-01   3.4354145e-02   1.3435420e-01   3.4354145e-02
   8.5500000e-01   8.5569510e-01   1.3428654e-01   3.4286582e-02   1.3428654e-01   3.4286582e-02   1.3428654e-01   3.4286582e-02   1.3428654e-01   3.4286582e-02
   8.5400000e-01   8.5469263e-01   1.3421940e-01   3.4219185e-02   1.3421940e-01   3.4219185e-02   1.3421940e-01   3.4219185e-02   1.3421940e-01   3.4219185e-02
   8.5300000e-01   8.5369053e-01   1.3415233e-01   3.4151811e-02   1.3415233e-01   3.4151811e-02   1.3415233e-01   3.4151811e-02   1.3415233e-01   3.4151811e-02
   8.5200000e-01   8.5268775e-01   1.3408402e-01   3.4084631e-02   1.3408402e-01   3.4084631e-02   1.3408402e-01   3.4084631e-02   1.3408402e-01   3.4084631e-02
   8.5100000e-01   8.5168640e-01   1.3401770e-01   3.4017525e-02   1.3401770e-01   3.4017525e-02   1.3401770e-01   3.4017525e-02   1.3401770e-01   3.4017525e-02
   8.5000000e-01   8.5068492e-01   1.3395092e-01   3.3950517e-02   1.3395092e-01   3.3950517e-02   1.3395092e-01   3.3950517e-02   1.3395092e-01   3.3950517e-02
   8.4900000e-01   8.4968194e-01   1.3388378e-01   3.3883553e-02   1.3388378e-01   3.3883553e-02   1.3388378e-01   3.3883553e-02   1.3388378e-01   3.3883553e-02
   8.4800000e-01   8.4868010e-01   1.3381662e-01   3.3816803e-02   1.3381662e-01   3.3816803e-02   1.3381662e-01   3.3816803e-02   1.3381662e-01   3.3816803e-02
   8.4700000e-01   8.4767713e-01   1.3374983e-01   3.3750079e-02   1.3374983e-01   3.3750079e-02   1.3374983e-01   3.3750079e-02   1.3374983e-01   3.3750079e-02
   8.4600000e-01   8.4667605e-01   1.3368338e-01   3.3683496e-02   1.3368338e-01   3.3683496e-02   1.3368338e-01   3.3683496e-02   1.3368338e-01   3.3683496e-02
   8.4500000e-01   8.4567352e-01   1.3361727e-01   3.3617070e-02   1.3361727e-01   3.3617070e-02   1.3361727e-01   3.3617070e-02   1.3361727e-01   3.3617070e-02
   8.4400000e-01   8.4467141e-01   1.3355077e-01   3.3550634e-02   1.3355077e-01   3.3550634e-02   1.3355077e-01   3.3550634e-02   1.3355077e-01   3.3550634e-02
   8.4300000e-01   8.4366896e-01   1.3348404e-01   3.3484328e-02   1.3348404e-01   3.3484328e-02   1.3348404e-01   3.3484328e-02   1.3348404e-01   3.3484328e-02
   8.4200000e-01   8.4266704e-01   1.3341850e-01   3.3418257e-02   1.3341850e-01   3.3418257e-02   1.3341850e-01   3.3418257e-02   1.3341850e-01   3.3418257e-02
   8.4100000e-01   8.4166507e-01   1.3335177e-01   3.3352102e-02   1.3335177e-01   3.3352102e-02   1.3335177e-01   3.3352102e-02   1.3335177e-01   3.3352102e-02
   8.4000000e-01   8.4066340e-01   1.3328605e-01   3.3286197e-02   1.3328605e-01   3.3286197e-02   1.3328605e-01   3.3286197e-02   1.3328605e-01   3.3286197e-02
   8.3900000e-01   8.3966038e-01   1.3322031e-01   3.3220335e-02   1.3322031e-01   3.3220335e-02   1.3322031e-01   3.3220335e-02   1.3322031e-01   3.3220335e-02
   8.3800000e-01   8.3865866e-01   1.3315468e-01   3.3154567e-02   1.3315468e-01   3.3154567e-02   1.3315468e-01   3.3154567e-02   1.3315468e-01   3.3154567e-02
   8.3700000e-01   8.3765629e-01   1.3308895e-01   3.3088906e-02   1.3308895e-01   3.3088906e-02   1.3308895e-01   3.3088906e-02   1.3308895e-01   3.3088906e-02
   8.3600000e-01   8.3665492e-01   1.3302331e-01   3.3023410e-02   1.3302331e-01   3.3023410e-02   1.3302331e-01   3.3023410e-02   1.3302331e-01   3.3023410e-02
   8.3500000e-01   8.3565249e-01   1.3295754e-01   3.2957906e-02   1.3295754e-01   3.2957906e-02   1.3295754e-01   3.2957906e-02   1.3295754e-01   3.2957906e-02
   8.3400000e-01   8.3465018e-01   1.3289285e-01   3.2892614e-02   1.3289285e-01   3.2892614e-02   1.3289285e-01   3.2892614e-02   1.3289285e-01   3.2892614e-02
   8.3300000e-01   8.3364767e-01   1.3282717e-01   3.2827351e-02   1.3282717e-01   3.2827351e-02   1.3282717e-01   3.2827351e-02   1.3282717e-01   3.2827351e-02
   8.3200000e-01   8.3264535e-01   1.3276237e-01   3.2762176e-02   1.3276237e-01   3.2762176e-02   1.3276237e-01   3.2762176e-02   1.3276237e-01   3.2762176e-02
   8.3100000e-01   8.3164464e-01   1.3269712e-01   3.2697232e-02   1.3269712e-01   3.2697232e-02   1.3269712e-01   3.2697232e-02   1.3269712e-01   3.2697232e-02
   8.3000000e-01   8.3064236e-01   1.3263225e-01   3.2632263e-02   1.3263225e-01   3.2632263e-02   1.3263225e-01   3.2632263e-02   1.3263225e-01   3.2632263e-02
   8.2900000e-01   8.2963993e-01   1.3256755e-01   3.2567400e-02   1.3256755e-01   3.2567400e-02   1.3256755e-01   3.2567400e-02   1.3256755e-01   3.2567400e-02
   8.2800000e-01   8.2863865e-01   1.3250235e-01   3.2502679e-02   1.3250235e-01   3.2502679e-02   1.3250235e-01   3.2502679e-02   1.3250235e-01   3.2502679e-02
   8.2700000e-01   8.2763617e-01   1.3243818e-01   3.2438097e-02   1.3243818e-01   3.2438097e-02   1.3243818e-01   3.2438097e-02   1.3243818e-01   3.2438097e-02
   8.2600000e-01   8.2663438e-01   1.3237402e-01   3.2373585e-02   1.3237402e-01   3.2373585e-02   1.3237402e-01   3.2373585e-02   1.3237402e-01   3.2373585e-02
   8.2500000e-01   8.2563221e-01   1.3230893e-01   3.2309139e-02   1.3230893e-01   3.2309139e-02   1.3230893e-01   3.2309139e-02   1.3230893e-01   3.2309139e-02
   8.2400000e-01   8.2463060e-01   1.3224452e-01   3.2244808e-02   1.3224452e-01   3.2244808e-02   1.3224452e-01   3.2244808e-02   1.3224452e-01   3.2244808e-02
   8.2300000e-01   8.2362826e-01   1.3218028e-01   3.2180555e-02   1.3218028e-01   3.2180555e-02   1.3218028e-01   3.2180555e-02   1.3218028e-01   3.2180555e-02
   8.2200000e-01   8.2262682e-01   1.3211613e-01   3.2116470e-02   1.3211613e-01   3.2116470e-02   1.3211613e-01   3.2116470e-02   1.3211613e-01   3.2116470e-02
   8.2100000e-01   8.2162335e-01   1.3205289e-01   3.2052400e-02   1.3205289e-01   3.2052400e-02   1.3205289e-01   3.2052400e-02   1.3205289e-01   3.2052400e-02
   8.2000000e-01   8.2062215e-01   1.3198861e-01   3.1988502e-02   1.3198861e-01   3.1988502e-02   1.3198861e-01   3.1988502e-02   1.3198861e-01   3.1988502e-02
   8.1900000e-01   8.1962037e-01   1.3192472e-01   3.1924703e-02   1.3192472e-01   3.1924703e-02   1.3192472e-01   3.1924703e-02   1.3192472e-01   3.1924703e-02
   8.1800000e-01   8.1861823e-01   1.3186124e-01   3.1860964e-02   1.3186124e-01   3.1860964e-02   1.3186124e-01   3.1860964e-02   1.3186124e-01   3.1860964e-02
   8.1700000e-01   8.1761688e-01   1.3179716e-01   3.1797361e-02   1.3179716e-01   3.1797361e-02   1.3179716e-01   3.1797361e-02   1.3179716e-01   3.1797361e-02
   8.1600000e-01   8.1661415e-01   1.3173373e-01   3.1733846e-02   1.3173373e-01   3.1733846e-02   1.3173373e-01   3.1733846e-02   1.3173373e-01   3.1733846e-02
   8.1500000e-01   8.1561197e-01   1.3167049e-01   3.1670341e-02   1.3167049e-01   3.1670341e-02   1.3167049e-01   3.1670341e-02   1.3167049e-01   3.1670341e-02
   8.1400000e-01   8.1461051e-01   1.3160670e-01   3.1607046e-02   1.3160670e-01   3.1607046e-02   1.3160670e-01   3.1607046e-02   1.3160670e-01   3.1607046e-02
   8.1300000e-01   8.1360918e-01   1.3154403e-01   3.1543857e-02   1.3154403e-01   3.1543857e-02   1.3154403e-01   3.1543857e-02   1.3154403e-01   3.1543857e-02
   8.1200000e-01   8.1260664e-01   1.3148096e-01   3.1480687e-02   1.3148096e-01   3.1480687e-02   1.3148096e-01   3.1480687e-02   1.3148096e-01   3.1480687e-02
   8.1100000e-01   8.1160449e-01   1.3141737e-01   3.1417587e-02   1.3141737e-01   3.1417587e-02   1.3141737e-01   3.1417587e-02   1.3141737e-01   3.1417587e-02
   8.1000000e-01   8.1060269e-01   1.3135466e-01   3.1354658e-02   1.3135466e-01   3.1354658e-02   1.3135466e-01   3.1354658e-02   1.3135466e-01   3.1354658e-02
