# Supplementary material for: Parallel arrangements of positive feedback loops limit cell-to-cell variability in differentiation
Source: PLoS One. 2017 Nov 29;12(11):e0188623. doi: 10.1371/journal.pone.0188623 (PMC5706692; doi:10.1371/journal.pone.0188623)
Supplement: S1 Codes — (ZIP) [file pone.0188623.s001.zip › codes/GK/AND/Residence Time/IntrinsicNoise/Parallel/initls_5L_Pr_GK.dat]

   1.8010000e+00   1.8712788e+00   4.3518762e-01   3.3518763e-01   4.3518762e-01   3.3518763e-01   4.3518762e-01   3.3518763e-01   4.3518762e-01   3.3518763e-01   4.3518762e-01   3.3518763e-01
   1.8000000e+00   1.8648503e+00   4.2829059e-01   3.2829058e-01   4.2829059e-01   3.2829058e-01   4.2829059e-01   3.2829058e-01   4.2829059e-01   3.2829058e-01   4.2829059e-01   3.2829058e-01
   1.7990000e+00   1.8601866e+00   4.2338529e-01   3.2338529e-01   4.2338529e-01   3.2338529e-01   4.2338529e-01   3.2338529e-01   4.2338529e-01   3.2338529e-01   4.2338529e-01   3.2338529e-01
   1.7980000e+00   1.8563074e+00   4.1937456e-01   3.1937457e-01   4.1937456e-01   3.1937457e-01   4.1937456e-01   3.1937457e-01   4.1937456e-01   3.1937457e-01   4.1937456e-01   3.1937457e-01
   1.7970000e+00   1.8528961e+00   4.1589321e-01   3.1589321e-01   4.1589321e-01   3.1589321e-01   4.1589321e-01   3.1589321e-01   4.1589321e-01   3.1589321e-01   4.1589321e-01   3.1589321e-01
   1.7960000e+00   1.8497999e+00   4.1276788e-01   3.1276787e-01   4.1276788e-01   3.1276787e-01   4.1276788e-01   3.1276787e-01   4.1276788e-01   3.1276787e-01   4.1276788e-01   3.1276787e-01
   1.7950000e+00   1.8469443e+00   4.0992462e-01   3.0992463e-01   4.0992462e-01   3.0992463e-01   4.0992462e-01   3.0992463e-01   4.0992462e-01   3.0992463e-01   4.0992462e-01   3.0992463e-01
   1.7940000e+00   1.8442536e+00   4.0726860e-01   3.0726860e-01   4.0726860e-01   3.0726860e-01   4.0726860e-01   3.0726860e-01   4.0726860e-01   3.0726860e-01   4.0726860e-01   3.0726860e-01
   1.7930000e+00   1.8417177e+00   4.0479550e-01   3.0479550e-01   4.0479550e-01   3.0479550e-01   4.0479550e-01   3.0479550e-01   4.0479550e-01   3.0479550e-01   4.0479550e-01   3.0479550e-01
   1.7920000e+00   1.8393119e+00   4.0246657e-01   3.0246657e-01   4.0246657e-01   3.0246657e-01   4.0246657e-01   3.0246657e-01   4.0246657e-01   3.0246657e-01   4.0246657e-01   3.0246657e-01
   1.7910000e+00   1.8369868e+00   4.0024040e-01   3.0024039e-01   4.0024040e-01   3.0024039e-01   4.0024040e-01   3.0024039e-01   4.0024040e-01   3.0024039e-01   4.0024040e-01   3.0024039e-01
   1.7900000e+00   1.8347627e+00   3.9812875e-01   2.9812875e-01   3.9812875e-01   2.9812875e-01   3.9812875e-01   2.9812875e-01   3.9812875e-01   2.9812875e-01   3.9812875e-01   2.9812875e-01
   1.7890000e+00   1.8326023e+00   3.9609539e-01   2.9609540e-01   3.9609539e-01   2.9609540e-01   3.9609539e-01   2.9609540e-01   3.9609539e-01   2.9609540e-01   3.9609539e-01   2.9609540e-01
   1.7880000e+00   1.8305268e+00   3.9415875e-01   2.9415876e-01   3.9415875e-01   2.9415876e-01   3.9415875e-01   2.9415876e-01   3.9415875e-01   2.9415876e-01   3.9415875e-01   2.9415876e-01
   1.7870000e+00   1.8284994e+00   3.9228038e-01   2.9228038e-01   3.9228038e-01   2.9228038e-01   3.9228038e-01   2.9228038e-01   3.9228038e-01   2.9228038e-01   3.9228038e-01   2.9228038e-01
   1.7860000e+00   1.8265246e+00   3.9046794e-01   2.9046795e-01   3.9046794e-01   2.9046795e-01   3.9046794e-01   2.9046795e-01   3.9046794e-01   2.9046795e-01   3.9046794e-01   2.9046795e-01
   1.7850000e+00   1.8246063e+00   3.8871734e-01   2.8871733e-01   3.8871734e-01   2.8871733e-01   3.8871734e-01   2.8871733e-01   3.8871734e-01   2.8871733e-01   3.8871734e-01   2.8871733e-01
   1.7840000e+00   1.8227218e+00   3.8701251e-01   2.8701250e-01   3.8701251e-01   2.8701250e-01   3.8701251e-01   2.8701250e-01   3.8701251e-01   2.8701250e-01   3.8701251e-01   2.8701250e-01
   1.7830000e+00   1.8208876e+00   3.8536502e-01   2.8536501e-01   3.8536502e-01   2.8536501e-01   3.8536502e-01   2.8536501e-01   3.8536502e-01   2.8536501e-01   3.8536502e-01   2.8536501e-01
   1.7820000e+00   1.8190747e+00   3.8375320e-01   2.8375321e-01   3.8375320e-01   2.8375321e-01   3.8375320e-01   2.8375321e-01   3.8375320e-01   2.8375321e-01   3.8375320e-01   2.8375321e-01
   1.7810000e+00   1.8173123e+00   3.8219026e-01   2.8219027e-01   3.8219026e-01   2.8219027e-01   3.8219026e-01   2.8219027e-01   3.8219026e-01   2.8219027e-01   3.8219026e-01   2.8219027e-01
   1.7800000e+00   1.8155620e+00   3.8065302e-01   2.8065303e-01   3.8065302e-01   2.8065303e-01   3.8065302e-01   2.8065303e-01   3.8065302e-01   2.8065303e-01   3.8065302e-01   2.8065303e-01
   1.7790000e+00   1.8138549e+00   3.7916276e-01   2.7916276e-01   3.7916276e-01   2.7916276e-01   3.7916276e-01   2.7916276e-01   3.7916276e-01   2.7916276e-01   3.7916276e-01   2.7916276e-01
   1.7780000e+00   1.8121636e+00   3.7769821e-01   2.7769821e-01   3.7769821e-01   2.7769821e-01   3.7769821e-01   2.7769821e-01   3.7769821e-01   2.7769821e-01   3.7769821e-01   2.7769821e-01
   1.7770000e+00   1.8105060e+00   3.7627087e-01   2.7627087e-01   3.7627087e-01   2.7627087e-01   3.7627087e-01   2.7627087e-01   3.7627087e-01   2.7627087e-01   3.7627087e-01   2.7627087e-01
   1.7760000e+00   1.8088762e+00   3.7488081e-01   2.7488082e-01   3.7488081e-01   2.7488082e-01   3.7488081e-01   2.7488082e-01   3.7488081e-01   2.7488082e-01   3.7488081e-01   2.7488082e-01
   1.7750000e+00   1.8072575e+00   3.7350201e-01   2.7350200e-01   3.7350201e-01   2.7350200e-01   3.7350201e-01   2.7350200e-01   3.7350201e-01   2.7350200e-01   3.7350201e-01   2.7350200e-01
   1.7740000e+00   1.8056640e+00   3.7215814e-01   2.7215814e-01   3.7215814e-01   2.7215814e-01   3.7215814e-01   2.7215814e-01   3.7215814e-01   2.7215814e-01   3.7215814e-01   2.7215814e-01
   1.7730000e+00   1.8040801e+00   3.7083326e-01   2.7083325e-01   3.7083326e-01   2.7083325e-01   3.7083326e-01   2.7083325e-01   3.7083326e-01   2.7083325e-01   3.7083326e-01   2.7083325e-01
   1.7720000e+00   1.8025282e+00   3.6953959e-01   2.6953959e-01   3.6953959e-01   2.6953959e-01   3.6953959e-01   2.6953959e-01   3.6953959e-01   2.6953959e-01   3.6953959e-01   2.6953959e-01
   1.7710000e+00   1.8009854e+00   3.6826340e-01   2.6826341e-01   3.6826340e-01   2.6826341e-01   3.6826340e-01   2.6826341e-01   3.6826340e-01   2.6826341e-01   3.6826340e-01   2.6826341e-01
   1.7700000e+00   1.7994639e+00   3.6701453e-01   2.6701453e-01   3.6701453e-01   2.6701453e-01   3.6701453e-01   2.6701453e-01   3.6701453e-01   2.6701453e-01   3.6701453e-01   2.6701453e-01
   1.7690000e+00   1.7979578e+00   3.6577977e-01   2.6577977e-01   3.6577977e-01   2.6577977e-01   3.6577977e-01   2.6577977e-01   3.6577977e-01   2.6577977e-01   3.6577977e-01   2.6577977e-01
   1.7680000e+00   1.7964660e+00   3.6456915e-01   2.6456915e-01   3.6456915e-01   2.6456915e-01   3.6456915e-01   2.6456915e-01   3.6456915e-01   2.6456915e-01   3.6456915e-01   2.6456915e-01
   1.7670000e+00   1.7949918e+00   3.6337793e-01   2.6337793e-01   3.6337793e-01   2.6337793e-01   3.6337793e-01   2.6337793e-01   3.6337793e-01   2.6337793e-01   3.6337793e-01   2.6337793e-01
   1.7660000e+00   1.7935221e+00   3.6219798e-01   2.6219799e-01   3.6219798e-01   2.6219799e-01   3.6219798e-01   2.6219799e-01   3.6219798e-01   2.6219799e-01   3.6219798e-01   2.6219799e-01
   1.7650000e+00   1.7920661e+00   3.6103818e-01   2.6103819e-01   3.6103818e-01   2.6103819e-01   3.6103818e-01   2.6103819e-01   3.6103818e-01   2.6103819e-01   3.6103818e-01   2.6103819e-01
   1.7640000e+00   1.7906373e+00   3.5990069e-01   2.5990070e-01   3.5990069e-01   2.5990070e-01   3.5990069e-01   2.5990070e-01   3.5990069e-01   2.5990070e-01   3.5990069e-01   2.5990070e-01
   1.7630000e+00   1.7891910e+00   3.5876653e-01   2.5876653e-01   3.5876653e-01   2.5876653e-01   3.5876653e-01   2.5876653e-01   3.5876653e-01   2.5876653e-01   3.5876653e-01   2.5876653e-01
   1.7620000e+00   1.7877785e+00   3.5765484e-01   2.5765484e-01   3.5765484e-01   2.5765484e-01   3.5765484e-01   2.5765484e-01   3.5765484e-01   2.5765484e-01   3.5765484e-01   2.5765484e-01
   1.7610000e+00   1.7863738e+00   3.5656468e-01   2.5656468e-01   3.5656468e-01   2.5656468e-01   3.5656468e-01   2.5656468e-01   3.5656468e-01   2.5656468e-01   3.5656468e-01   2.5656468e-01
   1.7600000e+00   1.7849773e+00   3.5547844e-01   2.5547844e-01   3.5547844e-01   2.5547844e-01   3.5547844e-01   2.5547844e-01   3.5547844e-01   2.5547844e-01   3.5547844e-01   2.5547844e-01
   1.7590000e+00   1.7835881e+00   3.5440870e-01   2.5440870e-01   3.5440870e-01   2.5440870e-01   3.5440870e-01   2.5440870e-01   3.5440870e-01   2.5440870e-01   3.5440870e-01   2.5440870e-01
   1.7580000e+00   1.7822130e+00   3.5335486e-01   2.5335486e-01   3.5335486e-01   2.5335486e-01   3.5335486e-01   2.5335486e-01   3.5335486e-01   2.5335486e-01   3.5335486e-01   2.5335486e-01
   1.7570000e+00   1.7808436e+00   3.5231333e-01   2.5231333e-01   3.5231333e-01   2.5231333e-01   3.5231333e-01   2.5231333e-01   3.5231333e-01   2.5231333e-01   3.5231333e-01   2.5231333e-01
   1.7560000e+00   1.7794873e+00   3.5128448e-01   2.5128448e-01   3.5128448e-01   2.5128448e-01   3.5128448e-01   2.5128448e-01   3.5128448e-01   2.5128448e-01   3.5128448e-01   2.5128448e-01
   1.7550000e+00   1.7781331e+00   3.5026542e-01   2.5026542e-01   3.5026542e-01   2.5026542e-01   3.5026542e-01   2.5026542e-01   3.5026542e-01   2.5026542e-01   3.5026542e-01   2.5026542e-01
   1.7540000e+00   1.7767919e+00   3.4926000e-01   2.4926000e-01   3.4926000e-01   2.4926000e-01   3.4926000e-01   2.4926000e-01   3.4926000e-01   2.4926000e-01   3.4926000e-01   2.4926000e-01
   1.7530000e+00   1.7754470e+00   3.4826224e-01   2.4826225e-01   3.4826224e-01   2.4826225e-01   3.4826224e-01   2.4826225e-01   3.4826224e-01   2.4826225e-01   3.4826224e-01   2.4826225e-01
   1.7520000e+00   1.7741164e+00   3.4727697e-01   2.4727697e-01   3.4727697e-01   2.4727697e-01   3.4727697e-01   2.4727697e-01   3.4727697e-01   2.4727697e-01   3.4727697e-01   2.4727697e-01
   1.7510000e+00   1.7727997e+00   3.4630592e-01   2.4630592e-01   3.4630592e-01   2.4630592e-01   3.4630592e-01   2.4630592e-01   3.4630592e-01   2.4630592e-01   3.4630592e-01   2.4630592e-01
   1.7500000e+00   1.7714894e+00   3.4534758e-01   2.4534758e-01   3.4534758e-01   2.4534758e-01   3.4534758e-01   2.4534758e-01   3.4534758e-01   2.4534758e-01   3.4534758e-01   2.4534758e-01
   1.7490000e+00   1.7701786e+00   3.4439014e-01   2.4439015e-01   3.4439014e-01   2.4439015e-01   3.4439014e-01   2.4439015e-01   3.4439014e-01   2.4439015e-01   3.4439014e-01   2.4439015e-01
   1.7480000e+00   1.7688836e+00   3.4345121e-01   2.4345120e-01   3.4345121e-01   2.4345120e-01   3.4345121e-01   2.4345120e-01   3.4345121e-01   2.4345120e-01   3.4345121e-01   2.4345120e-01
   1.7470000e+00   1.7675906e+00   3.4251844e-01   2.4251843e-01   3.4251844e-01   2.4251843e-01   3.4251844e-01   2.4251843e-01   3.4251844e-01   2.4251843e-01   3.4251844e-01   2.4251843e-01
   1.7460000e+00   1.7662980e+00   3.4159068e-01   2.4159069e-01   3.4159068e-01   2.4159069e-01   3.4159068e-01   2.4159069e-01   3.4159068e-01   2.4159069e-01   3.4159068e-01   2.4159069e-01
   1.7450000e+00   1.7650178e+00   3.4067847e-01   2.4067847e-01   3.4067847e-01   2.4067847e-01   3.4067847e-01   2.4067847e-01   3.4067847e-01   2.4067847e-01   3.4067847e-01   2.4067847e-01
   1.7440000e+00   1.7637421e+00   3.3977127e-01   2.3977128e-01   3.3977127e-01   2.3977128e-01   3.3977127e-01   2.3977128e-01   3.3977127e-01   2.3977128e-01   3.3977127e-01   2.3977128e-01
   1.7430000e+00   1.7624695e+00   3.3887495e-01   2.3887495e-01   3.3887495e-01   2.3887495e-01   3.3887495e-01   2.3887495e-01   3.3887495e-01   2.3887495e-01   3.3887495e-01   2.3887495e-01
   1.7420000e+00   1.7612035e+00   3.3798491e-01   2.3798490e-01   3.3798491e-01   2.3798490e-01   3.3798491e-01   2.3798490e-01   3.3798491e-01   2.3798490e-01   3.3798491e-01   2.3798490e-01
   1.7410000e+00   1.7599543e+00   3.3710747e-01   2.3710747e-01   3.3710747e-01   2.3710747e-01   3.3710747e-01   2.3710747e-01   3.3710747e-01   2.3710747e-01   3.3710747e-01   2.3710747e-01
   1.7400000e+00   1.7586991e+00   3.3623534e-01   2.3623534e-01   3.3623534e-01   2.3623534e-01   3.3623534e-01   2.3623534e-01   3.3623534e-01   2.3623534e-01   3.3623534e-01   2.3623534e-01
   1.7390000e+00   1.7574407e+00   3.3536771e-01   2.3536771e-01   3.3536771e-01   2.3536771e-01   3.3536771e-01   2.3536771e-01   3.3536771e-01   2.3536771e-01   3.3536771e-01   2.3536771e-01
   1.7380000e+00   1.7562074e+00   3.3451553e-01   2.3451552e-01   3.3451553e-01   2.3451552e-01   3.3451553e-01   2.3451552e-01   3.3451553e-01   2.3451552e-01   3.3451553e-01   2.3451552e-01
   1.7370000e+00   1.7549617e+00   3.3366591e-01   2.3366591e-01   3.3366591e-01   2.3366591e-01   3.3366591e-01   2.3366591e-01   3.3366591e-01   2.3366591e-01   3.3366591e-01   2.3366591e-01
   1.7360000e+00   1.7537236e+00   3.3282168e-01   2.3282168e-01   3.3282168e-01   2.3282168e-01   3.3282168e-01   2.3282168e-01   3.3282168e-01   2.3282168e-01   3.3282168e-01   2.3282168e-01
   1.7350000e+00   1.7524925e+00   3.3198707e-01   2.3198708e-01   3.3198707e-01   2.3198708e-01   3.3198707e-01   2.3198708e-01   3.3198707e-01   2.3198708e-01   3.3198707e-01   2.3198708e-01
   1.7340000e+00   1.7512678e+00   3.3115899e-01   2.3115899e-01   3.3115899e-01   2.3115899e-01   3.3115899e-01   2.3115899e-01   3.3115899e-01   2.3115899e-01   3.3115899e-01   2.3115899e-01
   1.7330000e+00   1.7500411e+00   3.3033745e-01   2.3033746e-01   3.3033745e-01   2.3033746e-01   3.3033745e-01   2.3033746e-01   3.3033745e-01   2.3033746e-01   3.3033745e-01   2.3033746e-01
   1.7320000e+00   1.7488272e+00   3.2952585e-01   2.2952586e-01   3.2952585e-01   2.2952586e-01   3.2952585e-01   2.2952586e-01   3.2952585e-01   2.2952586e-01   3.2952585e-01   2.2952586e-01
   1.7310000e+00   1.7476101e+00   3.2871759e-01   2.2871759e-01   3.2871759e-01   2.2871759e-01   3.2871759e-01   2.2871759e-01   3.2871759e-01   2.2871759e-01   3.2871759e-01   2.2871759e-01
   1.7300000e+00   1.7464028e+00   3.2792004e-01   2.2792005e-01   3.2792004e-01   2.2792005e-01   3.2792004e-01   2.2792005e-01   3.2792004e-01   2.2792005e-01   3.2792004e-01   2.2792005e-01
   1.7290000e+00   1.7451950e+00   3.2712346e-01   2.2712346e-01   3.2712346e-01   2.2712346e-01   3.2712346e-01   2.2712346e-01   3.2712346e-01   2.2712346e-01   3.2712346e-01   2.2712346e-01
   1.7280000e+00   1.7439889e+00   3.2633535e-01   2.2633535e-01   3.2633535e-01   2.2633535e-01   3.2633535e-01   2.2633535e-01   3.2633535e-01   2.2633535e-01   3.2633535e-01   2.2633535e-01
   1.7270000e+00   1.7427889e+00   3.2555355e-01   2.2555356e-01   3.2555355e-01   2.2555356e-01   3.2555355e-01   2.2555356e-01   3.2555355e-01   2.2555356e-01   3.2555355e-01   2.2555356e-01
   1.7260000e+00   1.7415967e+00   3.2477985e-01   2.2477986e-01   3.2477985e-01   2.2477986e-01   3.2477985e-01   2.2477986e-01   3.2477985e-01   2.2477986e-01   3.2477985e-01   2.2477986e-01
   1.7250000e+00   1.7403976e+00   3.2400628e-01   2.2400627e-01   3.2400628e-01   2.2400627e-01   3.2400628e-01   2.2400627e-01   3.2400628e-01   2.2400627e-01   3.2400628e-01   2.2400627e-01
   1.7240000e+00   1.7392179e+00   3.2324660e-01   2.2324660e-01   3.2324660e-01   2.2324660e-01   3.2324660e-01   2.2324660e-01   3.2324660e-01   2.2324660e-01   3.2324660e-01   2.2324660e-01
   1.7230000e+00   1.7380267e+00   3.2248844e-01   2.2248845e-01   3.2248844e-01   2.2248845e-01   3.2248844e-01   2.2248845e-01   3.2248844e-01   2.2248845e-01   3.2248844e-01   2.2248845e-01
   1.7220000e+00   1.7368390e+00   3.2173166e-01   2.2173166e-01   3.2173166e-01   2.2173166e-01   3.2173166e-01   2.2173166e-01   3.2173166e-01   2.2173166e-01   3.2173166e-01   2.2173166e-01
   1.7210000e+00   1.7356577e+00   3.2098769e-01   2.2098770e-01   3.2098769e-01   2.2098770e-01   3.2098769e-01   2.2098770e-01   3.2098769e-01   2.2098770e-01   3.2098769e-01   2.2098770e-01
   1.7200000e+00   1.7344904e+00   3.2024717e-01   2.2024718e-01   3.2024717e-01   2.2024718e-01   3.2024717e-01   2.2024718e-01   3.2024717e-01   2.2024718e-01   3.2024717e-01   2.2024718e-01
   1.7190000e+00   1.7333082e+00   3.1950747e-01   2.1950747e-01   3.1950747e-01   2.1950747e-01   3.1950747e-01   2.1950747e-01   3.1950747e-01   2.1950747e-01   3.1950747e-01   2.1950747e-01
   1.7180000e+00   1.7321346e+00   3.1877680e-01   2.1877681e-01   3.1877680e-01   2.1877681e-01   3.1877680e-01   2.1877681e-01   3.1877680e-01   2.1877681e-01   3.1877680e-01   2.1877681e-01
   1.7170000e+00   1.7309726e+00   3.1805395e-01   2.1805394e-01   3.1805395e-01   2.1805394e-01   3.1805395e-01   2.1805394e-01   3.1805395e-01   2.1805394e-01   3.1805395e-01   2.1805394e-01
   1.7160000e+00   1.7298050e+00   3.1733328e-01   2.1733328e-01   3.1733328e-01   2.1733328e-01   3.1733328e-01   2.1733328e-01   3.1733328e-01   2.1733328e-01   3.1733328e-01   2.1733328e-01
   1.7150000e+00   1.7286400e+00   3.1661517e-01   2.1661516e-01   3.1661517e-01   2.1661516e-01   3.1661517e-01   2.1661516e-01   3.1661517e-01   2.1661516e-01   3.1661517e-01   2.1661516e-01
   1.7140000e+00   1.7274873e+00   3.1590817e-01   2.1590816e-01   3.1590817e-01   2.1590816e-01   3.1590817e-01   2.1590816e-01   3.1590817e-01   2.1590816e-01   3.1590817e-01   2.1590816e-01
   1.7130000e+00   1.7263144e+00   3.1519744e-01   2.1519745e-01   3.1519744e-01   2.1519745e-01   3.1519744e-01   2.1519745e-01   3.1519744e-01   2.1519745e-01   3.1519744e-01   2.1519745e-01
   1.7120000e+00   1.7251743e+00   3.1450058e-01   2.1450058e-01   3.1450058e-01   2.1450058e-01   3.1450058e-01   2.1450058e-01   3.1450058e-01   2.1450058e-01   3.1450058e-01   2.1450058e-01
   1.7110000e+00   1.7240229e+00   3.1380446e-01   2.1380447e-01   3.1380446e-01   2.1380447e-01   3.1380446e-01   2.1380447e-01   3.1380446e-01   2.1380447e-01   3.1380446e-01   2.1380447e-01
   1.7100000e+00   1.7228627e+00   3.1311114e-01   2.1311114e-01   3.1311114e-01   2.1311114e-01   3.1311114e-01   2.1311114e-01   3.1311114e-01   2.1311114e-01   3.1311114e-01   2.1311114e-01
   1.7090000e+00   1.7217198e+00   3.1242497e-01   2.1242496e-01   3.1242497e-01   2.1242496e-01   3.1242497e-01   2.1242496e-01   3.1242497e-01   2.1242496e-01   3.1242497e-01   2.1242496e-01
   1.7080000e+00   1.7205666e+00   3.1174071e-01   2.1174071e-01   3.1174071e-01   2.1174071e-01   3.1174071e-01   2.1174071e-01   3.1174071e-01   2.1174071e-01   3.1174071e-01   2.1174071e-01
   1.7070000e+00   1.7194276e+00   3.1106152e-01   2.1106152e-01   3.1106152e-01   2.1106152e-01   3.1106152e-01   2.1106152e-01   3.1106152e-01   2.1106152e-01   3.1106152e-01   2.1106152e-01
   1.7060000e+00   1.7182910e+00   3.1039058e-01   2.1039058e-01   3.1039058e-01   2.1039058e-01   3.1039058e-01   2.1039058e-01   3.1039058e-01   2.1039058e-01   3.1039058e-01   2.1039058e-01
   1.7050000e+00   1.7171463e+00   3.0972188e-01   2.0972188e-01   3.0972188e-01   2.0972188e-01   3.0972188e-01   2.0972188e-01   3.0972188e-01   2.0972188e-01   3.0972188e-01   2.0972188e-01
   1.7040000e+00   1.7160140e+00   3.0905590e-01   2.0905590e-01   3.0905590e-01   2.0905590e-01   3.0905590e-01   2.0905590e-01   3.0905590e-01   2.0905590e-01   3.0905590e-01   2.0905590e-01
   1.7030000e+00   1.7148754e+00   3.0839300e-01   2.0839300e-01   3.0839300e-01   2.0839300e-01   3.0839300e-01   2.0839300e-01   3.0839300e-01   2.0839300e-01   3.0839300e-01   2.0839300e-01
   1.7020000e+00   1.7137402e+00   3.0773701e-01   2.0773702e-01   3.0773701e-01   2.0773702e-01   3.0773701e-01   2.0773702e-01   3.0773701e-01   2.0773702e-01   3.0773701e-01   2.0773702e-01
   1.7010000e+00   1.7126119e+00   3.0708373e-01   2.0708372e-01   3.0708373e-01   2.0708372e-01   3.0708373e-01   2.0708372e-01   3.0708373e-01   2.0708372e-01   3.0708373e-01   2.0708372e-01
   1.7000000e+00   1.7114811e+00   3.0643583e-01   2.0643583e-01   3.0643583e-01   2.0643583e-01   3.0643583e-01   2.0643583e-01   3.0643583e-01   2.0643583e-01   3.0643583e-01   2.0643583e-01
   1.6990000e+00   1.7103586e+00   3.0579193e-01   2.0579194e-01   3.0579193e-01   2.0579194e-01   3.0579193e-01   2.0579194e-01   3.0579193e-01   2.0579194e-01   3.0579193e-01   2.0579194e-01
   1.6980000e+00   1.7092282e+00   3.0515091e-01   2.0515092e-01   3.0515091e-01   2.0515092e-01   3.0515091e-01   2.0515092e-01   3.0515091e-01   2.0515092e-01   3.0515091e-01   2.0515092e-01
   1.6970000e+00   1.7081100e+00   3.0451559e-01   2.0451559e-01   3.0451559e-01   2.0451559e-01   3.0451559e-01   2.0451559e-01   3.0451559e-01   2.0451559e-01   3.0451559e-01   2.0451559e-01
   1.6960000e+00   1.7069854e+00   3.0387883e-01   2.0387883e-01   3.0387883e-01   2.0387883e-01   3.0387883e-01   2.0387883e-01   3.0387883e-01   2.0387883e-01   3.0387883e-01   2.0387883e-01
   1.6950000e+00   1.7058741e+00   3.0325429e-01   2.0325430e-01   3.0325429e-01   2.0325430e-01   3.0325429e-01   2.0325430e-01   3.0325429e-01   2.0325430e-01   3.0325429e-01   2.0325430e-01
   1.6940000e+00   1.7047489e+00   3.0262412e-01   2.0262413e-01   3.0262412e-01   2.0262413e-01   3.0262412e-01   2.0262413e-01   3.0262412e-01   2.0262413e-01   3.0262412e-01   2.0262413e-01
   1.6930000e+00   1.7036282e+00   3.0200365e-01   2.0200366e-01   3.0200365e-01   2.0200366e-01   3.0200365e-01   2.0200366e-01   3.0200365e-01   2.0200366e-01   3.0200365e-01   2.0200366e-01
   1.6920000e+00   1.7025194e+00   3.0138489e-01   2.0138488e-01   3.0138489e-01   2.0138488e-01   3.0138489e-01   2.0138488e-01   3.0138489e-01   2.0138488e-01   3.0138489e-01   2.0138488e-01
   1.6910000e+00   1.7014099e+00   3.0077423e-01   2.0077422e-01   3.0077423e-01   2.0077422e-01   3.0077423e-01   2.0077422e-01   3.0077423e-01   2.0077422e-01   3.0077423e-01   2.0077422e-01
   1.6900000e+00   1.7002984e+00   3.0016446e-01   2.0016446e-01   3.0016446e-01   2.0016446e-01   3.0016446e-01   2.0016446e-01   3.0016446e-01   2.0016446e-01   3.0016446e-01   2.0016446e-01
   1.6890000e+00   1.6991861e+00   2.9955561e-01   1.9955561e-01   2.9955561e-01   1.9955561e-01   2.9955561e-01   1.9955561e-01   2.9955561e-01   1.9955561e-01   2.9955561e-01   1.9955561e-01
   1.6880000e+00   1.6980806e+00   2.9895044e-01   1.9895043e-01   2.9895044e-01   1.9895043e-01   2.9895044e-01   1.9895043e-01   2.9895044e-01   1.9895043e-01   2.9895044e-01   1.9895043e-01
   1.6870000e+00   1.6969639e+00   2.9834737e-01   1.9834737e-01   2.9834737e-01   1.9834737e-01   2.9834737e-01   1.9834737e-01   2.9834737e-01   1.9834737e-01   2.9834737e-01   1.9834737e-01
   1.6860000e+00   1.6958640e+00   2.9775431e-01   1.9775431e-01   2.9775431e-01   1.9775431e-01   2.9775431e-01   1.9775431e-01   2.9775431e-01   1.9775431e-01   2.9775431e-01   1.9775431e-01
   1.6850000e+00   1.6947616e+00   2.9715988e-01   1.9715988e-01   2.9715988e-01   1.9715988e-01   2.9715988e-01   1.9715988e-01   2.9715988e-01   1.9715988e-01   2.9715988e-01   1.9715988e-01
   1.6840000e+00   1.6936559e+00   2.9656575e-01   1.9656574e-01   2.9656575e-01   1.9656574e-01   2.9656575e-01   1.9656574e-01   2.9656575e-01   1.9656574e-01   2.9656575e-01   1.9656574e-01
   1.6830000e+00   1.6925547e+00   2.9598031e-01   1.9598030e-01   2.9598031e-01   1.9598030e-01   2.9598031e-01   1.9598030e-01   2.9598031e-01   1.9598030e-01   2.9598031e-01   1.9598030e-01
   1.6820000e+00   1.6914575e+00   2.9539704e-01   1.9539704e-01   2.9539704e-01   1.9539704e-01   2.9539704e-01   1.9539704e-01   2.9539704e-01   1.9539704e-01   2.9539704e-01   1.9539704e-01
   1.6810000e+00   1.6903614e+00   2.9481704e-01   1.9481705e-01   2.9481704e-01   1.9481705e-01   2.9481704e-01   1.9481705e-01   2.9481704e-01   1.9481705e-01   2.9481704e-01   1.9481705e-01
   1.6800000e+00   1.6892609e+00   2.9423904e-01   1.9423904e-01   2.9423904e-01   1.9423904e-01   2.9423904e-01   1.9423904e-01   2.9423904e-01   1.9423904e-01   2.9423904e-01   1.9423904e-01
   1.6790000e+00   1.6881646e+00   2.9366181e-01   1.9366180e-01   2.9366181e-01   1.9366180e-01   2.9366181e-01   1.9366180e-01   2.9366181e-01   1.9366180e-01   2.9366181e-01   1.9366180e-01
   1.6780000e+00   1.6870693e+00   2.9309259e-01   1.9309258e-01   2.9309259e-01   1.9309258e-01   2.9309259e-01   1.9309258e-01   2.9309259e-01   1.9309258e-01   2.9309259e-01   1.9309258e-01
   1.6770000e+00   1.6859873e+00   2.9252513e-01   1.9252512e-01   2.9252513e-01   1.9252512e-01   2.9252513e-01   1.9252512e-01   2.9252513e-01   1.9252512e-01   2.9252513e-01   1.9252512e-01
   1.6760000e+00   1.6848851e+00   2.9195861e-01   1.9195860e-01   2.9195861e-01   1.9195860e-01   2.9195861e-01   1.9195860e-01   2.9195861e-01   1.9195860e-01   2.9195861e-01   1.9195860e-01
   1.6750000e+00   1.6837934e+00   2.9139487e-01   1.9139488e-01   2.9139487e-01   1.9139488e-01   2.9139487e-01   1.9139488e-01   2.9139487e-01   1.9139488e-01   2.9139487e-01   1.9139488e-01
   1.6740000e+00   1.6827091e+00   2.9083745e-01   1.9083744e-01   2.9083745e-01   1.9083744e-01   2.9083745e-01   1.9083744e-01   2.9083745e-01   1.9083744e-01   2.9083745e-01   1.9083744e-01
   1.6730000e+00   1.6816252e+00   2.9028179e-01   1.9028180e-01   2.9028179e-01   1.9028180e-01   2.9028179e-01   1.9028180e-01   2.9028179e-01   1.9028180e-01   2.9028179e-01   1.9028180e-01
   1.6720000e+00   1.6805347e+00   2.8972732e-01   1.8972732e-01   2.8972732e-01   1.8972732e-01   2.8972732e-01   1.8972732e-01   2.8972732e-01   1.8972732e-01   2.8972732e-01   1.8972732e-01
   1.6710000e+00   1.6794508e+00   2.8917672e-01   1.8917671e-01   2.8917672e-01   1.8917671e-01   2.8917672e-01   1.8917671e-01   2.8917672e-01   1.8917671e-01   2.8917672e-01   1.8917671e-01
   1.6700000e+00   1.6783590e+00   2.8862609e-01   1.8862610e-01   2.8862609e-01   1.8862610e-01   2.8862609e-01   1.8862610e-01   2.8862609e-01   1.8862610e-01   2.8862609e-01   1.8862610e-01
   1.6690000e+00   1.6772831e+00   2.8808551e-01   1.8808550e-01   2.8808551e-01   1.8808550e-01   2.8808551e-01   1.8808550e-01   2.8808551e-01   1.8808550e-01   2.8808551e-01   1.8808550e-01
   1.6680000e+00   1.6761913e+00   2.8754062e-01   1.8754063e-01   2.8754062e-01   1.8754063e-01   2.8754062e-01   1.8754063e-01   2.8754062e-01   1.8754063e-01   2.8754062e-01   1.8754063e-01
   1.6670000e+00   1.6751119e+00   2.8700238e-01   1.8700238e-01   2.8700238e-01   1.8700238e-01   2.8700238e-01   1.8700238e-01   2.8700238e-01   1.8700238e-01   2.8700238e-01   1.8700238e-01
   1.6660000e+00   1.6740320e+00   2.8646465e-01   1.8646465e-01   2.8646465e-01   1.8646465e-01   2.8646465e-01   1.8646465e-01   2.8646465e-01   1.8646465e-01   2.8646465e-01   1.8646465e-01
   1.6650000e+00   1.6729613e+00   2.8593279e-01   1.8593279e-01   2.8593279e-01   1.8593279e-01   2.8593279e-01   1.8593279e-01   2.8593279e-01   1.8593279e-01   2.8593279e-01   1.8593279e-01
   1.6640000e+00   1.6718748e+00   2.8539957e-01   1.8539958e-01   2.8539957e-01   1.8539958e-01   2.8539957e-01   1.8539958e-01   2.8539957e-01   1.8539958e-01   2.8539957e-01   1.8539958e-01
   1.6630000e+00   1.6707981e+00   2.8487181e-01   1.8487180e-01   2.8487181e-01   1.8487180e-01   2.8487181e-01   1.8487180e-01   2.8487181e-01   1.8487180e-01   2.8487181e-01   1.8487180e-01
   1.6620000e+00   1.6697213e+00   2.8434517e-01   1.8434518e-01   2.8434517e-01   1.8434518e-01   2.8434517e-01   1.8434518e-01   2.8434517e-01   1.8434518e-01   2.8434517e-01   1.8434518e-01
   1.6610000e+00   1.6686531e+00   2.8382391e-01   1.8382392e-01   2.8382391e-01   1.8382392e-01   2.8382391e-01   1.8382392e-01   2.8382391e-01   1.8382392e-01   2.8382391e-01   1.8382392e-01
   1.6600000e+00   1.6675689e+00   2.8330007e-01   1.8330007e-01   2.8330007e-01   1.8330007e-01   2.8330007e-01   1.8330007e-01   2.8330007e-01   1.8330007e-01   2.8330007e-01   1.8330007e-01
   1.6590000e+00   1.6665034e+00   2.8278289e-01   1.8278289e-01   2.8278289e-01   1.8278289e-01   2.8278289e-01   1.8278289e-01   2.8278289e-01   1.8278289e-01   2.8278289e-01   1.8278289e-01
   1.6580000e+00   1.6654262e+00   2.8226647e-01   1.8226648e-01   2.8226647e-01   1.8226648e-01   2.8226647e-01   1.8226648e-01   2.8226647e-01   1.8226648e-01   2.8226647e-01   1.8226648e-01
   1.6570000e+00   1.6643624e+00   2.8175682e-01   1.8175682e-01   2.8175682e-01   1.8175682e-01   2.8175682e-01   1.8175682e-01   2.8175682e-01   1.8175682e-01   2.8175682e-01   1.8175682e-01
   1.6560000e+00   1.6632774e+00   2.8124253e-01   1.8124252e-01   2.8124253e-01   1.8124252e-01   2.8124253e-01   1.8124252e-01   2.8124253e-01   1.8124252e-01   2.8124253e-01   1.8124252e-01
   1.6550000e+00   1.6622107e+00   2.8073401e-01   1.8073402e-01   2.8073401e-01   1.8073402e-01   2.8073401e-01   1.8073402e-01   2.8073401e-01   1.8073402e-01   2.8073401e-01   1.8073402e-01
   1.6540000e+00   1.6611460e+00   2.8023263e-01   1.8023262e-01   2.8023263e-01   1.8023262e-01   2.8023263e-01   1.8023262e-01   2.8023263e-01   1.8023262e-01   2.8023263e-01   1.8023262e-01
   1.6530000e+00   1.6600772e+00   2.7972572e-01   1.7972573e-01   2.7972572e-01   1.7972573e-01   2.7972572e-01   1.7972573e-01   2.7972572e-01   1.7972573e-01   2.7972572e-01   1.7972573e-01
   1.6520000e+00   1.6590125e+00   2.7922611e-01   1.7922611e-01   2.7922611e-01   1.7922611e-01   2.7922611e-01   1.7922611e-01   2.7922611e-01   1.7922611e-01   2.7922611e-01   1.7922611e-01
   1.6510000e+00   1.6579417e+00   2.7872672e-01   1.7872672e-01   2.7872672e-01   1.7872672e-01   2.7872672e-01   1.7872672e-01   2.7872672e-01   1.7872672e-01   2.7872672e-01   1.7872672e-01
   1.6500000e+00   1.6568776e+00   2.7823322e-01   1.7823321e-01   2.7823322e-01   1.7823321e-01   2.7823322e-01   1.7823321e-01   2.7823322e-01   1.7823321e-01   2.7823322e-01   1.7823321e-01
   1.6490000e+00   1.6558132e+00   2.7773636e-01   1.7773637e-01   2.7773636e-01   1.7773637e-01   2.7773636e-01   1.7773637e-01   2.7773636e-01   1.7773637e-01   2.7773636e-01   1.7773637e-01
   1.6480000e+00   1.6547494e+00   2.7724608e-01   1.7724607e-01   2.7724608e-01   1.7724607e-01   2.7724608e-01   1.7724607e-01   2.7724608e-01   1.7724607e-01   2.7724608e-01   1.7724607e-01
   1.6470000e+00   1.6536854e+00   2.7675669e-01   1.7675668e-01   2.7675669e-01   1.7675668e-01   2.7675669e-01   1.7675668e-01   2.7675669e-01   1.7675668e-01   2.7675669e-01   1.7675668e-01
   1.6460000e+00   1.6526217e+00   2.7626838e-01   1.7626838e-01   2.7626838e-01   1.7626838e-01   2.7626838e-01   1.7626838e-01   2.7626838e-01   1.7626838e-01   2.7626838e-01   1.7626838e-01
   1.6450000e+00   1.6515586e+00   2.7578664e-01   1.7578665e-01   2.7578664e-01   1.7578665e-01   2.7578664e-01   1.7578665e-01   2.7578664e-01   1.7578665e-01   2.7578664e-01   1.7578665e-01
   1.6440000e+00   1.6505008e+00   2.7530194e-01   1.7530195e-01   2.7530194e-01   1.7530195e-01   2.7530194e-01   1.7530195e-01   2.7530194e-01   1.7530195e-01   2.7530194e-01   1.7530195e-01
   1.6430000e+00   1.6494371e+00   2.7482190e-01   1.7482190e-01   2.7482190e-01   1.7482190e-01   2.7482190e-01   1.7482190e-01   2.7482190e-01   1.7482190e-01   2.7482190e-01   1.7482190e-01
   1.6420000e+00   1.6483788e+00   2.7434385e-01   1.7434385e-01   2.7434385e-01   1.7434385e-01   2.7434385e-01   1.7434385e-01   2.7434385e-01   1.7434385e-01   2.7434385e-01   1.7434385e-01
   1.6410000e+00   1.6473241e+00   2.7386933e-01   1.7386932e-01   2.7386933e-01   1.7386932e-01   2.7386933e-01   1.7386932e-01   2.7386933e-01   1.7386932e-01   2.7386933e-01   1.7386932e-01
   1.6400000e+00   1.6462636e+00   2.7339723e-01   1.7339722e-01   2.7339723e-01   1.7339722e-01   2.7339723e-01   1.7339722e-01   2.7339723e-01   1.7339722e-01   2.7339723e-01   1.7339722e-01
   1.6390000e+00   1.6452115e+00   2.7292535e-01   1.7292535e-01   2.7292535e-01   1.7292535e-01   2.7292535e-01   1.7292535e-01   2.7292535e-01   1.7292535e-01   2.7292535e-01   1.7292535e-01
   1.6380000e+00   1.6441488e+00   2.7245552e-01   1.7245552e-01   2.7245552e-01   1.7245552e-01   2.7245552e-01   1.7245552e-01   2.7245552e-01   1.7245552e-01   2.7245552e-01   1.7245552e-01
   1.6370000e+00   1.6430877e+00   2.7198651e-01   1.7198651e-01   2.7198651e-01   1.7198651e-01   2.7198651e-01   1.7198651e-01   2.7198651e-01   1.7198651e-01   2.7198651e-01   1.7198651e-01
   1.6360000e+00   1.6420340e+00   2.7152158e-01   1.7152157e-01   2.7152158e-01   1.7152157e-01   2.7152158e-01   1.7152157e-01   2.7152158e-01   1.7152157e-01   2.7152158e-01   1.7152157e-01
   1.6350000e+00   1.6409823e+00   2.7105898e-01   1.7105897e-01   2.7105898e-01   1.7105897e-01   2.7105898e-01   1.7105897e-01   2.7105898e-01   1.7105897e-01   2.7105898e-01   1.7105897e-01
   1.6340000e+00   1.6399315e+00   2.7059864e-01   1.7059864e-01   2.7059864e-01   1.7059864e-01   2.7059864e-01   1.7059864e-01   2.7059864e-01   1.7059864e-01   2.7059864e-01   1.7059864e-01
   1.6330000e+00   1.6388727e+00   2.7013742e-01   1.7013741e-01   2.7013742e-01   1.7013741e-01   2.7013742e-01   1.7013741e-01   2.7013742e-01   1.7013741e-01   2.7013742e-01   1.7013741e-01
   1.6320000e+00   1.6378218e+00   2.6968239e-01   1.6968238e-01   2.6968239e-01   1.6968238e-01   2.6968239e-01   1.6968238e-01   2.6968239e-01   1.6968238e-01   2.6968239e-01   1.6968238e-01
   1.6310000e+00   1.6367709e+00   2.6922825e-01   1.6922826e-01   2.6922825e-01   1.6922826e-01   2.6922825e-01   1.6922826e-01   2.6922825e-01   1.6922826e-01   2.6922825e-01   1.6922826e-01
   1.6300000e+00   1.6357145e+00   2.6877528e-01   1.6877527e-01   2.6877528e-01   1.6877527e-01   2.6877528e-01   1.6877527e-01   2.6877528e-01   1.6877527e-01   2.6877528e-01   1.6877527e-01
   1.6290000e+00   1.6346650e+00   2.6832278e-01   1.6832278e-01   2.6832278e-01   1.6832278e-01   2.6832278e-01   1.6832278e-01   2.6832278e-01   1.6832278e-01   2.6832278e-01   1.6832278e-01
   1.6280000e+00   1.6336145e+00   2.6787313e-01   1.6787313e-01   2.6787313e-01   1.6787313e-01   2.6787313e-01   1.6787313e-01   2.6787313e-01   1.6787313e-01   2.6787313e-01   1.6787313e-01
   1.6270000e+00   1.6325683e+00   2.6742781e-01   1.6742781e-01   2.6742781e-01   1.6742781e-01   2.6742781e-01   1.6742781e-01   2.6742781e-01   1.6742781e-01   2.6742781e-01   1.6742781e-01
   1.6260000e+00   1.6315180e+00   2.6698301e-01   1.6698301e-01   2.6698301e-01   1.6698301e-01   2.6698301e-01   1.6698301e-01   2.6698301e-01   1.6698301e-01   2.6698301e-01   1.6698301e-01
   1.6250000e+00   1.6304668e+00   2.6653822e-01   1.6653822e-01   2.6653822e-01   1.6653822e-01   2.6653822e-01   1.6653822e-01   2.6653822e-01   1.6653822e-01   2.6653822e-01   1.6653822e-01
   1.6240000e+00   1.6294147e+00   2.6609745e-01   1.6609745e-01   2.6609745e-01   1.6609745e-01   2.6609745e-01   1.6609745e-01   2.6609745e-01   1.6609745e-01   2.6609745e-01   1.6609745e-01
   1.6230000e+00   1.6283673e+00   2.6565786e-01   1.6565787e-01   2.6565786e-01   1.6565787e-01   2.6565786e-01   1.6565787e-01   2.6565786e-01   1.6565787e-01   2.6565786e-01   1.6565787e-01
   1.6220000e+00   1.6273208e+00   2.6522041e-01   1.6522042e-01   2.6522041e-01   1.6522042e-01   2.6522041e-01   1.6522042e-01   2.6522041e-01   1.6522042e-01   2.6522041e-01   1.6522042e-01
   1.6210000e+00   1.6262780e+00   2.6478438e-01   1.6478440e-01   2.6478438e-01   1.6478440e-01   2.6478438e-01   1.6478440e-01   2.6478438e-01   1.6478440e-01   2.6478438e-01   1.6478440e-01
   1.6200000e+00   1.6252266e+00   2.6434919e-01   1.6434920e-01   2.6434919e-01   1.6434920e-01   2.6434919e-01   1.6434920e-01   2.6434919e-01   1.6434920e-01   2.6434919e-01   1.6434920e-01
   1.6190000e+00   1.6241883e+00   2.6391970e-01   1.6391969e-01   2.6391970e-01   1.6391969e-01   2.6391970e-01   1.6391969e-01   2.6391970e-01   1.6391969e-01   2.6391970e-01   1.6391969e-01
   1.6180000e+00   1.6231380e+00   2.6348916e-01   1.6348915e-01   2.6348916e-01   1.6348915e-01   2.6348916e-01   1.6348915e-01   2.6348916e-01   1.6348915e-01   2.6348916e-01   1.6348915e-01
   1.6170000e+00   1.6220942e+00   2.6306094e-01   1.6306094e-01   2.6306094e-01   1.6306094e-01   2.6306094e-01   1.6306094e-01   2.6306094e-01   1.6306094e-01   2.6306094e-01   1.6306094e-01
   1.6160000e+00   1.6210486e+00   2.6263368e-01   1.6263369e-01   2.6263368e-01   1.6263369e-01   2.6263368e-01   1.6263369e-01   2.6263368e-01   1.6263369e-01   2.6263368e-01   1.6263369e-01
   1.6150000e+00   1.6199982e+00   2.6220762e-01   1.6220761e-01   2.6220762e-01   1.6220761e-01   2.6220762e-01   1.6220761e-01   2.6220762e-01   1.6220761e-01   2.6220762e-01   1.6220761e-01
   1.6140000e+00   1.6189599e+00   2.6178634e-01   1.6178634e-01   2.6178634e-01   1.6178634e-01   2.6178634e-01   1.6178634e-01   2.6178634e-01   1.6178634e-01   2.6178634e-01   1.6178634e-01
   1.6130000e+00   1.6179206e+00   2.6136630e-01   1.6136630e-01   2.6136630e-01   1.6136630e-01   2.6136630e-01   1.6136630e-01   2.6136630e-01   1.6136630e-01   2.6136630e-01   1.6136630e-01
   1.6120000e+00   1.6168821e+00   2.6094661e-01   1.6094661e-01   2.6094661e-01   1.6094661e-01   2.6094661e-01   1.6094661e-01   2.6094661e-01   1.6094661e-01   2.6094661e-01   1.6094661e-01
   1.6110000e+00   1.6158313e+00   2.6052849e-01   1.6052848e-01   2.6052849e-01   1.6052848e-01   2.6052849e-01   1.6052848e-01   2.6052849e-01   1.6052848e-01   2.6052849e-01   1.6052848e-01
   1.6100000e+00   1.6147887e+00   2.6011045e-01   1.6011046e-01   2.6011045e-01   1.6011046e-01   2.6011045e-01   1.6011046e-01   2.6011045e-01   1.6011046e-01   2.6011045e-01   1.6011046e-01
   1.6090000e+00   1.6137554e+00   2.5969865e-01   1.5969863e-01   2.5969865e-01   1.5969863e-01   2.5969865e-01   1.5969863e-01   2.5969865e-01   1.5969863e-01   2.5969865e-01   1.5969863e-01
   1.6080000e+00   1.6127076e+00   2.5928326e-01   1.5928327e-01   2.5928326e-01   1.5928327e-01   2.5928326e-01   1.5928327e-01   2.5928326e-01   1.5928327e-01   2.5928326e-01   1.5928327e-01
   1.6070000e+00   1.6116653e+00   2.5887221e-01   1.5887220e-01   2.5887221e-01   1.5887220e-01   2.5887221e-01   1.5887220e-01   2.5887221e-01   1.5887220e-01   2.5887221e-01   1.5887220e-01
   1.6060000e+00   1.6106364e+00   2.5846612e-01   1.5846612e-01   2.5846612e-01   1.5846612e-01   2.5846612e-01   1.5846612e-01   2.5846612e-01   1.5846612e-01   2.5846612e-01   1.5846612e-01
   1.6050000e+00   1.6095884e+00   2.5805684e-01   1.5805683e-01   2.5805684e-01   1.5805683e-01   2.5805684e-01   1.5805683e-01   2.5805684e-01   1.5805683e-01   2.5805684e-01   1.5805683e-01
   1.6040000e+00   1.6085594e+00   2.5765290e-01   1.5765290e-01   2.5765290e-01   1.5765290e-01   2.5765290e-01   1.5765290e-01   2.5765290e-01   1.5765290e-01   2.5765290e-01   1.5765290e-01
   1.6030000e+00   1.6075112e+00   2.5724503e-01   1.5724503e-01   2.5724503e-01   1.5724503e-01   2.5724503e-01   1.5724503e-01   2.5724503e-01   1.5724503e-01   2.5724503e-01   1.5724503e-01
   1.6020000e+00   1.6064728e+00   2.5684202e-01   1.5684201e-01   2.5684202e-01   1.5684201e-01   2.5684202e-01   1.5684201e-01   2.5684202e-01   1.5684201e-01   2.5684202e-01   1.5684201e-01
   1.6010000e+00   1.6054455e+00   2.5644441e-01   1.5644441e-01   2.5644441e-01   1.5644441e-01   2.5644441e-01   1.5644441e-01   2.5644441e-01   1.5644441e-01   2.5644441e-01   1.5644441e-01
   1.6000000e+00   1.6044073e+00   2.5604401e-01   1.5604402e-01   2.5604401e-01   1.5604402e-01   2.5604401e-01   1.5604402e-01   2.5604401e-01   1.5604402e-01   2.5604401e-01   1.5604402e-01
   1.5990000e+00   1.6033633e+00   2.5564636e-01   1.5564635e-01   2.5564636e-01   1.5564635e-01   2.5564636e-01   1.5564635e-01   2.5564636e-01   1.5564635e-01   2.5564636e-01   1.5564635e-01
   1.5980000e+00   1.6023240e+00   2.5524807e-01   1.5524807e-01   2.5524807e-01   1.5524807e-01   2.5524807e-01   1.5524807e-01   2.5524807e-01   1.5524807e-01   2.5524807e-01   1.5524807e-01
   1.5970000e+00   1.6012928e+00   2.5485444e-01   1.5485444e-01   2.5485444e-01   1.5485444e-01   2.5485444e-01   1.5485444e-01   2.5485444e-01   1.5485444e-01   2.5485444e-01   1.5485444e-01
   1.5960000e+00   1.6002576e+00   2.5446199e-01   1.5446200e-01   2.5446199e-01   1.5446200e-01   2.5446199e-01   1.5446200e-01   2.5446199e-01   1.5446200e-01   2.5446199e-01   1.5446200e-01
   1.5950000e+00   1.5992173e+00   2.5406906e-01   1.5406905e-01   2.5406906e-01   1.5406905e-01   2.5406906e-01   1.5406905e-01   2.5406906e-01   1.5406905e-01   2.5406906e-01   1.5406905e-01
   1.5940000e+00   1.5981878e+00   2.5368064e-01   1.5368064e-01   2.5368064e-01   1.5368064e-01   2.5368064e-01   1.5368064e-01   2.5368064e-01   1.5368064e-01   2.5368064e-01   1.5368064e-01
   1.5930000e+00   1.5971593e+00   2.5329277e-01   1.5329276e-01   2.5329277e-01   1.5329276e-01   2.5329277e-01   1.5329276e-01   2.5329277e-01   1.5329276e-01   2.5329277e-01   1.5329276e-01
   1.5920000e+00   1.5961117e+00   2.5290290e-01   1.5290289e-01   2.5290290e-01   1.5290289e-01   2.5290290e-01   1.5290289e-01   2.5290290e-01   1.5290289e-01   2.5290290e-01   1.5290289e-01
   1.5910000e+00   1.5950824e+00   2.5252006e-01   1.5252007e-01   2.5252006e-01   1.5252007e-01   2.5252006e-01   1.5252007e-01   2.5252006e-01   1.5252007e-01   2.5252006e-01   1.5252007e-01
   1.5900000e+00   1.5940536e+00   2.5213610e-01   1.5213609e-01   2.5213610e-01   1.5213609e-01   2.5213610e-01   1.5213609e-01   2.5213610e-01   1.5213609e-01   2.5213610e-01   1.5213609e-01
   1.5890000e+00   1.5930193e+00   2.5175139e-01   1.5175139e-01   2.5175139e-01   1.5175139e-01   2.5175139e-01   1.5175139e-01   2.5175139e-01   1.5175139e-01   2.5175139e-01   1.5175139e-01
   1.5880000e+00   1.5919823e+00   2.5137291e-01   1.5137291e-01   2.5137291e-01   1.5137291e-01   2.5137291e-01   1.5137291e-01   2.5137291e-01   1.5137291e-01   2.5137291e-01   1.5137291e-01
   1.5870000e+00   1.5909472e+00   2.5099082e-01   1.5099085e-01   2.5099082e-01   1.5099085e-01   2.5099082e-01   1.5099085e-01   2.5099082e-01   1.5099085e-01   2.5099082e-01   1.5099085e-01
   1.5860000e+00   1.5899186e+00   2.5061296e-01   1.5061297e-01   2.5061296e-01   1.5061297e-01   2.5061296e-01   1.5061297e-01   2.5061296e-01   1.5061297e-01   2.5061296e-01   1.5061297e-01
   1.5850000e+00   1.5888899e+00   2.5023887e-01   1.5023886e-01   2.5023887e-01   1.5023886e-01   2.5023887e-01   1.5023886e-01   2.5023887e-01   1.5023886e-01   2.5023887e-01   1.5023886e-01
   1.5840000e+00   1.5878612e+00   2.4986293e-01   1.4986293e-01   2.4986293e-01   1.4986293e-01   2.4986293e-01   1.4986293e-01   2.4986293e-01   1.4986293e-01   2.4986293e-01   1.4986293e-01
   1.5830000e+00   1.5868253e+00   2.4948807e-01   1.4948807e-01   2.4948807e-01   1.4948807e-01   2.4948807e-01   1.4948807e-01   2.4948807e-01   1.4948807e-01   2.4948807e-01   1.4948807e-01
   1.5820000e+00   1.5857941e+00   2.4911548e-01   1.4911546e-01   2.4911548e-01   1.4911546e-01   2.4911548e-01   1.4911546e-01   2.4911548e-01   1.4911546e-01   2.4911548e-01   1.4911546e-01
   1.5810000e+00   1.5847602e+00   2.4874501e-01   1.4874502e-01   2.4874501e-01   1.4874502e-01   2.4874501e-01   1.4874502e-01   2.4874501e-01   1.4874502e-01   2.4874501e-01   1.4874502e-01
   1.5800000e+00   1.5837348e+00   2.4837578e-01   1.4837577e-01   2.4837578e-01   1.4837577e-01   2.4837578e-01   1.4837577e-01   2.4837578e-01   1.4837577e-01   2.4837578e-01   1.4837577e-01
   1.5790000e+00   1.5826982e+00   2.4800703e-01   1.4800703e-01   2.4800703e-01   1.4800703e-01   2.4800703e-01   1.4800703e-01   2.4800703e-01   1.4800703e-01   2.4800703e-01   1.4800703e-01
   1.5780000e+00   1.5816801e+00   2.4764269e-01   1.4764269e-01   2.4764269e-01   1.4764269e-01   2.4764269e-01   1.4764269e-01   2.4764269e-01   1.4764269e-01   2.4764269e-01   1.4764269e-01
   1.5770000e+00   1.5806429e+00   2.4727483e-01   1.4727482e-01   2.4727483e-01   1.4727482e-01   2.4727483e-01   1.4727482e-01   2.4727483e-01   1.4727482e-01   2.4727483e-01   1.4727482e-01
   1.5760000e+00   1.5796166e+00   2.4691267e-01   1.4691267e-01   2.4691267e-01   1.4691267e-01   2.4691267e-01   1.4691267e-01   2.4691267e-01   1.4691267e-01   2.4691267e-01   1.4691267e-01
   1.5750000e+00   1.5785900e+00   2.4655040e-01   1.4655040e-01   2.4655040e-01   1.4655040e-01   2.4655040e-01   1.4655040e-01   2.4655040e-01   1.4655040e-01   2.4655040e-01   1.4655040e-01
   1.5740000e+00   1.5775633e+00   2.4618929e-01   1.4618929e-01   2.4618929e-01   1.4618929e-01   2.4618929e-01   1.4618929e-01   2.4618929e-01   1.4618929e-01   2.4618929e-01   1.4618929e-01
   1.5730000e+00   1.5765350e+00   2.4582933e-01   1.4582933e-01   2.4582933e-01   1.4582933e-01   2.4582933e-01   1.4582933e-01   2.4582933e-01   1.4582933e-01   2.4582933e-01   1.4582933e-01
   1.5720000e+00   1.5754998e+00   2.4546993e-01   1.4546992e-01   2.4546993e-01   1.4546992e-01   2.4546993e-01   1.4546992e-01   2.4546993e-01   1.4546992e-01   2.4546993e-01   1.4546992e-01
   1.5710000e+00   1.5744736e+00   2.4511361e-01   1.4511361e-01   2.4511361e-01   1.4511361e-01   2.4511361e-01   1.4511361e-01   2.4511361e-01   1.4511361e-01   2.4511361e-01   1.4511361e-01
   1.5700000e+00   1.5734478e+00   2.4475659e-01   1.4475658e-01   2.4475659e-01   1.4475658e-01   2.4475659e-01   1.4475658e-01   2.4475659e-01   1.4475658e-01   2.4475659e-01   1.4475658e-01
   1.5690000e+00   1.5724155e+00   2.4440138e-01   1.4440138e-01   2.4440138e-01   1.4440138e-01   2.4440138e-01   1.4440138e-01   2.4440138e-01   1.4440138e-01   2.4440138e-01   1.4440138e-01
   1.5680000e+00   1.5713898e+00   2.4404846e-01   1.4404847e-01   2.4404846e-01   1.4404847e-01   2.4404846e-01   1.4404847e-01   2.4404846e-01   1.4404847e-01   2.4404846e-01   1.4404847e-01
   1.5670000e+00   1.5703694e+00   2.4369851e-01   1.4369850e-01   2.4369851e-01   1.4369850e-01   2.4369851e-01   1.4369850e-01   2.4369851e-01   1.4369850e-01   2.4369851e-01   1.4369850e-01
   1.5660000e+00   1.5693421e+00   2.4334662e-01   1.4334661e-01   2.4334662e-01   1.4334661e-01   2.4334662e-01   1.4334661e-01   2.4334662e-01   1.4334661e-01   2.4334662e-01   1.4334661e-01
   1.5650000e+00   1.5683123e+00   2.4299821e-01   1.4299820e-01   2.4299821e-01   1.4299820e-01   2.4299821e-01   1.4299820e-01   2.4299821e-01   1.4299820e-01   2.4299821e-01   1.4299820e-01
   1.5640000e+00   1.5672893e+00   2.4264836e-01   1.4264835e-01   2.4264836e-01   1.4264835e-01   2.4264836e-01   1.4264835e-01   2.4264836e-01   1.4264835e-01   2.4264836e-01   1.4264835e-01
   1.5630000e+00   1.5662635e+00   2.4230319e-01   1.4230320e-01   2.4230319e-01   1.4230320e-01   2.4230319e-01   1.4230320e-01   2.4230319e-01   1.4230320e-01   2.4230319e-01   1.4230320e-01
   1.5620000e+00   1.5652373e+00   2.4195767e-01   1.4195767e-01   2.4195767e-01   1.4195767e-01   2.4195767e-01   1.4195767e-01   2.4195767e-01   1.4195767e-01   2.4195767e-01   1.4195767e-01
   1.5610000e+00   1.5642105e+00   2.4161265e-01   1.4161265e-01   2.4161265e-01   1.4161265e-01   2.4161265e-01   1.4161265e-01   2.4161265e-01   1.4161265e-01   2.4161265e-01   1.4161265e-01
   1.5600000e+00   1.5631854e+00   2.4126902e-01   1.4126901e-01   2.4126902e-01   1.4126901e-01   2.4126902e-01   1.4126901e-01   2.4126902e-01   1.4126901e-01   2.4126902e-01   1.4126901e-01
   1.5590000e+00   1.5621648e+00   2.4092873e-01   1.4092874e-01   2.4092873e-01   1.4092874e-01   2.4092873e-01   1.4092874e-01   2.4092873e-01   1.4092874e-01   2.4092873e-01   1.4092874e-01
   1.5580000e+00   1.5611439e+00   2.4058853e-01   1.4058852e-01   2.4058853e-01   1.4058852e-01   2.4058853e-01   1.4058852e-01   2.4058853e-01   1.4058852e-01   2.4058853e-01   1.4058852e-01
   1.5570000e+00   1.5601180e+00   2.4024979e-01   1.4024979e-01   2.4024979e-01   1.4024979e-01   2.4024979e-01   1.4024979e-01   2.4024979e-01   1.4024979e-01   2.4024979e-01   1.4024979e-01
   1.5560000e+00   1.5590907e+00   2.3990908e-01   1.3990908e-01   2.3990908e-01   1.3990908e-01   2.3990908e-01   1.3990908e-01   2.3990908e-01   1.3990908e-01   2.3990908e-01   1.3990908e-01
   1.5550000e+00   1.5580742e+00   2.3957526e-01   1.3957526e-01   2.3957526e-01   1.3957526e-01   2.3957526e-01   1.3957526e-01   2.3957526e-01   1.3957526e-01   2.3957526e-01   1.3957526e-01
   1.5540000e+00   1.5570455e+00   2.3923866e-01   1.3923866e-01   2.3923866e-01   1.3923866e-01   2.3923866e-01   1.3923866e-01   2.3923866e-01   1.3923866e-01   2.3923866e-01   1.3923866e-01
   1.5530000e+00   1.5560171e+00   2.3890241e-01   1.3890241e-01   2.3890241e-01   1.3890241e-01   2.3890241e-01   1.3890241e-01   2.3890241e-01   1.3890241e-01   2.3890241e-01   1.3890241e-01
   1.5520000e+00   1.5550001e+00   2.3857091e-01   1.3857090e-01   2.3857091e-01   1.3857090e-01   2.3857091e-01   1.3857090e-01   2.3857091e-01   1.3857090e-01   2.3857091e-01   1.3857090e-01
   1.5510000e+00   1.5539743e+00   2.3823689e-01   1.3823690e-01   2.3823689e-01   1.3823690e-01   2.3823689e-01   1.3823690e-01   2.3823689e-01   1.3823690e-01   2.3823689e-01   1.3823690e-01
   1.5500000e+00   1.5529545e+00   2.3790703e-01   1.3790703e-01   2.3790703e-01   1.3790703e-01   2.3790703e-01   1.3790703e-01   2.3790703e-01   1.3790703e-01   2.3790703e-01   1.3790703e-01
   1.5490000e+00   1.5519337e+00   2.3757713e-01   1.3757713e-01   2.3757713e-01   1.3757713e-01   2.3757713e-01   1.3757713e-01   2.3757713e-01   1.3757713e-01   2.3757713e-01   1.3757713e-01
   1.5480000e+00   1.5509093e+00   2.3724973e-01   1.3724972e-01   2.3724973e-01   1.3724972e-01   2.3724973e-01   1.3724972e-01   2.3724973e-01   1.3724972e-01   2.3724973e-01   1.3724972e-01
   1.5470000e+00   1.5498830e+00   2.3692143e-01   1.3692144e-01   2.3692143e-01   1.3692144e-01   2.3692143e-01   1.3692144e-01   2.3692143e-01   1.3692144e-01   2.3692143e-01   1.3692144e-01
   1.5460000e+00   1.5488648e+00   2.3659628e-01   1.3659628e-01   2.3659628e-01   1.3659628e-01   2.3659628e-01   1.3659628e-01   2.3659628e-01   1.3659628e-01   2.3659628e-01   1.3659628e-01
   1.5450000e+00   1.5478353e+00   2.3626871e-01   1.3626871e-01   2.3626871e-01   1.3626871e-01   2.3626871e-01   1.3626871e-01   2.3626871e-01   1.3626871e-01   2.3626871e-01   1.3626871e-01
   1.5440000e+00   1.5468186e+00   2.3594511e-01   1.3594510e-01   2.3594511e-01   1.3594510e-01   2.3594511e-01   1.3594510e-01   2.3594511e-01   1.3594510e-01   2.3594511e-01   1.3594510e-01
   1.5430000e+00   1.5458010e+00   2.3562326e-01   1.3562325e-01   2.3562326e-01   1.3562325e-01   2.3562326e-01   1.3562325e-01   2.3562326e-01   1.3562325e-01   2.3562326e-01   1.3562325e-01
   1.5420000e+00   1.5447843e+00   2.3530114e-01   1.3530113e-01   2.3530114e-01   1.3530113e-01   2.3530114e-01   1.3530113e-01   2.3530114e-01   1.3530113e-01   2.3530114e-01   1.3530113e-01
   1.5410000e+00   1.5437551e+00   2.3498012e-01   1.3498013e-01   2.3498012e-01   1.3498013e-01   2.3498012e-01   1.3498013e-01   2.3498012e-01   1.3498013e-01   2.3498012e-01   1.3498013e-01
   1.5400000e+00   1.5427385e+00   2.3466061e-01   1.3466062e-01   2.3466061e-01   1.3466062e-01   2.3466061e-01   1.3466062e-01   2.3466061e-01   1.3466062e-01   2.3466061e-01   1.3466062e-01
   1.5390000e+00   1.5417211e+00   2.3434322e-01   1.3434323e-01   2.3434322e-01   1.3434323e-01   2.3434322e-01   1.3434323e-01   2.3434322e-01   1.3434323e-01   2.3434322e-01   1.3434323e-01
   1.5380000e+00   1.5406961e+00   2.3402463e-01   1.3402463e-01   2.3402463e-01   1.3402463e-01   2.3402463e-01   1.3402463e-01   2.3402463e-01   1.3402463e-01   2.3402463e-01   1.3402463e-01
   1.5370000e+00   1.5396833e+00   2.3371017e-01   1.3371017e-01   2.3371017e-01   1.3371017e-01   2.3371017e-01   1.3371017e-01   2.3371017e-01   1.3371017e-01   2.3371017e-01   1.3371017e-01
   1.5360000e+00   1.5386587e+00   2.3339570e-01   1.3339569e-01   2.3339570e-01   1.3339569e-01   2.3339570e-01   1.3339569e-01   2.3339570e-01   1.3339569e-01   2.3339570e-01   1.3339569e-01
   1.5350000e+00   1.5376413e+00   2.3308181e-01   1.3308180e-01   2.3308181e-01   1.3308180e-01   2.3308181e-01   1.3308180e-01   2.3308181e-01   1.3308180e-01   2.3308181e-01   1.3308180e-01
   1.5340000e+00   1.5366248e+00   2.3276723e-01   1.3276723e-01   2.3276723e-01   1.3276723e-01   2.3276723e-01   1.3276723e-01   2.3276723e-01   1.3276723e-01   2.3276723e-01   1.3276723e-01
   1.5330000e+00   1.5355949e+00   2.3245466e-01   1.3245466e-01   2.3245466e-01   1.3245466e-01   2.3245466e-01   1.3245466e-01   2.3245466e-01   1.3245466e-01   2.3245466e-01   1.3245466e-01
   1.5320000e+00   1.5345884e+00   2.3214540e-01   1.3214539e-01   2.3214540e-01   1.3214539e-01   2.3214540e-01   1.3214539e-01   2.3214540e-01   1.3214539e-01   2.3214540e-01   1.3214539e-01
   1.5310000e+00   1.5335614e+00   2.3183377e-01   1.3183376e-01   2.3183377e-01   1.3183376e-01   2.3183377e-01   1.3183376e-01   2.3183377e-01   1.3183376e-01   2.3183377e-01   1.3183376e-01
   1.5300000e+00   1.5325446e+00   2.3152634e-01   1.3152634e-01   2.3152634e-01   1.3152634e-01   2.3152634e-01   1.3152634e-01   2.3152634e-01   1.3152634e-01   2.3152634e-01   1.3152634e-01
   1.5290000e+00   1.5315274e+00   2.3121921e-01   1.3121922e-01   2.3121921e-01   1.3121922e-01   2.3121921e-01   1.3121922e-01   2.3121921e-01   1.3121922e-01   2.3121921e-01   1.3121922e-01
   1.5280000e+00   1.5305102e+00   2.3091313e-01   1.3091312e-01   2.3091313e-01   1.3091312e-01   2.3091313e-01   1.3091312e-01   2.3091313e-01   1.3091312e-01   2.3091313e-01   1.3091312e-01
   1.5270000e+00   1.5294929e+00   2.3060711e-01   1.3060711e-01   2.3060711e-01   1.3060711e-01   2.3060711e-01   1.3060711e-01   2.3060711e-01   1.3060711e-01   2.3060711e-01   1.3060711e-01
   1.5260000e+00   1.5284764e+00   2.3030280e-01   1.3030280e-01   2.3030280e-01   1.3030280e-01   2.3030280e-01   1.3030280e-01   2.3030280e-01   1.3030280e-01   2.3030280e-01   1.3030280e-01
   1.5250000e+00   1.5274477e+00   2.2999754e-01   1.2999754e-01   2.2999754e-01   1.2999754e-01   2.2999754e-01   1.2999754e-01   2.2999754e-01   1.2999754e-01   2.2999754e-01   1.2999754e-01
   1.5240000e+00   1.5264401e+00   2.2969682e-01   1.2969683e-01   2.2969682e-01   1.2969683e-01   2.2969682e-01   1.2969683e-01   2.2969682e-01   1.2969683e-01   2.2969682e-01   1.2969683e-01
   1.5230000e+00   1.5254182e+00   2.2939483e-01   1.2939483e-01   2.2939483e-01   1.2939483e-01   2.2939483e-01   1.2939483e-01   2.2939483e-01   1.2939483e-01   2.2939483e-01   1.2939483e-01
   1.5220000e+00   1.5244008e+00   2.2909363e-01   1.2909362e-01   2.2909363e-01   1.2909362e-01   2.2909363e-01   1.2909362e-01   2.2909363e-01   1.2909362e-01   2.2909363e-01   1.2909362e-01
   1.5210000e+00   1.5233809e+00   2.2879415e-01   1.2879414e-01   2.2879415e-01   1.2879414e-01   2.2879415e-01   1.2879414e-01   2.2879415e-01   1.2879414e-01   2.2879415e-01   1.2879414e-01
   1.5200000e+00   1.5223653e+00   2.2849593e-01   1.2849592e-01   2.2849593e-01   1.2849592e-01   2.2849593e-01   1.2849592e-01   2.2849593e-01   1.2849592e-01   2.2849593e-01   1.2849592e-01
   1.5190000e+00   1.5213517e+00   2.2819907e-01   1.2819906e-01   2.2819907e-01   1.2819906e-01   2.2819907e-01   1.2819906e-01   2.2819907e-01   1.2819906e-01   2.2819907e-01   1.2819906e-01
   1.5180000e+00   1.5203393e+00   2.2790262e-01   1.2790262e-01   2.2790262e-01   1.2790262e-01   2.2790262e-01   1.2790262e-01   2.2790262e-01   1.2790262e-01   2.2790262e-01   1.2790262e-01
   1.5170000e+00   1.5193126e+00   2.2760685e-01   1.2760685e-01   2.2760685e-01   1.2760685e-01   2.2760685e-01   1.2760685e-01   2.2760685e-01   1.2760685e-01   2.2760685e-01   1.2760685e-01
   1.5160000e+00   1.5183054e+00   2.2731308e-01   1.2731308e-01   2.2731308e-01   1.2731308e-01   2.2731308e-01   1.2731308e-01   2.2731308e-01   1.2731308e-01   2.2731308e-01   1.2731308e-01
   1.5150000e+00   1.5172847e+00   2.2702028e-01   1.2702027e-01   2.2702028e-01   1.2702027e-01   2.2702028e-01   1.2702027e-01   2.2702028e-01   1.2702027e-01   2.2702028e-01   1.2702027e-01
   1.5140000e+00   1.5162696e+00   2.2672564e-01   1.2672564e-01   2.2672564e-01   1.2672564e-01   2.2672564e-01   1.2672564e-01   2.2672564e-01   1.2672564e-01   2.2672564e-01   1.2672564e-01
   1.5130000e+00   1.5152535e+00   2.2643479e-01   1.2643479e-01   2.2643479e-01   1.2643479e-01   2.2643479e-01   1.2643479e-01   2.2643479e-01   1.2643479e-01   2.2643479e-01   1.2643479e-01
   1.5120000e+00   1.5142365e+00   2.2614463e-01   1.2614463e-01   2.2614463e-01   1.2614463e-01   2.2614463e-01   1.2614463e-01   2.2614463e-01   1.2614463e-01   2.2614463e-01   1.2614463e-01
   1.5110000e+00   1.5132197e+00   2.2585519e-01   1.2585520e-01   2.2585519e-01   1.2585520e-01   2.2585519e-01   1.2585520e-01   2.2585519e-01   1.2585520e-01   2.2585519e-01   1.2585520e-01
   1.5100000e+00   1.5122027e+00   2.2556530e-01   1.2556530e-01   2.2556530e-01   1.2556530e-01   2.2556530e-01   1.2556530e-01   2.2556530e-01   1.2556530e-01   2.2556530e-01   1.2556530e-01
   1.5090000e+00   1.5111850e+00   2.2527667e-01   1.2527667e-01   2.2527667e-01   1.2527667e-01   2.2527667e-01   1.2527667e-01   2.2527667e-01   1.2527667e-01   2.2527667e-01   1.2527667e-01
   1.5080000e+00   1.5101794e+00   2.2499275e-01   1.2499276e-01   2.2499275e-01   1.2499276e-01   2.2499275e-01   1.2499276e-01   2.2499275e-01   1.2499276e-01   2.2499275e-01   1.2499276e-01
   1.5070000e+00   1.5091539e+00   2.2470531e-01   1.2470530e-01   2.2470531e-01   1.2470530e-01   2.2470531e-01   1.2470530e-01   2.2470531e-01   1.2470530e-01   2.2470531e-01   1.2470530e-01
   1.5060000e+00   1.5081402e+00   2.2442037e-01   1.2442038e-01   2.2442037e-01   1.2442038e-01   2.2442037e-01   1.2442038e-01   2.2442037e-01   1.2442038e-01   2.2442037e-01   1.2442038e-01
   1.5050000e+00   1.5071284e+00   2.2413594e-01   1.2413595e-01   2.2413594e-01   1.2413595e-01   2.2413594e-01   1.2413595e-01   2.2413594e-01   1.2413595e-01   2.2413594e-01   1.2413595e-01
   1.5040000e+00   1.5061112e+00   2.2385366e-01   1.2385365e-01   2.2385366e-01   1.2385365e-01   2.2385366e-01   1.2385365e-01   2.2385366e-01   1.2385365e-01   2.2385366e-01   1.2385365e-01
   1.5030000e+00   1.5050994e+00   2.2357164e-01   1.2357164e-01   2.2357164e-01   1.2357164e-01   2.2357164e-01   1.2357164e-01   2.2357164e-01   1.2357164e-01   2.2357164e-01   1.2357164e-01
   1.5020000e+00   1.5040885e+00   2.2329086e-01   1.2329086e-01   2.2329086e-01   1.2329086e-01   2.2329086e-01   1.2329086e-01   2.2329086e-01   1.2329086e-01   2.2329086e-01   1.2329086e-01
   1.5010000e+00   1.5030711e+00   2.2300941e-01   1.2300941e-01   2.2300941e-01   1.2300941e-01   2.2300941e-01   1.2300941e-01   2.2300941e-01   1.2300941e-01   2.2300941e-01   1.2300941e-01
   1.5000000e+00   1.5020545e+00   2.2272914e-01   1.2272914e-01   2.2272914e-01   1.2272914e-01   2.2272914e-01   1.2272914e-01   2.2272914e-01   1.2272914e-01   2.2272914e-01   1.2272914e-01
   1.4990000e+00   1.5010405e+00   2.2245241e-01   1.2245241e-01   2.2245241e-01   1.2245241e-01   2.2245241e-01   1.2245241e-01   2.2245241e-01   1.2245241e-01   2.2245241e-01   1.2245241e-01
   1.4980000e+00   1.5000220e+00   2.2217310e-01   1.2217309e-01   2.2217310e-01   1.2217309e-01   2.2217310e-01   1.2217309e-01   2.2217310e-01   1.2217309e-01   2.2217310e-01   1.2217309e-01
   1.4970000e+00   1.4990151e+00   2.2189672e-01   1.2189672e-01   2.2189672e-01   1.2189672e-01   2.2189672e-01   1.2189672e-01   2.2189672e-01   1.2189672e-01   2.2189672e-01   1.2189672e-01
   1.4960000e+00   1.4979969e+00   2.2162174e-01   1.2162174e-01   2.2162174e-01   1.2162174e-01   2.2162174e-01   1.2162174e-01   2.2162174e-01   1.2162174e-01   2.2162174e-01   1.2162174e-01
   1.4950000e+00   1.4969899e+00   2.2134673e-01   1.2134673e-01   2.2134673e-01   1.2134673e-01   2.2134673e-01   1.2134673e-01   2.2134673e-01   1.2134673e-01   2.2134673e-01   1.2134673e-01
   1.4940000e+00   1.4959741e+00   2.2107227e-01   1.2107228e-01   2.2107227e-01   1.2107228e-01   2.2107227e-01   1.2107228e-01   2.2107227e-01   1.2107228e-01   2.2107227e-01   1.2107228e-01
   1.4930000e+00   1.4949576e+00   2.2079895e-01   1.2079894e-01   2.2079895e-01   1.2079894e-01   2.2079895e-01   1.2079894e-01   2.2079895e-01   1.2079894e-01   2.2079895e-01   1.2079894e-01
   1.4920000e+00   1.4939407e+00   2.2052657e-01   1.2052657e-01   2.2052657e-01   1.2052657e-01   2.2052657e-01   1.2052657e-01   2.2052657e-01   1.2052657e-01   2.2052657e-01   1.2052657e-01
   1.4910000e+00   1.4929341e+00   2.2025360e-01   1.2025361e-01   2.2025360e-01   1.2025361e-01   2.2025360e-01   1.2025361e-01   2.2025360e-01   1.2025361e-01   2.2025360e-01   1.2025361e-01
   1.4900000e+00   1.4919288e+00   2.1998510e-01   1.1998509e-01   2.1998510e-01   1.1998509e-01   2.1998510e-01   1.1998509e-01   2.1998510e-01   1.1998509e-01   2.1998510e-01   1.1998509e-01
   1.4890000e+00   1.4909019e+00   2.1971415e-01   1.1971415e-01   2.1971415e-01   1.1971415e-01   2.1971415e-01   1.1971415e-01   2.1971415e-01   1.1971415e-01   2.1971415e-01   1.1971415e-01
   1.4880000e+00   1.4898901e+00   2.1944571e-01   1.1944570e-01   2.1944571e-01   1.1944570e-01   2.1944571e-01   1.1944570e-01   2.1944571e-01   1.1944570e-01   2.1944571e-01   1.1944570e-01
   1.4870000e+00   1.4888772e+00   2.1917670e-01   1.1917670e-01   2.1917670e-01   1.1917670e-01   2.1917670e-01   1.1917670e-01   2.1917670e-01   1.1917670e-01   2.1917670e-01   1.1917670e-01
   1.4860000e+00   1.4878701e+00   2.1891011e-01   1.1891011e-01   2.1891011e-01   1.1891011e-01   2.1891011e-01   1.1891011e-01   2.1891011e-01   1.1891011e-01   2.1891011e-01   1.1891011e-01
   1.4850000e+00   1.4868548e+00   2.1864357e-01   1.1864356e-01   2.1864357e-01   1.1864356e-01   2.1864357e-01   1.1864356e-01   2.1864357e-01   1.1864356e-01   2.1864357e-01   1.1864356e-01
   1.4840000e+00   1.4858404e+00   2.1837713e-01   1.1837712e-01   2.1837713e-01   1.1837712e-01   2.1837713e-01   1.1837712e-01   2.1837713e-01   1.1837712e-01   2.1837713e-01   1.1837712e-01
   1.4830000e+00   1.4848232e+00   2.1811184e-01   1.1811183e-01   2.1811184e-01   1.1811183e-01   2.1811184e-01   1.1811183e-01   2.1811184e-01   1.1811183e-01   2.1811184e-01   1.1811183e-01
   1.4820000e+00   1.4838220e+00   2.1784969e-01   1.1784970e-01   2.1784969e-01   1.1784970e-01   2.1784969e-01   1.1784970e-01   2.1784969e-01   1.1784970e-01   2.1784969e-01   1.1784970e-01
   1.4810000e+00   1.4827997e+00   2.1758505e-01   1.1758505e-01   2.1758505e-01   1.1758505e-01   2.1758505e-01   1.1758505e-01   2.1758505e-01   1.1758505e-01   2.1758505e-01   1.1758505e-01
   1.4800000e+00   1.4817923e+00   2.1732375e-01   1.1732375e-01   2.1732375e-01   1.1732375e-01   2.1732375e-01   1.1732375e-01   2.1732375e-01   1.1732375e-01   2.1732375e-01   1.1732375e-01
   1.4790000e+00   1.4807819e+00   2.1706221e-01   1.1706222e-01   2.1706221e-01   1.1706222e-01   2.1706221e-01   1.1706222e-01   2.1706221e-01   1.1706222e-01   2.1706221e-01   1.1706222e-01
   1.4780000e+00   1.4797691e+00   2.1680062e-01   1.1680062e-01   2.1680062e-01   1.1680062e-01   2.1680062e-01   1.1680062e-01   2.1680062e-01   1.1680062e-01   2.1680062e-01   1.1680062e-01
   1.4770000e+00   1.4787600e+00   2.1654165e-01   1.1654164e-01   2.1654165e-01   1.1654164e-01   2.1654165e-01   1.1654164e-01   2.1654165e-01   1.1654164e-01   2.1654165e-01   1.1654164e-01
   1.4760000e+00   1.4777457e+00   2.1628294e-01   1.1628295e-01   2.1628294e-01   1.1628295e-01   2.1628294e-01   1.1628295e-01   2.1628294e-01   1.1628295e-01   2.1628294e-01   1.1628295e-01
   1.4750000e+00   1.4767397e+00   2.1602462e-01   1.1602461e-01   2.1602462e-01   1.1602461e-01   2.1602462e-01   1.1602461e-01   2.1602462e-01   1.1602461e-01   2.1602462e-01   1.1602461e-01
   1.4740000e+00   1.4757237e+00   2.1576722e-01   1.1576722e-01   2.1576722e-01   1.1576722e-01   2.1576722e-01   1.1576722e-01   2.1576722e-01   1.1576722e-01   2.1576722e-01   1.1576722e-01
   1.4730000e+00   1.4747098e+00   2.1551007e-01   1.1551007e-01   2.1551007e-01   1.1551007e-01   2.1551007e-01   1.1551007e-01   2.1551007e-01   1.1551007e-01   2.1551007e-01   1.1551007e-01
   1.4720000e+00   1.4737012e+00   2.1525344e-01   1.1525344e-01   2.1525344e-01   1.1525344e-01   2.1525344e-01   1.1525344e-01   2.1525344e-01   1.1525344e-01   2.1525344e-01   1.1525344e-01
   1.4710000e+00   1.4726837e+00   2.1499794e-01   1.1499794e-01   2.1499794e-01   1.1499794e-01   2.1499794e-01   1.1499794e-01   2.1499794e-01   1.1499794e-01   2.1499794e-01   1.1499794e-01
   1.4700000e+00   1.4716788e+00   2.1474551e-01   1.1474551e-01   2.1474551e-01   1.1474551e-01   2.1474551e-01   1.1474551e-01   2.1474551e-01   1.1474551e-01   2.1474551e-01   1.1474551e-01
   1.4690000e+00   1.4706613e+00   2.1449029e-01   1.1449029e-01   2.1449029e-01   1.1449029e-01   2.1449029e-01   1.1449029e-01   2.1449029e-01   1.1449029e-01   2.1449029e-01   1.1449029e-01
   1.4680000e+00   1.4696567e+00   2.1423960e-01   1.1423960e-01   2.1423960e-01   1.1423960e-01   2.1423960e-01   1.1423960e-01   2.1423960e-01   1.1423960e-01   2.1423960e-01   1.1423960e-01
   1.4670000e+00   1.4686402e+00   2.1398609e-01   1.1398609e-01   2.1398609e-01   1.1398609e-01   2.1398609e-01   1.1398609e-01   2.1398609e-01   1.1398609e-01   2.1398609e-01   1.1398609e-01
   1.4660000e+00   1.4676339e+00   2.1373618e-01   1.1373617e-01   2.1373618e-01   1.1373617e-01   2.1373618e-01   1.1373617e-01   2.1373618e-01   1.1373617e-01   2.1373618e-01   1.1373617e-01
   1.4650000e+00   1.4666200e+00   2.1348433e-01   1.1348434e-01   2.1348433e-01   1.1348434e-01   2.1348433e-01   1.1348434e-01   2.1348433e-01   1.1348434e-01   2.1348433e-01   1.1348434e-01
   1.4640000e+00   1.4656108e+00   2.1323365e-01   1.1323365e-01   2.1323365e-01   1.1323365e-01   2.1323365e-01   1.1323365e-01   2.1323365e-01   1.1323365e-01   2.1323365e-01   1.1323365e-01
   1.4630000e+00   1.4646052e+00   2.1298526e-01   1.1298527e-01   2.1298526e-01   1.1298527e-01   2.1298526e-01   1.1298527e-01   2.1298526e-01   1.1298527e-01   2.1298526e-01   1.1298527e-01
   1.4620000e+00   1.4635898e+00   2.1273770e-01   1.1273769e-01   2.1273770e-01   1.1273769e-01   2.1273770e-01   1.1273769e-01   2.1273770e-01   1.1273769e-01   2.1273770e-01   1.1273769e-01
   1.4610000e+00   1.4625823e+00   2.1248954e-01   1.1248955e-01   2.1248954e-01   1.1248955e-01   2.1248954e-01   1.1248955e-01   2.1248954e-01   1.1248955e-01   2.1248954e-01   1.1248955e-01
   1.4600000e+00   1.4615699e+00   2.1224406e-01   1.1224406e-01   2.1224406e-01   1.1224406e-01   2.1224406e-01   1.1224406e-01   2.1224406e-01   1.1224406e-01   2.1224406e-01   1.1224406e-01
   1.4590000e+00   1.4605592e+00   2.1199622e-01   1.1199622e-01   2.1199622e-01   1.1199622e-01   2.1199622e-01   1.1199622e-01   2.1199622e-01   1.1199622e-01   2.1199622e-01   1.1199622e-01
   1.4580000e+00   1.4595493e+00   2.1175284e-01   1.1175284e-01   2.1175284e-01   1.1175284e-01   2.1175284e-01   1.1175284e-01   2.1175284e-01   1.1175284e-01   2.1175284e-01   1.1175284e-01
   1.4570000e+00   1.4585477e+00   2.1150850e-01   1.1150851e-01   2.1150850e-01   1.1150851e-01   2.1150850e-01   1.1150851e-01   2.1150850e-01   1.1150851e-01   2.1150850e-01   1.1150851e-01
   1.4560000e+00   1.4575307e+00   2.1126342e-01   1.1126341e-01   2.1126342e-01   1.1126341e-01   2.1126342e-01   1.1126341e-01   2.1126342e-01   1.1126341e-01   2.1126342e-01   1.1126341e-01
   1.4550000e+00   1.4565202e+00   2.1102012e-01   1.1102013e-01   2.1102012e-01   1.1102013e-01   2.1102012e-01   1.1102013e-01   2.1102012e-01   1.1102013e-01   2.1102012e-01   1.1102013e-01
   1.4540000e+00   1.4555099e+00   2.1077819e-01   1.1077819e-01   2.1077819e-01   1.1077819e-01   2.1077819e-01   1.1077819e-01   2.1077819e-01   1.1077819e-01   2.1077819e-01   1.1077819e-01
   1.4530000e+00   1.4545031e+00   2.1053707e-01   1.1053707e-01   2.1053707e-01   1.1053707e-01   2.1053707e-01   1.1053707e-01   2.1053707e-01   1.1053707e-01   2.1053707e-01   1.1053707e-01
   1.4520000e+00   1.4534899e+00   2.1029564e-01   1.1029564e-01   2.1029564e-01   1.1029564e-01   2.1029564e-01   1.1029564e-01   2.1029564e-01   1.1029564e-01   2.1029564e-01   1.1029564e-01
   1.4510000e+00   1.4524801e+00   2.1005537e-01   1.1005538e-01   2.1005537e-01   1.1005538e-01   2.1005537e-01   1.1005538e-01   2.1005537e-01   1.1005538e-01   2.1005537e-01   1.1005538e-01
   1.4500000e+00   1.4514761e+00   2.0981712e-01   1.0981712e-01   2.0981712e-01   1.0981712e-01   2.0981712e-01   1.0981712e-01   2.0981712e-01   1.0981712e-01   2.0981712e-01   1.0981712e-01
   1.4490000e+00   1.4504680e+00   2.0957829e-01   1.0957828e-01   2.0957829e-01   1.0957828e-01   2.0957829e-01   1.0957828e-01   2.0957829e-01   1.0957828e-01   2.0957829e-01   1.0957828e-01
   1.4480000e+00   1.4494514e+00   2.0933960e-01   1.0933961e-01   2.0933960e-01   1.0933961e-01   2.0933960e-01   1.0933961e-01   2.0933960e-01   1.0933961e-01   2.0933960e-01   1.0933961e-01
   1.4470000e+00   1.4484508e+00   2.0910291e-01   1.0910292e-01   2.0910291e-01   1.0910292e-01   2.0910291e-01   1.0910292e-01   2.0910291e-01   1.0910292e-01   2.0910291e-01   1.0910292e-01
   1.4460000e+00   1.4474400e+00   2.0886665e-01   1.0886665e-01   2.0886665e-01   1.0886665e-01   2.0886665e-01   1.0886665e-01   2.0886665e-01   1.0886665e-01   2.0886665e-01   1.0886665e-01
   1.4450000e+00   1.4464229e+00   2.0862934e-01   1.0862935e-01   2.0862934e-01   1.0862935e-01   2.0862934e-01   1.0862935e-01   2.0862934e-01   1.0862935e-01   2.0862934e-01   1.0862935e-01
   1.4440000e+00   1.4454179e+00   2.0839506e-01   1.0839507e-01   2.0839506e-01   1.0839507e-01   2.0839506e-01   1.0839507e-01   2.0839506e-01   1.0839507e-01   2.0839506e-01   1.0839507e-01
   1.4430000e+00   1.4444101e+00   2.0816067e-01   1.0816067e-01   2.0816067e-01   1.0816067e-01   2.0816067e-01   1.0816067e-01   2.0816067e-01   1.0816067e-01   2.0816067e-01   1.0816067e-01
   1.4420000e+00   1.4433999e+00   2.0792634e-01   1.0792633e-01   2.0792634e-01   1.0792633e-01   2.0792634e-01   1.0792633e-01   2.0792634e-01   1.0792633e-01   2.0792634e-01   1.0792633e-01
   1.4410000e+00   1.4423903e+00   2.0769341e-01   1.0769341e-01   2.0769341e-01   1.0769341e-01   2.0769341e-01   1.0769341e-01   2.0769341e-01   1.0769341e-01   2.0769341e-01   1.0769341e-01
   1.4400000e+00   1.4413836e+00   2.0746069e-01   1.0746069e-01   2.0746069e-01   1.0746069e-01   2.0746069e-01   1.0746069e-01   2.0746069e-01   1.0746069e-01   2.0746069e-01   1.0746069e-01
   1.4390000e+00   1.4403780e+00   2.0722927e-01   1.0722927e-01   2.0722927e-01   1.0722927e-01   2.0722927e-01   1.0722927e-01   2.0722927e-01   1.0722927e-01   2.0722927e-01   1.0722927e-01
   1.4380000e+00   1.4393700e+00   2.0699804e-01   1.0699803e-01   2.0699804e-01   1.0699803e-01   2.0699804e-01   1.0699803e-01   2.0699804e-01   1.0699803e-01   2.0699804e-01   1.0699803e-01
   1.4370000e+00   1.4383549e+00   2.0676753e-01   1.0676753e-01   2.0676753e-01   1.0676753e-01   2.0676753e-01   1.0676753e-01   2.0676753e-01   1.0676753e-01   2.0676753e-01   1.0676753e-01
   1.4360000e+00   1.4373501e+00   2.0653771e-01   1.0653771e-01   2.0653771e-01   1.0653771e-01   2.0653771e-01   1.0653771e-01   2.0653771e-01   1.0653771e-01   2.0653771e-01   1.0653771e-01
   1.4350000e+00   1.4363446e+00   2.0630836e-01   1.0630835e-01   2.0630836e-01   1.0630835e-01   2.0630836e-01   1.0630835e-01   2.0630836e-01   1.0630835e-01   2.0630836e-01   1.0630835e-01
   1.4340000e+00   1.4353294e+00   2.0607946e-01   1.0607946e-01   2.0607946e-01   1.0607946e-01   2.0607946e-01   1.0607946e-01   2.0607946e-01   1.0607946e-01   2.0607946e-01   1.0607946e-01
   1.4330000e+00   1.4343306e+00   2.0585250e-01   1.0585250e-01   2.0585250e-01   1.0585250e-01   2.0585250e-01   1.0585250e-01   2.0585250e-01   1.0585250e-01   2.0585250e-01   1.0585250e-01
   1.4320000e+00   1.4333152e+00   2.0562506e-01   1.0562505e-01   2.0562506e-01   1.0562505e-01   2.0562506e-01   1.0562505e-01   2.0562506e-01   1.0562505e-01   2.0562506e-01   1.0562505e-01
   1.4310000e+00   1.4323096e+00   2.0539727e-01   1.0539726e-01   2.0539727e-01   1.0539726e-01   2.0539727e-01   1.0539726e-01   2.0539727e-01   1.0539726e-01   2.0539727e-01   1.0539726e-01
   1.4300000e+00   1.4313001e+00   2.0517177e-01   1.0517178e-01   2.0517177e-01   1.0517178e-01   2.0517177e-01   1.0517178e-01   2.0517177e-01   1.0517178e-01   2.0517177e-01   1.0517178e-01
   1.4290000e+00   1.4302899e+00   2.0494747e-01   1.0494747e-01   2.0494747e-01   1.0494747e-01   2.0494747e-01   1.0494747e-01   2.0494747e-01   1.0494747e-01   2.0494747e-01   1.0494747e-01
   1.4280000e+00   1.4292823e+00   2.0472275e-01   1.0472275e-01   2.0472275e-01   1.0472275e-01   2.0472275e-01   1.0472275e-01   2.0472275e-01   1.0472275e-01   2.0472275e-01   1.0472275e-01
   1.4270000e+00   1.4282769e+00   2.0449901e-01   1.0449901e-01   2.0449901e-01   1.0449901e-01   2.0449901e-01   1.0449901e-01   2.0449901e-01   1.0449901e-01   2.0449901e-01   1.0449901e-01
   1.4260000e+00   1.4272699e+00   2.0427518e-01   1.0427518e-01   2.0427518e-01   1.0427518e-01   2.0427518e-01   1.0427518e-01   2.0427518e-01   1.0427518e-01   2.0427518e-01   1.0427518e-01
   1.4250000e+00   1.4262530e+00   2.0405162e-01   1.0405162e-01   2.0405162e-01   1.0405162e-01   2.0405162e-01   1.0405162e-01   2.0405162e-01   1.0405162e-01   2.0405162e-01   1.0405162e-01
   1.4240000e+00   1.4252596e+00   2.0383193e-01   1.0383193e-01   2.0383193e-01   1.0383193e-01   2.0383193e-01   1.0383193e-01   2.0383193e-01   1.0383193e-01   2.0383193e-01   1.0383193e-01
   1.4230000e+00   1.4242422e+00   2.0360955e-01   1.0360955e-01   2.0360955e-01   1.0360955e-01   2.0360955e-01   1.0360955e-01   2.0360955e-01   1.0360955e-01   2.0360955e-01   1.0360955e-01
   1.4220000e+00   1.4232377e+00   2.0338834e-01   1.0338834e-01   2.0338834e-01   1.0338834e-01   2.0338834e-01   1.0338834e-01   2.0338834e-01   1.0338834e-01   2.0338834e-01   1.0338834e-01
   1.4210000e+00   1.4222295e+00   2.0316888e-01   1.0316888e-01   2.0316888e-01   1.0316888e-01   2.0316888e-01   1.0316888e-01   2.0316888e-01   1.0316888e-01   2.0316888e-01   1.0316888e-01
   1.4200000e+00   1.4212258e+00   2.0294885e-01   1.0294884e-01   2.0294885e-01   1.0294884e-01   2.0294885e-01   1.0294884e-01   2.0294885e-01   1.0294884e-01   2.0294885e-01   1.0294884e-01
   1.4190000e+00   1.4202197e+00   2.0273115e-01   1.0273115e-01   2.0273115e-01   1.0273115e-01   2.0273115e-01   1.0273115e-01   2.0273115e-01   1.0273115e-01   2.0273115e-01   1.0273115e-01
   1.4180000e+00   1.4192034e+00   2.0251194e-01   1.0251194e-01   2.0251194e-01   1.0251194e-01   2.0251194e-01   1.0251194e-01   2.0251194e-01   1.0251194e-01   2.0251194e-01   1.0251194e-01
   1.4170000e+00   1.4181999e+00   2.0229529e-01   1.0229529e-01   2.0229529e-01   1.0229529e-01   2.0229529e-01   1.0229529e-01   2.0229529e-01   1.0229529e-01   2.0229529e-01   1.0229529e-01
   1.4160000e+00   1.4172006e+00   2.0207775e-01   1.0207775e-01   2.0207775e-01   1.0207775e-01   2.0207775e-01   1.0207775e-01   2.0207775e-01   1.0207775e-01   2.0207775e-01   1.0207775e-01
   1.4150000e+00   1.4161864e+00   2.0186056e-01   1.0186056e-01   2.0186056e-01   1.0186056e-01   2.0186056e-01   1.0186056e-01   2.0186056e-01   1.0186056e-01   2.0186056e-01   1.0186056e-01
   1.4140000e+00   1.4151797e+00   2.0164506e-01   1.0164505e-01   2.0164506e-01   1.0164505e-01   2.0164506e-01   1.0164505e-01   2.0164506e-01   1.0164505e-01   2.0164506e-01   1.0164505e-01
   1.4130000e+00   1.4141754e+00   2.0143053e-01   1.0143054e-01   2.0143053e-01   1.0143054e-01   2.0143053e-01   1.0143054e-01   2.0143053e-01   1.0143054e-01   2.0143053e-01   1.0143054e-01
   1.4120000e+00   1.4131695e+00   2.0121579e-01   1.0121580e-01   2.0121579e-01   1.0121580e-01   2.0121579e-01   1.0121580e-01   2.0121579e-01   1.0121580e-01   2.0121579e-01   1.0121580e-01
   1.4110000e+00   1.4121590e+00   2.0100107e-01   1.0100106e-01   2.0100107e-01   1.0100106e-01   2.0100107e-01   1.0100106e-01   2.0100107e-01   1.0100106e-01   2.0100107e-01   1.0100106e-01
   1.4100000e+00   1.4111589e+00   2.0078860e-01   1.0078859e-01   2.0078860e-01   1.0078859e-01   2.0078860e-01   1.0078859e-01   2.0078860e-01   1.0078859e-01   2.0078860e-01   1.0078859e-01
   1.4090000e+00   1.4101418e+00   2.0057495e-01   1.0057496e-01   2.0057495e-01   1.0057496e-01   2.0057495e-01   1.0057496e-01   2.0057495e-01   1.0057496e-01   2.0057495e-01   1.0057496e-01
   1.4080000e+00   1.4091372e+00   2.0036326e-01   1.0036326e-01   2.0036326e-01   1.0036326e-01   2.0036326e-01   1.0036326e-01   2.0036326e-01   1.0036326e-01   2.0036326e-01   1.0036326e-01
   1.4070000e+00   1.4081296e+00   2.0015168e-01   1.0015169e-01   2.0015168e-01   1.0015169e-01   2.0015168e-01   1.0015169e-01   2.0015168e-01   1.0015169e-01   2.0015168e-01   1.0015169e-01
   1.4060000e+00   1.4071265e+00   1.9994102e-01   9.9941181e-02   1.9994102e-01   9.9941181e-02   1.9994102e-01   9.9941181e-02   1.9994102e-01   9.9941181e-02   1.9994102e-01   9.9941181e-02
   1.4050000e+00   1.4061100e+00   1.9972895e-01   9.9729250e-02   1.9972895e-01   9.9729250e-02   1.9972895e-01   9.9729250e-02   1.9972895e-01   9.9729250e-02   1.9972895e-01   9.9729250e-02
   1.4040000e+00   1.4051110e+00   1.9951947e-01   9.9519897e-02   1.9951947e-01   9.9519897e-02   1.9951947e-01   9.9519897e-02   1.9951947e-01   9.9519897e-02   1.9951947e-01   9.9519897e-02
   1.4030000e+00   1.4040995e+00   1.9931117e-01   9.9311016e-02   1.9931117e-01   9.9311016e-02   1.9931117e-01   9.9311016e-02   1.9931117e-01   9.9311016e-02   1.9931117e-01   9.9311016e-02
   1.4020000e+00   1.4031009e+00   1.9910241e-01   9.9102617e-02   1.9910241e-01   9.9102617e-02   1.9910241e-01   9.9102617e-02   1.9910241e-01   9.9102617e-02   1.9910241e-01   9.9102617e-02
   1.4010000e+00   1.4020891e+00   1.9889467e-01   9.8894703e-02   1.9889467e-01   9.8894703e-02   1.9889467e-01   9.8894703e-02   1.9889467e-01   9.8894703e-02   1.9889467e-01   9.8894703e-02
   1.4000000e+00   1.4010907e+00   1.9868682e-01   9.8687309e-02   1.9868682e-01   9.8687309e-02   1.9868682e-01   9.8687309e-02   1.9868682e-01   9.8687309e-02   1.9868682e-01   9.8687309e-02
   1.3990000e+00   1.4000799e+00   1.9848045e-01   9.8480290e-02   1.9848045e-01   9.8480290e-02   1.9848045e-01   9.8480290e-02   1.9848045e-01   9.8480290e-02   1.9848045e-01   9.8480290e-02
   1.3980000e+00   1.3990707e+00   1.9827419e-01   9.8273796e-02   1.9827419e-01   9.8273796e-02   1.9827419e-01   9.8273796e-02   1.9827419e-01   9.8273796e-02   1.9827419e-01   9.8273796e-02
   1.3970000e+00   1.3980648e+00   1.9806795e-01   9.8067708e-02   1.9806795e-01   9.8067708e-02   1.9806795e-01   9.8067708e-02   1.9806795e-01   9.8067708e-02   1.9806795e-01   9.8067708e-02
   1.3960000e+00   1.3970591e+00   1.9786175e-01   9.7862129e-02   1.9786175e-01   9.7862129e-02   1.9786175e-01   9.7862129e-02   1.9786175e-01   9.7862129e-02   1.9786175e-01   9.7862129e-02
   1.3950000e+00   1.3960503e+00   1.9765712e-01   9.7657022e-02   1.9765712e-01   9.7657022e-02   1.9765712e-01   9.7657022e-02   1.9765712e-01   9.7657022e-02   1.9765712e-01   9.7657022e-02
   1.3940000e+00   1.3950416e+00   1.9745272e-01   9.7452696e-02   1.9745272e-01   9.7452696e-02   1.9745272e-01   9.7452696e-02   1.9745272e-01   9.7452696e-02   1.9745272e-01   9.7452696e-02
   1.3930000e+00   1.3940437e+00   1.9725063e-01   9.7250239e-02   1.9725063e-01   9.7250239e-02   1.9725063e-01   9.7250239e-02   1.9725063e-01   9.7250239e-02   1.9725063e-01   9.7250239e-02
   1.3920000e+00   1.3930294e+00   1.9704618e-01   9.7046270e-02   1.9704618e-01   9.7046270e-02   1.9704618e-01   9.7046270e-02   1.9704618e-01   9.7046270e-02   1.9704618e-01   9.7046270e-02
   1.3910000e+00   1.3920300e+00   1.9684501e-01   9.6844903e-02   1.9684501e-01   9.6844903e-02   1.9684501e-01   9.6844903e-02   1.9684501e-01   9.6844903e-02   1.9684501e-01   9.6844903e-02
   1.3900000e+00   1.3910267e+00   1.9664209e-01   9.6642371e-02   1.9664209e-01   9.6642371e-02   1.9664209e-01   9.6642371e-02   1.9664209e-01   9.6642371e-02   1.9664209e-01   9.6642371e-02
   1.3890000e+00   1.3900102e+00   1.9644003e-01   9.6439955e-02   1.9644003e-01   9.6439955e-02   1.9644003e-01   9.6439955e-02   1.9644003e-01   9.6439955e-02   1.9644003e-01   9.6439955e-02
   1.3880000e+00   1.3890111e+00   1.9624068e-01   9.6240305e-02   1.9624068e-01   9.6240305e-02   1.9624068e-01   9.6240305e-02   1.9624068e-01   9.6240305e-02   1.9624068e-01   9.6240305e-02
   1.3870000e+00   1.3880001e+00   1.9603910e-01   9.6038805e-02   1.9603910e-01   9.6038805e-02   1.9603910e-01   9.6038805e-02   1.9603910e-01   9.6038805e-02   1.9603910e-01   9.6038805e-02
   1.3860000e+00   1.3869927e+00   1.9583926e-01   9.5839533e-02   1.9583926e-01   9.5839533e-02   1.9583926e-01   9.5839533e-02   1.9583926e-01   9.5839533e-02   1.9583926e-01   9.5839533e-02
   1.3850000e+00   1.3859987e+00   1.9564102e-01   9.5640980e-02   1.9564102e-01   9.5640980e-02   1.9564102e-01   9.5640980e-02   1.9564102e-01   9.5640980e-02   1.9564102e-01   9.5640980e-02
   1.3840000e+00   1.3849901e+00   1.9544252e-01   9.5442409e-02   1.9544252e-01   9.5442409e-02   1.9544252e-01   9.5442409e-02   1.9544252e-01   9.5442409e-02   1.9544252e-01   9.5442409e-02
   1.3830000e+00   1.3839798e+00   1.9524349e-01   9.5243740e-02   1.9524349e-01   9.5243740e-02   1.9524349e-01   9.5243740e-02   1.9524349e-01   9.5243740e-02   1.9524349e-01   9.5243740e-02
   1.3820000e+00   1.3829715e+00   1.9504581e-01   9.5045995e-02   1.9504581e-01   9.5045995e-02   1.9504581e-01   9.5045995e-02   1.9504581e-01   9.5045995e-02   1.9504581e-01   9.5045995e-02
   1.3810000e+00   1.3819664e+00   1.9484944e-01   9.4849219e-02   1.9484944e-01   9.4849219e-02   1.9484944e-01   9.4849219e-02   1.9484944e-01   9.4849219e-02   1.9484944e-01   9.4849219e-02
   1.3800000e+00   1.3809599e+00   1.9465279e-01   9.4652678e-02   1.9465279e-01   9.4652678e-02   1.9465279e-01   9.4652678e-02   1.9465279e-01   9.4652678e-02   1.9465279e-01   9.4652678e-02
   1.3790000e+00   1.3799550e+00   1.9445695e-01   9.4456880e-02   1.9445695e-01   9.4456880e-02   1.9445695e-01   9.4456880e-02   1.9445695e-01   9.4456880e-02   1.9445695e-01   9.4456880e-02
   1.3780000e+00   1.3789494e+00   1.9426101e-01   9.4261296e-02   1.9426101e-01   9.4261296e-02   1.9426101e-01   9.4261296e-02   1.9426101e-01   9.4261296e-02   1.9426101e-01   9.4261296e-02
   1.3770000e+00   1.3779392e+00   1.9406522e-01   9.4065370e-02   1.9406522e-01   9.4065370e-02   1.9406522e-01   9.4065370e-02   1.9406522e-01   9.4065370e-02   1.9406522e-01   9.4065370e-02
   1.3760000e+00   1.3769403e+00   1.9387167e-01   9.3871992e-02   1.9387167e-01   9.3871992e-02   1.9387167e-01   9.3871992e-02   1.9387167e-01   9.3871992e-02   1.9387167e-01   9.3871992e-02
   1.3750000e+00   1.3759332e+00   1.9367732e-01   9.3677506e-02   1.9367732e-01   9.3677506e-02   1.9367732e-01   9.3677506e-02   1.9367732e-01   9.3677506e-02   1.9367732e-01   9.3677506e-02
   1.3740000e+00   1.3749300e+00   1.9348409e-01   9.3484241e-02   1.9348409e-01   9.3484241e-02   1.9348409e-01   9.3484241e-02   1.9348409e-01   9.3484241e-02   1.9348409e-01   9.3484241e-02
   1.3730000e+00   1.3739307e+00   1.9329182e-01   9.3292053e-02   1.9329182e-01   9.3292053e-02   1.9329182e-01   9.3292053e-02   1.9329182e-01   9.3292053e-02   1.9329182e-01   9.3292053e-02
   1.3720000e+00   1.3729198e+00   1.9309841e-01   9.3098008e-02   1.9309841e-01   9.3098008e-02   1.9309841e-01   9.3098008e-02   1.9309841e-01   9.3098008e-02   1.9309841e-01   9.3098008e-02
   1.3710000e+00   1.3719115e+00   1.9290705e-01   9.2906824e-02   1.9290705e-01   9.2906824e-02   1.9290705e-01   9.2906824e-02   1.9290705e-01   9.2906824e-02   1.9290705e-01   9.2906824e-02
   1.3700000e+00   1.3709100e+00   1.9271630e-01   9.2715780e-02   1.9271630e-01   9.2715780e-02   1.9271630e-01   9.2715780e-02   1.9271630e-01   9.2715780e-02   1.9271630e-01   9.2715780e-02
   1.3690000e+00   1.3699102e+00   1.9252553e-01   9.2525212e-02   1.9252553e-01   9.2525212e-02   1.9252553e-01   9.2525212e-02   1.9252553e-01   9.2525212e-02   1.9252553e-01   9.2525212e-02
   1.3680000e+00   1.3688991e+00   1.9233524e-01   9.2335130e-02   1.9233524e-01   9.2335130e-02   1.9233524e-01   9.2335130e-02   1.9233524e-01   9.2335130e-02   1.9233524e-01   9.2335130e-02
   1.3670000e+00   1.3679002e+00   1.9214504e-01   9.2145401e-02   1.9214504e-01   9.2145401e-02   1.9214504e-01   9.2145401e-02   1.9214504e-01   9.2145401e-02   1.9214504e-01   9.2145401e-02
   1.3660000e+00   1.3668946e+00   1.9195568e-01   9.1956091e-02   1.9195568e-01   9.1956091e-02   1.9195568e-01   9.1956091e-02   1.9195568e-01   9.1956091e-02   1.9195568e-01   9.1956091e-02
   1.3650000e+00   1.3658902e+00   1.9176755e-01   9.1767269e-02   1.9176755e-01   9.1767269e-02   1.9176755e-01   9.1767269e-02   1.9176755e-01   9.1767269e-02   1.9176755e-01   9.1767269e-02
   1.3640000e+00   1.3648837e+00   1.9157882e-01   9.1578754e-02   1.9157882e-01   9.1578754e-02   1.9157882e-01   9.1578754e-02   1.9157882e-01   9.1578754e-02   1.9157882e-01   9.1578754e-02
   1.3630000e+00   1.3638804e+00   1.9139104e-01   9.1390709e-02   1.9139104e-01   9.1390709e-02   1.9139104e-01   9.1390709e-02   1.9139104e-01   9.1390709e-02   1.9139104e-01   9.1390709e-02
   1.3620000e+00   1.3628727e+00   1.9120318e-01   9.1203094e-02   1.9120318e-01   9.1203094e-02   1.9120318e-01   9.1203094e-02   1.9120318e-01   9.1203094e-02   1.9120318e-01   9.1203094e-02
   1.3610000e+00   1.3618678e+00   1.9101579e-01   9.1015950e-02   1.9101579e-01   9.1015950e-02   1.9101579e-01   9.1015950e-02   1.9101579e-01   9.1015950e-02   1.9101579e-01   9.1015950e-02
   1.3600000e+00   1.3608602e+00   1.9082889e-01   9.0829103e-02   1.9082889e-01   9.0829103e-02   1.9082889e-01   9.0829103e-02   1.9082889e-01   9.0829103e-02   1.9082889e-01   9.0829103e-02
   1.3590000e+00   1.3598526e+00   1.9064331e-01   9.0643288e-02   1.9064331e-01   9.0643288e-02   1.9064331e-01   9.0643288e-02   1.9064331e-01   9.0643288e-02   1.9064331e-01   9.0643288e-02
   1.3580000e+00   1.3588520e+00   1.9045850e-01   9.0458700e-02   1.9045850e-01   9.0458700e-02   1.9045850e-01   9.0458700e-02   1.9045850e-01   9.0458700e-02   1.9045850e-01   9.0458700e-02
   1.3570000e+00   1.3578467e+00   1.9027339e-01   9.0273125e-02   1.9027339e-01   9.0273125e-02   1.9027339e-01   9.0273125e-02   1.9027339e-01   9.0273125e-02   1.9027339e-01   9.0273125e-02
   1.3560000e+00   1.3568398e+00   1.9008802e-01   9.0087855e-02   1.9008802e-01   9.0087855e-02   1.9008802e-01   9.0087855e-02   1.9008802e-01   9.0087855e-02   1.9008802e-01   9.0087855e-02
   1.3550000e+00   1.3558407e+00   1.8990548e-01   8.9905219e-02   1.8990548e-01   8.9905219e-02   1.8990548e-01   8.9905219e-02   1.8990548e-01   8.9905219e-02   1.8990548e-01   8.9905219e-02
   1.3540000e+00   1.3548305e+00   1.8972070e-01   8.9720704e-02   1.8972070e-01   8.9720704e-02   1.8972070e-01   8.9720704e-02   1.8972070e-01   8.9720704e-02   1.8972070e-01   8.9720704e-02
   1.3530000e+00   1.3538311e+00   1.8953853e-01   8.9538783e-02   1.8953853e-01   8.9538783e-02   1.8953853e-01   8.9538783e-02   1.8953853e-01   8.9538783e-02   1.8953853e-01   8.9538783e-02
   1.3520000e+00   1.3528200e+00   1.8935541e-01   8.9355208e-02   1.8935541e-01   8.9355208e-02   1.8935541e-01   8.9355208e-02   1.8935541e-01   8.9355208e-02   1.8935541e-01   8.9355208e-02
   1.3510000e+00   1.3518210e+00   1.8917426e-01   8.9174010e-02   1.8917426e-01   8.9174010e-02   1.8917426e-01   8.9174010e-02   1.8917426e-01   8.9174010e-02   1.8917426e-01   8.9174010e-02
   1.3500000e+00   1.3508098e+00   1.8899118e-01   8.8991227e-02   1.8899118e-01   8.8991227e-02   1.8899118e-01   8.8991227e-02   1.8899118e-01   8.8991227e-02   1.8899118e-01   8.8991227e-02
   1.3490000e+00   1.3498100e+00   1.8881030e-01   8.8810595e-02   1.8881030e-01   8.8810595e-02   1.8881030e-01   8.8810595e-02   1.8881030e-01   8.8810595e-02   1.8881030e-01   8.8810595e-02
   1.3480000e+00   1.3488091e+00   1.8863074e-01   8.8630620e-02   1.8863074e-01   8.8630620e-02   1.8863074e-01   8.8630620e-02   1.8863074e-01   8.8630620e-02   1.8863074e-01   8.8630620e-02
   1.3470000e+00   1.3477914e+00   1.8844897e-01   8.8448794e-02   1.8844897e-01   8.8448794e-02   1.8844897e-01   8.8448794e-02   1.8844897e-01   8.8448794e-02   1.8844897e-01   8.8448794e-02
   1.3460000e+00   1.3467988e+00   1.8826963e-01   8.8269731e-02   1.8826963e-01   8.8269731e-02   1.8826963e-01   8.8269731e-02   1.8826963e-01   8.8269731e-02   1.8826963e-01   8.8269731e-02
   1.3450000e+00   1.3457891e+00   1.8809004e-01   8.8090166e-02   1.8809004e-01   8.8090166e-02   1.8809004e-01   8.8090166e-02   1.8809004e-01   8.8090166e-02   1.8809004e-01   8.8090166e-02
   1.3440000e+00   1.3447870e+00   1.8791223e-01   8.7912298e-02   1.8791223e-01   8.7912298e-02   1.8791223e-01   8.7912298e-02   1.8791223e-01   8.7912298e-02   1.8791223e-01   8.7912298e-02
   1.3430000e+00   1.3437881e+00   1.8773356e-01   8.7733791e-02   1.8773356e-01   8.7733791e-02   1.8773356e-01   8.7733791e-02   1.8773356e-01   8.7733791e-02   1.8773356e-01   8.7733791e-02
   1.3420000e+00   1.3427796e+00   1.8755552e-01   8.7555141e-02   1.8755552e-01   8.7555141e-02   1.8755552e-01   8.7555141e-02   1.8755552e-01   8.7555141e-02   1.8755552e-01   8.7555141e-02
   1.3410000e+00   1.3417717e+00   1.8737763e-01   8.7377281e-02   1.8737763e-01   8.7377281e-02   1.8737763e-01   8.7377281e-02   1.8737763e-01   8.7377281e-02   1.8737763e-01   8.7377281e-02
   1.3400000e+00   1.3407709e+00   1.8720057e-01   8.7201111e-02   1.8720057e-01   8.7201111e-02   1.8720057e-01   8.7201111e-02   1.8720057e-01   8.7201111e-02   1.8720057e-01   8.7201111e-02
   1.3390000e+00   1.3397611e+00   1.8702416e-01   8.7023741e-02   1.8702416e-01   8.7023741e-02   1.8702416e-01   8.7023741e-02   1.8702416e-01   8.7023741e-02   1.8702416e-01   8.7023741e-02
   1.3380000e+00   1.3387609e+00   1.8684838e-01   8.6848441e-02   1.8684838e-01   8.6848441e-02   1.8684838e-01   8.6848441e-02   1.8684838e-01   8.6848441e-02   1.8684838e-01   8.6848441e-02
   1.3370000e+00   1.3377509e+00   1.8667184e-01   8.6671789e-02   1.8667184e-01   8.6671789e-02   1.8667184e-01   8.6671789e-02   1.8667184e-01   8.6671789e-02   1.8667184e-01   8.6671789e-02
   1.3360000e+00   1.3367499e+00   1.8649746e-01   8.6497150e-02   1.8649746e-01   8.6497150e-02   1.8649746e-01   8.6497150e-02   1.8649746e-01   8.6497150e-02   1.8649746e-01   8.6497150e-02
   1.3350000e+00   1.3357499e+00   1.8632321e-01   8.6323018e-02   1.8632321e-01   8.6323018e-02   1.8632321e-01   8.6323018e-02   1.8632321e-01   8.6323018e-02   1.8632321e-01   8.6323018e-02
   1.3340000e+00   1.3347391e+00   1.8614758e-01   8.6147409e-02   1.8614758e-01   8.6147409e-02   1.8614758e-01   8.6147409e-02   1.8614758e-01   8.6147409e-02   1.8614758e-01   8.6147409e-02
   1.3330000e+00   1.3337401e+00   1.8597404e-01   8.5974211e-02   1.8597404e-01   8.5974211e-02   1.8597404e-01   8.5974211e-02   1.8597404e-01   8.5974211e-02   1.8597404e-01   8.5974211e-02
   1.3320000e+00   1.3327409e+00   1.8580143e-01   8.5801404e-02   1.8580143e-01   8.5801404e-02   1.8580143e-01   8.5801404e-02   1.8580143e-01   8.5801404e-02   1.8580143e-01   8.5801404e-02
   1.3310000e+00   1.3317300e+00   1.8562680e-01   8.5626930e-02   1.8562680e-01   8.5626930e-02   1.8562680e-01   8.5626930e-02   1.8562680e-01   8.5626930e-02   1.8562680e-01   8.5626930e-02
   1.3300000e+00   1.3307300e+00   1.8545470e-01   8.5454726e-02   1.8545470e-01   8.5454726e-02   1.8545470e-01   8.5454726e-02   1.8545470e-01   8.5454726e-02   1.8545470e-01   8.5454726e-02
   1.3290000e+00   1.3297292e+00   1.8528244e-01   8.5282828e-02   1.8528244e-01   8.5282828e-02   1.8528244e-01   8.5282828e-02   1.8528244e-01   8.5282828e-02   1.8528244e-01   8.5282828e-02
   1.3280000e+00   1.3287192e+00   1.8511124e-01   8.5111353e-02   1.8511124e-01   8.5111353e-02   1.8511124e-01   8.5111353e-02   1.8511124e-01   8.5111353e-02   1.8511124e-01   8.5111353e-02
   1.3270000e+00   1.3277199e+00   1.8493999e-01   8.4940237e-02   1.8493999e-01   8.4940237e-02   1.8493999e-01   8.4940237e-02   1.8493999e-01   8.4940237e-02   1.8493999e-01   8.4940237e-02
   1.3260000e+00   1.3267209e+00   1.8476944e-01   8.4769531e-02   1.8476944e-01   8.4769531e-02   1.8476944e-01   8.4769531e-02   1.8476944e-01   8.4769531e-02   1.8476944e-01   8.4769531e-02
   1.3250000e+00   1.3257095e+00   1.8459868e-01   8.4599171e-02   1.8459868e-01   8.4599171e-02   1.8459868e-01   8.4599171e-02   1.8459868e-01   8.4599171e-02   1.8459868e-01   8.4599171e-02
   1.3240000e+00   1.3247100e+00   1.8442903e-01   8.4429131e-02   1.8442903e-01   8.4429131e-02   1.8442903e-01   8.4429131e-02   1.8442903e-01   8.4429131e-02   1.8442903e-01   8.4429131e-02
   1.3230000e+00   1.3237085e+00   1.8425929e-01   8.4259561e-02   1.8425929e-01   8.4259561e-02   1.8425929e-01   8.4259561e-02   1.8425929e-01   8.4259561e-02   1.8425929e-01   8.4259561e-02
   1.3220000e+00   1.3226994e+00   1.8409035e-01   8.4090292e-02   1.8409035e-01   8.4090292e-02   1.8409035e-01   8.4090292e-02   1.8409035e-01   8.4090292e-02   1.8409035e-01   8.4090292e-02
   1.3210000e+00   1.3217004e+00   1.8392107e-01   8.3921356e-02   1.8392107e-01   8.3921356e-02   1.8392107e-01   8.3921356e-02   1.8392107e-01   8.3921356e-02   1.8392107e-01   8.3921356e-02
   1.3200000e+00   1.3206927e+00   1.8375297e-01   8.3752866e-02   1.8375297e-01   8.3752866e-02   1.8375297e-01   8.3752866e-02   1.8375297e-01   8.3752866e-02   1.8375297e-01   8.3752866e-02
   1.3190000e+00   1.3196906e+00   1.8358479e-01   8.3584683e-02   1.8358479e-01   8.3584683e-02   1.8358479e-01   8.3584683e-02   1.8358479e-01   8.3584683e-02   1.8358479e-01   8.3584683e-02
   1.3180000e+00   1.3186823e+00   1.8341652e-01   8.3416870e-02   1.8341652e-01   8.3416870e-02   1.8341652e-01   8.3416870e-02   1.8341652e-01   8.3416870e-02   1.8341652e-01   8.3416870e-02
   1.3170000e+00   1.3176772e+00   1.8324963e-01   8.3249358e-02   1.8324963e-01   8.3249358e-02   1.8324963e-01   8.3249358e-02   1.8324963e-01   8.3249358e-02   1.8324963e-01   8.3249358e-02
   1.3160000e+00   1.3166771e+00   1.8308351e-01   8.3083626e-02   1.8308351e-01   8.3083626e-02   1.8308351e-01   8.3083626e-02   1.8308351e-01   8.3083626e-02   1.8308351e-01   8.3083626e-02
   1.3150000e+00   1.3156772e+00   1.8291693e-01   8.2917297e-02   1.8291693e-01   8.2917297e-02   1.8291693e-01   8.2917297e-02   1.8291693e-01   8.2917297e-02   1.8291693e-01   8.2917297e-02
   1.3140000e+00   1.3146702e+00   1.8275116e-01   8.2750968e-02   1.8275116e-01   8.2750968e-02   1.8275116e-01   8.2750968e-02   1.8275116e-01   8.2750968e-02   1.8275116e-01   8.2750968e-02
   1.3130000e+00   1.3136627e+00   1.8258542e-01   8.2585391e-02   1.8258542e-01   8.2585391e-02   1.8258542e-01   8.2585391e-02   1.8258542e-01   8.2585391e-02   1.8258542e-01   8.2585391e-02
   1.3120000e+00   1.3126623e+00   1.8242074e-01   8.2421074e-02   1.8242074e-01   8.2421074e-02   1.8242074e-01   8.2421074e-02   1.8242074e-01   8.2421074e-02   1.8242074e-01   8.2421074e-02
   1.3110000e+00   1.3116563e+00   1.8225516e-01   8.2255628e-02   1.8225516e-01   8.2255628e-02   1.8225516e-01   8.2255628e-02   1.8225516e-01   8.2255628e-02   1.8225516e-01   8.2255628e-02
   1.3100000e+00   1.3106584e+00   1.8209238e-01   8.2092192e-02   1.8209238e-01   8.2092192e-02   1.8209238e-01   8.2092192e-02   1.8209238e-01   8.2092192e-02   1.8209238e-01   8.2092192e-02
   1.3090000e+00   1.3096490e+00   1.8192785e-01   8.1927787e-02   1.8192785e-01   8.1927787e-02   1.8192785e-01   8.1927787e-02   1.8192785e-01   8.1927787e-02   1.8192785e-01   8.1927787e-02
   1.3080000e+00   1.3086499e+00   1.8176491e-01   8.1765085e-02   1.8176491e-01   8.1765085e-02   1.8176491e-01   8.1765085e-02   1.8176491e-01   8.1765085e-02   1.8176491e-01   8.1765085e-02
   1.3070000e+00   1.3076459e+00   1.8160125e-01   8.1601306e-02   1.8160125e-01   8.1601306e-02   1.8160125e-01   8.1601306e-02   1.8160125e-01   8.1601306e-02   1.8160125e-01   8.1601306e-02
   1.3060000e+00   1.3066487e+00   1.8143908e-01   8.1439317e-02   1.8143908e-01   8.1439317e-02   1.8143908e-01   8.1439317e-02   1.8143908e-01   8.1439317e-02   1.8143908e-01   8.1439317e-02
   1.3050000e+00   1.3056345e+00   1.8127659e-01   8.1276241e-02   1.8127659e-01   8.1276241e-02   1.8127659e-01   8.1276241e-02   1.8127659e-01   8.1276241e-02   1.8127659e-01   8.1276241e-02
   1.3040000e+00   1.3046390e+00   1.8111539e-01   8.1115041e-02   1.8111539e-01   8.1115041e-02   1.8111539e-01   8.1115041e-02   1.8111539e-01   8.1115041e-02   1.8111539e-01   8.1115041e-02
   1.3030000e+00   1.3036331e+00   1.8095295e-01   8.0953309e-02   1.8095295e-01   8.0953309e-02   1.8095295e-01   8.0953309e-02   1.8095295e-01   8.0953309e-02   1.8095295e-01   8.0953309e-02
   1.3020000e+00   1.3026318e+00   1.8079199e-01   8.0792312e-02   1.8079199e-01   8.0792312e-02   1.8079199e-01   8.0792312e-02   1.8079199e-01   8.0792312e-02   1.8079199e-01   8.0792312e-02
   1.3010000e+00   1.3016239e+00   1.8063160e-01   8.0631128e-02   1.8063160e-01   8.0631128e-02   1.8063160e-01   8.0631128e-02   1.8063160e-01   8.0631128e-02   1.8063160e-01   8.0631128e-02
   1.3000000e+00   1.3006214e+00   1.8047031e-01   8.0470692e-02   1.8047031e-01   8.0470692e-02   1.8047031e-01   8.0470692e-02   1.8047031e-01   8.0470692e-02   1.8047031e-01   8.0470692e-02
   1.2990000e+00   1.2996154e+00   1.8031127e-01   8.0311270e-02   1.8031127e-01   8.0311270e-02   1.8031127e-01   8.0311270e-02   1.8031127e-01   8.0311270e-02   1.8031127e-01   8.0311270e-02
   1.2980000e+00   1.2986190e+00   1.8015207e-01   8.0151970e-02   1.8015207e-01   8.0151970e-02   1.8015207e-01   8.0151970e-02   1.8015207e-01   8.0151970e-02   1.8015207e-01   8.0151970e-02
   1.2970000e+00   1.2976098e+00   1.7999217e-01   7.9992356e-02   1.7999217e-01   7.9992356e-02   1.7999217e-01   7.9992356e-02   1.7999217e-01   7.9992356e-02   1.7999217e-01   7.9992356e-02
   1.2960000e+00   1.2966007e+00   1.7983354e-01   7.9833299e-02   1.7983354e-01   7.9833299e-02   1.7983354e-01   7.9833299e-02   1.7983354e-01   7.9833299e-02   1.7983354e-01   7.9833299e-02
   1.2950000e+00   1.2956119e+00   1.7967576e-01   7.9676011e-02   1.7967576e-01   7.9676011e-02   1.7967576e-01   7.9676011e-02   1.7967576e-01   7.9676011e-02   1.7967576e-01   7.9676011e-02
   1.2940000e+00   1.2946009e+00   1.7951756e-01   7.9517456e-02   1.7951756e-01   7.9517456e-02   1.7951756e-01   7.9517456e-02   1.7951756e-01   7.9517456e-02   1.7951756e-01   7.9517456e-02
   1.2930000e+00   1.2936002e+00   1.7936011e-01   7.9360050e-02   1.7936011e-01   7.9360050e-02   1.7936011e-01   7.9360050e-02   1.7936011e-01   7.9360050e-02   1.7936011e-01   7.9360050e-02
   1.2920000e+00   1.2926000e+00   1.7920235e-01   7.9202731e-02   1.7920235e-01   7.9202731e-02   1.7920235e-01   7.9202731e-02   1.7920235e-01   7.9202731e-02   1.7920235e-01   7.9202731e-02
   1.2910000e+00   1.2915961e+00   1.7904608e-01   7.9046127e-02   1.7904608e-01   7.9046127e-02   1.7904608e-01   7.9046127e-02   1.7904608e-01   7.9046127e-02   1.7904608e-01   7.9046127e-02
   1.2900000e+00   1.2905897e+00   1.7888925e-01   7.8889496e-02   1.7888925e-01   7.8889496e-02   1.7888925e-01   7.8889496e-02   1.7888925e-01   7.8889496e-02   1.7888925e-01   7.8889496e-02
   1.2890000e+00   1.2895862e+00   1.7873348e-01   7.8733591e-02   1.7873348e-01   7.8733591e-02   1.7873348e-01   7.8733591e-02   1.7873348e-01   7.8733591e-02   1.7873348e-01   7.8733591e-02
   1.2880000e+00   1.2885795e+00   1.7857725e-01   7.8577645e-02   1.7857725e-01   7.8577645e-02   1.7857725e-01   7.8577645e-02   1.7857725e-01   7.8577645e-02   1.7857725e-01   7.8577645e-02
   1.2870000e+00   1.2875869e+00   1.7842249e-01   7.8422465e-02   1.7842249e-01   7.8422465e-02   1.7842249e-01   7.8422465e-02   1.7842249e-01   7.8422465e-02   1.7842249e-01   7.8422465e-02
   1.2860000e+00   1.2865796e+00   1.7826715e-01   7.8267108e-02   1.7826715e-01   7.8267108e-02   1.7826715e-01   7.8267108e-02   1.7826715e-01   7.8267108e-02   1.7826715e-01   7.8267108e-02
   1.2850000e+00   1.2855808e+00   1.7811361e-01   7.8113252e-02   1.7811361e-01   7.8113252e-02   1.7811361e-01   7.8113252e-02   1.7811361e-01   7.8113252e-02   1.7811361e-01   7.8113252e-02
   1.2840000e+00   1.2845710e+00   1.7795836e-01   7.7958050e-02   1.7795836e-01   7.7958050e-02   1.7795836e-01   7.7958050e-02   1.7795836e-01   7.7958050e-02   1.7795836e-01   7.7958050e-02
   1.2830000e+00   1.2835701e+00   1.7780446e-01   7.7804563e-02   1.7780446e-01   7.7804563e-02   1.7780446e-01   7.7804563e-02   1.7780446e-01   7.7804563e-02   1.7780446e-01   7.7804563e-02
   1.2820000e+00   1.2825700e+00   1.7765164e-01   7.7651503e-02   1.7765164e-01   7.7651503e-02   1.7765164e-01   7.7651503e-02   1.7765164e-01   7.7651503e-02   1.7765164e-01   7.7651503e-02
   1.2810000e+00   1.2815661e+00   1.7749845e-01   7.7498238e-02   1.7749845e-01   7.7498238e-02   1.7749845e-01   7.7498238e-02   1.7749845e-01   7.7498238e-02   1.7749845e-01   7.7498238e-02
   1.2800000e+00   1.2805598e+00   1.7734458e-01   7.7344906e-02   1.7734458e-01   7.7344906e-02   1.7734458e-01   7.7344906e-02   1.7734458e-01   7.7344906e-02   1.7734458e-01   7.7344906e-02
   1.2790000e+00   1.2795599e+00   1.7719280e-01   7.7192868e-02   1.7719280e-01   7.7192868e-02   1.7719280e-01   7.7192868e-02   1.7719280e-01   7.7192868e-02   1.7719280e-01   7.7192868e-02
   1.2780000e+00   1.2785601e+00   1.7704118e-01   7.7041123e-02   1.7704118e-01   7.7041123e-02   1.7704118e-01   7.7041123e-02   1.7704118e-01   7.7041123e-02   1.7704118e-01   7.7041123e-02
   1.2770000e+00   1.2775606e+00   1.7689008e-01   7.6889795e-02   1.7689008e-01   7.6889795e-02   1.7689008e-01   7.6889795e-02   1.7689008e-01   7.6889795e-02   1.7689008e-01   7.6889795e-02
   1.2760000e+00   1.2765514e+00   1.7673720e-01   7.6737244e-02   1.7673720e-01   7.6737244e-02   1.7673720e-01   7.6737244e-02   1.7673720e-01   7.6737244e-02   1.7673720e-01   7.6737244e-02
   1.2750000e+00   1.2755393e+00   1.7658636e-01   7.6586374e-02   1.7658636e-01   7.6586374e-02   1.7658636e-01   7.6586374e-02   1.7658636e-01   7.6586374e-02   1.7658636e-01   7.6586374e-02
   1.2740000e+00   1.2745400e+00   1.7643552e-01   7.6435819e-02   1.7643552e-01   7.6435819e-02   1.7643552e-01   7.6435819e-02   1.7643552e-01   7.6435819e-02   1.7643552e-01   7.6435819e-02
   1.2730000e+00   1.2735401e+00   1.7628585e-01   7.6285686e-02   1.7628585e-01   7.6285686e-02   1.7628585e-01   7.6285686e-02   1.7628585e-01   7.6285686e-02   1.7628585e-01   7.6285686e-02
   1.2720000e+00   1.2725399e+00   1.7613588e-01   7.6135850e-02   1.7613588e-01   7.6135850e-02   1.7613588e-01   7.6135850e-02   1.7613588e-01   7.6135850e-02   1.7613588e-01   7.6135850e-02
   1.2710000e+00   1.2715367e+00   1.7598666e-01   7.5986321e-02   1.7598666e-01   7.5986321e-02   1.7598666e-01   7.5986321e-02   1.7598666e-01   7.5986321e-02   1.7598666e-01   7.5986321e-02
   1.2700000e+00   1.2705296e+00   1.7583743e-01   7.5837096e-02   1.7583743e-01   7.5837096e-02   1.7583743e-01   7.5837096e-02   1.7583743e-01   7.5837096e-02   1.7583743e-01   7.5837096e-02
   1.2690000e+00   1.2695298e+00   1.7568809e-01   7.5688174e-02   1.7568809e-01   7.5688174e-02   1.7568809e-01   7.5688174e-02   1.7568809e-01   7.5688174e-02   1.7568809e-01   7.5688174e-02
   1.2680000e+00   1.2685306e+00   1.7553976e-01   7.5539610e-02   1.7553976e-01   7.5539610e-02   1.7553976e-01   7.5539610e-02   1.7553976e-01   7.5539610e-02   1.7553976e-01   7.5539610e-02
   1.2670000e+00   1.2675191e+00   1.7539087e-01   7.5391397e-02   1.7539087e-01   7.5391397e-02   1.7539087e-01   7.5391397e-02   1.7539087e-01   7.5391397e-02   1.7539087e-01   7.5391397e-02
   1.2660000e+00   1.2665201e+00   1.7524322e-01   7.5243416e-02   1.7524322e-01   7.5243416e-02   1.7524322e-01   7.5243416e-02   1.7524322e-01   7.5243416e-02   1.7524322e-01   7.5243416e-02
   1.2650000e+00   1.2655208e+00   1.7509540e-01   7.5095817e-02   1.7509540e-01   7.5095817e-02   1.7509540e-01   7.5095817e-02   1.7509540e-01   7.5095817e-02   1.7509540e-01   7.5095817e-02
   1.2640000e+00   1.2645113e+00   1.7494841e-01   7.4948318e-02   1.7494841e-01   7.4948318e-02   1.7494841e-01   7.4948318e-02   1.7494841e-01   7.4948318e-02   1.7494841e-01   7.4948318e-02
   1.2630000e+00   1.2635215e+00   1.7480271e-01   7.4802967e-02   1.7480271e-01   7.4802967e-02   1.7480271e-01   7.4802967e-02   1.7480271e-01   7.4802967e-02   1.7480271e-01   7.4802967e-02
   1.2620000e+00   1.2625121e+00   1.7465640e-01   7.4656123e-02   1.7465640e-01   7.4656123e-02   1.7465640e-01   7.4656123e-02   1.7465640e-01   7.4656123e-02   1.7465640e-01   7.4656123e-02
   1.2610000e+00   1.2615107e+00   1.7451013e-01   7.4509716e-02   1.7451013e-01   7.4509716e-02   1.7451013e-01   7.4509716e-02   1.7451013e-01   7.4509716e-02   1.7451013e-01   7.4509716e-02
   1.2600000e+00   1.2605025e+00   1.7436390e-01   7.4363622e-02   1.7436390e-01   7.4363622e-02   1.7436390e-01   7.4363622e-02   1.7436390e-01   7.4363622e-02   1.7436390e-01   7.4363622e-02
   1.2590000e+00   1.2595028e+00   1.7421814e-01   7.4218092e-02   1.7421814e-01   7.4218092e-02   1.7421814e-01   7.4218092e-02   1.7421814e-01   7.4218092e-02   1.7421814e-01   7.4218092e-02
   1.2580000e+00   1.2585033e+00   1.7407387e-01   7.4073797e-02   1.7407387e-01   7.4073797e-02   1.7407387e-01   7.4073797e-02   1.7407387e-01   7.4073797e-02   1.7407387e-01   7.4073797e-02
   1.2570000e+00   1.2575007e+00   1.7392876e-01   7.3928509e-02   1.7392876e-01   7.3928509e-02   1.7392876e-01   7.3928509e-02   1.7392876e-01   7.3928509e-02   1.7392876e-01   7.3928509e-02
   1.2560000e+00   1.2564918e+00   1.7378384e-01   7.3783527e-02   1.7378384e-01   7.3783527e-02   1.7378384e-01   7.3783527e-02   1.7378384e-01   7.3783527e-02   1.7378384e-01   7.3783527e-02
   1.2550000e+00   1.2554990e+00   1.7364071e-01   7.3640546e-02   1.7364071e-01   7.3640546e-02   1.7364071e-01   7.3640546e-02   1.7364071e-01   7.3640546e-02   1.7364071e-01   7.3640546e-02
   1.2540000e+00   1.2544891e+00   1.7349579e-01   7.3496213e-02   1.7349579e-01   7.3496213e-02   1.7349579e-01   7.3496213e-02   1.7349579e-01   7.3496213e-02   1.7349579e-01   7.3496213e-02
   1.2530000e+00   1.2534899e+00   1.7335249e-01   7.3352367e-02   1.7335249e-01   7.3352367e-02   1.7335249e-01   7.3352367e-02   1.7335249e-01   7.3352367e-02   1.7335249e-01   7.3352367e-02
   1.2520000e+00   1.2524911e+00   1.7320986e-01   7.3209964e-02   1.7320986e-01   7.3209964e-02   1.7320986e-01   7.3209964e-02   1.7320986e-01   7.3209964e-02   1.7320986e-01   7.3209964e-02
   1.2510000e+00   1.2514811e+00   1.7306624e-01   7.3066669e-02   1.7306624e-01   7.3066669e-02   1.7306624e-01   7.3066669e-02   1.7306624e-01   7.3066669e-02   1.7306624e-01   7.3066669e-02
   1.2500000e+00   1.2504847e+00   1.7292501e-01   7.2924883e-02   1.7292501e-01   7.2924883e-02   1.7292501e-01   7.2924883e-02   1.7292501e-01   7.2924883e-02   1.7292501e-01   7.2924883e-02
   1.2490000e+00   1.2494799e+00   1.7278208e-01   7.2782151e-02   1.7278208e-01   7.2782151e-02   1.7278208e-01   7.2782151e-02   1.7278208e-01   7.2782151e-02   1.7278208e-01   7.2782151e-02
   1.2480000e+00   1.2484812e+00   1.7264077e-01   7.2641100e-02   1.7264077e-01   7.2641100e-02   1.7264077e-01   7.2641100e-02   1.7264077e-01   7.2641100e-02   1.7264077e-01   7.2641100e-02
   1.2470000e+00   1.2474708e+00   1.7249901e-01   7.2498799e-02   1.7249901e-01   7.2498799e-02   1.7249901e-01   7.2498799e-02   1.7249901e-01   7.2498799e-02   1.7249901e-01   7.2498799e-02
   1.2460000e+00   1.2464755e+00   1.7235868e-01   7.2358373e-02   1.7235868e-01   7.2358373e-02   1.7235868e-01   7.2358373e-02   1.7235868e-01   7.2358373e-02   1.7235868e-01   7.2358373e-02
   1.2450000e+00   1.2454698e+00   1.7221682e-01   7.2216622e-02   1.7221682e-01   7.2216622e-02   1.7221682e-01   7.2216622e-02   1.7221682e-01   7.2216622e-02   1.7221682e-01   7.2216622e-02
   1.2440000e+00   1.2444711e+00   1.7207645e-01   7.2076704e-02   1.7207645e-01   7.2076704e-02   1.7207645e-01   7.2076704e-02   1.7207645e-01   7.2076704e-02   1.7207645e-01   7.2076704e-02
   1.2430000e+00   1.2434606e+00   1.7193565e-01   7.1935634e-02   1.7193565e-01   7.1935634e-02   1.7193565e-01   7.1935634e-02   1.7193565e-01   7.1935634e-02   1.7193565e-01   7.1935634e-02
   1.2420000e+00   1.2424662e+00   1.7179621e-01   7.1796185e-02   1.7179621e-01   7.1796185e-02   1.7179621e-01   7.1796185e-02   1.7179621e-01   7.1796185e-02   1.7179621e-01   7.1796185e-02
   1.2410000e+00   1.2414598e+00   1.7165670e-01   7.1657024e-02   1.7165670e-01   7.1657024e-02   1.7165670e-01   7.1657024e-02   1.7165670e-01   7.1657024e-02   1.7165670e-01   7.1657024e-02
   1.2400000e+00   1.2404600e+00   1.7151760e-01   7.1517625e-02   1.7151760e-01   7.1517625e-02   1.7151760e-01   7.1517625e-02   1.7151760e-01   7.1517625e-02   1.7151760e-01   7.1517625e-02
   1.2390000e+00   1.2394601e+00   1.7137864e-01   7.1378504e-02   1.7137864e-01   7.1378504e-02   1.7137864e-01   7.1378504e-02   1.7137864e-01   7.1378504e-02   1.7137864e-01   7.1378504e-02
   1.2380000e+00   1.2384548e+00   1.7124006e-01   7.1240261e-02   1.7124006e-01   7.1240261e-02   1.7124006e-01   7.1240261e-02   1.7124006e-01   7.1240261e-02   1.7124006e-01   7.1240261e-02
   1.2370000e+00   1.2374591e+00   1.7110261e-01   7.1102198e-02   1.7110261e-01   7.1102198e-02   1.7110261e-01   7.1102198e-02   1.7110261e-01   7.1102198e-02   1.7110261e-01   7.1102198e-02
   1.2360000e+00   1.2364533e+00   1.7096335e-01   7.0963807e-02   1.7096335e-01   7.0963807e-02   1.7096335e-01   7.0963807e-02   1.7096335e-01   7.0963807e-02   1.7096335e-01   7.0963807e-02
   1.2350000e+00   1.2354516e+00   1.7082545e-01   7.0825876e-02   1.7082545e-01   7.0825876e-02   1.7082545e-01   7.0825876e-02   1.7082545e-01   7.0825876e-02   1.7082545e-01   7.0825876e-02
   1.2340000e+00   1.2344461e+00   1.7068919e-01   7.0688894e-02   1.7068919e-01   7.0688894e-02   1.7068919e-01   7.0688894e-02   1.7068919e-01   7.0688894e-02   1.7068919e-01   7.0688894e-02
   1.2330000e+00   1.2334485e+00   1.7055137e-01   7.0551837e-02   1.7055137e-01   7.0551837e-02   1.7055137e-01   7.0551837e-02   1.7055137e-01   7.0551837e-02   1.7055137e-01   7.0551837e-02
   1.2320000e+00   1.2324389e+00   1.7041457e-01   7.0414546e-02   1.7041457e-01   7.0414546e-02   1.7041457e-01   7.0414546e-02   1.7041457e-01   7.0414546e-02   1.7041457e-01   7.0414546e-02
   1.2310000e+00   1.2314401e+00   1.7027822e-01   7.0277936e-02   1.7027822e-01   7.0277936e-02   1.7027822e-01   7.0277936e-02   1.7027822e-01   7.0277936e-02   1.7027822e-01   7.0277936e-02
   1.2300000e+00   1.2304407e+00   1.7014274e-01   7.0142349e-02   1.7014274e-01   7.0142349e-02   1.7014274e-01   7.0142349e-02   1.7014274e-01   7.0142349e-02   1.7014274e-01   7.0142349e-02
   1.2290000e+00   1.2294315e+00   1.7000631e-01   7.0006216e-02   1.7000631e-01   7.0006216e-02   1.7000631e-01   7.0006216e-02   1.7000631e-01   7.0006216e-02   1.7000631e-01   7.0006216e-02
   1.2280000e+00   1.2284387e+00   1.6987066e-01   6.9870836e-02   1.6987066e-01   6.9870836e-02   1.6987066e-01   6.9870836e-02   1.6987066e-01   6.9870836e-02   1.6987066e-01   6.9870836e-02
   1.2270000e+00   1.2274292e+00   1.6973494e-01   6.9735157e-02   1.6973494e-01   6.9735157e-02   1.6973494e-01   6.9735157e-02   1.6973494e-01   6.9735157e-02   1.6973494e-01   6.9735157e-02
   1.2260000e+00   1.2264300e+00   1.6960073e-01   6.9600878e-02   1.6960073e-01   6.9600878e-02   1.6960073e-01   6.9600878e-02   1.6960073e-01   6.9600878e-02   1.6960073e-01   6.9600878e-02
   1.2250000e+00   1.2254299e+00   1.6946565e-01   6.9465638e-02   1.6946565e-01   6.9465638e-02   1.6946565e-01   6.9465638e-02   1.6946565e-01   6.9465638e-02   1.6946565e-01   6.9465638e-02
   1.2240000e+00   1.2244288e+00   1.6933175e-01   6.9332013e-02   1.6933175e-01   6.9332013e-02   1.6933175e-01   6.9332013e-02   1.6933175e-01   6.9332013e-02   1.6933175e-01   6.9332013e-02
   1.2230000e+00   1.2234181e+00   1.6919731e-01   6.9197299e-02   1.6919731e-01   6.9197299e-02   1.6919731e-01   6.9197299e-02   1.6919731e-01   6.9197299e-02   1.6919731e-01   6.9197299e-02
   1.2220000e+00   1.2224293e+00   1.6906392e-01   6.9064117e-02   1.6906392e-01   6.9064117e-02   1.6906392e-01   6.9064117e-02   1.6906392e-01   6.9064117e-02   1.6906392e-01   6.9064117e-02
   1.2210000e+00   1.2214188e+00   1.6893035e-01   6.8929960e-02   1.6893035e-01   6.8929960e-02   1.6893035e-01   6.8929960e-02   1.6893035e-01   6.8929960e-02   1.6893035e-01   6.8929960e-02
   1.2200000e+00   1.2204196e+00   1.6879694e-01   6.8797461e-02   1.6879694e-01   6.8797461e-02   1.6879694e-01   6.8797461e-02   1.6879694e-01   6.8797461e-02   1.6879694e-01   6.8797461e-02
   1.2190000e+00   1.2194082e+00   1.6866379e-01   6.8663779e-02   1.6866379e-01   6.8663779e-02   1.6866379e-01   6.8663779e-02   1.6866379e-01   6.8663779e-02   1.6866379e-01   6.8663779e-02
   1.2180000e+00   1.2184199e+00   1.6853201e-01   6.8531811e-02   1.6853201e-01   6.8531811e-02   1.6853201e-01   6.8531811e-02   1.6853201e-01   6.8531811e-02   1.6853201e-01   6.8531811e-02
   1.2170000e+00   1.2174151e+00   1.6839952e-01   6.8399407e-02   1.6839952e-01   6.8399407e-02   1.6839952e-01   6.8399407e-02   1.6839952e-01   6.8399407e-02   1.6839952e-01   6.8399407e-02
   1.2160000e+00   1.2164098e+00   1.6826696e-01   6.8267112e-02   1.6826696e-01   6.8267112e-02   1.6826696e-01   6.8267112e-02   1.6826696e-01   6.8267112e-02   1.6826696e-01   6.8267112e-02
   1.2150000e+00   1.2154108e+00   1.6813617e-01   6.8136057e-02   1.6813617e-01   6.8136057e-02   1.6813617e-01   6.8136057e-02   1.6813617e-01   6.8136057e-02   1.6813617e-01   6.8136057e-02
   1.2140000e+00   1.2144008e+00   1.6800397e-01   6.8003761e-02   1.6800397e-01   6.8003761e-02   1.6800397e-01   6.8003761e-02   1.6800397e-01   6.8003761e-02   1.6800397e-01   6.8003761e-02
   1.2130000e+00   1.2134002e+00   1.6787301e-01   6.7872960e-02   1.6787301e-01   6.7872960e-02   1.6787301e-01   6.7872960e-02   1.6787301e-01   6.7872960e-02   1.6787301e-01   6.7872960e-02
   1.2120000e+00   1.2123999e+00   1.6774204e-01   6.7742424e-02   1.6774204e-01   6.7742424e-02   1.6774204e-01   6.7742424e-02   1.6774204e-01   6.7742424e-02   1.6774204e-01   6.7742424e-02
   1.2110000e+00   1.2113962e+00   1.6761182e-01   6.7611893e-02   1.6761182e-01   6.7611893e-02   1.6761182e-01   6.7611893e-02   1.6761182e-01   6.7611893e-02   1.6761182e-01   6.7611893e-02
   1.2100000e+00   1.2103979e+00   1.6748072e-01   6.7480927e-02   1.6748072e-01   6.7480927e-02   1.6748072e-01   6.7480927e-02   1.6748072e-01   6.7480927e-02   1.6748072e-01   6.7480927e-02
   1.2090000e+00   1.2093998e+00   1.6735140e-01   6.7351372e-02   1.6735140e-01   6.7351372e-02   1.6735140e-01   6.7351372e-02   1.6735140e-01   6.7351372e-02   1.6735140e-01   6.7351372e-02
   1.2080000e+00   1.2084001e+00   1.6722201e-01   6.7221972e-02   1.6722201e-01   6.7221972e-02   1.6722201e-01   6.7221972e-02   1.6722201e-01   6.7221972e-02   1.6722201e-01   6.7221972e-02
   1.2070000e+00   1.2074006e+00   1.6709260e-01   6.7092804e-02   1.6709260e-01   6.7092804e-02   1.6709260e-01   6.7092804e-02   1.6709260e-01   6.7092804e-02   1.6709260e-01   6.7092804e-02
   1.2060000e+00   1.2063927e+00   1.6696297e-01   6.6962987e-02   1.6696297e-01   6.6962987e-02   1.6696297e-01   6.6962987e-02   1.6696297e-01   6.6962987e-02   1.6696297e-01   6.6962987e-02
   1.2050000e+00   1.2053901e+00   1.6683361e-01   6.6834002e-02   1.6683361e-01   6.6834002e-02   1.6683361e-01   6.6834002e-02   1.6683361e-01   6.6834002e-02   1.6683361e-01   6.6834002e-02
   1.2040000e+00   1.2043908e+00   1.6670571e-01   6.6705591e-02   1.6670571e-01   6.6705591e-02   1.6670571e-01   6.6705591e-02   1.6670571e-01   6.6705591e-02   1.6670571e-01   6.6705591e-02
   1.2030000e+00   1.2033796e+00   1.6657775e-01   6.6577452e-02   1.6657775e-01   6.6577452e-02   1.6657775e-01   6.6577452e-02   1.6657775e-01   6.6577452e-02   1.6657775e-01   6.6577452e-02
   1.2020000e+00   1.2023802e+00   1.6644982e-01   6.6449636e-02   1.6644982e-01   6.6449636e-02   1.6644982e-01   6.6449636e-02   1.6644982e-01   6.6449636e-02   1.6644982e-01   6.6449636e-02
   1.2010000e+00   1.2013799e+00   1.6632186e-01   6.6322001e-02   1.6632186e-01   6.6322001e-02   1.6632186e-01   6.6322001e-02   1.6632186e-01   6.6322001e-02   1.6632186e-01   6.6322001e-02
   1.2000000e+00   1.2003800e+00   1.6619439e-01   6.6194702e-02   1.6619439e-01   6.6194702e-02   1.6619439e-01   6.6194702e-02   1.6619439e-01   6.6194702e-02   1.6619439e-01   6.6194702e-02
   1.1990000e+00   1.1993800e+00   1.6606798e-01   6.6067599e-02   1.6606798e-01   6.6067599e-02   1.6606798e-01   6.6067599e-02   1.6606798e-01   6.6067599e-02   1.6606798e-01   6.6067599e-02
   1.1980000e+00   1.1983800e+00   1.6594044e-01   6.5940716e-02   1.6594044e-01   6.5940716e-02   1.6594044e-01   6.5940716e-02   1.6594044e-01   6.5940716e-02   1.6594044e-01   6.5940716e-02
   1.1970000e+00   1.1973800e+00   1.6581407e-01   6.5814160e-02   1.6581407e-01   6.5814160e-02   1.6581407e-01   6.5814160e-02   1.6581407e-01   6.5814160e-02   1.6581407e-01   6.5814160e-02
   1.1960000e+00   1.1963808e+00   1.6568750e-01   6.5687746e-02   1.6568750e-01   6.5687746e-02   1.6568750e-01   6.5687746e-02   1.6568750e-01   6.5687746e-02   1.6568750e-01   6.5687746e-02
   1.1950000e+00   1.1953711e+00   1.6556202e-01   6.5561681e-02   1.6556202e-01   6.5561681e-02   1.6556202e-01   6.5561681e-02   1.6556202e-01   6.5561681e-02   1.6556202e-01   6.5561681e-02
   1.1940000e+00   1.1943702e+00   1.6543598e-01   6.5435924e-02   1.6543598e-01   6.5435924e-02   1.6543598e-01   6.5435924e-02   1.6543598e-01   6.5435924e-02   1.6543598e-01   6.5435924e-02
   1.1930000e+00   1.1933699e+00   1.6531017e-01   6.5310251e-02   1.6531017e-01   6.5310251e-02   1.6531017e-01   6.5310251e-02   1.6531017e-01   6.5310251e-02   1.6531017e-01   6.5310251e-02
   1.1920000e+00   1.1923699e+00   1.6518502e-01   6.5184968e-02   1.6518502e-01   6.5184968e-02   1.6518502e-01   6.5184968e-02   1.6518502e-01   6.5184968e-02   1.6518502e-01   6.5184968e-02
   1.1910000e+00   1.1913707e+00   1.6506000e-01   6.5059893e-02   1.6506000e-01   6.5059893e-02   1.6506000e-01   6.5059893e-02   1.6506000e-01   6.5059893e-02   1.6506000e-01   6.5059893e-02
   1.1900000e+00   1.1903593e+00   1.6493495e-01   6.4935034e-02   1.6493495e-01   6.4935034e-02   1.6493495e-01   6.4935034e-02   1.6493495e-01   6.4935034e-02   1.6493495e-01   6.4935034e-02
   1.1890000e+00   1.1893602e+00   1.6481074e-01   6.4810480e-02   1.6481074e-01   6.4810480e-02   1.6481074e-01   6.4810480e-02   1.6481074e-01   6.4810480e-02   1.6481074e-01   6.4810480e-02
   1.1880000e+00   1.1883604e+00   1.6468616e-01   6.4686087e-02   1.6468616e-01   6.4686087e-02   1.6468616e-01   6.4686087e-02   1.6468616e-01   6.4686087e-02   1.6468616e-01   6.4686087e-02
   1.1870000e+00   1.1873535e+00   1.6456203e-01   6.4562067e-02   1.6456203e-01   6.4562067e-02   1.6456203e-01   6.4562067e-02   1.6456203e-01   6.4562067e-02   1.6456203e-01   6.4562067e-02
   1.1860000e+00   1.1863511e+00   1.6443825e-01   6.4438339e-02   1.6443825e-01   6.4438339e-02   1.6443825e-01   6.4438339e-02   1.6443825e-01   6.4438339e-02   1.6443825e-01   6.4438339e-02
   1.1850000e+00   1.1853606e+00   1.6431591e-01   6.4315915e-02   1.6431591e-01   6.4315915e-02   1.6431591e-01   6.4315915e-02   1.6431591e-01   6.4315915e-02   1.6431591e-01   6.4315915e-02
   1.1840000e+00   1.1843593e+00   1.6419227e-01   6.4192401e-02   1.6419227e-01   6.4192401e-02   1.6419227e-01   6.4192401e-02   1.6419227e-01   6.4192401e-02   1.6419227e-01   6.4192401e-02
   1.1830000e+00   1.1833492e+00   1.6406930e-01   6.4069315e-02   1.6406930e-01   6.4069315e-02   1.6406930e-01   6.4069315e-02   1.6406930e-01   6.4069315e-02   1.6406930e-01   6.4069315e-02
   1.1820000e+00   1.1823501e+00   1.6394626e-01   6.3946422e-02   1.6394626e-01   6.3946422e-02   1.6394626e-01   6.3946422e-02   1.6394626e-01   6.3946422e-02   1.6394626e-01   6.3946422e-02
   1.1810000e+00   1.1813447e+00   1.6382417e-01   6.3823707e-02   1.6382417e-01   6.3823707e-02   1.6382417e-01   6.3823707e-02   1.6382417e-01   6.3823707e-02   1.6382417e-01   6.3823707e-02
   1.1800000e+00   1.1803489e+00   1.6370230e-01   6.3702532e-02   1.6370230e-01   6.3702532e-02   1.6370230e-01   6.3702532e-02   1.6370230e-01   6.3702532e-02   1.6370230e-01   6.3702532e-02
   1.1790000e+00   1.1793461e+00   1.6358026e-01   6.3580462e-02   1.6358026e-01   6.3580462e-02   1.6358026e-01   6.3580462e-02   1.6358026e-01   6.3580462e-02   1.6358026e-01   6.3580462e-02
   1.1780000e+00   1.1783397e+00   1.6345816e-01   6.3458598e-02   1.6345816e-01   6.3458598e-02   1.6345816e-01   6.3458598e-02   1.6345816e-01   6.3458598e-02   1.6345816e-01   6.3458598e-02
   1.1770000e+00   1.1773437e+00   1.6333753e-01   6.3337304e-02   1.6333753e-01   6.3337304e-02   1.6333753e-01   6.3337304e-02   1.6333753e-01   6.3337304e-02   1.6333753e-01   6.3337304e-02
   1.1760000e+00   1.1763425e+00   1.6321715e-01   6.3216740e-02   1.6321715e-01   6.3216740e-02   1.6321715e-01   6.3216740e-02   1.6321715e-01   6.3216740e-02   1.6321715e-01   6.3216740e-02
   1.1750000e+00   1.1753409e+00   1.6309544e-01   6.3095540e-02   1.6309544e-01   6.3095540e-02   1.6309544e-01   6.3095540e-02   1.6309544e-01   6.3095540e-02   1.6309544e-01   6.3095540e-02
   1.1740000e+00   1.1743318e+00   1.6297484e-01   6.2974463e-02   1.6297484e-01   6.2974463e-02   1.6297484e-01   6.2974463e-02   1.6297484e-01   6.2974463e-02   1.6297484e-01   6.2974463e-02
   1.1730000e+00   1.1733410e+00   1.6285560e-01   6.2855096e-02   1.6285560e-01   6.2855096e-02   1.6285560e-01   6.2855096e-02   1.6285560e-01   6.2855096e-02   1.6285560e-01   6.2855096e-02
   1.1720000e+00   1.1723333e+00   1.6273494e-01   6.2734608e-02   1.6273494e-01   6.2734608e-02   1.6273494e-01   6.2734608e-02   1.6273494e-01   6.2734608e-02   1.6273494e-01   6.2734608e-02
   1.1710000e+00   1.1713300e+00   1.6261445e-01   6.2614422e-02   1.6261445e-01   6.2614422e-02   1.6261445e-01   6.2614422e-02   1.6261445e-01   6.2614422e-02   1.6261445e-01   6.2614422e-02
   1.1700000e+00   1.1703299e+00   1.6249568e-01   6.2495667e-02   1.6249568e-01   6.2495667e-02   1.6249568e-01   6.2495667e-02   1.6249568e-01   6.2495667e-02   1.6249568e-01   6.2495667e-02
   1.1690000e+00   1.1693301e+00   1.6237549e-01   6.2375779e-02   1.6237549e-01   6.2375779e-02   1.6237549e-01   6.2375779e-02   1.6237549e-01   6.2375779e-02   1.6237549e-01   6.2375779e-02
   1.1680000e+00   1.1683298e+00   1.6225762e-01   6.2257491e-02   1.6225762e-01   6.2257491e-02   1.6225762e-01   6.2257491e-02   1.6225762e-01   6.2257491e-02   1.6225762e-01   6.2257491e-02
   1.1670000e+00   1.1673298e+00   1.6213837e-01   6.2138068e-02   1.6213837e-01   6.2138068e-02   1.6213837e-01   6.2138068e-02   1.6213837e-01   6.2138068e-02   1.6213837e-01   6.2138068e-02
   1.1660000e+00   1.1663242e+00   1.6201976e-01   6.2019490e-02   1.6201976e-01   6.2019490e-02   1.6201976e-01   6.2019490e-02   1.6201976e-01   6.2019490e-02   1.6201976e-01   6.2019490e-02
   1.1650000e+00   1.1653213e+00   1.6190137e-01   6.1901442e-02   1.6190137e-01   6.1901442e-02   1.6190137e-01   6.1901442e-02   1.6190137e-01   6.1901442e-02   1.6190137e-01   6.1901442e-02
   1.1640000e+00   1.1643244e+00   1.6178300e-01   6.1783156e-02   1.6178300e-01   6.1783156e-02   1.6178300e-01   6.1783156e-02   1.6178300e-01   6.1783156e-02   1.6178300e-01   6.1783156e-02
   1.1630000e+00   1.1633221e+00   1.6166535e-01   6.1665647e-02   1.6166535e-01   6.1665647e-02   1.6166535e-01   6.1665647e-02   1.6166535e-01   6.1665647e-02   1.6166535e-01   6.1665647e-02
   1.1620000e+00   1.1623201e+00   1.6154781e-01   6.1547712e-02   1.6154781e-01   6.1547712e-02   1.6154781e-01   6.1547712e-02   1.6154781e-01   6.1547712e-02   1.6154781e-01   6.1547712e-02
   1.1610000e+00   1.1613208e+00   1.6143108e-01   6.1430802e-02   1.6143108e-01   6.1430802e-02   1.6143108e-01   6.1430802e-02   1.6143108e-01   6.1430802e-02   1.6143108e-01   6.1430802e-02
   1.1600000e+00   1.1603119e+00   1.6131359e-01   6.1313206e-02   1.6131359e-01   6.1313206e-02   1.6131359e-01   6.1313206e-02   1.6131359e-01   6.1313206e-02   1.6131359e-01   6.1313206e-02
   1.1590000e+00   1.1593130e+00   1.6119688e-01   6.1196691e-02   1.6119688e-01   6.1196691e-02   1.6119688e-01   6.1196691e-02   1.6119688e-01   6.1196691e-02   1.6119688e-01   6.1196691e-02
   1.1580000e+00   1.1583192e+00   1.6108060e-01   6.1080716e-02   1.6108060e-01   6.1080716e-02   1.6108060e-01   6.1080716e-02   1.6108060e-01   6.1080716e-02   1.6108060e-01   6.1080716e-02
   1.1570000e+00   1.1573089e+00   1.6096362e-01   6.0963520e-02   1.6096362e-01   6.0963520e-02   1.6096362e-01   6.0963520e-02   1.6096362e-01   6.0963520e-02   1.6096362e-01   6.0963520e-02
   1.1560000e+00   1.1563101e+00   1.6084828e-01   6.0848024e-02   1.6084828e-01   6.0848024e-02   1.6084828e-01   6.0848024e-02   1.6084828e-01   6.0848024e-02   1.6084828e-01   6.0848024e-02
   1.1550000e+00   1.1553098e+00   1.6073167e-01   6.0732034e-02   1.6073167e-01   6.0732034e-02   1.6073167e-01   6.0732034e-02   1.6073167e-01   6.0732034e-02   1.6073167e-01   6.0732034e-02
   1.1540000e+00   1.1543097e+00   1.6061617e-01   6.0616361e-02   1.6061617e-01   6.0616361e-02   1.6061617e-01   6.0616361e-02   1.6061617e-01   6.0616361e-02   1.6061617e-01   6.0616361e-02
   1.1530000e+00   1.1533046e+00   1.6050045e-01   6.0500764e-02   1.6050045e-01   6.0500764e-02   1.6050045e-01   6.0500764e-02   1.6050045e-01   6.0500764e-02   1.6050045e-01   6.0500764e-02
   1.1520000e+00   1.1523010e+00   1.6038588e-01   6.0385451e-02   1.6038588e-01   6.0385451e-02   1.6038588e-01   6.0385451e-02   1.6038588e-01   6.0385451e-02   1.6038588e-01   6.0385451e-02
   1.1510000e+00   1.1513066e+00   1.6027090e-01   6.0271009e-02   1.6027090e-01   6.0271009e-02   1.6027090e-01   6.0271009e-02   1.6027090e-01   6.0271009e-02   1.6027090e-01   6.0271009e-02
   1.1500000e+00   1.1503085e+00   1.6015654e-01   6.0156541e-02   1.6015654e-01   6.0156541e-02   1.6015654e-01   6.0156541e-02   1.6015654e-01   6.0156541e-02   1.6015654e-01   6.0156541e-02
   1.1490000e+00   1.1493022e+00   1.6004208e-01   6.0041781e-02   1.6004208e-01   6.0041781e-02   1.6004208e-01   6.0041781e-02   1.6004208e-01   6.0041781e-02   1.6004208e-01   6.0041781e-02
   1.1480000e+00   1.1483040e+00   1.5992752e-01   5.9927720e-02   1.5992752e-01   5.9927720e-02   1.5992752e-01   5.9927720e-02   1.5992752e-01   5.9927720e-02   1.5992752e-01   5.9927720e-02
   1.1470000e+00   1.1472920e+00   1.5981304e-01   5.9813150e-02   1.5981304e-01   5.9813150e-02   1.5981304e-01   5.9813150e-02   1.5981304e-01   5.9813150e-02   1.5981304e-01   5.9813150e-02
   1.1460000e+00   1.1462928e+00   1.5969913e-01   5.9699466e-02   1.5969913e-01   5.9699466e-02   1.5969913e-01   5.9699466e-02   1.5969913e-01   5.9699466e-02   1.5969913e-01   5.9699466e-02
   1.1450000e+00   1.1452989e+00   1.5958673e-01   5.9586336e-02   1.5958673e-01   5.9586336e-02   1.5958673e-01   5.9586336e-02   1.5958673e-01   5.9586336e-02   1.5958673e-01   5.9586336e-02
   1.1440000e+00   1.1442959e+00   1.5947257e-01   5.9472886e-02   1.5947257e-01   5.9472886e-02   1.5947257e-01   5.9472886e-02   1.5947257e-01   5.9472886e-02   1.5947257e-01   5.9472886e-02
   1.1430000e+00   1.1432900e+00   1.5935957e-01   5.9359534e-02   1.5935957e-01   5.9359534e-02   1.5935957e-01   5.9359534e-02   1.5935957e-01   5.9359534e-02   1.5935957e-01   5.9359534e-02
   1.1420000e+00   1.1422903e+00   1.5924688e-01   5.9246986e-02   1.5924688e-01   5.9246986e-02   1.5924688e-01   5.9246986e-02   1.5924688e-01   5.9246986e-02   1.5924688e-01   5.9246986e-02
   1.1410000e+00   1.1412900e+00   1.5913421e-01   5.9134527e-02   1.5913421e-01   5.9134527e-02   1.5913421e-01   5.9134527e-02   1.5913421e-01   5.9134527e-02   1.5913421e-01   5.9134527e-02
   1.1400000e+00   1.1402900e+00   1.5902205e-01   5.9022475e-02   1.5902205e-01   5.9022475e-02   1.5902205e-01   5.9022475e-02   1.5902205e-01   5.9022475e-02   1.5902205e-01   5.9022475e-02
   1.1390000e+00   1.1392900e+00   1.5891084e-01   5.8910511e-02   1.5891084e-01   5.8910511e-02   1.5891084e-01   5.8910511e-02   1.5891084e-01   5.8910511e-02   1.5891084e-01   5.8910511e-02
   1.1380000e+00   1.1382909e+00   1.5879810e-01   5.8798193e-02   1.5879810e-01   5.8798193e-02   1.5879810e-01   5.8798193e-02   1.5879810e-01   5.8798193e-02   1.5879810e-01   5.8798193e-02
   1.1370000e+00   1.1372811e+00   1.5868654e-01   5.8686295e-02   1.5868654e-01   5.8686295e-02   1.5868654e-01   5.8686295e-02   1.5868654e-01   5.8686295e-02   1.5868654e-01   5.8686295e-02
   1.1360000e+00   1.1362885e+00   1.5857484e-01   5.8575129e-02   1.5857484e-01   5.8575129e-02   1.5857484e-01   5.8575129e-02   1.5857484e-01   5.8575129e-02   1.5857484e-01   5.8575129e-02
   1.1350000e+00   1.1352783e+00   1.5846386e-01   5.8463689e-02   1.5846386e-01   5.8463689e-02   1.5846386e-01   5.8463689e-02   1.5846386e-01   5.8463689e-02   1.5846386e-01   5.8463689e-02
   1.1340000e+00   1.1342890e+00   1.5835359e-01   5.8353272e-02   1.5835359e-01   5.8353272e-02   1.5835359e-01   5.8353272e-02   1.5835359e-01   5.8353272e-02   1.5835359e-01   5.8353272e-02
   1.1330000e+00   1.1332791e+00   1.5824255e-01   5.8242196e-02   1.5824255e-01   5.8242196e-02   1.5824255e-01   5.8242196e-02   1.5824255e-01   5.8242196e-02   1.5824255e-01   5.8242196e-02
   1.1320000e+00   1.1322799e+00   1.5813123e-01   5.8131181e-02   1.5813123e-01   5.8131181e-02   1.5813123e-01   5.8131181e-02   1.5813123e-01   5.8131181e-02   1.5813123e-01   5.8131181e-02
   1.1310000e+00   1.1312811e+00   1.5802184e-01   5.8021689e-02   1.5802184e-01   5.8021689e-02   1.5802184e-01   5.8021689e-02   1.5802184e-01   5.8021689e-02   1.5802184e-01   5.8021689e-02
   1.1300000e+00   1.1302705e+00   1.5791096e-01   5.7910920e-02   1.5791096e-01   5.7910920e-02   1.5791096e-01   5.7910920e-02   1.5791096e-01   5.7910920e-02   1.5791096e-01   5.7910920e-02
   1.1290000e+00   1.1292821e+00   1.5780189e-01   5.7801777e-02   1.5780189e-01   5.7801777e-02   1.5780189e-01   5.7801777e-02   1.5780189e-01   5.7801777e-02   1.5780189e-01   5.7801777e-02
   1.1280000e+00   1.1282705e+00   1.5769149e-01   5.7691634e-02   1.5769149e-01   5.7691634e-02   1.5769149e-01   5.7691634e-02   1.5769149e-01   5.7691634e-02   1.5769149e-01   5.7691634e-02
   1.1270000e+00   1.1272819e+00   1.5758284e-01   5.7582726e-02   1.5758284e-01   5.7582726e-02   1.5758284e-01   5.7582726e-02   1.5758284e-01   5.7582726e-02   1.5758284e-01   5.7582726e-02
   1.1260000e+00   1.1262714e+00   1.5747311e-01   5.7473091e-02   1.5747311e-01   5.7473091e-02   1.5747311e-01   5.7473091e-02   1.5747311e-01   5.7473091e-02   1.5747311e-01   5.7473091e-02
   1.1250000e+00   1.1252702e+00   1.5736392e-01   5.7364152e-02   1.5736392e-01   5.7364152e-02   1.5736392e-01   5.7364152e-02   1.5736392e-01   5.7364152e-02   1.5736392e-01   5.7364152e-02
   1.1240000e+00   1.1242700e+00   1.5725521e-01   5.7255040e-02   1.5725521e-01   5.7255040e-02   1.5725521e-01   5.7255040e-02   1.5725521e-01   5.7255040e-02   1.5725521e-01   5.7255040e-02
   1.1230000e+00   1.1232700e+00   1.5714701e-01   5.7147128e-02   1.5714701e-01   5.7147128e-02   1.5714701e-01   5.7147128e-02   1.5714701e-01   5.7147128e-02   1.5714701e-01   5.7147128e-02
   1.1220000e+00   1.1222700e+00   1.5703835e-01   5.7038508e-02   1.5703835e-01   5.7038508e-02   1.5703835e-01   5.7038508e-02   1.5703835e-01   5.7038508e-02   1.5703835e-01   5.7038508e-02
   1.1210000e+00   1.1212703e+00   1.5693046e-01   5.6930533e-02   1.5693046e-01   5.6930533e-02   1.5693046e-01   5.6930533e-02   1.5693046e-01   5.6930533e-02   1.5693046e-01   5.6930533e-02
   1.1200000e+00   1.1202643e+00   1.5682255e-01   5.6822490e-02   1.5682255e-01   5.6822490e-02   1.5682255e-01   5.6822490e-02   1.5682255e-01   5.6822490e-02   1.5682255e-01   5.6822490e-02
   1.1190000e+00   1.1192605e+00   1.5671487e-01   5.6714772e-02   1.5671487e-01   5.6714772e-02   1.5671487e-01   5.6714772e-02   1.5671487e-01   5.6714772e-02   1.5671487e-01   5.6714772e-02
   1.1180000e+00   1.1182660e+00   1.5660700e-01   5.6607277e-02   1.5660700e-01   5.6607277e-02   1.5660700e-01   5.6607277e-02   1.5660700e-01   5.6607277e-02   1.5660700e-01   5.6607277e-02
   1.1170000e+00   1.1172597e+00   1.5650020e-01   5.6499841e-02   1.5650020e-01   5.6499841e-02   1.5650020e-01   5.6499841e-02   1.5650020e-01   5.6499841e-02   1.5650020e-01   5.6499841e-02
   1.1160000e+00   1.1162600e+00   1.5639351e-01   5.6393314e-02   1.5639351e-01   5.6393314e-02   1.5639351e-01   5.6393314e-02   1.5639351e-01   5.6393314e-02   1.5639351e-01   5.6393314e-02
   1.1150000e+00   1.1152600e+00   1.5628587e-01   5.6285876e-02   1.5628587e-01   5.6285876e-02   1.5628587e-01   5.6285876e-02   1.5628587e-01   5.6285876e-02   1.5628587e-01   5.6285876e-02
   1.1140000e+00   1.1142599e+00   1.5617987e-01   5.6179512e-02   1.5617987e-01   5.6179512e-02   1.5617987e-01   5.6179512e-02   1.5617987e-01   5.6179512e-02   1.5617987e-01   5.6179512e-02
   1.1130000e+00   1.1132607e+00   1.5607330e-01   5.6073575e-02   1.5607330e-01   5.6073575e-02   1.5607330e-01   5.6073575e-02   1.5607330e-01   5.6073575e-02   1.5607330e-01   5.6073575e-02
   1.1120000e+00   1.1122489e+00   1.5596627e-01   5.5966580e-02   1.5596627e-01   5.5966580e-02   1.5596627e-01   5.5966580e-02   1.5596627e-01   5.5966580e-02   1.5596627e-01   5.5966580e-02
   1.1110000e+00   1.1112570e+00   1.5586142e-01   5.5861006e-02   1.5586142e-01   5.5861006e-02   1.5586142e-01   5.5861006e-02   1.5586142e-01   5.5861006e-02   1.5586142e-01   5.5861006e-02
   1.1100000e+00   1.1102603e+00   1.5575554e-01   5.5755600e-02   1.5575554e-01   5.5755600e-02   1.5575554e-01   5.5755600e-02   1.5575554e-01   5.5755600e-02   1.5575554e-01   5.5755600e-02
   1.1090000e+00   1.1092542e+00   1.5564971e-01   5.5649694e-02   1.5564971e-01   5.5649694e-02   1.5564971e-01   5.5649694e-02   1.5564971e-01   5.5649694e-02   1.5564971e-01   5.5649694e-02
   1.1080000e+00   1.1082500e+00   1.5554391e-01   5.5544198e-02   1.5554391e-01   5.5544198e-02   1.5554391e-01   5.5544198e-02   1.5554391e-01   5.5544198e-02   1.5554391e-01   5.5544198e-02
   1.1070000e+00   1.1072499e+00   1.5543967e-01   5.5439511e-02   1.5543967e-01   5.5439511e-02   1.5543967e-01   5.5439511e-02   1.5543967e-01   5.5439511e-02   1.5543967e-01   5.5439511e-02
   1.1060000e+00   1.1062500e+00   1.5533425e-01   5.5333750e-02   1.5533425e-01   5.5333750e-02   1.5533425e-01   5.5333750e-02   1.5533425e-01   5.5333750e-02   1.5533425e-01   5.5333750e-02
   1.1050000e+00   1.1052500e+00   1.5522867e-01   5.5229227e-02   1.5522867e-01   5.5229227e-02   1.5522867e-01   5.5229227e-02   1.5522867e-01   5.5229227e-02   1.5522867e-01   5.5229227e-02
   1.1040000e+00   1.1042501e+00   1.5512534e-01   5.5124961e-02   1.5512534e-01   5.5124961e-02   1.5512534e-01   5.5124961e-02   1.5512534e-01   5.5124961e-02   1.5512534e-01   5.5124961e-02
   1.1030000e+00   1.1032506e+00   1.5502120e-01   5.5020976e-02   1.5502120e-01   5.5020976e-02   1.5502120e-01   5.5020976e-02   1.5502120e-01   5.5020976e-02   1.5502120e-01   5.5020976e-02
   1.1020000e+00   1.1022423e+00   1.5491591e-01   5.4916279e-02   1.5491591e-01   5.4916279e-02   1.5491591e-01   5.4916279e-02   1.5491591e-01   5.4916279e-02   1.5491591e-01   5.4916279e-02
   1.1010000e+00   1.1012401e+00   1.5481242e-01   5.4812306e-02   1.5481242e-01   5.4812306e-02   1.5481242e-01   5.4812306e-02   1.5481242e-01   5.4812306e-02   1.5481242e-01   5.4812306e-02
   1.1000000e+00   1.1002401e+00   1.5470861e-01   5.4708887e-02   1.5470861e-01   5.4708887e-02   1.5470861e-01   5.4708887e-02   1.5470861e-01   5.4708887e-02   1.5470861e-01   5.4708887e-02
   1.0990000e+00   1.0992410e+00   1.5460580e-01   5.4605572e-02   1.5460580e-01   5.4605572e-02   1.5460580e-01   5.4605572e-02   1.5460580e-01   5.4605572e-02   1.5460580e-01   5.4605572e-02
   1.0980000e+00   1.0982518e+00   1.5450299e-01   5.4502521e-02   1.5450299e-01   5.4502521e-02   1.5450299e-01   5.4502521e-02   1.5450299e-01   5.4502521e-02   1.5450299e-01   5.4502521e-02
   1.0970000e+00   1.0972401e+00   1.5439899e-01   5.4398582e-02   1.5439899e-01   5.4398582e-02   1.5439899e-01   5.4398582e-02   1.5439899e-01   5.4398582e-02   1.5439899e-01   5.4398582e-02
   1.0960000e+00   1.0962401e+00   1.5429610e-01   5.4295872e-02   1.5429610e-01   5.4295872e-02   1.5429610e-01   5.4295872e-02   1.5429610e-01   5.4295872e-02   1.5429610e-01   5.4295872e-02
   1.0950000e+00   1.0952401e+00   1.5419315e-01   5.4193256e-02   1.5419315e-01   5.4193256e-02   1.5419315e-01   5.4193256e-02   1.5419315e-01   5.4193256e-02   1.5419315e-01   5.4193256e-02
   1.0940000e+00   1.0942400e+00   1.5409129e-01   5.4090956e-02   1.5409129e-01   5.4090956e-02   1.5409129e-01   5.4090956e-02   1.5409129e-01   5.4090956e-02   1.5409129e-01   5.4090956e-02
   1.0930000e+00   1.0932400e+00   1.5398920e-01   5.3988775e-02   1.5398920e-01   5.3988775e-02   1.5398920e-01   5.3988775e-02   1.5398920e-01   5.3988775e-02   1.5398920e-01   5.3988775e-02
   1.0920000e+00   1.0922405e+00   1.5388672e-01   5.3886916e-02   1.5388672e-01   5.3886916e-02   1.5388672e-01   5.3886916e-02   1.5388672e-01   5.3886916e-02   1.5388672e-01   5.3886916e-02
   1.0910000e+00   1.0912327e+00   1.5378455e-01   5.3784289e-02   1.5378455e-01   5.3784289e-02   1.5378455e-01   5.3784289e-02   1.5378455e-01   5.3784289e-02   1.5378455e-01   5.3784289e-02
   1.0900000e+00   1.0902302e+00   1.5368284e-01   5.3682430e-02   1.5368284e-01   5.3682430e-02   1.5368284e-01   5.3682430e-02   1.5368284e-01   5.3682430e-02   1.5368284e-01   5.3682430e-02
   1.0890000e+00   1.0892300e+00   1.5358137e-01   5.3581025e-02   1.5358137e-01   5.3581025e-02   1.5358137e-01   5.3581025e-02   1.5358137e-01   5.3581025e-02   1.5358137e-01   5.3581025e-02
   1.0880000e+00   1.0882300e+00   1.5347990e-01   5.3479849e-02   1.5347990e-01   5.3479849e-02   1.5347990e-01   5.3479849e-02   1.5347990e-01   5.3479849e-02   1.5347990e-01   5.3479849e-02
   1.0870000e+00   1.0872300e+00   1.5337902e-01   5.3378819e-02   1.5337902e-01   5.3378819e-02   1.5337902e-01   5.3378819e-02   1.5337902e-01   5.3378819e-02   1.5337902e-01   5.3378819e-02
   1.0860000e+00   1.0862300e+00   1.5327804e-01   5.3278005e-02   1.5327804e-01   5.3278005e-02   1.5327804e-01   5.3278005e-02   1.5327804e-01   5.3278005e-02   1.5327804e-01   5.3278005e-02
   1.0850000e+00   1.0852301e+00   1.5317761e-01   5.3177323e-02   1.5317761e-01   5.3177323e-02   1.5317761e-01   5.3177323e-02   1.5317761e-01   5.3177323e-02   1.5317761e-01   5.3177323e-02
   1.0840000e+00   1.0842300e+00   1.5307697e-01   5.3076835e-02   1.5307697e-01   5.3076835e-02   1.5307697e-01   5.3076835e-02   1.5307697e-01   5.3076835e-02   1.5307697e-01   5.3076835e-02
   1.0830000e+00   1.0832300e+00   1.5297708e-01   5.2976553e-02   1.5297708e-01   5.2976553e-02   1.5297708e-01   5.2976553e-02   1.5297708e-01   5.2976553e-02   1.5297708e-01   5.2976553e-02
   1.0820000e+00   1.0822300e+00   1.5287614e-01   5.2876494e-02   1.5287614e-01   5.2876494e-02   1.5287614e-01   5.2876494e-02   1.5287614e-01   5.2876494e-02   1.5287614e-01   5.2876494e-02
   1.0810000e+00   1.0812300e+00   1.5277708e-01   5.2776527e-02   1.5277708e-01   5.2776527e-02   1.5277708e-01   5.2776527e-02   1.5277708e-01   5.2776527e-02   1.5277708e-01   5.2776527e-02
   1.0800000e+00   1.0802301e+00   1.5267701e-01   5.2676835e-02   1.5267701e-01   5.2676835e-02   1.5267701e-01   5.2676835e-02   1.5267701e-01   5.2676835e-02   1.5267701e-01   5.2676835e-02
   1.0790000e+00   1.0792304e+00   1.5257712e-01   5.2577242e-02   1.5257712e-01   5.2577242e-02   1.5257712e-01   5.2577242e-02   1.5257712e-01   5.2577242e-02   1.5257712e-01   5.2577242e-02
   1.0780000e+00   1.0782242e+00   1.5247799e-01   5.2477869e-02   1.5247799e-01   5.2477869e-02   1.5247799e-01   5.2477869e-02   1.5247799e-01   5.2477869e-02   1.5247799e-01   5.2477869e-02
   1.0770000e+00   1.0772199e+00   1.5237897e-01   5.2378708e-02   1.5237897e-01   5.2378708e-02   1.5237897e-01   5.2378708e-02   1.5237897e-01   5.2378708e-02   1.5237897e-01   5.2378708e-02
   1.0760000e+00   1.0762200e+00   1.5227937e-01   5.2279711e-02   1.5227937e-01   5.2279711e-02   1.5227937e-01   5.2279711e-02   1.5227937e-01   5.2279711e-02   1.5227937e-01   5.2279711e-02
   1.0750000e+00   1.0752201e+00   1.5218092e-01   5.2180921e-02   1.5218092e-01   5.2180921e-02   1.5218092e-01   5.2180921e-02   1.5218092e-01   5.2180921e-02   1.5218092e-01   5.2180921e-02
   1.0740000e+00   1.0742200e+00   1.5208237e-01   5.2082249e-02   1.5208237e-01   5.2082249e-02   1.5208237e-01   5.2082249e-02   1.5208237e-01   5.2082249e-02   1.5208237e-01   5.2082249e-02
   1.0730000e+00   1.0732199e+00   1.5198381e-01   5.1983783e-02   1.5198381e-01   5.1983783e-02   1.5198381e-01   5.1983783e-02   1.5198381e-01   5.1983783e-02   1.5198381e-01   5.1983783e-02
   1.0720000e+00   1.0722200e+00   1.5188520e-01   5.1885499e-02   1.5188520e-01   5.1885499e-02   1.5188520e-01   5.1885499e-02   1.5188520e-01   5.1885499e-02   1.5188520e-01   5.1885499e-02
   1.0710000e+00   1.0712199e+00   1.5178745e-01   5.1787387e-02   1.5178745e-01   5.1787387e-02   1.5178745e-01   5.1787387e-02   1.5178745e-01   5.1787387e-02   1.5178745e-01   5.1787387e-02
   1.0700000e+00   1.0702186e+00   1.5168931e-01   5.1689435e-02   1.5168931e-01   5.1689435e-02   1.5168931e-01   5.1689435e-02   1.5168931e-01   5.1689435e-02   1.5168931e-01   5.1689435e-02
   1.0690000e+00   1.0692093e+00   1.5159161e-01   5.1591664e-02   1.5159161e-01   5.1591664e-02   1.5159161e-01   5.1591664e-02   1.5159161e-01   5.1591664e-02   1.5159161e-01   5.1591664e-02
   1.0680000e+00   1.0682099e+00   1.5149412e-01   5.1494102e-02   1.5149412e-01   5.1494102e-02   1.5149412e-01   5.1494102e-02   1.5149412e-01   5.1494102e-02   1.5149412e-01   5.1494102e-02
   1.0670000e+00   1.0672099e+00   1.5139700e-01   5.1396689e-02   1.5139700e-01   5.1396689e-02   1.5139700e-01   5.1396689e-02   1.5139700e-01   5.1396689e-02   1.5139700e-01   5.1396689e-02
   1.0660000e+00   1.0662100e+00   1.5129992e-01   5.1299509e-02   1.5129992e-01   5.1299509e-02   1.5129992e-01   5.1299509e-02   1.5129992e-01   5.1299509e-02   1.5129992e-01   5.1299509e-02
   1.0650000e+00   1.0652100e+00   1.5120319e-01   5.1202819e-02   1.5120319e-01   5.1202819e-02   1.5120319e-01   5.1202819e-02   1.5120319e-01   5.1202819e-02   1.5120319e-01   5.1202819e-02
   1.0640000e+00   1.0642100e+00   1.5110673e-01   5.1106580e-02   1.5110673e-01   5.1106580e-02   1.5110673e-01   5.1106580e-02   1.5110673e-01   5.1106580e-02   1.5110673e-01   5.1106580e-02
   1.0630000e+00   1.0632100e+00   1.5100985e-01   5.1009869e-02   1.5100985e-01   5.1009869e-02   1.5100985e-01   5.1009869e-02   1.5100985e-01   5.1009869e-02   1.5100985e-01   5.1009869e-02
   1.0620000e+00   1.0622100e+00   1.5091354e-01   5.0913252e-02   1.5091354e-01   5.0913252e-02   1.5091354e-01   5.0913252e-02   1.5091354e-01   5.0913252e-02   1.5091354e-01   5.0913252e-02
   1.0610000e+00   1.0612104e+00   1.5081652e-01   5.0816985e-02   1.5081652e-01   5.0816985e-02   1.5081652e-01   5.0816985e-02   1.5081652e-01   5.0816985e-02   1.5081652e-01   5.0816985e-02
   1.0600000e+00   1.0602035e+00   1.5072091e-01   5.0720821e-02   1.5072091e-01   5.0720821e-02   1.5072091e-01   5.0720821e-02   1.5072091e-01   5.0720821e-02   1.5072091e-01   5.0720821e-02
   1.0590000e+00   1.0591998e+00   1.5062515e-01   5.0624725e-02   1.5062515e-01   5.0624725e-02   1.5062515e-01   5.0624725e-02   1.5062515e-01   5.0624725e-02   1.5062515e-01   5.0624725e-02
   1.0580000e+00   1.0582054e+00   1.5052903e-01   5.0529462e-02   1.5052903e-01   5.0529462e-02   1.5052903e-01   5.0529462e-02   1.5052903e-01   5.0529462e-02   1.5052903e-01   5.0529462e-02
   1.0570000e+00   1.0572102e+00   1.5043393e-01   5.0434223e-02   1.5043393e-01   5.0434223e-02   1.5043393e-01   5.0434223e-02   1.5043393e-01   5.0434223e-02   1.5043393e-01   5.0434223e-02
   1.0560000e+00   1.0562058e+00   1.5033866e-01   5.0338731e-02   1.5033866e-01   5.0338731e-02   1.5033866e-01   5.0338731e-02   1.5033866e-01   5.0338731e-02   1.5033866e-01   5.0338731e-02
   1.0550000e+00   1.0551997e+00   1.5024365e-01   5.0243470e-02   1.5024365e-01   5.0243470e-02   1.5024365e-01   5.0243470e-02   1.5024365e-01   5.0243470e-02   1.5024365e-01   5.0243470e-02
   1.0540000e+00   1.0542000e+00   1.5014829e-01   5.0148280e-02   1.5014829e-01   5.0148280e-02   1.5014829e-01   5.0148280e-02   1.5014829e-01   5.0148280e-02   1.5014829e-01   5.0148280e-02
   1.0530000e+00   1.0532000e+00   1.5005322e-01   5.0053299e-02   1.5005322e-01   5.0053299e-02   1.5005322e-01   5.0053299e-02   1.5005322e-01   5.0053299e-02   1.5005322e-01   5.0053299e-02
   1.0520000e+00   1.0522001e+00   1.4995970e-01   4.9959497e-02   1.4995970e-01   4.9959497e-02   1.4995970e-01   4.9959497e-02   1.4995970e-01   4.9959497e-02   1.4995970e-01   4.9959497e-02
   1.0510000e+00   1.0511998e+00   1.4986451e-01   4.9864862e-02   1.4986451e-01   4.9864862e-02   1.4986451e-01   4.9864862e-02   1.4986451e-01   4.9864862e-02   1.4986451e-01   4.9864862e-02
   1.0500000e+00   1.0501990e+00   1.4977040e-01   4.9770394e-02   1.4977040e-01   4.9770394e-02   1.4977040e-01   4.9770394e-02   1.4977040e-01   4.9770394e-02   1.4977040e-01   4.9770394e-02
   1.0490000e+00   1.0491883e+00   1.4967612e-01   4.9676009e-02   1.4967612e-01   4.9676009e-02   1.4967612e-01   4.9676009e-02   1.4967612e-01   4.9676009e-02   1.4967612e-01   4.9676009e-02
   1.0480000e+00   1.0481998e+00   1.4958292e-01   4.9582912e-02   1.4958292e-01   4.9582912e-02   1.4958292e-01   4.9582912e-02   1.4958292e-01   4.9582912e-02   1.4958292e-01   4.9582912e-02
   1.0470000e+00   1.0471956e+00   1.4948863e-01   4.9488936e-02   1.4948863e-01   4.9488936e-02   1.4948863e-01   4.9488936e-02   1.4948863e-01   4.9488936e-02   1.4948863e-01   4.9488936e-02
   1.0460000e+00   1.0461898e+00   1.4939544e-01   4.9395203e-02   1.4939544e-01   4.9395203e-02   1.4939544e-01   4.9395203e-02   1.4939544e-01   4.9395203e-02   1.4939544e-01   4.9395203e-02
   1.0450000e+00   1.0451929e+00   1.4930193e-01   4.9301845e-02   1.4930193e-01   4.9301845e-02   1.4930193e-01   4.9301845e-02   1.4930193e-01   4.9301845e-02   1.4930193e-01   4.9301845e-02
   1.0440000e+00   1.0442011e+00   1.4920910e-01   4.9209070e-02   1.4920910e-01   4.9209070e-02   1.4920910e-01   4.9209070e-02   1.4920910e-01   4.9209070e-02   1.4920910e-01   4.9209070e-02
   1.0430000e+00   1.0431894e+00   1.4911592e-01   4.9115728e-02   1.4911592e-01   4.9115728e-02   1.4911592e-01   4.9115728e-02   1.4911592e-01   4.9115728e-02   1.4911592e-01   4.9115728e-02
   1.0420000e+00   1.0421902e+00   1.4902218e-01   4.9022507e-02   1.4902218e-01   4.9022507e-02   1.4902218e-01   4.9022507e-02   1.4902218e-01   4.9022507e-02   1.4902218e-01   4.9022507e-02
   1.0410000e+00   1.0411900e+00   1.4893054e-01   4.8930625e-02   1.4893054e-01   4.8930625e-02   1.4893054e-01   4.8930625e-02   1.4893054e-01   4.8930625e-02   1.4893054e-01   4.8930625e-02
   1.0400000e+00   1.0401900e+00   1.4883775e-01   4.8837728e-02   1.4883775e-01   4.8837728e-02   1.4883775e-01   4.8837728e-02   1.4883775e-01   4.8837728e-02   1.4883775e-01   4.8837728e-02
   1.0390000e+00   1.0391900e+00   1.4874501e-01   4.8745214e-02   1.4874501e-01   4.8745214e-02   1.4874501e-01   4.8745214e-02   1.4874501e-01   4.8745214e-02   1.4874501e-01   4.8745214e-02
   1.0380000e+00   1.0381898e+00   1.4865368e-01   4.8653671e-02   1.4865368e-01   4.8653671e-02   1.4865368e-01   4.8653671e-02   1.4865368e-01   4.8653671e-02   1.4865368e-01   4.8653671e-02
   1.0370000e+00   1.0371904e+00   1.4856145e-01   4.8561276e-02   1.4856145e-01   4.8561276e-02   1.4856145e-01   4.8561276e-02   1.4856145e-01   4.8561276e-02   1.4856145e-01   4.8561276e-02
   1.0360000e+00   1.0361785e+00   1.4846893e-01   4.8469139e-02   1.4846893e-01   4.8469139e-02   1.4846893e-01   4.8469139e-02   1.4846893e-01   4.8469139e-02   1.4846893e-01   4.8469139e-02
   1.0350000e+00   1.0351879e+00   1.4837763e-01   4.8377894e-02   1.4837763e-01   4.8377894e-02   1.4837763e-01   4.8377894e-02   1.4837763e-01   4.8377894e-02   1.4837763e-01   4.8377894e-02
   1.0340000e+00   1.0341880e+00   1.4828631e-01   4.8286333e-02   1.4828631e-01   4.8286333e-02   1.4828631e-01   4.8286333e-02   1.4828631e-01   4.8286333e-02   1.4828631e-01   4.8286333e-02
   1.0330000e+00   1.0331783e+00   1.4819501e-01   4.8194572e-02   1.4819501e-01   4.8194572e-02   1.4819501e-01   4.8194572e-02   1.4819501e-01   4.8194572e-02   1.4819501e-01   4.8194572e-02
   1.0320000e+00   1.0321893e+00   1.4810362e-01   4.8104122e-02   1.4810362e-01   4.8104122e-02   1.4810362e-01   4.8104122e-02   1.4810362e-01   4.8104122e-02   1.4810362e-01   4.8104122e-02
   1.0310000e+00   1.0311778e+00   1.4801213e-01   4.8012648e-02   1.4801213e-01   4.8012648e-02   1.4801213e-01   4.8012648e-02   1.4801213e-01   4.8012648e-02   1.4801213e-01   4.8012648e-02
   1.0300000e+00   1.0301896e+00   1.4792285e-01   4.7922489e-02   1.4792285e-01   4.7922489e-02   1.4792285e-01   4.7922489e-02   1.4792285e-01   4.7922489e-02   1.4792285e-01   4.7922489e-02
   1.0290000e+00   1.0291789e+00   1.4783162e-01   4.7831535e-02   1.4783162e-01   4.7831535e-02   1.4783162e-01   4.7831535e-02   1.4783162e-01   4.7831535e-02   1.4783162e-01   4.7831535e-02
   1.0280000e+00   1.0281801e+00   1.4774024e-01   4.7740636e-02   1.4774024e-01   4.7740636e-02   1.4774024e-01   4.7740636e-02   1.4774024e-01   4.7740636e-02   1.4774024e-01   4.7740636e-02
   1.0270000e+00   1.0271800e+00   1.4765103e-01   4.7650950e-02   1.4765103e-01   4.7650950e-02   1.4765103e-01   4.7650950e-02   1.4765103e-01   4.7650950e-02   1.4765103e-01   4.7650950e-02
   1.0260000e+00   1.0261800e+00   1.4756023e-01   4.7560289e-02   1.4756023e-01   4.7560289e-02   1.4756023e-01   4.7560289e-02   1.4756023e-01   4.7560289e-02   1.4756023e-01   4.7560289e-02
   1.0250000e+00   1.0251799e+00   1.4747129e-01   4.7470921e-02   1.4747129e-01   4.7470921e-02   1.4747129e-01   4.7470921e-02   1.4747129e-01   4.7470921e-02   1.4747129e-01   4.7470921e-02
   1.0240000e+00   1.0241811e+00   1.4738050e-01   4.7380747e-02   1.4738050e-01   4.7380747e-02   1.4738050e-01   4.7380747e-02   1.4738050e-01   4.7380747e-02   1.4738050e-01   4.7380747e-02
   1.0230000e+00   1.0231706e+00   1.4729079e-01   4.7290691e-02   1.4729079e-01   4.7290691e-02   1.4729079e-01   4.7290691e-02   1.4729079e-01   4.7290691e-02   1.4729079e-01   4.7290691e-02
   1.0220000e+00   1.0221822e+00   1.4720185e-01   4.7201745e-02   1.4720185e-01   4.7201745e-02   1.4720185e-01   4.7201745e-02   1.4720185e-01   4.7201745e-02   1.4720185e-01   4.7201745e-02
   1.0210000e+00   1.0211705e+00   1.4711191e-01   4.7111906e-02   1.4711191e-01   4.7111906e-02   1.4711191e-01   4.7111906e-02   1.4711191e-01   4.7111906e-02   1.4711191e-01   4.7111906e-02
   1.0200000e+00   1.0201772e+00   1.4702295e-01   4.7023305e-02   1.4702295e-01   4.7023305e-02   1.4702295e-01   4.7023305e-02   1.4702295e-01   4.7023305e-02   1.4702295e-01   4.7023305e-02
   1.0190000e+00   1.0191691e+00   1.4693393e-01   4.6933784e-02   1.4693393e-01   4.6933784e-02   1.4693393e-01   4.6933784e-02   1.4693393e-01   4.6933784e-02   1.4693393e-01   4.6933784e-02
   1.0180000e+00   1.0181781e+00   1.4684550e-01   4.6845524e-02   1.4684550e-01   4.6845524e-02   1.4684550e-01   4.6845524e-02   1.4684550e-01   4.6845524e-02   1.4684550e-01   4.6845524e-02
   1.0170000e+00   1.0171685e+00   1.4675620e-01   4.6756246e-02   1.4675620e-01   4.6756246e-02   1.4675620e-01   4.6756246e-02   1.4675620e-01   4.6756246e-02   1.4675620e-01   4.6756246e-02
   1.0160000e+00   1.0161789e+00   1.4666862e-01   4.6668304e-02   1.4666862e-01   4.6668304e-02   1.4666862e-01   4.6668304e-02   1.4666862e-01   4.6668304e-02   1.4666862e-01   4.6668304e-02
   1.0150000e+00   1.0151691e+00   1.4657936e-01   4.6579376e-02   1.4657936e-01   4.6579376e-02   1.4657936e-01   4.6579376e-02   1.4657936e-01   4.6579376e-02   1.4657936e-01   4.6579376e-02
   1.0140000e+00   1.0141697e+00   1.4649157e-01   4.6491674e-02   1.4649157e-01   4.6491674e-02   1.4649157e-01   4.6491674e-02   1.4649157e-01   4.6491674e-02   1.4649157e-01   4.6491674e-02
   1.0130000e+00   1.0131761e+00   1.4640360e-01   4.6403654e-02   1.4640360e-01   4.6403654e-02   1.4640360e-01   4.6403654e-02   1.4640360e-01   4.6403654e-02   1.4640360e-01   4.6403654e-02
   1.0120000e+00   1.0121707e+00   1.4631566e-01   4.6315752e-02   1.4631566e-01   4.6315752e-02   1.4631566e-01   4.6315752e-02   1.4631566e-01   4.6315752e-02   1.4631566e-01   4.6315752e-02
   1.0110000e+00   1.0111702e+00   1.4622752e-01   4.6227969e-02   1.4622752e-01   4.6227969e-02   1.4622752e-01   4.6227969e-02   1.4622752e-01   4.6227969e-02   1.4622752e-01   4.6227969e-02
   1.0100000e+00   1.0101706e+00   1.4614062e-01   4.6140516e-02   1.4614062e-01   4.6140516e-02   1.4614062e-01   4.6140516e-02   1.4614062e-01   4.6140516e-02   1.4614062e-01   4.6140516e-02
   1.0090000e+00   1.0091616e+00   1.4605282e-01   4.6052783e-02   1.4605282e-01   4.6052783e-02   1.4605282e-01   4.6052783e-02   1.4605282e-01   4.6052783e-02   1.4605282e-01   4.6052783e-02
   1.0080000e+00   1.0081717e+00   1.4596584e-01   4.5965830e-02   1.4596584e-01   4.5965830e-02   1.4596584e-01   4.5965830e-02   1.4596584e-01   4.5965830e-02   1.4596584e-01   4.5965830e-02
   1.0070000e+00   1.0071615e+00   1.4587856e-01   4.5878246e-02   1.4587856e-01   4.5878246e-02   1.4587856e-01   4.5878246e-02   1.4587856e-01   4.5878246e-02   1.4587856e-01   4.5878246e-02
   1.0060000e+00   1.0061636e+00   1.4579138e-01   4.5791579e-02   1.4579138e-01   4.5791579e-02   1.4579138e-01   4.5791579e-02   1.4579138e-01   4.5791579e-02   1.4579138e-01   4.5791579e-02
   1.0050000e+00   1.0051694e+00   1.4570539e-01   4.5705186e-02   1.4570539e-01   4.5705186e-02   1.4570539e-01   4.5705186e-02   1.4570539e-01   4.5705186e-02   1.4570539e-01   4.5705186e-02
   1.0040000e+00   1.0041589e+00   1.4561834e-01   4.5617984e-02   1.4561834e-01   4.5617984e-02   1.4561834e-01   4.5617984e-02   1.4561834e-01   4.5617984e-02   1.4561834e-01   4.5617984e-02
   1.0030000e+00   1.0031601e+00   1.4553229e-01   4.5531885e-02   1.4553229e-01   4.5531885e-02   1.4553229e-01   4.5531885e-02   1.4553229e-01   4.5531885e-02   1.4553229e-01   4.5531885e-02
   1.0020000e+00   1.0021645e+00   1.4544570e-01   4.5445472e-02   1.4544570e-01   4.5445472e-02   1.4544570e-01   4.5445472e-02   1.4544570e-01   4.5445472e-02   1.4544570e-01   4.5445472e-02
   1.0010000e+00   1.0011614e+00   1.4535930e-01   4.5359349e-02   1.4535930e-01   4.5359349e-02   1.4535930e-01   4.5359349e-02   1.4535930e-01   4.5359349e-02   1.4535930e-01   4.5359349e-02
   1.0000000e+00   1.0001688e+00   1.4527349e-01   4.5273737e-02   1.4527349e-01   4.5273737e-02   1.4527349e-01   4.5273737e-02   1.4527349e-01   4.5273737e-02   1.4527349e-01   4.5273737e-02
   9.9900000e-01   9.9916026e-01   1.4518742e-01   4.5187513e-02   1.4518742e-01   4.5187513e-02   1.4518742e-01   4.5187513e-02   1.4518742e-01   4.5187513e-02   1.4518742e-01   4.5187513e-02
   9.9800000e-01   9.9816085e-01   1.4510206e-01   4.5101816e-02   1.4510206e-01   4.5101816e-02   1.4510206e-01   4.5101816e-02   1.4510206e-01   4.5101816e-02   1.4510206e-01   4.5101816e-02
   9.9700000e-01   9.9715999e-01   1.4501611e-01   4.5016337e-02   1.4501611e-01   4.5016337e-02   1.4501611e-01   4.5016337e-02   1.4501611e-01   4.5016337e-02   1.4501611e-01   4.5016337e-02
   9.9600000e-01   9.9615904e-01   1.4493121e-01   4.4930931e-02   1.4493121e-01   4.4930931e-02   1.4493121e-01   4.4930931e-02   1.4493121e-01   4.4930931e-02   1.4493121e-01   4.4930931e-02
   9.9500000e-01   9.9515906e-01   1.4484516e-01   4.4845707e-02   1.4484516e-01   4.4845707e-02   1.4484516e-01   4.4845707e-02   1.4484516e-01   4.4845707e-02   1.4484516e-01   4.4845707e-02
   9.9400000e-01   9.9415810e-01   1.4476029e-01   4.4760600e-02   1.4476029e-01   4.4760600e-02   1.4476029e-01   4.4760600e-02   1.4476029e-01   4.4760600e-02   1.4476029e-01   4.4760600e-02
   9.9300000e-01   9.9315769e-01   1.4467530e-01   4.4675691e-02   1.4467530e-01   4.4675691e-02   1.4467530e-01   4.4675691e-02   1.4467530e-01   4.4675691e-02   1.4467530e-01   4.4675691e-02
   9.9200000e-01   9.9215702e-01   1.4459121e-01   4.4590882e-02   1.4459121e-01   4.4590882e-02   1.4459121e-01   4.4590882e-02   1.4459121e-01   4.4590882e-02   1.4459121e-01   4.4590882e-02
   9.9100000e-01   9.9115596e-01   1.4450643e-01   4.4506275e-02   1.4450643e-01   4.4506275e-02   1.4450643e-01   4.4506275e-02   1.4450643e-01   4.4506275e-02   1.4450643e-01   4.4506275e-02
   9.9000000e-01   9.9015532e-01   1.4442139e-01   4.4421734e-02   1.4442139e-01   4.4421734e-02   1.4442139e-01   4.4421734e-02   1.4442139e-01   4.4421734e-02   1.4442139e-01   4.4421734e-02
   9.8900000e-01   9.8915502e-01   1.4433758e-01   4.4337410e-02   1.4433758e-01   4.4337410e-02   1.4433758e-01   4.4337410e-02   1.4433758e-01   4.4337410e-02   1.4433758e-01   4.4337410e-02
   9.8800000e-01   9.8815521e-01   1.4425310e-01   4.4253297e-02   1.4425310e-01   4.4253297e-02   1.4425310e-01   4.4253297e-02   1.4425310e-01   4.4253297e-02   1.4425310e-01   4.4253297e-02
   9.8700000e-01   9.8715309e-01   1.4416967e-01   4.4169182e-02   1.4416967e-01   4.4169182e-02   1.4416967e-01   4.4169182e-02   1.4416967e-01   4.4169182e-02   1.4416967e-01   4.4169182e-02
   9.8600000e-01   9.8615303e-01   1.4408512e-01   4.4085324e-02   1.4408512e-01   4.4085324e-02   1.4408512e-01   4.4085324e-02   1.4408512e-01   4.4085324e-02   1.4408512e-01   4.4085324e-02
   9.8500000e-01   9.8515304e-01   1.4400178e-01   4.4001675e-02   1.4400178e-01   4.4001675e-02   1.4400178e-01   4.4001675e-02   1.4400178e-01   4.4001675e-02   1.4400178e-01   4.4001675e-02
   9.8400000e-01   9.8415162e-01   1.4391828e-01   4.3918080e-02   1.4391828e-01   4.3918080e-02   1.4391828e-01   4.3918080e-02   1.4391828e-01   4.3918080e-02   1.4391828e-01   4.3918080e-02
   9.8300000e-01   9.8315106e-01   1.4383477e-01   4.3834566e-02   1.4383477e-01   4.3834566e-02   1.4383477e-01   4.3834566e-02   1.4383477e-01   4.3834566e-02   1.4383477e-01   4.3834566e-02
   9.8200000e-01   9.8214996e-01   1.4375132e-01   4.3751246e-02   1.4375132e-01   4.3751246e-02   1.4375132e-01   4.3751246e-02   1.4375132e-01   4.3751246e-02   1.4375132e-01   4.3751246e-02
   9.8100000e-01   9.8115013e-01   1.4366777e-01   4.3668145e-02   1.4366777e-01   4.3668145e-02   1.4366777e-01   4.3668145e-02   1.4366777e-01   4.3668145e-02   1.4366777e-01   4.3668145e-02
   9.8000000e-01   9.8014901e-01   1.4358540e-01   4.3585128e-02   1.4358540e-01   4.3585128e-02   1.4358540e-01   4.3585128e-02   1.4358540e-01   4.3585128e-02   1.4358540e-01   4.3585128e-02
   9.7900000e-01   9.7914895e-01   1.4350248e-01   4.3502277e-02   1.4350248e-01   4.3502277e-02   1.4350248e-01   4.3502277e-02   1.4350248e-01   4.3502277e-02   1.4350248e-01   4.3502277e-02
   9.7800000e-01   9.7814897e-01   1.4341960e-01   4.3419637e-02   1.4341960e-01   4.3419637e-02   1.4341960e-01   4.3419637e-02   1.4341960e-01   4.3419637e-02   1.4341960e-01   4.3419637e-02
   9.7700000e-01   9.7714754e-01   1.4333718e-01   4.3337042e-02   1.4333718e-01   4.3337042e-02   1.4333718e-01   4.3337042e-02   1.4333718e-01   4.3337042e-02   1.4333718e-01   4.3337042e-02
   9.7600000e-01   9.7614703e-01   1.4325443e-01   4.3254615e-02   1.4325443e-01   4.3254615e-02   1.4325443e-01   4.3254615e-02   1.4325443e-01   4.3254615e-02   1.4325443e-01   4.3254615e-02
   9.7500000e-01   9.7514616e-01   1.4317249e-01   4.3172334e-02   1.4317249e-01   4.3172334e-02   1.4317249e-01   4.3172334e-02   1.4317249e-01   4.3172334e-02   1.4317249e-01   4.3172334e-02
   9.7400000e-01   9.7414646e-01   1.4309054e-01   4.3090163e-02   1.4309054e-01   4.3090163e-02   1.4309054e-01   4.3090163e-02   1.4309054e-01   4.3090163e-02   1.4309054e-01   4.3090163e-02
   9.7300000e-01   9.7314493e-01   1.4300853e-01   4.3008137e-02   1.4300853e-01   4.3008137e-02   1.4300853e-01   4.3008137e-02   1.4300853e-01   4.3008137e-02   1.4300853e-01   4.3008137e-02
   9.7200000e-01   9.7214500e-01   1.4292659e-01   4.2926340e-02   1.4292659e-01   4.2926340e-02   1.4292659e-01   4.2926340e-02   1.4292659e-01   4.2926340e-02   1.4292659e-01   4.2926340e-02
   9.7100000e-01   9.7114495e-01   1.4284465e-01   4.2844650e-02   1.4284465e-01   4.2844650e-02   1.4284465e-01   4.2844650e-02   1.4284465e-01   4.2844650e-02   1.4284465e-01   4.2844650e-02
   9.7000000e-01   9.7014348e-01   1.4276307e-01   4.2763058e-02   1.4276307e-01   4.2763058e-02   1.4276307e-01   4.2763058e-02   1.4276307e-01   4.2763058e-02   1.4276307e-01   4.2763058e-02
   9.6900000e-01   9.6914301e-01   1.4268169e-01   4.2681641e-02   1.4268169e-01   4.2681641e-02   1.4268169e-01   4.2681641e-02   1.4268169e-01   4.2681641e-02   1.4268169e-01   4.2681641e-02
   9.6800000e-01   9.6814189e-01   1.4260073e-01   4.2600359e-02   1.4260073e-01   4.2600359e-02   1.4260073e-01   4.2600359e-02   1.4260073e-01   4.2600359e-02   1.4260073e-01   4.2600359e-02
   9.6700000e-01   9.6714214e-01   1.4251960e-01   4.2519265e-02   1.4251960e-01   4.2519265e-02   1.4251960e-01   4.2519265e-02   1.4251960e-01   4.2519265e-02   1.4251960e-01   4.2519265e-02
   9.6600000e-01   9.6614101e-01   1.4243795e-01   4.2438267e-02   1.4243795e-01   4.2438267e-02   1.4243795e-01   4.2438267e-02   1.4243795e-01   4.2438267e-02   1.4243795e-01   4.2438267e-02
   9.6500000e-01   9.6514040e-01   1.4235753e-01   4.2357377e-02   1.4235753e-01   4.2357377e-02   1.4235753e-01   4.2357377e-02   1.4235753e-01   4.2357377e-02   1.4235753e-01   4.2357377e-02
   9.6400000e-01   9.6414000e-01   1.4227702e-01   4.2276717e-02   1.4227702e-01   4.2276717e-02   1.4227702e-01   4.2276717e-02   1.4227702e-01   4.2276717e-02   1.4227702e-01   4.2276717e-02
   9.6300000e-01   9.6314010e-01   1.4219657e-01   4.2196154e-02   1.4219657e-01   4.2196154e-02   1.4219657e-01   4.2196154e-02   1.4219657e-01   4.2196154e-02   1.4219657e-01   4.2196154e-02
   9.6200000e-01   9.6213907e-01   1.4211603e-01   4.2115719e-02   1.4211603e-01   4.2115719e-02   1.4211603e-01   4.2115719e-02   1.4211603e-01   4.2115719e-02   1.4211603e-01   4.2115719e-02
   9.6100000e-01   9.6113909e-01   1.4203558e-01   4.2035431e-02   1.4203558e-01   4.2035431e-02   1.4203558e-01   4.2035431e-02   1.4203558e-01   4.2035431e-02   1.4203558e-01   4.2035431e-02
   9.6000000e-01   9.6013816e-01   1.4195505e-01   4.1955258e-02   1.4195505e-01   4.1955258e-02   1.4195505e-01   4.1955258e-02   1.4195505e-01   4.1955258e-02   1.4195505e-01   4.1955258e-02
   9.5900000e-01   9.5913797e-01   1.4187574e-01   4.1875231e-02   1.4187574e-01   4.1875231e-02   1.4187574e-01   4.1875231e-02   1.4187574e-01   4.1875231e-02   1.4187574e-01   4.1875231e-02
   9.5800000e-01   9.5813820e-01   1.4179509e-01   4.1795424e-02   1.4179509e-01   4.1795424e-02   1.4179509e-01   4.1795424e-02   1.4179509e-01   4.1795424e-02   1.4179509e-01   4.1795424e-02
   9.5700000e-01   9.5713594e-01   1.4171565e-01   4.1715592e-02   1.4171565e-01   4.1715592e-02   1.4171565e-01   4.1715592e-02   1.4171565e-01   4.1715592e-02   1.4171565e-01   4.1715592e-02
   9.5600000e-01   9.5613617e-01   1.4163565e-01   4.1635961e-02   1.4163565e-01   4.1635961e-02   1.4163565e-01   4.1635961e-02   1.4163565e-01   4.1635961e-02   1.4163565e-01   4.1635961e-02
   9.5500000e-01   9.5513506e-01   1.4155672e-01   4.1556519e-02   1.4155672e-01   4.1556519e-02   1.4155672e-01   4.1556519e-02   1.4155672e-01   4.1556519e-02   1.4155672e-01   4.1556519e-02
   9.5400000e-01   9.5413565e-01   1.4147735e-01   4.1477281e-02   1.4147735e-01   4.1477281e-02   1.4147735e-01   4.1477281e-02   1.4147735e-01   4.1477281e-02   1.4147735e-01   4.1477281e-02
   9.5300000e-01   9.5313501e-01   1.4139770e-01   4.1398054e-02   1.4139770e-01   4.1398054e-02   1.4139770e-01   4.1398054e-02   1.4139770e-01   4.1398054e-02   1.4139770e-01   4.1398054e-02
   9.5200000e-01   9.5213397e-01   1.4131873e-01   4.1318934e-02   1.4131873e-01   4.1318934e-02   1.4131873e-01   4.1318934e-02   1.4131873e-01   4.1318934e-02   1.4131873e-01   4.1318934e-02
   9.5100000e-01   9.5113324e-01   1.4123961e-01   4.1240075e-02   1.4123961e-01   4.1240075e-02   1.4123961e-01   4.1240075e-02   1.4123961e-01   4.1240075e-02   1.4123961e-01   4.1240075e-02
   9.5000000e-01   9.5013299e-01   1.4116173e-01   4.1161213e-02   1.4116173e-01   4.1161213e-02   1.4116173e-01   4.1161213e-02   1.4116173e-01   4.1161213e-02   1.4116173e-01   4.1161213e-02
   9.4900000e-01   9.4913313e-01   1.4108274e-01   4.1082617e-02   1.4108274e-01   4.1082617e-02   1.4108274e-01   4.1082617e-02   1.4108274e-01   4.1082617e-02   1.4108274e-01   4.1082617e-02
   9.4800000e-01   9.4813202e-01   1.4100376e-01   4.1004029e-02   1.4100376e-01   4.1004029e-02   1.4100376e-01   4.1004029e-02   1.4100376e-01   4.1004029e-02   1.4100376e-01   4.1004029e-02
   9.4700000e-01   9.4713207e-01   1.4092578e-01   4.0925705e-02   1.4092578e-01   4.0925705e-02   1.4092578e-01   4.0925705e-02   1.4092578e-01   4.0925705e-02   1.4092578e-01   4.0925705e-02
   9.4600000e-01   9.4613109e-01   1.4084765e-01   4.0847394e-02   1.4084765e-01   4.0847394e-02   1.4084765e-01   4.0847394e-02   1.4084765e-01   4.0847394e-02   1.4084765e-01   4.0847394e-02
   9.4500000e-01   9.4513069e-01   1.4076905e-01   4.0769346e-02   1.4076905e-01   4.0769346e-02   1.4076905e-01   4.0769346e-02   1.4076905e-01   4.0769346e-02   1.4076905e-01   4.0769346e-02
   9.4400000e-01   9.4412994e-01   1.4069163e-01   4.0691314e-02   1.4069163e-01   4.0691314e-02   1.4069163e-01   4.0691314e-02   1.4069163e-01   4.0691314e-02   1.4069163e-01   4.0691314e-02
   9.4300000e-01   9.4312979e-01   1.4061299e-01   4.0613510e-02   1.4061299e-01   4.0613510e-02   1.4061299e-01   4.0613510e-02   1.4061299e-01   4.0613510e-02   1.4061299e-01   4.0613510e-02
   9.4200000e-01   9.4212903e-01   1.4053553e-01   4.0535737e-02   1.4053553e-01   4.0535737e-02   1.4053553e-01   4.0535737e-02   1.4053553e-01   4.0535737e-02   1.4053553e-01   4.0535737e-02
   9.4100000e-01   9.4112794e-01   1.4045795e-01   4.0458161e-02   1.4045795e-01   4.0458161e-02   1.4045795e-01   4.0458161e-02   1.4045795e-01   4.0458161e-02   1.4045795e-01   4.0458161e-02
   9.4000000e-01   9.4012815e-01   1.4038052e-01   4.0380735e-02   1.4038052e-01   4.0380735e-02   1.4038052e-01   4.0380735e-02   1.4038052e-01   4.0380735e-02   1.4038052e-01   4.0380735e-02
   9.3900000e-01   9.3912706e-01   1.4030295e-01   4.0303435e-02   1.4030295e-01   4.0303435e-02   1.4030295e-01   4.0303435e-02   1.4030295e-01   4.0303435e-02   1.4030295e-01   4.0303435e-02
   9.3800000e-01   9.3812707e-01   1.4022658e-01   4.0226282e-02   1.4022658e-01   4.0226282e-02   1.4022658e-01   4.0226282e-02   1.4022658e-01   4.0226282e-02   1.4022658e-01   4.0226282e-02
   9.3700000e-01   9.3712616e-01   1.4014885e-01   4.0149169e-02   1.4014885e-01   4.0149169e-02   1.4014885e-01   4.0149169e-02   1.4014885e-01   4.0149169e-02   1.4014885e-01   4.0149169e-02
   9.3600000e-01   9.3612608e-01   1.4007246e-01   4.0072272e-02   1.4007246e-01   4.0072272e-02   1.4007246e-01   4.0072272e-02   1.4007246e-01   4.0072272e-02   1.4007246e-01   4.0072272e-02
   9.3500000e-01   9.3512527e-01   1.3999563e-01   3.9995447e-02   1.3999563e-01   3.9995447e-02   1.3999563e-01   3.9995447e-02   1.3999563e-01   3.9995447e-02   1.3999563e-01   3.9995447e-02
   9.3400000e-01   9.3412500e-01   1.3991849e-01   3.9918792e-02   1.3991849e-01   3.9918792e-02   1.3991849e-01   3.9918792e-02   1.3991849e-01   3.9918792e-02   1.3991849e-01   3.9918792e-02
   9.3300000e-01   9.3312501e-01   1.3984262e-01   3.9842220e-02   1.3984262e-01   3.9842220e-02   1.3984262e-01   3.9842220e-02   1.3984262e-01   3.9842220e-02   1.3984262e-01   3.9842220e-02
   9.3200000e-01   9.3212497e-01   1.3976548e-01   3.9765865e-02   1.3976548e-01   3.9765865e-02   1.3976548e-01   3.9765865e-02   1.3976548e-01   3.9765865e-02   1.3976548e-01   3.9765865e-02
   9.3100000e-01   9.3112347e-01   1.3968942e-01   3.9689543e-02   1.3968942e-01   3.9689543e-02   1.3968942e-01   3.9689543e-02   1.3968942e-01   3.9689543e-02   1.3968942e-01   3.9689543e-02
   9.3000000e-01   9.3012300e-01   1.3961331e-01   3.9613320e-02   1.3961331e-01   3.9613320e-02   1.3961331e-01   3.9613320e-02   1.3961331e-01   3.9613320e-02   1.3961331e-01   3.9613320e-02
   9.2900000e-01   9.2912268e-01   1.3953726e-01   3.9537296e-02   1.3953726e-01   3.9537296e-02   1.3953726e-01   3.9537296e-02   1.3953726e-01   3.9537296e-02   1.3953726e-01   3.9537296e-02
   9.2800000e-01   9.2812195e-01   1.3946125e-01   3.9461404e-02   1.3946125e-01   3.9461404e-02   1.3946125e-01   3.9461404e-02   1.3946125e-01   3.9461404e-02   1.3946125e-01   3.9461404e-02
   9.2700000e-01   9.2712184e-01   1.3938536e-01   3.9385644e-02   1.3938536e-01   3.9385644e-02   1.3938536e-01   3.9385644e-02   1.3938536e-01   3.9385644e-02   1.3938536e-01   3.9385644e-02
   9.2600000e-01   9.2612092e-01   1.3931025e-01   3.9310031e-02   1.3931025e-01   3.9310031e-02   1.3931025e-01   3.9310031e-02   1.3931025e-01   3.9310031e-02   1.3931025e-01   3.9310031e-02
   9.2500000e-01   9.2512099e-01   1.3923418e-01   3.9234535e-02   1.3923418e-01   3.9234535e-02   1.3923418e-01   3.9234535e-02   1.3923418e-01   3.9234535e-02   1.3923418e-01   3.9234535e-02
   9.2400000e-01   9.2412109e-01   1.3915914e-01   3.9159191e-02   1.3915914e-01   3.9159191e-02   1.3915914e-01   3.9159191e-02   1.3915914e-01   3.9159191e-02   1.3915914e-01   3.9159191e-02
   9.2300000e-01   9.2312012e-01   1.3908403e-01   3.9083868e-02   1.3908403e-01   3.9083868e-02   1.3908403e-01   3.9083868e-02   1.3908403e-01   3.9083868e-02   1.3908403e-01   3.9083868e-02
   9.2200000e-01   9.2211964e-01   1.3900833e-01   3.9008711e-02   1.3900833e-01   3.9008711e-02   1.3900833e-01   3.9008711e-02   1.3900833e-01   3.9008711e-02   1.3900833e-01   3.9008711e-02
   9.2100000e-01   9.2111898e-01   1.3893382e-01   3.8933674e-02   1.3893382e-01   3.8933674e-02   1.3893382e-01   3.8933674e-02   1.3893382e-01   3.8933674e-02   1.3893382e-01   3.8933674e-02
   9.2000000e-01   9.2011903e-01   1.3885908e-01   3.8858863e-02   1.3885908e-01   3.8858863e-02   1.3885908e-01   3.8858863e-02   1.3885908e-01   3.8858863e-02   1.3885908e-01   3.8858863e-02
   9.1900000e-01   9.1911835e-01   1.3878361e-01   3.8784113e-02   1.3878361e-01   3.8784113e-02   1.3878361e-01   3.8784113e-02   1.3878361e-01   3.8784113e-02   1.3878361e-01   3.8784113e-02
   9.1800000e-01   9.1811804e-01   1.3870916e-01   3.8709460e-02   1.3870916e-01   3.8709460e-02   1.3870916e-01   3.8709460e-02   1.3870916e-01   3.8709460e-02   1.3870916e-01   3.8709460e-02
   9.1700000e-01   9.1711748e-01   1.3863445e-01   3.8634933e-02   1.3863445e-01   3.8634933e-02   1.3863445e-01   3.8634933e-02   1.3863445e-01   3.8634933e-02   1.3863445e-01   3.8634933e-02
   9.1600000e-01   9.1611699e-01   1.3856096e-01   3.8560598e-02   1.3856096e-01   3.8560598e-02   1.3856096e-01   3.8560598e-02   1.3856096e-01   3.8560598e-02   1.3856096e-01   3.8560598e-02
   9.1500000e-01   9.1511662e-01   1.3848640e-01   3.8486265e-02   1.3848640e-01   3.8486265e-02   1.3848640e-01   3.8486265e-02   1.3848640e-01   3.8486265e-02   1.3848640e-01   3.8486265e-02
   9.1400000e-01   9.1411603e-01   1.3841181e-01   3.8412198e-02   1.3841181e-01   3.8412198e-02   1.3841181e-01   3.8412198e-02   1.3841181e-01   3.8412198e-02   1.3841181e-01   3.8412198e-02
   9.1300000e-01   9.1311525e-01   1.3833832e-01   3.8338115e-02   1.3833832e-01   3.8338115e-02   1.3833832e-01   3.8338115e-02   1.3833832e-01   3.8338115e-02   1.3833832e-01   3.8338115e-02
   9.1200000e-01   9.1211532e-01   1.3826445e-01   3.8264211e-02   1.3826445e-01   3.8264211e-02   1.3826445e-01   3.8264211e-02   1.3826445e-01   3.8264211e-02   1.3826445e-01   3.8264211e-02
   9.1100000e-01   9.1111486e-01   1.3819033e-01   3.8190487e-02   1.3819033e-01   3.8190487e-02   1.3819033e-01   3.8190487e-02   1.3819033e-01   3.8190487e-02   1.3819033e-01   3.8190487e-02
   9.1000000e-01   9.1011390e-01   1.3811664e-01   3.8116828e-02   1.3811664e-01   3.8116828e-02   1.3811664e-01   3.8116828e-02   1.3811664e-01   3.8116828e-02   1.3811664e-01   3.8116828e-02
   9.0900000e-01   9.0911395e-01   1.3804313e-01   3.8043347e-02   1.3804313e-01   3.8043347e-02   1.3804313e-01   3.8043347e-02   1.3804313e-01   3.8043347e-02   1.3804313e-01   3.8043347e-02
   9.0800000e-01   9.0811288e-01   1.3796999e-01   3.7969907e-02   1.3796999e-01   3.7969907e-02   1.3796999e-01   3.7969907e-02   1.3796999e-01   3.7969907e-02   1.3796999e-01   3.7969907e-02
   9.0700000e-01   9.0711305e-01   1.3789694e-01   3.7896657e-02   1.3789694e-01   3.7896657e-02   1.3789694e-01   3.7896657e-02   1.3789694e-01   3.7896657e-02   1.3789694e-01   3.7896657e-02
   9.0600000e-01   9.0611190e-01   1.3782380e-01   3.7823417e-02   1.3782380e-01   3.7823417e-02   1.3782380e-01   3.7823417e-02   1.3782380e-01   3.7823417e-02   1.3782380e-01   3.7823417e-02
   9.0500000e-01   9.0511209e-01   1.3775075e-01   3.7750444e-02   1.3775075e-01   3.7750444e-02   1.3775075e-01   3.7750444e-02   1.3775075e-01   3.7750444e-02   1.3775075e-01   3.7750444e-02
   9.0400000e-01   9.0411093e-01   1.3767760e-01   3.7677418e-02   1.3767760e-01   3.7677418e-02   1.3767760e-01   3.7677418e-02   1.3767760e-01   3.7677418e-02   1.3767760e-01   3.7677418e-02
   9.0300000e-01   9.0311100e-01   1.3760444e-01   3.7604706e-02   1.3760444e-01   3.7604706e-02   1.3760444e-01   3.7604706e-02   1.3760444e-01   3.7604706e-02   1.3760444e-01   3.7604706e-02
   9.0200000e-01   9.0211100e-01   1.3753247e-01   3.7532075e-02   1.3753247e-01   3.7532075e-02   1.3753247e-01   3.7532075e-02   1.3753247e-01   3.7532075e-02   1.3753247e-01   3.7532075e-02
   9.0100000e-01   9.0111052e-01   1.3745925e-01   3.7459435e-02   1.3745925e-01   3.7459435e-02   1.3745925e-01   3.7459435e-02   1.3745925e-01   3.7459435e-02   1.3745925e-01   3.7459435e-02
   9.0000000e-01   9.0011000e-01   1.3738717e-01   3.7387009e-02   1.3738717e-01   3.7387009e-02   1.3738717e-01   3.7387009e-02   1.3738717e-01   3.7387009e-02   1.3738717e-01   3.7387009e-02
   8.9900000e-01   8.9910966e-01   1.3731441e-01   3.7314687e-02   1.3731441e-01   3.7314687e-02   1.3731441e-01   3.7314687e-02   1.3731441e-01   3.7314687e-02   1.3731441e-01   3.7314687e-02
   8.9800000e-01   8.9810897e-01   1.3724298e-01   3.7242480e-02   1.3724298e-01   3.7242480e-02   1.3724298e-01   3.7242480e-02   1.3724298e-01   3.7242480e-02   1.3724298e-01   3.7242480e-02
   8.9700000e-01   8.9710906e-01   1.3717020e-01   3.7170400e-02   1.3717020e-01   3.7170400e-02   1.3717020e-01   3.7170400e-02   1.3717020e-01   3.7170400e-02   1.3717020e-01   3.7170400e-02
   8.9600000e-01   8.9610837e-01   1.3709865e-01   3.7098386e-02   1.3709865e-01   3.7098386e-02   1.3709865e-01   3.7098386e-02   1.3709865e-01   3.7098386e-02   1.3709865e-01   3.7098386e-02
   8.9500000e-01   8.9510802e-01   1.3702702e-01   3.7026585e-02   1.3702702e-01   3.7026585e-02   1.3702702e-01   3.7026585e-02   1.3702702e-01   3.7026585e-02   1.3702702e-01   3.7026585e-02
   8.9400000e-01   8.9410750e-01   1.3695478e-01   3.6954853e-02   1.3695478e-01   3.6954853e-02   1.3695478e-01   3.6954853e-02   1.3695478e-01   3.6954853e-02   1.3695478e-01   3.6954853e-02
   8.9300000e-01   8.9310702e-01   1.3688363e-01   3.6883224e-02   1.3688363e-01   3.6883224e-02   1.3688363e-01   3.6883224e-02   1.3688363e-01   3.6883224e-02   1.3688363e-01   3.6883224e-02
   8.9200000e-01   8.9210657e-01   1.3681207e-01   3.6811719e-02   1.3681207e-01   3.6811719e-02   1.3681207e-01   3.6811719e-02   1.3681207e-01   3.6811719e-02   1.3681207e-01   3.6811719e-02
   8.9100000e-01   8.9110684e-01   1.3674052e-01   3.6740365e-02   1.3674052e-01   3.6740365e-02   1.3674052e-01   3.6740365e-02   1.3674052e-01   3.6740365e-02   1.3674052e-01   3.6740365e-02
   8.9000000e-01   8.9010596e-01   1.3666885e-01   3.6669163e-02   1.3666885e-01   3.6669163e-02   1.3666885e-01   3.6669163e-02   1.3666885e-01   3.6669163e-02   1.3666885e-01   3.6669163e-02
   8.8900000e-01   8.8910533e-01   1.3659796e-01   3.6597956e-02   1.3659796e-01   3.6597956e-02   1.3659796e-01   3.6597956e-02   1.3659796e-01   3.6597956e-02   1.3659796e-01   3.6597956e-02
   8.8800000e-01   8.8810502e-01   1.3652672e-01   3.6526878e-02   1.3652672e-01   3.6526878e-02   1.3652672e-01   3.6526878e-02   1.3652672e-01   3.6526878e-02   1.3652672e-01   3.6526878e-02
   8.8700000e-01   8.8710511e-01   1.3645608e-01   3.6456028e-02   1.3645608e-01   3.6456028e-02   1.3645608e-01   3.6456028e-02   1.3645608e-01   3.6456028e-02   1.3645608e-01   3.6456028e-02
   8.8600000e-01   8.8610407e-01   1.3638537e-01   3.6385205e-02   1.3638537e-01   3.6385205e-02   1.3638537e-01   3.6385205e-02   1.3638537e-01   3.6385205e-02   1.3638537e-01   3.6385205e-02
   8.8500000e-01   8.8510401e-01   1.3631412e-01   3.6314492e-02   1.3631412e-01   3.6314492e-02   1.3631412e-01   3.6314492e-02   1.3631412e-01   3.6314492e-02   1.3631412e-01   3.6314492e-02
   8.8400000e-01   8.8410407e-01   1.3624406e-01   3.6243910e-02   1.3624406e-01   3.6243910e-02   1.3624406e-01   3.6243910e-02   1.3624406e-01   3.6243910e-02   1.3624406e-01   3.6243910e-02
   8.8300000e-01   8.8310292e-01   1.3617365e-01   3.6173444e-02   1.3617365e-01   3.6173444e-02   1.3617365e-01   3.6173444e-02   1.3617365e-01   3.6173444e-02   1.3617365e-01   3.6173444e-02
   8.8200000e-01   8.8210299e-01   1.3610265e-01   3.6103151e-02   1.3610265e-01   3.6103151e-02   1.3610265e-01   3.6103151e-02   1.3610265e-01   3.6103151e-02   1.3610265e-01   3.6103151e-02
   8.8100000e-01   8.8110286e-01   1.3603261e-01   3.6032995e-02   1.3603261e-01   3.6032995e-02   1.3603261e-01   3.6032995e-02   1.3603261e-01   3.6032995e-02   1.3603261e-01   3.6032995e-02
   8.8000000e-01   8.8010255e-01   1.3596234e-01   3.5962827e-02   1.3596234e-01   3.5962827e-02   1.3596234e-01   3.5962827e-02   1.3596234e-01   3.5962827e-02   1.3596234e-01   3.5962827e-02
   8.7900000e-01   8.7910205e-01   1.3589323e-01   3.5892761e-02   1.3589323e-01   3.5892761e-02   1.3589323e-01   3.5892761e-02   1.3589323e-01   3.5892761e-02   1.3589323e-01   3.5892761e-02
   8.7800000e-01   8.7810164e-01   1.3582313e-01   3.5822912e-02   1.3582313e-01   3.5822912e-02   1.3582313e-01   3.5822912e-02   1.3582313e-01   3.5822912e-02   1.3582313e-01   3.5822912e-02
   8.7700000e-01   8.7710094e-01   1.3575294e-01   3.5753135e-02   1.3575294e-01   3.5753135e-02   1.3575294e-01   3.5753135e-02   1.3575294e-01   3.5753135e-02   1.3575294e-01   3.5753135e-02
   8.7600000e-01   8.7610110e-01   1.3568392e-01   3.5683530e-02   1.3568392e-01   3.5683530e-02   1.3568392e-01   3.5683530e-02   1.3568392e-01   3.5683530e-02   1.3568392e-01   3.5683530e-02
   8.7500000e-01   8.7510026e-01   1.3561357e-01   3.5613942e-02   1.3561357e-01   3.5613942e-02   1.3561357e-01   3.5613942e-02   1.3561357e-01   3.5613942e-02   1.3561357e-01   3.5613942e-02
   8.7400000e-01   8.7410006e-01   1.3554458e-01   3.5544519e-02   1.3554458e-01   3.5544519e-02   1.3554458e-01   3.5544519e-02   1.3554458e-01   3.5544519e-02   1.3554458e-01   3.5544519e-02
   8.7300000e-01   8.7309940e-01   1.3547486e-01   3.5475133e-02   1.3547486e-01   3.5475133e-02   1.3547486e-01   3.5475133e-02   1.3547486e-01   3.5475133e-02   1.3547486e-01   3.5475133e-02
   8.7200000e-01   8.7209900e-01   1.3540626e-01   3.5405975e-02   1.3540626e-01   3.5405975e-02   1.3540626e-01   3.5405975e-02   1.3540626e-01   3.5405975e-02   1.3540626e-01   3.5405975e-02
   8.7100000e-01   8.7109853e-01   1.3533649e-01   3.5336884e-02   1.3533649e-01   3.5336884e-02   1.3533649e-01   3.5336884e-02   1.3533649e-01   3.5336884e-02   1.3533649e-01   3.5336884e-02
   8.7000000e-01   8.7009883e-01   1.3526787e-01   3.5267897e-02   1.3526787e-01   3.5267897e-02   1.3526787e-01   3.5267897e-02   1.3526787e-01   3.5267897e-02   1.3526787e-01   3.5267897e-02
   8.6900000e-01   8.6909846e-01   1.3519918e-01   3.5198971e-02   1.3519918e-01   3.5198971e-02   1.3519918e-01   3.5198971e-02   1.3519918e-01   3.5198971e-02   1.3519918e-01   3.5198971e-02
   8.6800000e-01   8.6809692e-01   1.3513045e-01   3.5130184e-02   1.3513045e-01   3.5130184e-02   1.3513045e-01   3.5130184e-02   1.3513045e-01   3.5130184e-02   1.3513045e-01   3.5130184e-02
   8.6700000e-01   8.6709697e-01   1.3506179e-01   3.5061495e-02   1.3506179e-01   3.5061495e-02   1.3506179e-01   3.5061495e-02   1.3506179e-01   3.5061495e-02   1.3506179e-01   3.5061495e-02
   8.6600000e-01   8.6609700e-01   1.3499312e-01   3.4993039e-02   1.3499312e-01   3.4993039e-02   1.3499312e-01   3.4993039e-02   1.3499312e-01   3.4993039e-02   1.3499312e-01   3.4993039e-02
   8.6500000e-01   8.6509695e-01   1.3492443e-01   3.4924554e-02   1.3492443e-01   3.4924554e-02   1.3492443e-01   3.4924554e-02   1.3492443e-01   3.4924554e-02   1.3492443e-01   3.4924554e-02
   8.6400000e-01   8.6409590e-01   1.3485614e-01   3.4856243e-02   1.3485614e-01   3.4856243e-02   1.3485614e-01   3.4856243e-02   1.3485614e-01   3.4856243e-02   1.3485614e-01   3.4856243e-02
   8.6300000e-01   8.6309603e-01   1.3478808e-01   3.4788002e-02   1.3478808e-01   3.4788002e-02   1.3478808e-01   3.4788002e-02   1.3478808e-01   3.4788002e-02   1.3478808e-01   3.4788002e-02
   8.6200000e-01   8.6209569e-01   1.3471968e-01   3.4719894e-02   1.3471968e-01   3.4719894e-02   1.3471968e-01   3.4719894e-02   1.3471968e-01   3.4719894e-02   1.3471968e-01   3.4719894e-02
   8.6100000e-01   8.6109496e-01   1.3465168e-01   3.4651860e-02   1.3465168e-01   3.4651860e-02   1.3465168e-01   3.4651860e-02   1.3465168e-01   3.4651860e-02   1.3465168e-01   3.4651860e-02
   8.6000000e-01   8.6009504e-01   1.3458405e-01   3.4584033e-02   1.3458405e-01   3.4584033e-02   1.3458405e-01   3.4584033e-02   1.3458405e-01   3.4584033e-02   1.3458405e-01   3.4584033e-02
   8.5900000e-01   8.5909437e-01   1.3451588e-01   3.4516216e-02   1.3451588e-01   3.4516216e-02   1.3451588e-01   3.4516216e-02   1.3451588e-01   3.4516216e-02   1.3451588e-01   3.4516216e-02
   8.5800000e-01   8.5809399e-01   1.3444874e-01   3.4448514e-02   1.3444874e-01   3.4448514e-02   1.3444874e-01   3.4448514e-02   1.3444874e-01   3.4448514e-02   1.3444874e-01   3.4448514e-02
   8.5700000e-01   8.5709407e-01   1.3438103e-01   3.4380876e-02   1.3438103e-01   3.4380876e-02   1.3438103e-01   3.4380876e-02   1.3438103e-01   3.4380876e-02   1.3438103e-01   3.4380876e-02
   8.5600000e-01   8.5609314e-01   1.3431321e-01   3.4313454e-02   1.3431321e-01   3.4313454e-02   1.3431321e-01   3.4313454e-02   1.3431321e-01   3.4313454e-02   1.3431321e-01   3.4313454e-02
   8.5500000e-01   8.5509300e-01   1.3424599e-01   3.4246094e-02   1.3424599e-01   3.4246094e-02   1.3424599e-01   3.4246094e-02   1.3424599e-01   3.4246094e-02   1.3424599e-01   3.4246094e-02
   8.5400000e-01   8.5409296e-01   1.3417882e-01   3.4178919e-02   1.3417882e-01   3.4178919e-02   1.3417882e-01   3.4178919e-02   1.3417882e-01   3.4178919e-02   1.3417882e-01   3.4178919e-02
   8.5300000e-01   8.5309288e-01   1.3411161e-01   3.4111707e-02   1.3411161e-01   3.4111707e-02   1.3411161e-01   3.4111707e-02   1.3411161e-01   3.4111707e-02   1.3411161e-01   3.4111707e-02
   8.5200000e-01   8.5209191e-01   1.3404427e-01   3.4044675e-02   1.3404427e-01   3.4044675e-02   1.3404427e-01   3.4044675e-02   1.3404427e-01   3.4044675e-02   1.3404427e-01   3.4044675e-02
   8.5100000e-01   8.5109197e-01   1.3397813e-01   3.3977729e-02   1.3397813e-01   3.3977729e-02   1.3397813e-01   3.3977729e-02   1.3397813e-01   3.3977729e-02   1.3397813e-01   3.3977729e-02
   8.5000000e-01   8.5009209e-01   1.3391084e-01   3.3910994e-02   1.3391084e-01   3.3910994e-02   1.3391084e-01   3.3910994e-02   1.3391084e-01   3.3910994e-02   1.3391084e-01   3.3910994e-02
   8.4900000e-01   8.4909112e-01   1.3384461e-01   3.3844175e-02   1.3384461e-01   3.3844175e-02   1.3384461e-01   3.3844175e-02   1.3384461e-01   3.3844175e-02   1.3384461e-01   3.3844175e-02
   8.4800000e-01   8.4809095e-01   1.3377740e-01   3.3777548e-02   1.3377740e-01   3.3777548e-02   1.3377740e-01   3.3777548e-02   1.3377740e-01   3.3777548e-02   1.3377740e-01   3.3777548e-02
   8.4700000e-01   8.4709108e-01   1.3371109e-01   3.3711075e-02   1.3371109e-01   3.3711075e-02   1.3371109e-01   3.3711075e-02   1.3371109e-01   3.3711075e-02   1.3371109e-01   3.3711075e-02
   8.4600000e-01   8.4608993e-01   1.3364419e-01   3.3644687e-02   1.3364419e-01   3.3644687e-02   1.3364419e-01   3.3644687e-02   1.3364419e-01   3.3644687e-02   1.3364419e-01   3.3644687e-02
   8.4500000e-01   8.4509013e-01   1.3357862e-01   3.3578346e-02   1.3357862e-01   3.3578346e-02   1.3357862e-01   3.3578346e-02   1.3357862e-01   3.3578346e-02   1.3357862e-01   3.3578346e-02
   8.4400000e-01   8.4408906e-01   1.3351169e-01   3.3512183e-02   1.3351169e-01   3.3512183e-02   1.3351169e-01   3.3512183e-02   1.3351169e-01   3.3512183e-02   1.3351169e-01   3.3512183e-02
   8.4300000e-01   8.4308963e-01   1.3344598e-01   3.3446044e-02   1.3344598e-01   3.3446044e-02   1.3344598e-01   3.3446044e-02   1.3344598e-01   3.3446044e-02   1.3344598e-01   3.3446044e-02
   8.4200000e-01   8.4208896e-01   1.3338021e-01   3.3380114e-02   1.3338021e-01   3.3380114e-02   1.3338021e-01   3.3380114e-02   1.3338021e-01   3.3380114e-02   1.3338021e-01   3.3380114e-02
   8.4100000e-01   8.4108866e-01   1.3331440e-01   3.3314188e-02   1.3331440e-01   3.3314188e-02   1.3331440e-01   3.3314188e-02   1.3331440e-01   3.3314188e-02   1.3331440e-01   3.3314188e-02
   8.4000000e-01   8.4008792e-01   1.3324865e-01   3.3248448e-02   1.3324865e-01   3.3248448e-02   1.3324865e-01   3.3248448e-02   1.3324865e-01   3.3248448e-02   1.3324865e-01   3.3248448e-02
   8.3900000e-01   8.3908808e-01   1.3318287e-01   3.3182676e-02   1.3318287e-01   3.3182676e-02   1.3318287e-01   3.3182676e-02   1.3318287e-01   3.3182676e-02   1.3318287e-01   3.3182676e-02
   8.3800000e-01   8.3808741e-01   1.3311713e-01   3.3117132e-02   1.3311713e-01   3.3117132e-02   1.3311713e-01   3.3117132e-02   1.3311713e-01   3.3117132e-02   1.3311713e-01   3.3117132e-02
   8.3700000e-01   8.3708704e-01   1.3305144e-01   3.3051688e-02   1.3305144e-01   3.3051688e-02   1.3305144e-01   3.3051688e-02   1.3305144e-01   3.3051688e-02   1.3305144e-01   3.3051688e-02
   8.3600000e-01   8.3608756e-01   1.3298673e-01   3.2986372e-02   1.3298673e-01   3.2986372e-02   1.3298673e-01   3.2986372e-02   1.3298673e-01   3.2986372e-02   1.3298673e-01   3.2986372e-02
   8.3500000e-01   8.3508696e-01   1.3292085e-01   3.2921049e-02   1.3292085e-01   3.2921049e-02   1.3292085e-01   3.2921049e-02   1.3292085e-01   3.2921049e-02   1.3292085e-01   3.2921049e-02
   8.3400000e-01   8.3408592e-01   1.3285611e-01   3.2855858e-02   1.3285611e-01   3.2855858e-02   1.3285611e-01   3.2855858e-02   1.3285611e-01   3.2855858e-02   1.3285611e-01   3.2855858e-02
   8.3300000e-01   8.3308602e-01   1.3279118e-01   3.2790876e-02   1.3279118e-01   3.2790876e-02   1.3279118e-01   3.2790876e-02   1.3279118e-01   3.2790876e-02   1.3279118e-01   3.2790876e-02
   8.3200000e-01   8.3208600e-01   1.3272578e-01   3.2725808e-02   1.3272578e-01   3.2725808e-02   1.3272578e-01   3.2725808e-02   1.3272578e-01   3.2725808e-02   1.3272578e-01   3.2725808e-02
   8.3100000e-01   8.3108610e-01   1.3266089e-01   3.2661043e-02   1.3266089e-01   3.2661043e-02   1.3266089e-01   3.2661043e-02   1.3266089e-01   3.2661043e-02   1.3266089e-01   3.2661043e-02
   8.3000000e-01   8.3008504e-01   1.3259616e-01   3.2596155e-02   1.3259616e-01   3.2596155e-02   1.3259616e-01   3.2596155e-02   1.3259616e-01   3.2596155e-02   1.3259616e-01   3.2596155e-02
   8.2900000e-01   8.2908510e-01   1.3253197e-01   3.2531601e-02   1.3253197e-01   3.2531601e-02   1.3253197e-01   3.2531601e-02   1.3253197e-01   3.2531601e-02   1.3253197e-01   3.2531601e-02
   8.2800000e-01   8.2808406e-01   1.3246661e-01   3.2466956e-02   1.3246661e-01   3.2466956e-02   1.3246661e-01   3.2466956e-02   1.3246661e-01   3.2466956e-02   1.3246661e-01   3.2466956e-02
   8.2700000e-01   8.2708400e-01   1.3240228e-01   3.2402512e-02   1.3240228e-01   3.2402512e-02   1.3240228e-01   3.2402512e-02   1.3240228e-01   3.2402512e-02   1.3240228e-01   3.2402512e-02
   8.2600000e-01   8.2608397e-01   1.3233797e-01   3.2338160e-02   1.3233797e-01   3.2338160e-02   1.3233797e-01   3.2338160e-02   1.3233797e-01   3.2338160e-02   1.3233797e-01   3.2338160e-02
   8.2500000e-01   8.2508379e-01   1.3227368e-01   3.2273883e-02   1.3227368e-01   3.2273883e-02   1.3227368e-01   3.2273883e-02   1.3227368e-01   3.2273883e-02   1.3227368e-01   3.2273883e-02
   8.2400000e-01   8.2408289e-01   1.3220923e-01   3.2209679e-02   1.3220923e-01   3.2209679e-02   1.3220923e-01   3.2209679e-02   1.3220923e-01   3.2209679e-02   1.3220923e-01   3.2209679e-02
   8.2300000e-01   8.2308297e-01   1.3214605e-01   3.2145652e-02   1.3214605e-01   3.2145652e-02   1.3214605e-01   3.2145652e-02   1.3214605e-01   3.2145652e-02   1.3214605e-01   3.2145652e-02
   8.2200000e-01   8.2208313e-01   1.3208175e-01   3.2081701e-02   1.3208175e-01   3.2081701e-02   1.3208175e-01   3.2081701e-02   1.3208175e-01   3.2081701e-02   1.3208175e-01   3.2081701e-02
   8.2100000e-01   8.2108209e-01   1.3201746e-01   3.2017848e-02   1.3201746e-01   3.2017848e-02   1.3201746e-01   3.2017848e-02   1.3201746e-01   3.2017848e-02   1.3201746e-01   3.2017848e-02
   8.2000000e-01   8.2008203e-01   1.3195420e-01   3.1954124e-02   1.3195420e-01   3.1954124e-02   1.3195420e-01   3.1954124e-02   1.3195420e-01   3.1954124e-02   1.3195420e-01   3.1954124e-02
   8.1900000e-01   8.1908202e-01   1.3189070e-01   3.1890486e-02   1.3189070e-01   3.1890486e-02   1.3189070e-01   3.1890486e-02   1.3189070e-01   3.1890486e-02   1.3189070e-01   3.1890486e-02
   8.1800000e-01   8.1808206e-01   1.3182680e-01   3.1826916e-02   1.3182680e-01   3.1826916e-02   1.3182680e-01   3.1826916e-02   1.3182680e-01   3.1826916e-02   1.3182680e-01   3.1826916e-02
   8.1700000e-01   8.1708135e-01   1.3176334e-01   3.1763395e-02   1.3176334e-01   3.1763395e-02   1.3176334e-01   3.1763395e-02   1.3176334e-01   3.1763395e-02   1.3176334e-01   3.1763395e-02
   8.1600000e-01   8.1608100e-01   1.3170013e-01   3.1700079e-02   1.3170013e-01   3.1700079e-02   1.3170013e-01   3.1700079e-02   1.3170013e-01   3.1700079e-02   1.3170013e-01   3.1700079e-02
   8.1500000e-01   8.1508109e-01   1.3163675e-01   3.1636736e-02   1.3163675e-01   3.1636736e-02   1.3163675e-01   3.1636736e-02   1.3163675e-01   3.1636736e-02   1.3163675e-01   3.1636736e-02
   8.1400000e-01   8.1408007e-01   1.3157337e-01   3.1573610e-02   1.3157337e-01   3.1573610e-02   1.3157337e-01   3.1573610e-02   1.3157337e-01   3.1573610e-02   1.3157337e-01   3.1573610e-02
   8.1300000e-01   8.1307999e-01   1.3151053e-01   3.1510494e-02   1.3151053e-01   3.1510494e-02   1.3151053e-01   3.1510494e-02   1.3151053e-01   3.1510494e-02   1.3151053e-01   3.1510494e-02
   8.1200000e-01   8.1208006e-01   1.3144768e-01   3.1447495e-02   1.3144768e-01   3.1447495e-02   1.3144768e-01   3.1447495e-02   1.3144768e-01   3.1447495e-02   1.3144768e-01   3.1447495e-02
