# Supplementary material for: Parallel arrangements of positive feedback loops limit cell-to-cell variability in differentiation
Source: PLoS One. 2017 Nov 29;12(11):e0188623. doi: 10.1371/journal.pone.0188623 (PMC5706692; doi:10.1371/journal.pone.0188623)
Supplement: S1 Codes — (ZIP) [file pone.0188623.s001.zip › codes/GK/AND/Residence Time/IntrinsicNoise/Parallel/initus_1L_Pr_GK.dat]

   9.7783600e-01   3.5240192e+00   1.0415618e+00   9.4156031e-01
   9.7683600e-01   3.5200747e+00   1.0414195e+00   9.4141906e-01
   9.7583600e-01   3.5161262e+00   1.0412770e+00   9.4127617e-01
   9.7483600e-01   3.5121664e+00   1.0411343e+00   9.4113330e-01
   9.7383600e-01   3.5082172e+00   1.0409917e+00   9.4099042e-01
   9.7283600e-01   3.5042681e+00   1.0408489e+00   9.4084565e-01
   9.7183600e-01   3.5003151e+00   1.0406972e+00   9.4070058e-01
   9.7083600e-01   3.4963513e+00   1.0405545e+00   9.4055456e-01
   9.6983600e-01   3.4923985e+00   1.0404093e+00   9.4040830e-01
   9.6883600e-01   3.4884450e+00   1.0402593e+00   9.4026124e-01
   9.6783600e-01   3.4844828e+00   1.0401113e+00   9.4011304e-01
   9.6683600e-01   3.4805215e+00   1.0399640e+00   9.3996376e-01
   9.6583600e-01   3.4765615e+00   1.0398157e+00   9.3981371e-01
   9.6483600e-01   3.4726006e+00   1.0396605e+00   9.3966340e-01
   9.6383600e-01   3.4686331e+00   1.0395157e+00   9.3951196e-01
   9.6283600e-01   3.4646715e+00   1.0393627e+00   9.3936048e-01
   9.6183600e-01   3.4607058e+00   1.0392094e+00   9.3920778e-01
   9.6083600e-01   3.4567342e+00   1.0390561e+00   9.3905427e-01
   9.5983600e-01   3.4527692e+00   1.0389026e+00   9.3889955e-01
   9.5883600e-01   3.4488003e+00   1.0387487e+00   9.3874361e-01
   9.5783600e-01   3.4448236e+00   1.0385834e+00   9.3858788e-01
   9.5683600e-01   3.4408552e+00   1.0384300e+00   9.3843108e-01
   9.5583600e-01   3.4368859e+00   1.0382767e+00   9.3827312e-01
   9.5483600e-01   3.4329091e+00   1.0381117e+00   9.3811441e-01
   9.5383600e-01   3.4289296e+00   1.0379574e+00   9.3795420e-01
   9.5283600e-01   3.4249558e+00   1.0377931e+00   9.3779405e-01
   9.5183600e-01   3.4209816e+00   1.0376288e+00   9.3763280e-01
   9.5083600e-01   3.4169938e+00   1.0374744e+00   9.3747036e-01
   9.4983600e-01   3.4130165e+00   1.0373100e+00   9.3730692e-01
   9.4883600e-01   3.4090398e+00   1.0371455e+00   9.3714352e-01
   9.4783600e-01   3.4050471e+00   1.0369809e+00   9.3697782e-01
   9.4683600e-01   3.4010651e+00   1.0368162e+00   9.3681231e-01
   9.4583600e-01   3.3970807e+00   1.0366418e+00   9.3664569e-01
   9.4483600e-01   3.3930876e+00   1.0364770e+00   9.3647812e-01
   9.4383600e-01   3.3891019e+00   1.0363122e+00   9.3630921e-01
   9.4283600e-01   3.3851122e+00   1.0361372e+00   9.3613914e-01
   9.4183600e-01   3.3811150e+00   1.0359729e+00   9.3596899e-01
   9.4083600e-01   3.3771253e+00   1.0357975e+00   9.3579715e-01
   9.3983600e-01   3.3731336e+00   1.0356216e+00   9.3562452e-01
   9.3883600e-01   3.3691303e+00   1.0354516e+00   9.3545120e-01
   9.3783600e-01   3.3651368e+00   1.0352752e+00   9.3527693e-01
   9.3683600e-01   3.3611388e+00   1.0350987e+00   9.3510129e-01
   9.3583600e-01   3.3571299e+00   1.0349223e+00   9.3492470e-01
   9.3483600e-01   3.3531317e+00   1.0347466e+00   9.3474709e-01
   9.3383600e-01   3.3491332e+00   1.0345689e+00   9.3456843e-01
   9.3283600e-01   3.3451191e+00   1.0343847e+00   9.3438847e-01
   9.3183600e-01   3.3411146e+00   1.0342109e+00   9.3420807e-01
   9.3083600e-01   3.3371109e+00   1.0340237e+00   9.3402591e-01
   9.2983600e-01   3.3330928e+00   1.0338411e+00   9.3384290e-01
   9.2883600e-01   3.3290862e+00   1.0336632e+00   9.3365940e-01
   9.2783600e-01   3.3250757e+00   1.0334763e+00   9.3347400e-01
   9.2683600e-01   3.3210543e+00   1.0332894e+00   9.3328831e-01
   9.2583600e-01   3.3170398e+00   1.0331020e+00   9.3310079e-01
   9.2483600e-01   3.3130257e+00   1.0329154e+00   9.3291203e-01
   9.2383600e-01   3.3089993e+00   1.0327236e+00   9.3272266e-01
   9.2283600e-01   3.3049812e+00   1.0325289e+00   9.3253161e-01
   9.2183600e-01   3.3009615e+00   1.0323418e+00   9.3234051e-01
   9.2083600e-01   3.2969283e+00   1.0321451e+00   9.3214708e-01
   9.1983600e-01   3.2929051e+00   1.0319566e+00   9.3195268e-01
   9.1883600e-01   3.2888801e+00   1.0317578e+00   9.3175713e-01
   9.1783600e-01   3.2848434e+00   1.0315598e+00   9.3156099e-01
   9.1683600e-01   3.2808123e+00   1.0313614e+00   9.3136307e-01
   9.1583600e-01   3.2767840e+00   1.0311633e+00   9.3116419e-01
   9.1483600e-01   3.2727385e+00   1.0309649e+00   9.3096403e-01
   9.1383600e-01   3.2687062e+00   1.0307670e+00   9.3076194e-01
   9.1283600e-01   3.2646707e+00   1.0305578e+00   9.3055924e-01
   9.1183600e-01   3.2606222e+00   1.0303599e+00   9.3035588e-01
   9.1083600e-01   3.2565821e+00   1.0301505e+00   9.3015027e-01
   9.0983600e-01   3.2525378e+00   1.0299415e+00   9.2994341e-01
   9.0883600e-01   3.2484835e+00   1.0297325e+00   9.2973546e-01
   9.0783600e-01   3.2444394e+00   1.0295234e+00   9.2952541e-01
   9.0683600e-01   3.2403916e+00   1.0293143e+00   9.2931528e-01
   9.0583600e-01   3.2363280e+00   1.0291049e+00   9.2910320e-01
   9.0483600e-01   3.2322760e+00   1.0288851e+00   9.2888960e-01
   9.0383600e-01   3.2282229e+00   1.0286760e+00   9.2867483e-01
   9.0283600e-01   3.2241556e+00   1.0284564e+00   9.2845892e-01
   9.0183600e-01   3.2200978e+00   1.0282421e+00   9.2824074e-01
   9.0083600e-01   3.2160366e+00   1.0280201e+00   9.2802143e-01
   8.9983600e-01   3.2119642e+00   1.0277984e+00   9.2780138e-01
   8.9883600e-01   3.2078989e+00   1.0275769e+00   9.2757869e-01
   8.9783600e-01   3.2038290e+00   1.0273571e+00   9.2735549e-01
   8.9683600e-01   3.1997509e+00   1.0271316e+00   9.2713040e-01
   8.9583600e-01   3.1956798e+00   1.0269068e+00   9.2690422e-01
   8.9483600e-01   3.1916061e+00   1.0266752e+00   9.2667588e-01
   8.9383600e-01   3.1875187e+00   1.0264450e+00   9.2644615e-01
   8.9283600e-01   3.1834391e+00   1.0262139e+00   9.2621535e-01
   8.9183600e-01   3.1793560e+00   1.0259830e+00   9.2598230e-01
   8.9083600e-01   3.1752709e+00   1.0257438e+00   9.2574822e-01
   8.8983600e-01   3.1711763e+00   1.0255116e+00   9.2551195e-01
   8.8883600e-01   3.1670885e+00   1.0252781e+00   9.2527438e-01
   8.8783600e-01   3.1629972e+00   1.0250330e+00   9.2503508e-01
   8.8683600e-01   3.1588942e+00   1.0247968e+00   9.2479409e-01
   8.8583600e-01   3.1547983e+00   1.0245549e+00   9.2455174e-01
   8.8483600e-01   3.1506985e+00   1.0243121e+00   9.2430710e-01
   8.8383600e-01   3.1465904e+00   1.0240568e+00   9.2406135e-01
   8.8283600e-01   3.1424817e+00   1.0238130e+00   9.2381365e-01
   8.8183600e-01   3.1383756e+00   1.0235669e+00   9.2356432e-01
   8.8083600e-01   3.1342670e+00   1.0233136e+00   9.2331259e-01
   8.7983600e-01   3.1301471e+00   1.0230586e+00   9.2305964e-01
   8.7883600e-01   3.1260256e+00   1.0228032e+00   9.2280431e-01
   8.7783600e-01   3.1219078e+00   1.0225479e+00   9.2254705e-01
   8.7683600e-01   3.1177862e+00   1.0222927e+00   9.2228820e-01
   8.7583600e-01   3.1136566e+00   1.0220267e+00   9.2202720e-01
   8.7483600e-01   3.1095258e+00   1.0217642e+00   9.2176512e-01
   8.7383600e-01   3.1053947e+00   1.0215045e+00   9.2150075e-01
   8.7283600e-01   3.1012635e+00   1.0212365e+00   9.2123387e-01
   8.7183600e-01   3.0971230e+00   1.0209613e+00   9.2096566e-01
   8.7083600e-01   3.0929784e+00   1.0206954e+00   9.2069520e-01
   8.6983600e-01   3.0888348e+00   1.0204187e+00   9.2042234e-01
   8.6883600e-01   3.0846905e+00   1.0201484e+00   9.2014720e-01
   8.6783600e-01   3.0805423e+00   1.0198682e+00   9.1987083e-01
   8.6683600e-01   3.0763870e+00   1.0195881e+00   9.1959135e-01
   8.6583600e-01   3.0722204e+00   1.0193091e+00   9.1931086e-01
   8.6483600e-01   3.0680643e+00   1.0190256e+00   9.1902728e-01
   8.6383600e-01   3.0639021e+00   1.0187432e+00   9.1874164e-01
   8.6283600e-01   3.0597365e+00   1.0184538e+00   9.1845424e-01
   8.6183600e-01   3.0555661e+00   1.0181616e+00   9.1816405e-01
   8.6083600e-01   3.0513916e+00   1.0178706e+00   9.1787193e-01
   8.5983600e-01   3.0472058e+00   1.0175782e+00   9.1757716e-01
   8.5883600e-01   3.0430249e+00   1.0172752e+00   9.1728020e-01
   8.5783600e-01   3.0388421e+00   1.0169833e+00   9.1698089e-01
   8.5683600e-01   3.0346542e+00   1.0166803e+00   9.1667932e-01
   8.5583600e-01   3.0304605e+00   1.0163769e+00   9.1637460e-01
   8.5483600e-01   3.0262677e+00   1.0160669e+00   9.1606799e-01
   8.5383600e-01   3.0220659e+00   1.0157596e+00   9.1575871e-01
   8.5283600e-01   3.0178632e+00   1.0154457e+00   9.1544694e-01
   8.5183600e-01   3.0136558e+00   1.0151307e+00   9.1513299e-01
   8.5083600e-01   3.0094434e+00   1.0148167e+00   9.1481551e-01
   8.4983600e-01   3.0052285e+00   1.0144975e+00   9.1449615e-01
   8.4883600e-01   3.0010054e+00   1.0141770e+00   9.1417338e-01
   8.4783600e-01   2.9967831e+00   1.0138492e+00   9.1384818e-01
   8.4683600e-01   2.9925536e+00   1.0135198e+00   9.1352042e-01
   8.4583600e-01   2.9883177e+00   1.0131901e+00   9.1318932e-01
   8.4483600e-01   2.9840840e+00   1.0128602e+00   9.1285650e-01
   8.4383600e-01   2.9798396e+00   1.0125188e+00   9.1251966e-01
   8.4283600e-01   2.9755906e+00   1.0121772e+00   9.1217968e-01
   8.4183600e-01   2.9713397e+00   1.0118363e+00   9.1183759e-01
   8.4083600e-01   2.9670806e+00   1.0114940e+00   9.1149189e-01
   8.3983600e-01   2.9628218e+00   1.0111421e+00   9.1114412e-01
   8.3883600e-01   2.9585543e+00   1.0107893e+00   9.1079236e-01
   8.3783600e-01   2.9542924e+00   1.0104361e+00   9.1043705e-01
   8.3683600e-01   2.9500157e+00   1.0100833e+00   9.1007907e-01
   8.3583600e-01   2.9457335e+00   1.0097186e+00   9.0971769e-01
   8.3483600e-01   2.9414445e+00   1.0093547e+00   9.0935313e-01
   8.3383600e-01   2.9371593e+00   1.0089815e+00   9.0898483e-01
   8.3283600e-01   2.9328621e+00   1.0086141e+00   9.0861284e-01
   8.3183600e-01   2.9285576e+00   1.0082378e+00   9.0823826e-01
   8.3083600e-01   2.9242478e+00   1.0078600e+00   9.0785978e-01
   8.2983600e-01   2.9199431e+00   1.0074800e+00   9.0747746e-01
   8.2883600e-01   2.9156194e+00   1.0070879e+00   9.0709225e-01
   8.2783600e-01   2.9112980e+00   1.0067055e+00   9.0670230e-01
   8.2683600e-01   2.9069674e+00   1.0063119e+00   9.0630952e-01
   8.2583600e-01   2.9026323e+00   1.0059073e+00   9.0591257e-01
   8.2483600e-01   2.8982935e+00   1.0055140e+00   9.0551110e-01
   8.2383600e-01   2.8939433e+00   1.0051090e+00   9.0510608e-01
   8.2283600e-01   2.8895895e+00   1.0046934e+00   9.0469768e-01
   8.2183600e-01   2.8852282e+00   1.0042884e+00   9.0428424e-01
   8.2083600e-01   2.8808589e+00   1.0038703e+00   9.0386686e-01
   8.1983600e-01   2.8764905e+00   1.0034428e+00   9.0344559e-01
   8.1883600e-01   2.8721028e+00   1.0030159e+00   9.0301939e-01
   8.1783600e-01   2.8677161e+00   1.0025917e+00   9.0258885e-01
   8.1683600e-01   2.8633268e+00   1.0021559e+00   9.0215488e-01
   8.1583600e-01   2.8589239e+00   1.0017176e+00   9.0171539e-01
   8.1483600e-01   2.8545180e+00   1.0012744e+00   9.0127076e-01
   8.1383600e-01   2.8501028e+00   1.0008252e+00   9.0082262e-01
   8.1283600e-01   2.8456754e+00   1.0003688e+00   9.0036889e-01
   8.1183600e-01   2.8412406e+00   9.9991090e-01   8.9991094e-01
   8.1083600e-01   2.8368075e+00   9.9944717e-01   8.9944718e-01
   8.0983600e-01   2.8323554e+00   9.9897831e-01   8.9897828e-01
   8.0883600e-01   2.8279031e+00   9.9850459e-01   8.9850462e-01
   8.0783600e-01   2.8234388e+00   9.9802579e-01   8.9802576e-01
   8.0683600e-01   2.8189690e+00   9.9754205e-01   8.9754204e-01
   8.0583600e-01   2.8144805e+00   9.9705154e-01   8.9705155e-01
   8.0483600e-01   2.8099993e+00   9.9655619e-01   8.9655623e-01
   8.0383600e-01   2.8054991e+00   9.9605442e-01   8.9605446e-01
   8.0283600e-01   2.8009928e+00   9.9554824e-01   8.9554821e-01
   8.0183600e-01   2.7964723e+00   9.9503417e-01   8.9503417e-01
   8.0083600e-01   2.7919476e+00   9.9451554e-01   8.9451551e-01
   7.9983600e-01   2.7874132e+00   9.9398965e-01   8.9398969e-01
   7.9883600e-01   2.7828608e+00   9.9345808e-01   8.9345805e-01
   7.9783600e-01   2.7783047e+00   9.9291958e-01   8.9291955e-01
   7.9683600e-01   2.7737370e+00   9.9237436e-01   8.9237434e-01
   7.9583600e-01   2.7691548e+00   9.9182307e-01   8.9182305e-01
   7.9483600e-01   2.7645665e+00   9.9126447e-01   8.9126448e-01
   7.9383600e-01   2.7599679e+00   9.9069874e-01   8.9069876e-01
   7.9283600e-01   2.7553498e+00   9.9012480e-01   8.9012478e-01
   7.9183600e-01   2.7507287e+00   9.8954441e-01   8.8954445e-01
   7.9083600e-01   2.7460887e+00   9.8895644e-01   8.8895646e-01
   7.8983600e-01   2.7414393e+00   9.8836056e-01   8.8836057e-01
   7.8883600e-01   2.7367790e+00   9.8775657e-01   8.8775654e-01
   7.8783600e-01   2.7321045e+00   9.8714413e-01   8.8714416e-01
   7.8683600e-01   2.7274193e+00   9.8652463e-01   8.8652461e-01
   7.8583600e-01   2.7227130e+00   9.8589450e-01   8.8589453e-01
   7.8483600e-01   2.7179967e+00   9.8525737e-01   8.8525740e-01
   7.8383600e-01   2.7132736e+00   9.8461109e-01   8.8461108e-01
   7.8283600e-01   2.7085216e+00   9.8395423e-01   8.8395423e-01
   7.8183600e-01   2.7037640e+00   9.8328887e-01   8.8328887e-01
   7.8083600e-01   2.6989828e+00   9.8261267e-01   8.8261264e-01
   7.7983600e-01   2.6941859e+00   9.8192732e-01   8.8192732e-01
   7.7883600e-01   2.6893779e+00   9.8123148e-01   8.8123146e-01
   7.7783600e-01   2.6845577e+00   9.8052527e-01   8.8052526e-01
   7.7683600e-01   2.6797123e+00   9.7980763e-01   8.7980760e-01
   7.7583600e-01   2.6748450e+00   9.7907900e-01   8.7907902e-01
   7.7483600e-01   2.6699680e+00   9.7833894e-01   8.7833891e-01
   7.7383600e-01   2.6650702e+00   9.7758750e-01   8.7758747e-01
   7.7283600e-01   2.6601467e+00   9.7682262e-01   8.7682260e-01
   7.7183600e-01   2.6552032e+00   9.7604531e-01   8.7604533e-01
   7.7083600e-01   2.6502424e+00   9.7525575e-01   8.7525572e-01
   7.6983600e-01   2.6452562e+00   9.7445230e-01   8.7445230e-01
   7.6883600e-01   2.6402500e+00   9.7363486e-01   8.7363484e-01
   7.6783600e-01   2.6352179e+00   9.7280328e-01   8.7280327e-01
   7.6683600e-01   2.6301652e+00   9.7195624e-01   8.7195624e-01
   7.6583600e-01   2.6250844e+00   9.7109425e-01   8.7109424e-01
   7.6483600e-01   2.6199757e+00   9.7021634e-01   8.7021638e-01
   7.6383600e-01   2.6148414e+00   9.6932190e-01   8.6932186e-01
   7.6283600e-01   2.6096855e+00   9.6841036e-01   8.6841034e-01
   7.6183600e-01   2.6044911e+00   9.6748152e-01   8.6748153e-01
   7.6083600e-01   2.5992698e+00   9.6653312e-01   8.6653315e-01
   7.5983600e-01   2.5940171e+00   9.6556616e-01   8.6556613e-01
   7.5883600e-01   2.5887274e+00   9.6457908e-01   8.6457905e-01
   7.5783600e-01   2.5834121e+00   9.6357248e-01   8.6357249e-01
   7.5683600e-01   2.5780510e+00   9.6254242e-01   8.6254240e-01
   7.5583600e-01   2.5726630e+00   9.6149111e-01   8.6149108e-01
   7.5483600e-01   2.5672288e+00   9.6041525e-01   8.6041527e-01
   7.5383600e-01   2.5617543e+00   9.5931529e-01   8.5931530e-01
   7.5283600e-01   2.5562357e+00   9.5818983e-01   8.5818987e-01
   7.5183600e-01   2.5506733e+00   9.5703701e-01   8.5703700e-01
   7.5083600e-01   2.5450615e+00   9.5585484e-01   8.5585482e-01
   7.4983600e-01   2.5394050e+00   9.5464464e-01   8.5464463e-01
   7.4883600e-01   2.5336882e+00   9.5340181e-01   8.5340179e-01
   7.4783600e-01   2.5279212e+00   9.5212642e-01   8.5212639e-01
   7.4683600e-01   2.5220965e+00   9.5081547e-01   8.5081547e-01
   7.4583600e-01   2.5161993e+00   9.4946691e-01   8.4946689e-01
   7.4483600e-01   2.5102526e+00   9.4808051e-01   8.4808048e-01
   7.4383600e-01   2.5042216e+00   9.4665113e-01   8.4665117e-01
   7.4283600e-01   2.4981180e+00   9.4517884e-01   8.4517886e-01
   7.4183600e-01   2.4919314e+00   9.4365676e-01   8.4365673e-01
   7.4083600e-01   2.4856612e+00   9.4208499e-01   8.4208499e-01
   7.3983600e-01   2.4793010e+00   9.4045887e-01   8.4045885e-01
   7.3883600e-01   2.4728361e+00   9.3877306e-01   8.3877304e-01
   7.3783600e-01   2.4662591e+00   9.3702235e-01   8.3702236e-01
   7.3683600e-01   2.4595636e+00   9.3520256e-01   8.3520256e-01
   7.3583600e-01   2.4527362e+00   9.3330720e-01   8.3330723e-01
   7.3483600e-01   2.4457682e+00   9.3132919e-01   8.3132920e-01
   7.3383600e-01   2.4386456e+00   9.2925961e-01   8.2925959e-01
   7.3283600e-01   2.4313427e+00   9.2708640e-01   8.2708641e-01
   7.3183600e-01   2.4238371e+00   9.2479969e-01   8.2479966e-01
   7.3083600e-01   2.4161139e+00   9.2238343e-01   8.2238343e-01
   7.2983600e-01   2.4081318e+00   9.1981975e-01   8.1981976e-01
   7.2883600e-01   2.3998461e+00   9.1708524e-01   8.1708526e-01
   7.2783600e-01   2.3912153e+00   9.1415034e-01   8.1415032e-01
   7.2683600e-01   2.3821606e+00   9.1097450e-01   8.1097450e-01
   7.2583600e-01   2.3725824e+00   9.0750442e-01   8.0750442e-01
   7.2483600e-01   2.3623541e+00   9.0366288e-01   8.0366289e-01
   7.2383600e-01   2.3512587e+00   8.9933052e-01   7.9933050e-01
   7.2283600e-01   2.3389313e+00   8.9430586e-01   7.9430590e-01
   7.2183600e-01   2.3246600e+00   8.8819313e-01   7.8819314e-01
   7.2083600e-01   2.3066408e+00   8.7998090e-01   7.7998089e-01
   7.1983600e-01   2.2681422e+00   8.6036430e-01   7.6036431e-01
