# Supplementary material for: Parallel arrangements of positive feedback loops limit cell-to-cell variability in differentiation
Source: PLoS One. 2017 Nov 29;12(11):e0188623. doi: 10.1371/journal.pone.0188623 (PMC5706692; doi:10.1371/journal.pone.0188623)
Supplement: S1 Codes — (ZIP) [file pone.0188623.s001.zip › codes/GK/AND/Residence Time/IntrinsicNoise/Parallel/initus_2L_Pr_GK.dat]

   1.3888630e+00   5.3841145e+00   1.0726888e+00   9.7268386e-01   1.0726888e+00   9.7268386e-01
   1.3878630e+00   5.3799877e+00   1.0726499e+00   9.7265168e-01   1.0726499e+00   9.7265168e-01
   1.3868630e+00   5.3758686e+00   1.0726201e+00   9.7261951e-01   1.0726201e+00   9.7261951e-01
   1.3858630e+00   5.3717753e+00   1.0725900e+00   9.7258713e-01   1.0725900e+00   9.7258713e-01
   1.3848630e+00   5.3676424e+00   1.0725591e+00   9.7255421e-01   1.0725591e+00   9.7255421e-01
   1.3838630e+00   5.3635043e+00   1.0725199e+00   9.7252217e-01   1.0725199e+00   9.7252217e-01
   1.3828630e+00   5.3593968e+00   1.0724900e+00   9.7248926e-01   1.0724900e+00   9.7248926e-01
   1.3818630e+00   5.3552941e+00   1.0724601e+00   9.7245640e-01   1.0724601e+00   9.7245640e-01
   1.3808630e+00   5.3511622e+00   1.0724201e+00   9.7242350e-01   1.0724201e+00   9.7242350e-01
   1.3798630e+00   5.3470242e+00   1.0723898e+00   9.7239031e-01   1.0723898e+00   9.7239031e-01
   1.3788630e+00   5.3429257e+00   1.0723537e+00   9.7235749e-01   1.0723537e+00   9.7235749e-01
   1.3778630e+00   5.3388147e+00   1.0723216e+00   9.7232477e-01   1.0723216e+00   9.7232477e-01
   1.3768630e+00   5.3346831e+00   1.0722895e+00   9.7229178e-01   1.0722895e+00   9.7229178e-01
   1.3758630e+00   5.3305533e+00   1.0722573e+00   9.7225883e-01   1.0722573e+00   9.7225883e-01
   1.3748630e+00   5.3264471e+00   1.0722249e+00   9.7222496e-01   1.0722249e+00   9.7222496e-01
   1.3738630e+00   5.3223351e+00   1.0721925e+00   9.7219212e-01   1.0721925e+00   9.7219212e-01
   1.3728630e+00   5.3182026e+00   1.0721603e+00   9.7215811e-01   1.0721603e+00   9.7215811e-01
   1.3718630e+00   5.3140771e+00   1.0721282e+00   9.7212515e-01   1.0721282e+00   9.7212515e-01
   1.3708630e+00   5.3099687e+00   1.0720900e+00   9.7209130e-01   1.0720900e+00   9.7209130e-01
   1.3698630e+00   5.3058582e+00   1.0720602e+00   9.7205748e-01   1.0720602e+00   9.7205748e-01
   1.3688630e+00   5.3017314e+00   1.0720206e+00   9.7202343e-01   1.0720206e+00   9.7202343e-01
   1.3678630e+00   5.2975996e+00   1.0719876e+00   9.7198943e-01   1.0719876e+00   9.7198943e-01
   1.3668630e+00   5.2934636e+00   1.0719556e+00   9.7195540e-01   1.0719556e+00   9.7195540e-01
   1.3658630e+00   5.2893506e+00   1.0719231e+00   9.7192153e-01   1.0719231e+00   9.7192153e-01
   1.3648630e+00   5.2852537e+00   1.0718899e+00   9.7188776e-01   1.0718899e+00   9.7188776e-01
   1.3638630e+00   5.2811144e+00   1.0718499e+00   9.7185374e-01   1.0718499e+00   9.7185374e-01
   1.3628630e+00   5.2769869e+00   1.0718152e+00   9.7181877e-01   1.0718152e+00   9.7181877e-01
   1.3618630e+00   5.2728625e+00   1.0717835e+00   9.7178477e-01   1.0717835e+00   9.7178477e-01
   1.3608630e+00   5.2687378e+00   1.0717510e+00   9.7174978e-01   1.0717510e+00   9.7174978e-01
   1.3598630e+00   5.2646357e+00   1.0717190e+00   9.7171609e-01   1.0717190e+00   9.7171609e-01
   1.3588630e+00   5.2604997e+00   1.0716799e+00   9.7168094e-01   1.0716799e+00   9.7168094e-01
   1.3578630e+00   5.2563909e+00   1.0716441e+00   9.7164614e-01   1.0716441e+00   9.7164614e-01
   1.3568630e+00   5.2522531e+00   1.0716113e+00   9.7161107e-01   1.0716113e+00   9.7161107e-01
   1.3558630e+00   5.2481211e+00   1.0715790e+00   9.7157607e-01   1.0715790e+00   9.7157607e-01
   1.3548630e+00   5.2439945e+00   1.0715399e+00   9.7154102e-01   1.0715399e+00   9.7154102e-01
   1.3538630e+00   5.2398811e+00   1.0715041e+00   9.7150616e-01   1.0715041e+00   9.7150616e-01
   1.3528630e+00   5.2357392e+00   1.0714714e+00   9.7147115e-01   1.0714714e+00   9.7147115e-01
   1.3518630e+00   5.2316376e+00   1.0714393e+00   9.7143630e-01   1.0714393e+00   9.7143630e-01
   1.3508630e+00   5.2275061e+00   1.0714000e+00   9.7140024e-01   1.0714000e+00   9.7140024e-01
   1.3498630e+00   5.2233901e+00   1.0713643e+00   9.7136556e-01   1.0713643e+00   9.7136556e-01
   1.3488630e+00   5.2192539e+00   1.0713322e+00   9.7132962e-01   1.0713322e+00   9.7132962e-01
   1.3478630e+00   5.2151173e+00   1.0712901e+00   9.7129431e-01   1.0712901e+00   9.7129431e-01
   1.3468630e+00   5.2109989e+00   1.0712569e+00   9.7125816e-01   1.0712569e+00   9.7125816e-01
   1.3458630e+00   5.2068665e+00   1.0712242e+00   9.7122244e-01   1.0712242e+00   9.7122244e-01
   1.3448630e+00   5.2027310e+00   1.0711813e+00   9.7118644e-01   1.0711813e+00   9.7118644e-01
   1.3438630e+00   5.1986019e+00   1.0711493e+00   9.7115046e-01   1.0711493e+00   9.7115046e-01
   1.3428630e+00   5.1944790e+00   1.0711167e+00   9.7111442e-01   1.0711167e+00   9.7111442e-01
   1.3418630e+00   5.1903419e+00   1.0710733e+00   9.7107771e-01   1.0710733e+00   9.7107771e-01
   1.3408630e+00   5.1862208e+00   1.0710419e+00   9.7104169e-01   1.0710419e+00   9.7104169e-01
   1.3398630e+00   5.1820821e+00   1.0710093e+00   9.7100544e-01   1.0710093e+00   9.7100544e-01
   1.3388630e+00   5.1779552e+00   1.0709669e+00   9.7096909e-01   1.0709669e+00   9.7096909e-01
   1.3378630e+00   5.1738440e+00   1.0709344e+00   9.7093262e-01   1.0709344e+00   9.7093262e-01
   1.3368630e+00   5.1697007e+00   1.0708914e+00   9.7089561e-01   1.0708914e+00   9.7089561e-01
   1.3358630e+00   5.1655620e+00   1.0708593e+00   9.7085938e-01   1.0708593e+00   9.7085938e-01
   1.3348630e+00   5.1614355e+00   1.0708198e+00   9.7082202e-01   1.0708198e+00   9.7082202e-01
   1.3338630e+00   5.1573240e+00   1.0707845e+00   9.7078559e-01   1.0707845e+00   9.7078559e-01
   1.3328630e+00   5.1531804e+00   1.0707523e+00   9.7074849e-01   1.0707523e+00   9.7074849e-01
   1.3318630e+00   5.1490422e+00   1.0707093e+00   9.7071138e-01   1.0707093e+00   9.7071138e-01
   1.3308630e+00   5.1449186e+00   1.0706767e+00   9.7067421e-01   1.0706767e+00   9.7067421e-01
   1.3298630e+00   5.1407820e+00   1.0706344e+00   9.7063687e-01   1.0706344e+00   9.7063687e-01
   1.3288630e+00   5.1366608e+00   1.0706018e+00   9.7059949e-01   1.0706018e+00   9.7059949e-01
   1.3278630e+00   5.1325219e+00   1.0705593e+00   9.7056132e-01   1.0705593e+00   9.7056132e-01
   1.3268630e+00   5.1283990e+00   1.0705268e+00   9.7052410e-01   1.0705268e+00   9.7052410e-01
   1.3258630e+00   5.1242664e+00   1.0704843e+00   9.7048644e-01   1.0704843e+00   9.7048644e-01
   1.3248630e+00   5.1201336e+00   1.0704522e+00   9.7044861e-01   1.0704522e+00   9.7044861e-01
   1.3238630e+00   5.1159971e+00   1.0704093e+00   9.7041030e-01   1.0704093e+00   9.7041030e-01
   1.3228630e+00   5.1118620e+00   1.0703774e+00   9.7037301e-01   1.0703774e+00   9.7037301e-01
   1.3218630e+00   5.1077218e+00   1.0703341e+00   9.7033465e-01   1.0703341e+00   9.7033465e-01
   1.3208630e+00   5.1036162e+00   1.0702913e+00   9.7029665e-01   1.0702913e+00   9.7029665e-01
   1.3198630e+00   5.0994768e+00   1.0702593e+00   9.7025833e-01   1.0702593e+00   9.7025833e-01
   1.3188630e+00   5.0953423e+00   1.0702168e+00   9.7022000e-01   1.0702168e+00   9.7022000e-01
   1.3178630e+00   5.0912027e+00   1.0701839e+00   9.7018103e-01   1.0701839e+00   9.7018103e-01
   1.3168630e+00   5.0870591e+00   1.0701414e+00   9.7014229e-01   1.0701414e+00   9.7014229e-01
   1.3158630e+00   5.0829217e+00   1.0701000e+00   9.7010398e-01   1.0701000e+00   9.7010398e-01
   1.3148630e+00   5.0787870e+00   1.0700664e+00   9.7006472e-01   1.0700664e+00   9.7006472e-01
   1.3138630e+00   5.0746668e+00   1.0700238e+00   9.7002655e-01   1.0700238e+00   9.7002655e-01
   1.3128630e+00   5.0704964e+00   1.0699913e+00   9.6998692e-01   1.0699913e+00   9.6998692e-01
   1.3118630e+00   5.0663605e+00   1.0699484e+00   9.6994761e-01   1.0699484e+00   9.6994761e-01
   1.3108630e+00   5.0622266e+00   1.0699060e+00   9.6990835e-01   1.0699060e+00   9.6990835e-01
   1.3098630e+00   5.0580992e+00   1.0698742e+00   9.6986910e-01   1.0698742e+00   9.6986910e-01
   1.3088630e+00   5.0539724e+00   1.0698309e+00   9.6982989e-01   1.0698309e+00   9.6982989e-01
   1.3078630e+00   5.0498340e+00   1.0697884e+00   9.6979040e-01   1.0697884e+00   9.6979040e-01
   1.3068630e+00   5.0456911e+00   1.0697499e+00   9.6975009e-01   1.0697499e+00   9.6975009e-01
   1.3058630e+00   5.0415471e+00   1.0697132e+00   9.6971096e-01   1.0697132e+00   9.6971096e-01
   1.3048630e+00   5.0374155e+00   1.0696705e+00   9.6967059e-01   1.0696705e+00   9.6967059e-01
   1.3038630e+00   5.0332724e+00   1.0696280e+00   9.6963096e-01   1.0696280e+00   9.6963096e-01
   1.3028630e+00   5.0291288e+00   1.0695961e+00   9.6959083e-01   1.0695961e+00   9.6959083e-01
   1.3018630e+00   5.0249856e+00   1.0695528e+00   9.6955046e-01   1.0695528e+00   9.6955046e-01
   1.3008630e+00   5.0208451e+00   1.0695101e+00   9.6951021e-01   1.0695101e+00   9.6951021e-01
   1.2998630e+00   5.0167050e+00   1.0694675e+00   9.6946973e-01   1.0694675e+00   9.6946973e-01
   1.2988630e+00   5.0125673e+00   1.0694250e+00   9.6942943e-01   1.0694250e+00   9.6942943e-01
   1.2978630e+00   5.0084235e+00   1.0693922e+00   9.6938828e-01   1.0693922e+00   9.6938828e-01
   1.2968630e+00   5.0042832e+00   1.0693497e+00   9.6934780e-01   1.0693497e+00   9.6934780e-01
   1.2958630e+00   5.0001371e+00   1.0693071e+00   9.6930708e-01   1.0693071e+00   9.6930708e-01
   1.2948630e+00   4.9959989e+00   1.0692645e+00   9.6926604e-01   1.0692645e+00   9.6926604e-01
   1.2938630e+00   4.9918618e+00   1.0692218e+00   9.6922493e-01   1.0692218e+00   9.6922493e-01
   1.2928630e+00   4.9877171e+00   1.0691790e+00   9.6918331e-01   1.0691790e+00   9.6918331e-01
   1.2918630e+00   4.9835759e+00   1.0691466e+00   9.6914274e-01   1.0691466e+00   9.6914274e-01
   1.2908630e+00   4.9794350e+00   1.0691041e+00   9.6910116e-01   1.0691041e+00   9.6910116e-01
   1.2898630e+00   4.9752846e+00   1.0690613e+00   9.6905934e-01   1.0690613e+00   9.6905934e-01
   1.2888630e+00   4.9711544e+00   1.0690189e+00   9.6901782e-01   1.0690189e+00   9.6901782e-01
   1.2878630e+00   4.9669881e+00   1.0689759e+00   9.6897596e-01   1.0689759e+00   9.6897596e-01
   1.2868630e+00   4.9628561e+00   1.0689335e+00   9.6893415e-01   1.0689335e+00   9.6893415e-01
   1.2858630e+00   4.9586845e+00   1.0688905e+00   9.6889159e-01   1.0688905e+00   9.6889159e-01
   1.2848630e+00   4.9545495e+00   1.0688481e+00   9.6885003e-01   1.0688481e+00   9.6885003e-01
   1.2838630e+00   4.9504001e+00   1.0688053e+00   9.6880728e-01   1.0688053e+00   9.6880728e-01
   1.2828630e+00   4.9462661e+00   1.0687628e+00   9.6876472e-01   1.0687628e+00   9.6876472e-01
   1.2818630e+00   4.9421230e+00   1.0687201e+00   9.6872315e-01   1.0687201e+00   9.6872315e-01
   1.2808630e+00   4.9379799e+00   1.0686776e+00   9.6868053e-01   1.0686776e+00   9.6868053e-01
   1.2798630e+00   4.9338167e+00   1.0686347e+00   9.6863771e-01   1.0686347e+00   9.6863771e-01
   1.2788630e+00   4.9296865e+00   1.0685923e+00   9.6859421e-01   1.0685923e+00   9.6859421e-01
   1.2778630e+00   4.9255213e+00   1.0685493e+00   9.6855129e-01   1.0685493e+00   9.6855129e-01
   1.2768630e+00   4.9213884e+00   1.0685068e+00   9.6850884e-01   1.0685068e+00   9.6850884e-01
   1.2758630e+00   4.9172319e+00   1.0684640e+00   9.6846502e-01   1.0684640e+00   9.6846502e-01
   1.2748630e+00   4.9130836e+00   1.0684214e+00   9.6842154e-01   1.0684214e+00   9.6842154e-01
   1.2738630e+00   4.9089471e+00   1.0683788e+00   9.6837885e-01   1.0683788e+00   9.6837885e-01
   1.2728630e+00   4.9047769e+00   1.0683359e+00   9.6833506e-01   1.0683359e+00   9.6833506e-01
   1.2718630e+00   4.9006173e+00   1.0682931e+00   9.6829122e-01   1.0682931e+00   9.6829122e-01
   1.2708630e+00   4.8964855e+00   1.0682505e+00   9.6824756e-01   1.0682505e+00   9.6824756e-01
   1.2698630e+00   4.8923424e+00   1.0682084e+00   9.6820376e-01   1.0682084e+00   9.6820376e-01
   1.2688630e+00   4.8881773e+00   1.0681552e+00   9.6815905e-01   1.0681552e+00   9.6815905e-01
   1.2678630e+00   4.8840109e+00   1.0681123e+00   9.6811451e-01   1.0681123e+00   9.6811451e-01
   1.2668630e+00   4.8798699e+00   1.0680697e+00   9.6807068e-01   1.0680697e+00   9.6807068e-01
   1.2658630e+00   4.8757269e+00   1.0680271e+00   9.6802610e-01   1.0680271e+00   9.6802610e-01
   1.2648630e+00   4.8715712e+00   1.0679843e+00   9.6798171e-01   1.0679843e+00   9.6798171e-01
   1.2638630e+00   4.8674080e+00   1.0679417e+00   9.6793659e-01   1.0679417e+00   9.6793659e-01
   1.2628630e+00   4.8632652e+00   1.0678889e+00   9.6789183e-01   1.0678889e+00   9.6789183e-01
   1.2618630e+00   4.8591267e+00   1.0678462e+00   9.6784725e-01   1.0678462e+00   9.6784725e-01
   1.2608630e+00   4.8549656e+00   1.0678035e+00   9.6780171e-01   1.0678035e+00   9.6780171e-01
   1.2598630e+00   4.8507956e+00   1.0677607e+00   9.6775662e-01   1.0677607e+00   9.6775662e-01
   1.2588630e+00   4.8466538e+00   1.0677080e+00   9.6771184e-01   1.0677080e+00   9.6771184e-01
   1.2578630e+00   4.8424914e+00   1.0676651e+00   9.6766552e-01   1.0676651e+00   9.6766552e-01
   1.2568630e+00   4.8383338e+00   1.0676223e+00   9.6762030e-01   1.0676223e+00   9.6762030e-01
   1.2558630e+00   4.8341890e+00   1.0675698e+00   9.6757467e-01   1.0675698e+00   9.6757467e-01
   1.2548630e+00   4.8300180e+00   1.0675268e+00   9.6752845e-01   1.0675268e+00   9.6752845e-01
   1.2538630e+00   4.8258621e+00   1.0674840e+00   9.6748243e-01   1.0674840e+00   9.6748243e-01
   1.2528630e+00   4.8217129e+00   1.0674328e+00   9.6743651e-01   1.0674328e+00   9.6743651e-01
   1.2518630e+00   4.8175398e+00   1.0673884e+00   9.6739037e-01   1.0673884e+00   9.6739037e-01
   1.2508630e+00   4.8134003e+00   1.0673459e+00   9.6734341e-01   1.0673459e+00   9.6734341e-01
   1.2498630e+00   4.8092379e+00   1.0672923e+00   9.6729732e-01   1.0672923e+00   9.6729732e-01
   1.2488630e+00   4.8050723e+00   1.0672501e+00   9.6725014e-01   1.0672501e+00   9.6725014e-01
   1.2478630e+00   4.8009328e+00   1.0672081e+00   9.6720330e-01   1.0672081e+00   9.6720330e-01
   1.2468630e+00   4.7967403e+00   1.0671544e+00   9.6715588e-01   1.0671544e+00   9.6715588e-01
   1.2458630e+00   4.7925940e+00   1.0671117e+00   9.6710898e-01   1.0671117e+00   9.6710898e-01
   1.2448630e+00   4.7884208e+00   1.0670588e+00   9.6706177e-01   1.0670588e+00   9.6706177e-01
   1.2438630e+00   4.7842757e+00   1.0670163e+00   9.6701489e-01   1.0670163e+00   9.6701489e-01
   1.2428630e+00   4.7801144e+00   1.0669627e+00   9.6696673e-01   1.0669627e+00   9.6696673e-01
   1.2418630e+00   4.7759459e+00   1.0669206e+00   9.6691964e-01   1.0669206e+00   9.6691964e-01
   1.2408630e+00   4.7717768e+00   1.0668669e+00   9.6687137e-01   1.0668669e+00   9.6687137e-01
   1.2398630e+00   4.7676309e+00   1.0668250e+00   9.6682344e-01   1.0668250e+00   9.6682344e-01
   1.2388630e+00   4.7634742e+00   1.0667716e+00   9.6677536e-01   1.0667716e+00   9.6677536e-01
   1.2378630e+00   4.7592976e+00   1.0667292e+00   9.6672717e-01   1.0667292e+00   9.6672717e-01
   1.2368630e+00   4.7551275e+00   1.0666764e+00   9.6667863e-01   1.0666764e+00   9.6667863e-01
   1.2358630e+00   4.7509733e+00   1.0666345e+00   9.6662993e-01   1.0666345e+00   9.6662993e-01
   1.2348630e+00   4.7467842e+00   1.0665806e+00   9.6658161e-01   1.0665806e+00   9.6658161e-01
   1.2338630e+00   4.7426436e+00   1.0665275e+00   9.6653281e-01   1.0665275e+00   9.6653281e-01
   1.2328630e+00   4.7384514e+00   1.0664848e+00   9.6648336e-01   1.0664848e+00   9.6648336e-01
   1.2318630e+00   4.7343068e+00   1.0664323e+00   9.6643443e-01   1.0664323e+00   9.6643443e-01
   1.2308630e+00   4.7301363e+00   1.0663884e+00   9.6638509e-01   1.0663884e+00   9.6638509e-01
   1.2298630e+00   4.7259643e+00   1.0663364e+00   9.6633568e-01   1.0663364e+00   9.6633568e-01
   1.2288630e+00   4.7218139e+00   1.0662830e+00   9.6628602e-01   1.0662830e+00   9.6628602e-01
   1.2278630e+00   4.7176249e+00   1.0662405e+00   9.6623567e-01   1.0662405e+00   9.6623567e-01
   1.2268630e+00   4.7134844e+00   1.0661879e+00   9.6618654e-01   1.0661879e+00   9.6618654e-01
   1.2258630e+00   4.7092964e+00   1.0661351e+00   9.6613639e-01   1.0661351e+00   9.6613639e-01
   1.2248630e+00   4.7051090e+00   1.0660836e+00   9.6608603e-01   1.0660836e+00   9.6608603e-01
   1.2238630e+00   4.7009681e+00   1.0660384e+00   9.6603609e-01   1.0660384e+00   9.6603609e-01
   1.2228630e+00   4.6967799e+00   1.0659860e+00   9.6598552e-01   1.0659860e+00   9.6598552e-01
   1.2218630e+00   4.6925942e+00   1.0659333e+00   9.6593447e-01   1.0659333e+00   9.6593447e-01
   1.2208630e+00   4.6884515e+00   1.0658812e+00   9.6588366e-01   1.0658812e+00   9.6588366e-01
   1.2198630e+00   4.6842691e+00   1.0658351e+00   9.6583301e-01   1.0658351e+00   9.6583301e-01
   1.2188630e+00   4.6800850e+00   1.0657853e+00   9.6578135e-01   1.0657853e+00   9.6578135e-01
   1.2178630e+00   4.6759355e+00   1.0657317e+00   9.6573014e-01   1.0657317e+00   9.6573014e-01
   1.2168630e+00   4.6717658e+00   1.0656788e+00   9.6567861e-01   1.0656788e+00   9.6567861e-01
   1.2158630e+00   4.6675732e+00   1.0656258e+00   9.6562690e-01   1.0656258e+00   9.6562690e-01
   1.2148630e+00   4.6633936e+00   1.0655721e+00   9.6557524e-01   1.0655721e+00   9.6557524e-01
   1.2138630e+00   4.6592501e+00   1.0655206e+00   9.6552318e-01   1.0655206e+00   9.6552318e-01
   1.2128630e+00   4.6550715e+00   1.0654664e+00   9.6547155e-01   1.0654664e+00   9.6547155e-01
   1.2118630e+00   4.6508827e+00   1.0654180e+00   9.6541887e-01   1.0654180e+00   9.6541887e-01
   1.2108630e+00   4.6466960e+00   1.0653711e+00   9.6536615e-01   1.0653711e+00   9.6536615e-01
   1.2098630e+00   4.6425201e+00   1.0653162e+00   9.6531364e-01   1.0653162e+00   9.6531364e-01
   1.2088630e+00   4.6383469e+00   1.0652603e+00   9.6526126e-01   1.0652603e+00   9.6526126e-01
   1.2078630e+00   4.6341853e+00   1.0652129e+00   9.6520802e-01   1.0652129e+00   9.6520802e-01
   1.2068630e+00   4.6299990e+00   1.0651584e+00   9.6515516e-01   1.0651584e+00   9.6515516e-01
   1.2058630e+00   4.6258131e+00   1.0651025e+00   9.6510136e-01   1.0651025e+00   9.6510136e-01
   1.2048630e+00   4.6216244e+00   1.0650462e+00   9.6504810e-01   1.0650462e+00   9.6504810e-01
   1.2038630e+00   4.6174436e+00   1.0649906e+00   9.6499424e-01   1.0649906e+00   9.6499424e-01
   1.2028630e+00   4.6132689e+00   1.0649364e+00   9.6494065e-01   1.0649364e+00   9.6494065e-01
   1.2018630e+00   4.6090954e+00   1.0648835e+00   9.6488647e-01   1.0648835e+00   9.6488647e-01
   1.2008630e+00   4.6049233e+00   1.0648309e+00   9.6483279e-01   1.0648309e+00   9.6483279e-01
   1.1998630e+00   4.6007455e+00   1.0647783e+00   9.6477896e-01   1.0647783e+00   9.6477896e-01
   1.1988630e+00   4.5965613e+00   1.0647264e+00   9.6472390e-01   1.0647264e+00   9.6472390e-01
   1.1978630e+00   4.5923751e+00   1.0646729e+00   9.6466897e-01   1.0646729e+00   9.6466897e-01
   1.1968630e+00   4.5881889e+00   1.0646184e+00   9.6461412e-01   1.0646184e+00   9.6461412e-01
   1.1958630e+00   4.5840022e+00   1.0645555e+00   9.6455946e-01   1.0645555e+00   9.6455946e-01
   1.1948630e+00   4.5798170e+00   1.0645024e+00   9.6450413e-01   1.0645024e+00   9.6450413e-01
   1.1938630e+00   4.5756339e+00   1.0644503e+00   9.6444918e-01   1.0644503e+00   9.6444918e-01
   1.1928630e+00   4.5714468e+00   1.0643943e+00   9.6439323e-01   1.0643943e+00   9.6439323e-01
   1.1918630e+00   4.5672611e+00   1.0643380e+00   9.6433723e-01   1.0643380e+00   9.6433723e-01
   1.1908630e+00   4.5630795e+00   1.0642808e+00   9.6428133e-01   1.0642808e+00   9.6428133e-01
   1.1898630e+00   4.5588909e+00   1.0642284e+00   9.6422531e-01   1.0642284e+00   9.6422531e-01
   1.1888630e+00   4.5547091e+00   1.0641698e+00   9.6416943e-01   1.0641698e+00   9.6416943e-01
   1.1878630e+00   4.5505252e+00   1.0641115e+00   9.6411265e-01   1.0641115e+00   9.6411265e-01
   1.1868630e+00   4.5463368e+00   1.0640576e+00   9.6405646e-01   1.0640576e+00   9.6405646e-01
   1.1858630e+00   4.5421268e+00   1.0640012e+00   9.6399920e-01   1.0640012e+00   9.6399920e-01
   1.1848630e+00   4.5379233e+00   1.0639417e+00   9.6394197e-01   1.0639417e+00   9.6394197e-01
   1.1838630e+00   4.5337419e+00   1.0638885e+00   9.6388514e-01   1.0638885e+00   9.6388514e-01
   1.1828630e+00   4.5295495e+00   1.0638253e+00   9.6382767e-01   1.0638253e+00   9.6382767e-01
   1.1818630e+00   4.5253679e+00   1.0637741e+00   9.6377012e-01   1.0637741e+00   9.6377012e-01
   1.1808630e+00   4.5211829e+00   1.0637105e+00   9.6371220e-01   1.0637105e+00   9.6371220e-01
   1.1798630e+00   4.5169998e+00   1.0636544e+00   9.6365422e-01   1.0636544e+00   9.6365422e-01
   1.1788630e+00   4.5127957e+00   1.0635930e+00   9.6359603e-01   1.0635930e+00   9.6359603e-01
   1.1778630e+00   4.5085848e+00   1.0635405e+00   9.6353768e-01   1.0635405e+00   9.6353768e-01
   1.1768630e+00   4.5043993e+00   1.0634768e+00   9.6347880e-01   1.0634768e+00   9.6347880e-01
   1.1758630e+00   4.5002131e+00   1.0634190e+00   9.6342018e-01   1.0634190e+00   9.6342018e-01
   1.1748630e+00   4.4960306e+00   1.0633611e+00   9.6336190e-01   1.0633611e+00   9.6336190e-01
   1.1738630e+00   4.4918095e+00   1.0632974e+00   9.6330225e-01   1.0632974e+00   9.6330225e-01
   1.1728630e+00   4.4876173e+00   1.0632459e+00   9.6324286e-01   1.0632459e+00   9.6324286e-01
   1.1718630e+00   4.4834310e+00   1.0631813e+00   9.6318363e-01   1.0631813e+00   9.6318363e-01
   1.1708630e+00   4.4792471e+00   1.0631276e+00   9.6312439e-01   1.0631276e+00   9.6312439e-01
   1.1698630e+00   4.4750155e+00   1.0630663e+00   9.6306344e-01   1.0630663e+00   9.6306344e-01
   1.1688630e+00   4.4708337e+00   1.0630017e+00   9.6300323e-01   1.0630017e+00   9.6300323e-01
   1.1678630e+00   4.4666486e+00   1.0629392e+00   9.6294294e-01   1.0629392e+00   9.6294294e-01
   1.1668630e+00   4.4624185e+00   1.0628818e+00   9.6288205e-01   1.0628818e+00   9.6288205e-01
   1.1658630e+00   4.4582365e+00   1.0628228e+00   9.6282185e-01   1.0628228e+00   9.6282185e-01
   1.1648630e+00   4.4540499e+00   1.0627601e+00   9.6276150e-01   1.0627601e+00   9.6276150e-01
   1.1638630e+00   4.4498245e+00   1.0626953e+00   9.6269971e-01   1.0626953e+00   9.6269971e-01
   1.1628630e+00   4.4456384e+00   1.0626364e+00   9.6263845e-01   1.0626364e+00   9.6263845e-01
   1.1618630e+00   4.4414122e+00   1.0625790e+00   9.6257661e-01   1.0625790e+00   9.6257661e-01
   1.1608630e+00   4.4372220e+00   1.0625175e+00   9.6251498e-01   1.0625175e+00   9.6251498e-01
   1.1598630e+00   4.4330192e+00   1.0624536e+00   9.6245286e-01   1.0624536e+00   9.6245286e-01
   1.1588630e+00   4.4288032e+00   1.0623901e+00   9.6239025e-01   1.0623901e+00   9.6239025e-01
   1.1578630e+00   4.4246197e+00   1.0623271e+00   9.6232869e-01   1.0623271e+00   9.6232869e-01
   1.1568630e+00   4.4203895e+00   1.0622628e+00   9.6226543e-01   1.0622628e+00   9.6226543e-01
   1.1558630e+00   4.4162014e+00   1.0622013e+00   9.6220273e-01   1.0622013e+00   9.6220273e-01
   1.1548630e+00   4.4119774e+00   1.0621370e+00   9.6213972e-01   1.0621370e+00   9.6213972e-01
   1.1538630e+00   4.4077763e+00   1.0620730e+00   9.6207571e-01   1.0620730e+00   9.6207571e-01
   1.1528630e+00   4.4035649e+00   1.0620115e+00   9.6201276e-01   1.0620115e+00   9.6201276e-01
   1.1518630e+00   4.3993357e+00   1.0619469e+00   9.6194866e-01   1.0619469e+00   9.6194866e-01
   1.1508630e+00   4.3951532e+00   1.0618841e+00   9.6188469e-01   1.0618841e+00   9.6188469e-01
   1.1498630e+00   4.3909248e+00   1.0618203e+00   9.6181983e-01   1.0618203e+00   9.6181983e-01
   1.1488630e+00   4.3867369e+00   1.0617551e+00   9.6175627e-01   1.0617551e+00   9.6175627e-01
   1.1478630e+00   4.3825060e+00   1.0616950e+00   9.6169108e-01   1.0616950e+00   9.6169108e-01
   1.1468630e+00   4.3782753e+00   1.0616302e+00   9.6162582e-01   1.0616302e+00   9.6162582e-01
   1.1458630e+00   4.3740890e+00   1.0615576e+00   9.6156130e-01   1.0615576e+00   9.6156130e-01
   1.1448630e+00   4.3698614e+00   1.0614941e+00   9.6149613e-01   1.0614941e+00   9.6149613e-01
   1.1438630e+00   4.3656348e+00   1.0614302e+00   9.6142985e-01   1.0614302e+00   9.6142985e-01
   1.1428630e+00   4.3614494e+00   1.0613651e+00   9.6136430e-01   1.0613651e+00   9.6136430e-01
   1.1418630e+00   4.3572233e+00   1.0612981e+00   9.6129808e-01   1.0612981e+00   9.6129808e-01
   1.1408630e+00   4.3529950e+00   1.0612314e+00   9.6123184e-01   1.0612314e+00   9.6123184e-01
   1.1398630e+00   4.3487620e+00   1.0611642e+00   9.6116450e-01   1.0611642e+00   9.6116450e-01
   1.1388630e+00   4.3445762e+00   1.0610980e+00   9.6109848e-01   1.0610980e+00   9.6109848e-01
   1.1378630e+00   4.3403454e+00   1.0610313e+00   9.6103094e-01   1.0610313e+00   9.6103094e-01
   1.1368630e+00   4.3361167e+00   1.0609642e+00   9.6096363e-01   1.0609642e+00   9.6096363e-01
   1.1358630e+00   4.3318893e+00   1.0608971e+00   9.6089643e-01   1.0608971e+00   9.6089643e-01
   1.1348630e+00   4.3276625e+00   1.0608296e+00   9.6082826e-01   1.0608296e+00   9.6082826e-01
   1.1338630e+00   4.3234811e+00   1.0607651e+00   9.6076067e-01   1.0607651e+00   9.6076067e-01
   1.1328630e+00   4.3192509e+00   1.0606938e+00   9.6069284e-01   1.0606938e+00   9.6069284e-01
   1.1318630e+00   4.3150223e+00   1.0606205e+00   9.6062421e-01   1.0606205e+00   9.6062421e-01
   1.1308630e+00   4.3107922e+00   1.0605525e+00   9.6055499e-01   1.0605525e+00   9.6055499e-01
   1.1298630e+00   4.3065573e+00   1.0604863e+00   9.6048608e-01   1.0604863e+00   9.6048608e-01
   1.1288630e+00   4.3023303e+00   1.0604190e+00   9.6041649e-01   1.0604190e+00   9.6041649e-01
   1.1278630e+00   4.2981033e+00   1.0603461e+00   9.6034695e-01   1.0603461e+00   9.6034695e-01
   1.1268630e+00   4.2938759e+00   1.0602753e+00   9.6027741e-01   1.0602753e+00   9.6027741e-01
   1.1258630e+00   4.2896474e+00   1.0602083e+00   9.6020681e-01   1.0602083e+00   9.6020681e-01
   1.1248630e+00   4.2854169e+00   1.0601359e+00   9.6013682e-01   1.0601359e+00   9.6013682e-01
   1.1238630e+00   4.2811855e+00   1.0600640e+00   9.6006673e-01   1.0600640e+00   9.6006673e-01
   1.1228630e+00   4.2769558e+00   1.0599979e+00   9.5999510e-01   1.0599979e+00   9.5999510e-01
   1.1218630e+00   4.2727286e+00   1.0599251e+00   9.5992466e-01   1.0599251e+00   9.5992466e-01
   1.1208630e+00   4.2685012e+00   1.0598542e+00   9.5985295e-01   1.0598542e+00   9.5985295e-01
   1.1198630e+00   4.2642744e+00   1.0597784e+00   9.5978140e-01   1.0597784e+00   9.5978140e-01
   1.1188630e+00   4.2600414e+00   1.0597108e+00   9.5970985e-01   1.0597108e+00   9.5970985e-01
   1.1178630e+00   4.2557728e+00   1.0596409e+00   9.5963682e-01   1.0596409e+00   9.5963682e-01
   1.1168630e+00   4.2515389e+00   1.0595644e+00   9.5956483e-01   1.0595644e+00   9.5956483e-01
   1.1158630e+00   4.2473122e+00   1.0594941e+00   9.5949186e-01   1.0594941e+00   9.5949186e-01
   1.1148630e+00   4.2430848e+00   1.0594204e+00   9.5941895e-01   1.0594204e+00   9.5941895e-01
   1.1138630e+00   4.2388546e+00   1.0593435e+00   9.5934604e-01   1.0593435e+00   9.5934604e-01
   1.1128630e+00   4.2345947e+00   1.0592734e+00   9.5927157e-01   1.0592734e+00   9.5927157e-01
   1.1118630e+00   4.2303505e+00   1.0591996e+00   9.5919849e-01   1.0591996e+00   9.5919849e-01
   1.1108630e+00   4.2261230e+00   1.0591216e+00   9.5912456e-01   1.0591216e+00   9.5912456e-01
   1.1098630e+00   4.2218958e+00   1.0590528e+00   9.5904965e-01   1.0590528e+00   9.5904965e-01
   1.1088630e+00   4.2176246e+00   1.0589779e+00   9.5897502e-01   1.0589779e+00   9.5897502e-01
   1.1078630e+00   4.2133940e+00   1.0589007e+00   9.5890007e-01   1.0589007e+00   9.5890007e-01
   1.1068630e+00   4.2091610e+00   1.0588237e+00   9.5882519e-01   1.0588237e+00   9.5882519e-01
   1.1058630e+00   4.2048921e+00   1.0587479e+00   9.5874932e-01   1.0587479e+00   9.5874932e-01
   1.1048630e+00   4.2006652e+00   1.0586746e+00   9.5867373e-01   1.0586746e+00   9.5867373e-01
   1.1038630e+00   4.1964378e+00   1.0586009e+00   9.5859768e-01   1.0586009e+00   9.5859768e-01
   1.1028630e+00   4.1921570e+00   1.0585248e+00   9.5852078e-01   1.0585248e+00   9.5852078e-01
   1.1018630e+00   4.1879326e+00   1.0584480e+00   9.5844461e-01   1.0584480e+00   9.5844461e-01
   1.1008630e+00   4.1836605e+00   1.0583695e+00   9.5836649e-01   1.0583695e+00   9.5836649e-01
   1.0998630e+00   4.1794372e+00   1.0582933e+00   9.5829035e-01   1.0582933e+00   9.5829035e-01
   1.0988630e+00   4.1751558e+00   1.0582152e+00   9.5821195e-01   1.0582152e+00   9.5821195e-01
   1.0978630e+00   4.1709204e+00   1.0581378e+00   9.5813377e-01   1.0581378e+00   9.5813377e-01
   1.0968630e+00   4.1666566e+00   1.0580550e+00   9.5805582e-01   1.0580550e+00   9.5805582e-01
   1.0958630e+00   4.1623921e+00   1.0579720e+00   9.5797686e-01   1.0579720e+00   9.5797686e-01
   1.0948630e+00   4.1581568e+00   1.0578944e+00   9.5789855e-01   1.0578944e+00   9.5789855e-01
   1.0938630e+00   4.1538797e+00   1.0578173e+00   9.5781852e-01   1.0578173e+00   9.5781852e-01
   1.0928630e+00   4.1496513e+00   1.0577402e+00   9.5774018e-01   1.0577402e+00   9.5774018e-01
   1.0918630e+00   4.1453838e+00   1.0576632e+00   9.5765981e-01   1.0576632e+00   9.5765981e-01
   1.0908630e+00   4.1411036e+00   1.0575823e+00   9.5757907e-01   1.0575823e+00   9.5757907e-01
   1.0898630e+00   4.1368705e+00   1.0574976e+00   9.5749875e-01   1.0574976e+00   9.5749875e-01
   1.0888630e+00   4.1326062e+00   1.0574197e+00   9.5741833e-01   1.0574197e+00   9.5741833e-01
   1.0878630e+00   4.1283375e+00   1.0573410e+00   9.5733692e-01   1.0573410e+00   9.5733692e-01
   1.0868630e+00   4.1240650e+00   1.0572542e+00   9.5725557e-01   1.0572542e+00   9.5725557e-01
   1.0858630e+00   4.1198008e+00   1.0571773e+00   9.5717323e-01   1.0571773e+00   9.5717323e-01
   1.0848630e+00   4.1155582e+00   1.0570894e+00   9.5709142e-01   1.0570894e+00   9.5709142e-01
   1.0838630e+00   4.1112901e+00   1.0570115e+00   9.5700897e-01   1.0570115e+00   9.5700897e-01
   1.0828630e+00   4.1070128e+00   1.0569238e+00   9.5692656e-01   1.0569238e+00   9.5692656e-01
   1.0818630e+00   4.1027413e+00   1.0568459e+00   9.5684312e-01   1.0568459e+00   9.5684312e-01
   1.0808630e+00   4.0984739e+00   1.0567581e+00   9.5675971e-01   1.0567581e+00   9.5675971e-01
   1.0798630e+00   4.0941923e+00   1.0566797e+00   9.5667621e-01   1.0566797e+00   9.5667621e-01
   1.0788630e+00   4.0899227e+00   1.0565924e+00   9.5659188e-01   1.0565924e+00   9.5659188e-01
   1.0778630e+00   4.0856518e+00   1.0565045e+00   9.5650736e-01   1.0565045e+00   9.5650736e-01
   1.0768630e+00   4.0813821e+00   1.0564271e+00   9.5642190e-01   1.0564271e+00   9.5642190e-01
   1.0758630e+00   4.0771044e+00   1.0563389e+00   9.5633695e-01   1.0563389e+00   9.5633695e-01
   1.0748630e+00   4.0728336e+00   1.0562511e+00   9.5625115e-01   1.0562511e+00   9.5625115e-01
   1.0738630e+00   4.0685620e+00   1.0561633e+00   9.5616559e-01   1.0561633e+00   9.5616559e-01
   1.0728630e+00   4.0642884e+00   1.0560755e+00   9.5607955e-01   1.0560755e+00   9.5607955e-01
   1.0718630e+00   4.0600111e+00   1.0559977e+00   9.5599252e-01   1.0559977e+00   9.5599252e-01
   1.0708630e+00   4.0557250e+00   1.0559094e+00   9.5590538e-01   1.0559094e+00   9.5590538e-01
   1.0698630e+00   4.0514292e+00   1.0558212e+00   9.5581819e-01   1.0558212e+00   9.5581819e-01
   1.0688630e+00   4.0471514e+00   1.0557332e+00   9.5573023e-01   1.0557332e+00   9.5573023e-01
   1.0678630e+00   4.0428865e+00   1.0556455e+00   9.5564246e-01   1.0556455e+00   9.5564246e-01
   1.0668630e+00   4.0386005e+00   1.0555575e+00   9.5555440e-01   1.0555575e+00   9.5555440e-01
   1.0658630e+00   4.0342911e+00   1.0554689e+00   9.5546497e-01   1.0554689e+00   9.5546497e-01
   1.0648630e+00   4.0300243e+00   1.0553708e+00   9.5537612e-01   1.0553708e+00   9.5537612e-01
   1.0638630e+00   4.0257300e+00   1.0552830e+00   9.5528599e-01   1.0552830e+00   9.5528599e-01
   1.0628630e+00   4.0214438e+00   1.0551948e+00   9.5519606e-01   1.0551948e+00   9.5519606e-01
   1.0618630e+00   4.0171642e+00   1.0551068e+00   9.5510581e-01   1.0551068e+00   9.5510581e-01
   1.0608630e+00   4.0128591e+00   1.0550183e+00   9.5501494e-01   1.0550183e+00   9.5501494e-01
   1.0598630e+00   4.0085728e+00   1.0549203e+00   9.5492327e-01   1.0549203e+00   9.5492327e-01
   1.0588630e+00   4.0042829e+00   1.0548320e+00   9.5483209e-01   1.0548320e+00   9.5483209e-01
   1.0578630e+00   3.9999788e+00   1.0547436e+00   9.5473987e-01   1.0547436e+00   9.5473987e-01
   1.0568630e+00   3.9957029e+00   1.0546457e+00   9.5464857e-01   1.0546457e+00   9.5464857e-01
   1.0558630e+00   3.9913972e+00   1.0545573e+00   9.5455499e-01   1.0545573e+00   9.5455499e-01
   1.0548630e+00   3.9870780e+00   1.0544585e+00   9.5446145e-01   1.0544585e+00   9.5446145e-01
   1.0538630e+00   3.9827838e+00   1.0543702e+00   9.5436774e-01   1.0543702e+00   9.5436774e-01
   1.0528630e+00   3.9784869e+00   1.0542721e+00   9.5427402e-01   1.0542721e+00   9.5427402e-01
   1.0518630e+00   3.9741721e+00   1.0541839e+00   9.5417952e-01   1.0541839e+00   9.5417952e-01
   1.0508630e+00   3.9699017e+00   1.0540856e+00   9.5408508e-01   1.0540856e+00   9.5408508e-01
   1.0498630e+00   3.9655860e+00   1.0539868e+00   9.5398967e-01   1.0539868e+00   9.5398967e-01
   1.0488630e+00   3.9612691e+00   1.0538988e+00   9.5389391e-01   1.0538988e+00   9.5389391e-01
   1.0478630e+00   3.9569525e+00   1.0537996e+00   9.5379734e-01   1.0537996e+00   9.5379734e-01
   1.0468630e+00   3.9526626e+00   1.0537011e+00   9.5370126e-01   1.0537011e+00   9.5370126e-01
   1.0458630e+00   3.9483621e+00   1.0536025e+00   9.5360416e-01   1.0536025e+00   9.5360416e-01
   1.0448630e+00   3.9440360e+00   1.0535032e+00   9.5350700e-01   1.0535032e+00   9.5350700e-01
   1.0438630e+00   3.9397368e+00   1.0534081e+00   9.5340903e-01   1.0534081e+00   9.5340903e-01
   1.0428630e+00   3.9354065e+00   1.0533063e+00   9.5331027e-01   1.0533063e+00   9.5331027e-01
   1.0418630e+00   3.9311035e+00   1.0532121e+00   9.5321183e-01   1.0532121e+00   9.5321183e-01
   1.0408630e+00   3.9267774e+00   1.0531096e+00   9.5311317e-01   1.0531096e+00   9.5311317e-01
   1.0398630e+00   3.9224739e+00   1.0530099e+00   9.5301342e-01   1.0530099e+00   9.5301342e-01
   1.0388630e+00   3.9181469e+00   1.0529116e+00   9.5291332e-01   1.0529116e+00   9.5291332e-01
   1.0378630e+00   3.9138214e+00   1.0528138e+00   9.5281230e-01   1.0528138e+00   9.5281230e-01
   1.0368630e+00   3.9094814e+00   1.0527144e+00   9.5271129e-01   1.0527144e+00   9.5271129e-01
   1.0358630e+00   3.9051592e+00   1.0526127e+00   9.5260933e-01   1.0526127e+00   9.5260933e-01
   1.0348630e+00   3.9008490e+00   1.0525056e+00   9.5250830e-01   1.0525056e+00   9.5250830e-01
   1.0338630e+00   3.8965199e+00   1.0524079e+00   9.5240517e-01   1.0524079e+00   9.5240517e-01
   1.0328630e+00   3.8921906e+00   1.0523026e+00   9.5230277e-01   1.0523026e+00   9.5230277e-01
   1.0318630e+00   3.8878527e+00   1.0521995e+00   9.5219928e-01   1.0521995e+00   9.5219928e-01
   1.0308630e+00   3.8835389e+00   1.0520960e+00   9.5209528e-01   1.0520960e+00   9.5209528e-01
   1.0298630e+00   3.8791797e+00   1.0519911e+00   9.5199048e-01   1.0519911e+00   9.5199048e-01
   1.0288630e+00   3.8748636e+00   1.0518815e+00   9.5188582e-01   1.0518815e+00   9.5188582e-01
   1.0278630e+00   3.8705430e+00   1.0517843e+00   9.5178128e-01   1.0517843e+00   9.5178128e-01
   1.0268630e+00   3.8661878e+00   1.0516740e+00   9.5167506e-01   1.0516740e+00   9.5167506e-01
   1.0258630e+00   3.8618332e+00   1.0515671e+00   9.5156771e-01   1.0515671e+00   9.5156771e-01
   1.0248630e+00   3.8575118e+00   1.0514639e+00   9.5146212e-01   1.0514639e+00   9.5146212e-01
   1.0238630e+00   3.8531648e+00   1.0513575e+00   9.5135394e-01   1.0513575e+00   9.5135394e-01
   1.0228630e+00   3.8488305e+00   1.0512478e+00   9.5124602e-01   1.0512478e+00   9.5124602e-01
   1.0218630e+00   3.8444771e+00   1.0511382e+00   9.5113765e-01   1.0511382e+00   9.5113765e-01
   1.0208630e+00   3.8401192e+00   1.0510288e+00   9.5102826e-01   1.0510288e+00   9.5102826e-01
   1.0198630e+00   3.8357748e+00   1.0509193e+00   9.5091917e-01   1.0509193e+00   9.5091917e-01
   1.0188630e+00   3.8314428e+00   1.0508097e+00   9.5080937e-01   1.0508097e+00   9.5080937e-01
   1.0178630e+00   3.8270776e+00   1.0507007e+00   9.5069945e-01   1.0507007e+00   9.5069945e-01
   1.0168630e+00   3.8227287e+00   1.0505909e+00   9.5058754e-01   1.0505909e+00   9.5058754e-01
   1.0158630e+00   3.8183893e+00   1.0504783e+00   9.5047721e-01   1.0504783e+00   9.5047721e-01
   1.0148630e+00   3.8140107e+00   1.0503633e+00   9.5036372e-01   1.0503633e+00   9.5036372e-01
   1.0138630e+00   3.8096732e+00   1.0502529e+00   9.5025242e-01   1.0502529e+00   9.5025242e-01
   1.0128630e+00   3.8052942e+00   1.0501346e+00   9.5013784e-01   1.0501346e+00   9.5013784e-01
   1.0118630e+00   3.8009571e+00   1.0500239e+00   9.5002519e-01   1.0500239e+00   9.5002519e-01
   1.0108630e+00   3.7965711e+00   1.0499138e+00   9.4991006e-01   1.0499138e+00   9.4991006e-01
   1.0098630e+00   3.7922077e+00   1.0497941e+00   9.4979548e-01   1.0497941e+00   9.4979548e-01
   1.0088630e+00   3.7878581e+00   1.0496766e+00   9.4968038e-01   1.0496766e+00   9.4968038e-01
   1.0078630e+00   3.7834794e+00   1.0495616e+00   9.4956321e-01   1.0495616e+00   9.4956321e-01
   1.0068630e+00   3.7790934e+00   1.0494478e+00   9.4944643e-01   1.0494478e+00   9.4944643e-01
   1.0058630e+00   3.7747267e+00   1.0493333e+00   9.4932953e-01   1.0493333e+00   9.4932953e-01
   1.0048630e+00   3.7703656e+00   1.0492075e+00   9.4921213e-01   1.0492075e+00   9.4921213e-01
   1.0038630e+00   3.7660029e+00   1.0490932e+00   9.4909345e-01   1.0490932e+00   9.4909345e-01
   1.0028630e+00   3.7616195e+00   1.0489759e+00   9.4897477e-01   1.0489759e+00   9.4897477e-01
   1.0018630e+00   3.7572322e+00   1.0488530e+00   9.4885529e-01   1.0488530e+00   9.4885529e-01
   1.0008630e+00   3.7528610e+00   1.0487359e+00   9.4873480e-01   1.0487359e+00   9.4873480e-01
   9.9986298e-01   3.7484622e+00   1.0486127e+00   9.4861397e-01   1.0486127e+00   9.4861397e-01
   9.9886298e-01   3.7440828e+00   1.0484875e+00   9.4849231e-01   1.0484875e+00   9.4849231e-01
   9.9786298e-01   3.7396889e+00   1.0483734e+00   9.4836956e-01   1.0483734e+00   9.4836956e-01
   9.9686298e-01   3.7352982e+00   1.0482482e+00   9.4824676e-01   1.0482482e+00   9.4824676e-01
   9.9586298e-01   3.7309118e+00   1.0481218e+00   9.4812384e-01   1.0481218e+00   9.4812384e-01
   9.9486298e-01   3.7265131e+00   1.0479963e+00   9.4799944e-01   1.0479963e+00   9.4799944e-01
   9.9386298e-01   3.7221219e+00   1.0478743e+00   9.4787513e-01   1.0478743e+00   9.4787513e-01
   9.9286298e-01   3.7177227e+00   1.0477455e+00   9.4774957e-01   1.0477455e+00   9.4774957e-01
   9.9186298e-01   3.7133223e+00   1.0476198e+00   9.4762315e-01   1.0476198e+00   9.4762315e-01
   9.9086298e-01   3.7089276e+00   1.0474949e+00   9.4749654e-01   1.0474949e+00   9.4749654e-01
   9.8986298e-01   3.7045187e+00   1.0473691e+00   9.4736950e-01   1.0473691e+00   9.4736950e-01
   9.8886298e-01   3.7001108e+00   1.0472438e+00   9.4724116e-01   1.0472438e+00   9.4724116e-01
   9.8786298e-01   3.6957116e+00   1.0471117e+00   9.4711247e-01   1.0471117e+00   9.4711247e-01
   9.8686298e-01   3.6912968e+00   1.0469818e+00   9.4698364e-01   1.0469818e+00   9.4698364e-01
   9.8586298e-01   3.6868840e+00   1.0468556e+00   9.4685330e-01   1.0468556e+00   9.4685330e-01
   9.8486298e-01   3.6824708e+00   1.0467198e+00   9.4672176e-01   1.0467198e+00   9.4672176e-01
   9.8386298e-01   3.6780522e+00   1.0465936e+00   9.4659017e-01   1.0465936e+00   9.4659017e-01
   9.8286298e-01   3.6736305e+00   1.0464576e+00   9.4645867e-01   1.0464576e+00   9.4645867e-01
   9.8186298e-01   3.6692168e+00   1.0463214e+00   9.4632530e-01   1.0463214e+00   9.4632530e-01
   9.8086298e-01   3.6647913e+00   1.0461951e+00   9.4619206e-01   1.0461951e+00   9.4619206e-01
   9.7986298e-01   3.6603650e+00   1.0460587e+00   9.4605743e-01   1.0460587e+00   9.4605743e-01
   9.7886298e-01   3.6559406e+00   1.0459224e+00   9.4592237e-01   1.0459224e+00   9.4592237e-01
   9.7786298e-01   3.6515093e+00   1.0457858e+00   9.4578586e-01   1.0457858e+00   9.4578586e-01
   9.7686298e-01   3.6470703e+00   1.0456492e+00   9.4564922e-01   1.0456492e+00   9.4564922e-01
   9.7586298e-01   3.6426442e+00   1.0455126e+00   9.4551172e-01   1.0455126e+00   9.4551172e-01
   9.7486298e-01   3.6382067e+00   1.0453759e+00   9.4537395e-01   1.0453759e+00   9.4537395e-01
   9.7386298e-01   3.6337638e+00   1.0452394e+00   9.4523512e-01   1.0452394e+00   9.4523512e-01
   9.7286298e-01   3.6293226e+00   1.0450923e+00   9.4509534e-01   1.0450923e+00   9.4509534e-01
   9.7186298e-01   3.6248777e+00   1.0449554e+00   9.4495418e-01   1.0449554e+00   9.4495418e-01
   9.7086298e-01   3.6204295e+00   1.0448111e+00   9.4481371e-01   1.0448111e+00   9.4481371e-01
   9.6986298e-01   3.6159789e+00   1.0446713e+00   9.4467100e-01   1.0446713e+00   9.4467100e-01
   9.6886298e-01   3.6115335e+00   1.0445256e+00   9.4452828e-01   1.0445256e+00   9.4452828e-01
   9.6786298e-01   3.6070782e+00   1.0443877e+00   9.4438404e-01   1.0443877e+00   9.4438404e-01
   9.6686298e-01   3.6026173e+00   1.0442395e+00   9.4423954e-01   1.0442395e+00   9.4423954e-01
   9.6586298e-01   3.5981604e+00   1.0440924e+00   9.4409409e-01   1.0440924e+00   9.4409409e-01
   9.6486298e-01   3.5936992e+00   1.0439444e+00   9.4394741e-01   1.0439444e+00   9.4394741e-01
   9.6386298e-01   3.5892314e+00   1.0437995e+00   9.4380063e-01   1.0437995e+00   9.4380063e-01
   9.6286298e-01   3.5847608e+00   1.0436488e+00   9.4365292e-01   1.0436488e+00   9.4365292e-01
   9.6186298e-01   3.5802932e+00   1.0435016e+00   9.4350403e-01   1.0435016e+00   9.4350403e-01
   9.6086298e-01   3.5758182e+00   1.0433540e+00   9.4335395e-01   1.0433540e+00   9.4335395e-01
   9.5986298e-01   3.5713457e+00   1.0432048e+00   9.4320292e-01   1.0432048e+00   9.4320292e-01
   9.5886298e-01   3.5668663e+00   1.0430510e+00   9.4305208e-01   1.0430510e+00   9.4305208e-01
   9.5786298e-01   3.5623816e+00   1.0429009e+00   9.4289921e-01   1.0429009e+00   9.4289921e-01
   9.5686298e-01   3.5579071e+00   1.0427429e+00   9.4274629e-01   1.0427429e+00   9.4274629e-01
   9.5586298e-01   3.5534179e+00   1.0425948e+00   9.4259167e-01   1.0425948e+00   9.4259167e-01
   9.5486298e-01   3.5489228e+00   1.0424356e+00   9.4243598e-01   1.0424356e+00   9.4243598e-01
   9.5386298e-01   3.5444298e+00   1.0422793e+00   9.4227998e-01   1.0422793e+00   9.4227998e-01
   9.5286298e-01   3.5399378e+00   1.0421247e+00   9.4212309e-01   1.0421247e+00   9.4212309e-01
   9.5186298e-01   3.5354392e+00   1.0419696e+00   9.4196498e-01   1.0419696e+00   9.4196498e-01
   9.5086298e-01   3.5309342e+00   1.0418049e+00   9.4180576e-01   1.0418049e+00   9.4180576e-01
   9.4986298e-01   3.5264273e+00   1.0416419e+00   9.4164628e-01   1.0416419e+00   9.4164628e-01
   9.4886298e-01   3.5219181e+00   1.0414850e+00   9.4148524e-01   1.0414850e+00   9.4148524e-01
   9.4786298e-01   3.5174111e+00   1.0413247e+00   9.4132316e-01   1.0413247e+00   9.4132316e-01
   9.4686298e-01   3.5128985e+00   1.0411645e+00   9.4115996e-01   1.0411645e+00   9.4115996e-01
   9.4586298e-01   3.5083780e+00   1.0409964e+00   9.4099570e-01   1.0409964e+00   9.4099570e-01
   9.4486298e-01   3.5038545e+00   1.0408338e+00   9.4083052e-01   1.0408338e+00   9.4083052e-01
   9.4386298e-01   3.4993284e+00   1.0406667e+00   9.4066431e-01   1.0406667e+00   9.4066431e-01
   9.4286298e-01   3.4948032e+00   1.0404985e+00   9.4049707e-01   1.0404985e+00   9.4049707e-01
   9.4186298e-01   3.4902752e+00   1.0403287e+00   9.4032925e-01   1.0403287e+00   9.4032925e-01
   9.4086298e-01   3.4857425e+00   1.0401588e+00   9.4015991e-01   1.0401588e+00   9.4015991e-01
   9.3986298e-01   3.4812027e+00   1.0399894e+00   9.3998960e-01   1.0399894e+00   9.3998960e-01
   9.3886298e-01   3.4766608e+00   1.0398152e+00   9.3981805e-01   1.0398152e+00   9.3981805e-01
   9.3786298e-01   3.4721127e+00   1.0396489e+00   9.3964532e-01   1.0396489e+00   9.3964532e-01
   9.3686298e-01   3.4675665e+00   1.0394732e+00   9.3947164e-01   1.0394732e+00   9.3947164e-01
   9.3586298e-01   3.4630173e+00   1.0392949e+00   9.3929668e-01   1.0392949e+00   9.3929668e-01
   9.3486298e-01   3.4584629e+00   1.0391182e+00   9.3912061e-01   1.0391182e+00   9.3912061e-01
   9.3386298e-01   3.4539038e+00   1.0389413e+00   9.3894370e-01   1.0389413e+00   9.3894370e-01
   9.3286298e-01   3.4493387e+00   1.0387639e+00   9.3876456e-01   1.0387639e+00   9.3876456e-01
   9.3186298e-01   3.4447735e+00   1.0385864e+00   9.3858561e-01   1.0385864e+00   9.3858561e-01
   9.3086298e-01   3.4401989e+00   1.0384065e+00   9.3840435e-01   1.0384065e+00   9.3840435e-01
   9.2986298e-01   3.4356249e+00   1.0382208e+00   9.3822280e-01   1.0382208e+00   9.3822280e-01
   9.2886298e-01   3.4310456e+00   1.0380429e+00   9.3803981e-01   1.0380429e+00   9.3803981e-01
   9.2786298e-01   3.4264613e+00   1.0378545e+00   9.3785544e-01   1.0378545e+00   9.3785544e-01
   9.2686298e-01   3.4218770e+00   1.0376662e+00   9.3766920e-01   1.0376662e+00   9.3766920e-01
   9.2586298e-01   3.4172895e+00   1.0374777e+00   9.3748280e-01   1.0374777e+00   9.3748280e-01
   9.2486298e-01   3.4126963e+00   1.0372986e+00   9.3729408e-01   1.0372986e+00   9.3729408e-01
   9.2386298e-01   3.4080982e+00   1.0371002e+00   9.3710417e-01   1.0371002e+00   9.3710417e-01
   9.2286298e-01   3.4034948e+00   1.0369112e+00   9.3691374e-01   1.0369112e+00   9.3691374e-01
   9.2186298e-01   3.3988868e+00   1.0367221e+00   9.3672190e-01   1.0367221e+00   9.3672190e-01
   9.2086298e-01   3.3942753e+00   1.0365325e+00   9.3652770e-01   1.0365325e+00   9.3652770e-01
   9.1986298e-01   3.3896616e+00   1.0363331e+00   9.3633278e-01   1.0363331e+00   9.3633278e-01
   9.1886298e-01   3.3850459e+00   1.0361327e+00   9.3613669e-01   1.0361327e+00   9.3613669e-01
   9.1786298e-01   3.3804220e+00   1.0359419e+00   9.3593926e-01   1.0359419e+00   9.3593926e-01
   9.1686298e-01   3.3757930e+00   1.0357434e+00   9.3573960e-01   1.0357434e+00   9.3573960e-01
   9.1586298e-01   3.3711594e+00   1.0355438e+00   9.3553874e-01   1.0355438e+00   9.3553874e-01
   9.1486298e-01   3.3665200e+00   1.0353384e+00   9.3533677e-01   1.0353384e+00   9.3533677e-01
   9.1386298e-01   3.3618801e+00   1.0351321e+00   9.3513355e-01   1.0351321e+00   9.3513355e-01
   9.1286298e-01   3.3572320e+00   1.0349311e+00   9.3492842e-01   1.0349311e+00   9.3492842e-01
   9.1186298e-01   3.3525751e+00   1.0347196e+00   9.3472182e-01   1.0347196e+00   9.3472182e-01
   9.1086298e-01   3.3479185e+00   1.0345137e+00   9.3451376e-01   1.0345137e+00   9.3451376e-01
   9.0986298e-01   3.3432578e+00   1.0343046e+00   9.3430433e-01   1.0343046e+00   9.3430433e-01
   9.0886298e-01   3.3385877e+00   1.0340945e+00   9.3409336e-01   1.0340945e+00   9.3409336e-01
   9.0786298e-01   3.3339194e+00   1.0338837e+00   9.3388056e-01   1.0338837e+00   9.3388056e-01
   9.0686298e-01   3.3292421e+00   1.0336649e+00   9.3366640e-01   1.0336649e+00   9.3366640e-01
   9.0586298e-01   3.3245604e+00   1.0334496e+00   9.3345005e-01   1.0334496e+00   9.3345005e-01
   9.0486298e-01   3.3198741e+00   1.0332339e+00   9.3323316e-01   1.0332339e+00   9.3323316e-01
   9.0386298e-01   3.3151833e+00   1.0330127e+00   9.3301355e-01   1.0330127e+00   9.3301355e-01
   9.0286298e-01   3.3104872e+00   1.0327924e+00   9.3279278e-01   1.0327924e+00   9.3279278e-01
   9.0186298e-01   3.3057812e+00   1.0325709e+00   9.3256978e-01   1.0325709e+00   9.3256978e-01
   9.0086298e-01   3.3010705e+00   1.0323449e+00   9.3234546e-01   1.0323449e+00   9.3234546e-01
   8.9986298e-01   3.2963554e+00   1.0321157e+00   9.3211944e-01   1.0321157e+00   9.3211944e-01
   8.9886298e-01   3.2916336e+00   1.0318948e+00   9.3189108e-01   1.0318948e+00   9.3189108e-01
   8.9786298e-01   3.2869097e+00   1.0316619e+00   9.3166208e-01   1.0316619e+00   9.3166208e-01
   8.9686298e-01   3.2821765e+00   1.0314285e+00   9.3142988e-01   1.0314285e+00   9.3142988e-01
   8.9586298e-01   3.2774395e+00   1.0311955e+00   9.3119735e-01   1.0311955e+00   9.3119735e-01
   8.9486298e-01   3.2726941e+00   1.0309619e+00   9.3096145e-01   1.0309619e+00   9.3096145e-01
   8.9386298e-01   3.2679438e+00   1.0307287e+00   9.3072433e-01   1.0307287e+00   9.3072433e-01
   8.9286298e-01   3.2631948e+00   1.0304839e+00   9.3048552e-01   1.0304839e+00   9.3048552e-01
   8.9186298e-01   3.2584286e+00   1.0302385e+00   9.3024368e-01   1.0302385e+00   9.3024368e-01
   8.9086298e-01   3.2536613e+00   1.0300046e+00   9.3000055e-01   1.0300046e+00   9.3000055e-01
   8.8986298e-01   3.2488812e+00   1.0297592e+00   9.2975520e-01   1.0297592e+00   9.2975520e-01
   8.8886298e-01   3.2440966e+00   1.0295035e+00   9.2950853e-01   1.0295035e+00   9.2950853e-01
   8.8786298e-01   3.2393074e+00   1.0292578e+00   9.2925875e-01   1.0292578e+00   9.2925875e-01
   8.8686298e-01   3.2345097e+00   1.0290112e+00   9.2900753e-01   1.0290112e+00   9.2900753e-01
   8.8586298e-01   3.2297074e+00   1.0287549e+00   9.2875405e-01   1.0287549e+00   9.2875405e-01
   8.8486298e-01   3.2249079e+00   1.0284981e+00   9.2849843e-01   1.0284981e+00   9.2849843e-01
   8.8386298e-01   3.2200870e+00   1.0282407e+00   9.2824009e-01   1.0282407e+00   9.2824009e-01
   8.8286298e-01   3.2152614e+00   1.0279834e+00   9.2797975e-01   1.0279834e+00   9.2797975e-01
   8.8186298e-01   3.2104298e+00   1.0277143e+00   9.2771713e-01   1.0277143e+00   9.2771713e-01
   8.8086298e-01   3.2055876e+00   1.0274498e+00   9.2745239e-01   1.0274498e+00   9.2745239e-01
   8.7986298e-01   3.2007429e+00   1.0271882e+00   9.2718488e-01   1.0271882e+00   9.2718488e-01
   8.7886298e-01   3.1958878e+00   1.0269191e+00   9.2691576e-01   1.0269191e+00   9.2691576e-01
   8.7786298e-01   3.1910224e+00   1.0266422e+00   9.2664326e-01   1.0266422e+00   9.2664326e-01
   8.7686298e-01   3.1861600e+00   1.0263685e+00   9.2636935e-01   1.0263685e+00   9.2636935e-01
   8.7586298e-01   3.1812759e+00   1.0260914e+00   9.2609196e-01   1.0260914e+00   9.2609196e-01
   8.7486298e-01   3.1763859e+00   1.0258095e+00   9.2581254e-01   1.0258095e+00   9.2581254e-01
   8.7386298e-01   3.1714955e+00   1.0255280e+00   9.2553055e-01   1.0255280e+00   9.2553055e-01
   8.7286298e-01   3.1665876e+00   1.0252470e+00   9.2524564e-01   1.0252470e+00   9.2524564e-01
   8.7186298e-01   3.1616808e+00   1.0249614e+00   9.2495794e-01   1.0249614e+00   9.2495794e-01
   8.7086298e-01   3.1567561e+00   1.0246707e+00   9.2466799e-01   1.0246707e+00   9.2466799e-01
   8.6986298e-01   3.1518248e+00   1.0243767e+00   9.2437516e-01   1.0243767e+00   9.2437516e-01
   8.6886298e-01   3.1468889e+00   1.0240821e+00   9.2407882e-01   1.0240821e+00   9.2407882e-01
   8.6786298e-01   3.1419392e+00   1.0237766e+00   9.2377997e-01   1.0237766e+00   9.2377997e-01
   8.6686298e-01   3.1369768e+00   1.0234811e+00   9.2347831e-01   1.0234811e+00   9.2347831e-01
   8.6586298e-01   3.1320072e+00   1.0231750e+00   9.2317400e-01   1.0231750e+00   9.2317400e-01
   8.6486298e-01   3.1270333e+00   1.0228681e+00   9.2286608e-01   1.0228681e+00   9.2286608e-01
   8.6386298e-01   3.1220416e+00   1.0225555e+00   9.2255604e-01   1.0225555e+00   9.2255604e-01
   8.6286298e-01   3.1170467e+00   1.0222424e+00   9.2224182e-01   1.0222424e+00   9.2224182e-01
   8.6186298e-01   3.1120403e+00   1.0219236e+00   9.2192510e-01   1.0219236e+00   9.2192510e-01
   8.6086298e-01   3.1070155e+00   1.0216041e+00   9.2160430e-01   1.0216041e+00   9.2160430e-01
   8.5986298e-01   3.1019886e+00   1.0212825e+00   9.2128050e-01   1.0212825e+00   9.2128050e-01
   8.5886298e-01   3.0969476e+00   1.0209532e+00   9.2095397e-01   1.0209532e+00   9.2095397e-01
   8.5786298e-01   3.0918957e+00   1.0206208e+00   9.2062367e-01   1.0206208e+00   9.2062367e-01
   8.5686298e-01   3.0868288e+00   1.0202890e+00   9.2028935e-01   1.0202890e+00   9.2028935e-01
   8.5586298e-01   3.0817523e+00   1.0199562e+00   9.1995176e-01   1.0199562e+00   9.1995176e-01
   8.5486298e-01   3.0766678e+00   1.0196107e+00   9.1961063e-01   1.0196107e+00   9.1961063e-01
   8.5386298e-01   3.0715656e+00   1.0192633e+00   9.1926548e-01   1.0192633e+00   9.1926548e-01
   8.5286298e-01   3.0664524e+00   1.0189155e+00   9.1891712e-01   1.0189155e+00   9.1891712e-01
   8.5186298e-01   3.0613275e+00   1.0185658e+00   9.1856369e-01   1.0185658e+00   9.1856369e-01
   8.5086298e-01   3.0561852e+00   1.0182074e+00   9.1820774e-01   1.0182074e+00   9.1820774e-01
   8.4986298e-01   3.0510363e+00   1.0178464e+00   9.1784694e-01   1.0178464e+00   9.1784694e-01
   8.4886298e-01   3.0458632e+00   1.0174845e+00   9.1748236e-01   1.0174845e+00   9.1748236e-01
   8.4786298e-01   3.0406866e+00   1.0171118e+00   9.1711296e-01   1.0171118e+00   9.1711296e-01
   8.4686298e-01   3.0354939e+00   1.0167378e+00   9.1673987e-01   1.0167378e+00   9.1673987e-01
   8.4586298e-01   3.0302874e+00   1.0163628e+00   9.1636197e-01   1.0163628e+00   9.1636197e-01
   8.4486298e-01   3.0250654e+00   1.0159768e+00   9.1597963e-01   1.0159768e+00   9.1597963e-01
   8.4386298e-01   3.0198227e+00   1.0155888e+00   9.1559338e-01   1.0155888e+00   9.1559338e-01
   8.4286298e-01   3.0145664e+00   1.0152011e+00   9.1520120e-01   1.0152011e+00   9.1520120e-01
   8.4186298e-01   3.0092959e+00   1.0148009e+00   9.1480497e-01   1.0148009e+00   9.1480497e-01
   8.4086298e-01   3.0040103e+00   1.0144026e+00   9.1440333e-01   1.0144026e+00   9.1440333e-01
   8.3986298e-01   2.9987157e+00   1.0139995e+00   9.1399749e-01   1.0139995e+00   9.1399749e-01
   8.3886298e-01   2.9933931e+00   1.0135851e+00   9.1358570e-01   1.0135851e+00   9.1358570e-01
   8.3786298e-01   2.9880539e+00   1.0131675e+00   9.1316882e-01   1.0131675e+00   9.1316882e-01
   8.3686298e-01   2.9826992e+00   1.0127477e+00   9.1274659e-01   1.0127477e+00   9.1274659e-01
   8.3586298e-01   2.9773191e+00   1.0123176e+00   9.1231905e-01   1.0123176e+00   9.1231905e-01
   8.3486298e-01   2.9719339e+00   1.0118887e+00   9.1188513e-01   1.0118887e+00   9.1188513e-01
   8.3386298e-01   2.9665167e+00   1.0114442e+00   9.1144571e-01   1.0114442e+00   9.1144571e-01
   8.3286298e-01   2.9610767e+00   1.0109964e+00   9.1100040e-01   1.0109964e+00   9.1100040e-01
   8.3186298e-01   2.9556271e+00   1.0105470e+00   9.1054823e-01   1.0105470e+00   9.1054823e-01
   8.3086298e-01   2.9501540e+00   1.0100925e+00   9.1009030e-01   1.0100925e+00   9.1009030e-01
   8.2986298e-01   2.9446524e+00   1.0096235e+00   9.0962671e-01   1.0096235e+00   9.0962671e-01
   8.2886298e-01   2.9391326e+00   1.0091580e+00   9.0915480e-01   1.0091580e+00   9.0915480e-01
   8.2786298e-01   2.9335931e+00   1.0086768e+00   9.0867713e-01   1.0086768e+00   9.0867713e-01
   8.2686298e-01   2.9280287e+00   1.0081923e+00   9.0819213e-01   1.0081923e+00   9.0819213e-01
   8.2586298e-01   2.9224333e+00   1.0076996e+00   9.0769894e-01   1.0076996e+00   9.0769894e-01
   8.2486298e-01   2.9168170e+00   1.0072008e+00   9.0719939e-01   1.0072008e+00   9.0719939e-01
   8.2386298e-01   2.9111746e+00   1.0066916e+00   9.0669190e-01   1.0066916e+00   9.0669190e-01
   8.2286298e-01   2.9055102e+00   1.0061808e+00   9.0617601e-01   1.0061808e+00   9.0617601e-01
   8.2186298e-01   2.8998107e+00   1.0056514e+00   9.0565251e-01   1.0056514e+00   9.0565251e-01
   8.2086298e-01   2.8940899e+00   1.0051198e+00   9.0511987e-01   1.0051198e+00   9.0511987e-01
   8.1986298e-01   2.8883383e+00   1.0045757e+00   9.0457902e-01   1.0045757e+00   9.0457902e-01
   8.1886298e-01   2.8825503e+00   1.0040270e+00   9.0402819e-01   1.0040270e+00   9.0402819e-01
   8.1786298e-01   2.8767342e+00   1.0034676e+00   9.0346872e-01   1.0034676e+00   9.0346872e-01
   8.1686298e-01   2.8708838e+00   1.0029013e+00   9.0289954e-01   1.0029013e+00   9.0289954e-01
   8.1586298e-01   2.8649956e+00   1.0023240e+00   9.0231994e-01   1.0023240e+00   9.0231994e-01
   8.1486298e-01   2.8590822e+00   1.0017326e+00   9.0173020e-01   1.0017326e+00   9.0173020e-01
   8.1386298e-01   2.8531205e+00   1.0011262e+00   9.0113074e-01   1.0011262e+00   9.0113074e-01
   8.1286298e-01   2.8471251e+00   1.0005167e+00   9.0051833e-01   1.0005167e+00   9.0051833e-01
   8.1186298e-01   2.8410916e+00   9.9989482e-01   8.9989472e-01   9.9989482e-01   8.9989472e-01
   8.1086298e-01   2.8350185e+00   9.9925987e-01   8.9925989e-01   9.9925987e-01   8.9925989e-01
   8.0986298e-01   2.8289011e+00   9.9861115e-01   8.9861112e-01   9.9861115e-01   8.9861112e-01
   8.0886298e-01   2.8227412e+00   9.9795043e-01   8.9795042e-01   9.9795043e-01   8.9795042e-01
   8.0786298e-01   2.8165334e+00   9.9727596e-01   8.9727596e-01   9.9727596e-01   8.9727596e-01
   8.0686298e-01   2.8102716e+00   9.9658617e-01   8.9658619e-01   9.9658617e-01   8.9658619e-01
   8.0586298e-01   2.8039711e+00   9.9588355e-01   8.9588359e-01   9.9588355e-01   8.9588359e-01
   8.0486298e-01   2.7976091e+00   9.9516384e-01   8.9516386e-01   9.9516384e-01   8.9516386e-01
   8.0386298e-01   2.7911828e+00   9.9442749e-01   8.9442746e-01   9.9442749e-01   8.9442746e-01
   8.0286298e-01   2.7847051e+00   9.9367411e-01   8.9367415e-01   9.9367411e-01   8.9367415e-01
   8.0186298e-01   2.7781665e+00   9.9290369e-01   8.9290371e-01   9.9290369e-01   8.9290371e-01
   8.0086298e-01   2.7715668e+00   9.9211322e-01   8.9211319e-01   9.9211322e-01   8.9211319e-01
   7.9986298e-01   2.7648979e+00   9.9130387e-01   8.9130385e-01   9.9130387e-01   8.9130385e-01
   7.9886298e-01   2.7581489e+00   9.9047346e-01   8.9047348e-01   9.9047346e-01   8.9047348e-01
   7.9786298e-01   2.7513318e+00   9.8962054e-01   8.8962052e-01   9.8962054e-01   8.8962052e-01
   7.9686298e-01   2.7444244e+00   9.8874337e-01   8.8874335e-01   9.8874337e-01   8.8874335e-01
   7.9586298e-01   2.7374255e+00   9.8784065e-01   8.8784066e-01   9.8784065e-01   8.8784066e-01
   7.9486298e-01   2.7303500e+00   9.8691224e-01   8.8691227e-01   9.8691224e-01   8.8691227e-01
   7.9386298e-01   2.7231600e+00   9.8595507e-01   8.8595508e-01   9.8595507e-01   8.8595508e-01
   7.9286298e-01   2.7158769e+00   9.8496793e-01   8.8496797e-01   9.8496793e-01   8.8496797e-01
   7.9186298e-01   2.7084756e+00   9.8394727e-01   8.8394729e-01   9.8394727e-01   8.8394729e-01
   7.9086298e-01   2.7009417e+00   9.8289122e-01   8.8289120e-01   9.8289122e-01   8.8289120e-01
   7.8986298e-01   2.6932860e+00   9.8179654e-01   8.8179656e-01   9.8179654e-01   8.8179656e-01
   7.8886298e-01   2.6854769e+00   9.8066108e-01   8.8066111e-01   9.8066108e-01   8.8066111e-01
   7.8786298e-01   2.6775150e+00   9.7947945e-01   8.7947947e-01   9.7947945e-01   8.7947947e-01
   7.8686298e-01   2.6693701e+00   9.7824803e-01   8.7824806e-01   9.7824803e-01   8.7824806e-01
   7.8586298e-01   2.6610436e+00   9.7696290e-01   8.7696294e-01   9.7696290e-01   8.7696294e-01
   7.8486298e-01   2.6524935e+00   9.7561501e-01   8.7561501e-01   9.7561501e-01   8.7561501e-01
   7.8386298e-01   2.6437083e+00   9.7420111e-01   8.7420109e-01   9.7420111e-01   8.7420109e-01
   7.8286298e-01   2.6346482e+00   9.7270820e-01   8.7270817e-01   9.7270820e-01   8.7270817e-01
   7.8186298e-01   2.6252772e+00   9.7112785e-01   8.7112785e-01   9.7112785e-01   8.7112785e-01
   7.8086298e-01   2.6155516e+00   9.6944539e-01   8.6944536e-01   9.6944539e-01   8.6944536e-01
   7.7986298e-01   2.6053931e+00   9.6764312e-01   8.6764312e-01   9.6764312e-01   8.6764312e-01
   7.7886298e-01   2.5947336e+00   9.6569891e-01   8.6569888e-01   9.6569891e-01   8.6569888e-01
   7.7786298e-01   2.5834533e+00   9.6357948e-01   8.6357946e-01   9.6357948e-01   8.6357946e-01
   7.7686298e-01   2.5713710e+00   9.6123749e-01   8.6123748e-01   9.6123749e-01   8.6123748e-01
   7.7586298e-01   2.5582572e+00   9.5860405e-01   8.5860405e-01   9.5860405e-01   8.5860405e-01
   7.7486298e-01   2.5436692e+00   9.5555828e-01   8.5555827e-01   9.5555828e-01   8.5555827e-01
   7.7386298e-01   2.5267541e+00   9.5186574e-01   8.5186575e-01   9.5186574e-01   8.5186575e-01
   7.7286298e-01   2.5053607e+00   9.4692393e-01   8.4692393e-01   9.4692393e-01   8.4692393e-01
   7.7186298e-01   2.4592872e+00   9.3513056e-01   8.3513057e-01   9.3513056e-01   8.3513057e-01
