# Supplementary material for: Parallel arrangements of positive feedback loops limit cell-to-cell variability in differentiation
Source: PLoS One. 2017 Nov 29;12(11):e0188623. doi: 10.1371/journal.pone.0188623 (PMC5706692; doi:10.1371/journal.pone.0188623)
Supplement: S1 Codes — (ZIP) [file pone.0188623.s001.zip › codes/GK/AND/Residence Time/IntrinsicNoise/Parallel/initus_3L_Pr_GK.dat]

   1.6059500e+00   6.6637516e+00   1.0800132e+00   9.8001529e-01   1.0800132e+00   9.8001529e-01   1.0800132e+00   9.8001529e-01
   1.6049500e+00   6.6593175e+00   1.0799978e+00   9.7999606e-01   1.0799978e+00   9.7999606e-01   1.0799978e+00   9.7999606e-01
   1.6039500e+00   6.6549348e+00   1.0799808e+00   9.7997810e-01   1.0799808e+00   9.7997810e-01   1.0799808e+00   9.7997810e-01
   1.6029500e+00   6.6505003e+00   1.0799606e+00   9.7995892e-01   1.0799606e+00   9.7995892e-01   1.0799606e+00   9.7995892e-01
   1.6019500e+00   6.6461131e+00   1.0799394e+00   9.7994091e-01   1.0799394e+00   9.7994091e-01   1.0799394e+00   9.7994091e-01
   1.6009500e+00   6.6416786e+00   1.0799192e+00   9.7992174e-01   1.0799192e+00   9.7992174e-01   1.0799192e+00   9.7992174e-01
   1.5999500e+00   6.6372886e+00   1.0799019e+00   9.7990375e-01   1.0799019e+00   9.7990375e-01   1.0799019e+00   9.7990375e-01
   1.5989500e+00   6.6328722e+00   1.0798865e+00   9.7988460e-01   1.0798865e+00   9.7988460e-01   1.0798865e+00   9.7988460e-01
   1.5979500e+00   6.6284723e+00   1.0798703e+00   9.7986570e-01   1.0798703e+00   9.7986570e-01   1.0798703e+00   9.7986570e-01
   1.5969500e+00   6.6240563e+00   1.0798463e+00   9.7984750e-01   1.0798463e+00   9.7984750e-01   1.0798463e+00   9.7984750e-01
   1.5959500e+00   6.6196493e+00   1.0798298e+00   9.7982836e-01   1.0798298e+00   9.7982836e-01   1.0798298e+00   9.7982836e-01
   1.5949500e+00   6.6152104e+00   1.0798100e+00   9.7980919e-01   1.0798100e+00   9.7980919e-01   1.0798100e+00   9.7980919e-01
   1.5939500e+00   6.6108248e+00   1.0797899e+00   9.7979022e-01   1.0797899e+00   9.7979022e-01   1.0797899e+00   9.7979022e-01
   1.5929500e+00   6.6063917e+00   1.0797690e+00   9.7977148e-01   1.0797690e+00   9.7977148e-01   1.0797690e+00   9.7977148e-01
   1.5919500e+00   6.6020091e+00   1.0797505e+00   9.7975298e-01   1.0797505e+00   9.7975298e-01   1.0797505e+00   9.7975298e-01
   1.5909500e+00   6.5975720e+00   1.0797344e+00   9.7973385e-01   1.0797344e+00   9.7973385e-01   1.0797344e+00   9.7973385e-01
   1.5899500e+00   6.5931863e+00   1.0797101e+00   9.7971483e-01   1.0797101e+00   9.7971483e-01   1.0797101e+00   9.7971483e-01
   1.5889500e+00   6.5887513e+00   1.0796941e+00   9.7969563e-01   1.0796941e+00   9.7969563e-01   1.0796941e+00   9.7969563e-01
   1.5879500e+00   6.5843619e+00   1.0796788e+00   9.7967669e-01   1.0796788e+00   9.7967669e-01   1.0796788e+00   9.7967669e-01
   1.5869500e+00   6.5799334e+00   1.0796610e+00   9.7965751e-01   1.0796610e+00   9.7965751e-01   1.0796610e+00   9.7965751e-01
   1.5859500e+00   6.5755459e+00   1.0796386e+00   9.7963849e-01   1.0796386e+00   9.7963849e-01   1.0796386e+00   9.7963849e-01
   1.5849500e+00   6.5711117e+00   1.0796201e+00   9.7961936e-01   1.0796201e+00   9.7961936e-01   1.0796201e+00   9.7961936e-01
   1.5839500e+00   6.5667217e+00   1.0796004e+00   9.7960012e-01   1.0796004e+00   9.7960012e-01   1.0796004e+00   9.7960012e-01
   1.5829500e+00   6.5622872e+00   1.0795800e+00   9.7958002e-01   1.0795800e+00   9.7958002e-01   1.0795800e+00   9.7958002e-01
   1.5819500e+00   6.5579018e+00   1.0795600e+00   9.7956108e-01   1.0795600e+00   9.7956108e-01   1.0795600e+00   9.7956108e-01
   1.5809500e+00   6.5534707e+00   1.0795394e+00   9.7954198e-01   1.0795394e+00   9.7954198e-01   1.0795394e+00   9.7954198e-01
   1.5799500e+00   6.5490514e+00   1.0795199e+00   9.7952251e-01   1.0795199e+00   9.7952251e-01   1.0795199e+00   9.7952251e-01
   1.5789500e+00   6.5446464e+00   1.0795017e+00   9.7950270e-01   1.0795017e+00   9.7950270e-01   1.0795017e+00   9.7950270e-01
   1.5779500e+00   6.5402140e+00   1.0794792e+00   9.7948359e-01   1.0794792e+00   9.7948359e-01   1.0794792e+00   9.7948359e-01
   1.5769500e+00   6.5358234e+00   1.0794615e+00   9.7946366e-01   1.0794615e+00   9.7946366e-01   1.0794615e+00   9.7946366e-01
   1.5759500e+00   6.5313930e+00   1.0794458e+00   9.7944445e-01   1.0794458e+00   9.7944445e-01   1.0794458e+00   9.7944445e-01
   1.5749500e+00   6.5270095e+00   1.0794210e+00   9.7942447e-01   1.0794210e+00   9.7942447e-01   1.0794210e+00   9.7942447e-01
   1.5739500e+00   6.5225691e+00   1.0794054e+00   9.7940529e-01   1.0794054e+00   9.7940529e-01   1.0794054e+00   9.7940529e-01
   1.5729500e+00   6.5181410e+00   1.0793897e+00   9.7938506e-01   1.0793897e+00   9.7938506e-01   1.0793897e+00   9.7938506e-01
   1.5719500e+00   6.5137498e+00   1.0793650e+00   9.7936607e-01   1.0793650e+00   9.7936607e-01   1.0793650e+00   9.7936607e-01
   1.5709500e+00   6.5093163e+00   1.0793493e+00   9.7934581e-01   1.0793493e+00   9.7934581e-01   1.0793493e+00   9.7934581e-01
   1.5699500e+00   6.5049239e+00   1.0793246e+00   9.7932624e-01   1.0793246e+00   9.7932624e-01   1.0793246e+00   9.7932624e-01
   1.5689500e+00   6.5004922e+00   1.0793089e+00   9.7930653e-01   1.0793089e+00   9.7930653e-01   1.0793089e+00   9.7930653e-01
   1.5679500e+00   6.4960594e+00   1.0792837e+00   9.7928644e-01   1.0792837e+00   9.7928644e-01   1.0792837e+00   9.7928644e-01
   1.5669500e+00   6.4916762e+00   1.0792685e+00   9.7926647e-01   1.0792685e+00   9.7926647e-01   1.0792685e+00   9.7926647e-01
   1.5659500e+00   6.4872419e+00   1.0792508e+00   9.7924658e-01   1.0792508e+00   9.7924658e-01   1.0792508e+00   9.7924658e-01
   1.5649500e+00   6.4828516e+00   1.0792281e+00   9.7922711e-01   1.0792281e+00   9.7922711e-01   1.0792281e+00   9.7922711e-01
   1.5639500e+00   6.4784172e+00   1.0792108e+00   9.7920638e-01   1.0792108e+00   9.7920638e-01   1.0792108e+00   9.7920638e-01
   1.5629500e+00   6.4739829e+00   1.0791874e+00   9.7918666e-01   1.0791874e+00   9.7918666e-01   1.0791874e+00   9.7918666e-01
   1.5619500e+00   6.4696005e+00   1.0791706e+00   9.7916616e-01   1.0791706e+00   9.7916616e-01   1.0791706e+00   9.7916616e-01
   1.5609500e+00   6.4651690e+00   1.0791469e+00   9.7914640e-01   1.0791469e+00   9.7914640e-01   1.0791469e+00   9.7914640e-01
   1.5599500e+00   6.4607687e+00   1.0791306e+00   9.7912589e-01   1.0791306e+00   9.7912589e-01   1.0791306e+00   9.7912589e-01
   1.5589500e+00   6.4563435e+00   1.0791065e+00   9.7910617e-01   1.0791065e+00   9.7910617e-01   1.0791065e+00   9.7910617e-01
   1.5579500e+00   6.4519093e+00   1.0790901e+00   9.7908550e-01   1.0790901e+00   9.7908550e-01   1.0790901e+00   9.7908550e-01
   1.5569500e+00   6.4475265e+00   1.0790659e+00   9.7906538e-01   1.0790659e+00   9.7906538e-01   1.0790659e+00   9.7906538e-01
   1.5559500e+00   6.4430848e+00   1.0790408e+00   9.7904512e-01   1.0790408e+00   9.7904512e-01   1.0790408e+00   9.7904512e-01
   1.5549500e+00   6.4386549e+00   1.0790250e+00   9.7902450e-01   1.0790250e+00   9.7902450e-01   1.0790250e+00   9.7902450e-01
   1.5539500e+00   6.4342703e+00   1.0790004e+00   9.7900408e-01   1.0790004e+00   9.7900408e-01   1.0790004e+00   9.7900408e-01
   1.5529500e+00   6.4298355e+00   1.0789845e+00   9.7898382e-01   1.0789845e+00   9.7898382e-01   1.0789845e+00   9.7898382e-01
   1.5519500e+00   6.4254010e+00   1.0789602e+00   9.7896350e-01   1.0789602e+00   9.7896350e-01   1.0789602e+00   9.7896350e-01
   1.5509500e+00   6.4210103e+00   1.0789439e+00   9.7894267e-01   1.0789439e+00   9.7894267e-01   1.0789439e+00   9.7894267e-01
   1.5499500e+00   6.4165777e+00   1.0789201e+00   9.7892233e-01   1.0789201e+00   9.7892233e-01   1.0789201e+00   9.7892233e-01
   1.5489500e+00   6.4121486e+00   1.0788992e+00   9.7890169e-01   1.0788992e+00   9.7890169e-01   1.0788992e+00   9.7890169e-01
   1.5479500e+00   6.4077538e+00   1.0788800e+00   9.7888110e-01   1.0788800e+00   9.7888110e-01   1.0788800e+00   9.7888110e-01
   1.5469500e+00   6.4033246e+00   1.0788601e+00   9.7886011e-01   1.0788601e+00   9.7886011e-01   1.0788601e+00   9.7886011e-01
   1.5459500e+00   6.3988929e+00   1.0788400e+00   9.7883972e-01   1.0788400e+00   9.7883972e-01   1.0788400e+00   9.7883972e-01
   1.5449500e+00   6.3944937e+00   1.0788200e+00   9.7881887e-01   1.0788200e+00   9.7881887e-01   1.0788200e+00   9.7881887e-01
   1.5439500e+00   6.3900681e+00   1.0787970e+00   9.7879769e-01   1.0787970e+00   9.7879769e-01   1.0787970e+00   9.7879769e-01
   1.5429500e+00   6.3856338e+00   1.0787799e+00   9.7877667e-01   1.0787799e+00   9.7877667e-01   1.0787799e+00   9.7877667e-01
   1.5419500e+00   6.3811999e+00   1.0787560e+00   9.7875592e-01   1.0787560e+00   9.7875592e-01   1.0787560e+00   9.7875592e-01
   1.5409500e+00   6.3768180e+00   1.0787311e+00   9.7873539e-01   1.0787311e+00   9.7873539e-01   1.0787311e+00   9.7873539e-01
   1.5399500e+00   6.3723791e+00   1.0787155e+00   9.7871365e-01   1.0787155e+00   9.7871365e-01   1.0787155e+00   9.7871365e-01
   1.5389500e+00   6.3679496e+00   1.0786907e+00   9.7869301e-01   1.0786907e+00   9.7869301e-01   1.0786907e+00   9.7869301e-01
   1.5379500e+00   6.3635636e+00   1.0786691e+00   9.7867202e-01   1.0786691e+00   9.7867202e-01   1.0786691e+00   9.7867202e-01
   1.5369500e+00   6.3591254e+00   1.0786504e+00   9.7865075e-01   1.0786504e+00   9.7865075e-01   1.0786504e+00   9.7865075e-01
   1.5359500e+00   6.3546911e+00   1.0786300e+00   9.7862962e-01   1.0786300e+00   9.7862962e-01   1.0786300e+00   9.7862962e-01
   1.5349500e+00   6.3502580e+00   1.0786085e+00   9.7860831e-01   1.0786085e+00   9.7860831e-01   1.0786085e+00   9.7860831e-01
   1.5339500e+00   6.3458724e+00   1.0785909e+00   9.7858748e-01   1.0785909e+00   9.7858748e-01   1.0785909e+00   9.7858748e-01
   1.5329500e+00   6.3414338e+00   1.0785682e+00   9.7856615e-01   1.0785682e+00   9.7856615e-01   1.0785682e+00   9.7856615e-01
   1.5319500e+00   6.3370046e+00   1.0785426e+00   9.7854435e-01   1.0785426e+00   9.7854435e-01   1.0785426e+00   9.7854435e-01
   1.5309500e+00   6.3325732e+00   1.0785200e+00   9.7852292e-01   1.0785200e+00   9.7852292e-01   1.0785200e+00   9.7852292e-01
   1.5299500e+00   6.3281832e+00   1.0785022e+00   9.7850194e-01   1.0785022e+00   9.7850194e-01   1.0785022e+00   9.7850194e-01
   1.5289500e+00   6.3237485e+00   1.0784799e+00   9.7848050e-01   1.0784799e+00   9.7848050e-01   1.0784799e+00   9.7848050e-01
   1.5279500e+00   6.3193139e+00   1.0784599e+00   9.7845866e-01   1.0784599e+00   9.7845866e-01   1.0784599e+00   9.7845866e-01
   1.5269500e+00   6.3148833e+00   1.0784360e+00   9.7843696e-01   1.0784360e+00   9.7843696e-01   1.0784360e+00   9.7843696e-01
   1.5259500e+00   6.3104902e+00   1.0784202e+00   9.7841546e-01   1.0784202e+00   9.7841546e-01   1.0784202e+00   9.7841546e-01
   1.5249500e+00   6.3060591e+00   1.0783955e+00   9.7839364e-01   1.0783955e+00   9.7839364e-01   1.0783955e+00   9.7839364e-01
   1.5239500e+00   6.3016296e+00   1.0783706e+00   9.7837196e-01   1.0783706e+00   9.7837196e-01   1.0783706e+00   9.7837196e-01
   1.5229500e+00   6.2971965e+00   1.0783500e+00   9.7835031e-01   1.0783500e+00   9.7835031e-01   1.0783500e+00   9.7835031e-01
   1.5219500e+00   6.2927594e+00   1.0783289e+00   9.7832855e-01   1.0783289e+00   9.7832855e-01   1.0783289e+00   9.7832855e-01
   1.5209500e+00   6.2883712e+00   1.0783042e+00   9.7830702e-01   1.0783042e+00   9.7830702e-01   1.0783042e+00   9.7830702e-01
   1.5199500e+00   6.2839381e+00   1.0782885e+00   9.7828537e-01   1.0782885e+00   9.7828537e-01   1.0782885e+00   9.7828537e-01
   1.5189500e+00   6.2795019e+00   1.0782631e+00   9.7826251e-01   1.0782631e+00   9.7826251e-01   1.0782631e+00   9.7826251e-01
   1.5179500e+00   6.2750697e+00   1.0782400e+00   9.7824085e-01   1.0782400e+00   9.7824085e-01   1.0782400e+00   9.7824085e-01
   1.5169500e+00   6.2706408e+00   1.0782200e+00   9.7821915e-01   1.0782200e+00   9.7821915e-01   1.0782200e+00   9.7821915e-01
   1.5159500e+00   6.2662452e+00   1.0781973e+00   9.7819689e-01   1.0781973e+00   9.7819689e-01   1.0781973e+00   9.7819689e-01
   1.5149500e+00   6.2618165e+00   1.0781718e+00   9.7817488e-01   1.0781718e+00   9.7817488e-01   1.0781718e+00   9.7817488e-01
   1.5139500e+00   6.2573839e+00   1.0781500e+00   9.7815328e-01   1.0781500e+00   9.7815328e-01   1.0781500e+00   9.7815328e-01
   1.5129500e+00   6.2529494e+00   1.0781298e+00   9.7813044e-01   1.0781298e+00   9.7813044e-01   1.0781298e+00   9.7813044e-01
   1.5119500e+00   6.2485147e+00   1.0781100e+00   9.7810820e-01   1.0781100e+00   9.7810820e-01   1.0781100e+00   9.7810820e-01
   1.5109500e+00   6.2440802e+00   1.0780893e+00   9.7808599e-01   1.0780893e+00   9.7808599e-01   1.0780893e+00   9.7808599e-01
   1.5099500e+00   6.2396952e+00   1.0780650e+00   9.7806353e-01   1.0780650e+00   9.7806353e-01   1.0780650e+00   9.7806353e-01
   1.5089500e+00   6.2352565e+00   1.0780404e+00   9.7804179e-01   1.0780404e+00   9.7804179e-01   1.0780404e+00   9.7804179e-01
   1.5079500e+00   6.2308272e+00   1.0780200e+00   9.7801902e-01   1.0780200e+00   9.7801902e-01   1.0780200e+00   9.7801902e-01
   1.5069500e+00   6.2263971e+00   1.0779985e+00   9.7799632e-01   1.0779985e+00   9.7799632e-01   1.0779985e+00   9.7799632e-01
   1.5059500e+00   6.2219589e+00   1.0779731e+00   9.7797356e-01   1.0779731e+00   9.7797356e-01   1.0779731e+00   9.7797356e-01
   1.5049500e+00   6.2175275e+00   1.0779500e+00   9.7795087e-01   1.0779500e+00   9.7795087e-01   1.0779500e+00   9.7795087e-01
   1.5039500e+00   6.2130927e+00   1.0779300e+00   9.7792890e-01   1.0779300e+00   9.7792890e-01   1.0779300e+00   9.7792890e-01
   1.5029500e+00   6.2087027e+00   1.0779073e+00   9.7790665e-01   1.0779073e+00   9.7790665e-01   1.0779073e+00   9.7790665e-01
   1.5019500e+00   6.2042685e+00   1.0778819e+00   9.7788389e-01   1.0778819e+00   9.7788389e-01   1.0778819e+00   9.7788389e-01
   1.5009500e+00   6.1998374e+00   1.0778599e+00   9.7786019e-01   1.0778599e+00   9.7786019e-01   1.0778599e+00   9.7786019e-01
   1.4999500e+00   6.1953995e+00   1.0778397e+00   9.7783748e-01   1.0778397e+00   9.7783748e-01   1.0778397e+00   9.7783748e-01
   1.4989500e+00   6.1909694e+00   1.0778155e+00   9.7781472e-01   1.0778155e+00   9.7781472e-01   1.0778155e+00   9.7781472e-01
   1.4979500e+00   6.1865400e+00   1.0777906e+00   9.7779202e-01   1.0777906e+00   9.7779202e-01   1.0777906e+00   9.7779202e-01
   1.4969500e+00   6.1821013e+00   1.0777700e+00   9.7776927e-01   1.0777700e+00   9.7776927e-01   1.0777700e+00   9.7776927e-01
   1.4959500e+00   6.1776709e+00   1.0777488e+00   9.7774647e-01   1.0777488e+00   9.7774647e-01   1.0777488e+00   9.7774647e-01
   1.4949500e+00   6.1732367e+00   1.0777236e+00   9.7772279e-01   1.0777236e+00   9.7772279e-01   1.0777236e+00   9.7772279e-01
   1.4939500e+00   6.1688022e+00   1.0777001e+00   9.7770010e-01   1.0777001e+00   9.7770010e-01   1.0777001e+00   9.7770010e-01
   1.4929500e+00   6.1644148e+00   1.0776801e+00   9.7767657e-01   1.0776801e+00   9.7767657e-01   1.0776801e+00   9.7767657e-01
   1.4919500e+00   6.1599797e+00   1.0776500e+00   9.7765386e-01   1.0776500e+00   9.7765386e-01   1.0776500e+00   9.7765386e-01
   1.4909500e+00   6.1555429e+00   1.0776301e+00   9.7763009e-01   1.0776301e+00   9.7763009e-01   1.0776301e+00   9.7763009e-01
   1.4899500e+00   6.1511115e+00   1.0776069e+00   9.7760737e-01   1.0776069e+00   9.7760737e-01   1.0776069e+00   9.7760737e-01
   1.4889500e+00   6.1466737e+00   1.0775815e+00   9.7758368e-01   1.0775815e+00   9.7758368e-01   1.0775815e+00   9.7758368e-01
   1.4879500e+00   6.1422435e+00   1.0775599e+00   9.7756057e-01   1.0775599e+00   9.7756057e-01   1.0775599e+00   9.7756057e-01
   1.4869500e+00   6.1378139e+00   1.0775396e+00   9.7753722e-01   1.0775396e+00   9.7753722e-01   1.0775396e+00   9.7753722e-01
   1.4859500e+00   6.1333755e+00   1.0775150e+00   9.7751348e-01   1.0775150e+00   9.7751348e-01   1.0775150e+00   9.7751348e-01
   1.4849500e+00   6.1289455e+00   1.0774894e+00   9.7748978e-01   1.0774894e+00   9.7748978e-01   1.0774894e+00   9.7748978e-01
   1.4839500e+00   6.1245113e+00   1.0774640e+00   9.7746600e-01   1.0774640e+00   9.7746600e-01   1.0774640e+00   9.7746600e-01
   1.4829500e+00   6.1200765e+00   1.0774401e+00   9.7744227e-01   1.0774401e+00   9.7744227e-01   1.0774401e+00   9.7744227e-01
   1.4819500e+00   6.1156422e+00   1.0774201e+00   9.7741852e-01   1.0774201e+00   9.7741852e-01   1.0774201e+00   9.7741852e-01
   1.4809500e+00   6.1112098e+00   1.0773977e+00   9.7739482e-01   1.0773977e+00   9.7739482e-01   1.0773977e+00   9.7739482e-01
   1.4799500e+00   6.1067731e+00   1.0773729e+00   9.7737110e-01   1.0773729e+00   9.7737110e-01   1.0773729e+00   9.7737110e-01
   1.4789500e+00   6.1023413e+00   1.0773469e+00   9.7734738e-01   1.0773469e+00   9.7734738e-01   1.0773469e+00   9.7734738e-01
   1.4779500e+00   6.0979034e+00   1.0773215e+00   9.7732369e-01   1.0773215e+00   9.7732369e-01   1.0773215e+00   9.7732369e-01
   1.4769500e+00   6.0934731e+00   1.0772999e+00   9.7730004e-01   1.0772999e+00   9.7730004e-01   1.0772999e+00   9.7730004e-01
   1.4759500e+00   6.0890440e+00   1.0772798e+00   9.7727531e-01   1.0772798e+00   9.7727531e-01   1.0772798e+00   9.7727531e-01
   1.4749500e+00   6.0846052e+00   1.0772500e+00   9.7725141e-01   1.0772500e+00   9.7725141e-01   1.0772500e+00   9.7725141e-01
   1.4739500e+00   6.0801752e+00   1.0772291e+00   9.7722769e-01   1.0772291e+00   9.7722769e-01   1.0772291e+00   9.7722769e-01
   1.4729500e+00   6.0757419e+00   1.0772040e+00   9.7720344e-01   1.0772040e+00   9.7720344e-01   1.0772040e+00   9.7720344e-01
   1.4719500e+00   6.0713066e+00   1.0771783e+00   9.7717936e-01   1.0771783e+00   9.7717936e-01   1.0771783e+00   9.7717936e-01
   1.4709500e+00   6.0668717e+00   1.0771531e+00   9.7715491e-01   1.0771531e+00   9.7715491e-01   1.0771531e+00   9.7715491e-01
   1.4699500e+00   6.0624375e+00   1.0771299e+00   9.7713067e-01   1.0771299e+00   9.7713067e-01   1.0771299e+00   9.7713067e-01
   1.4689500e+00   6.0580028e+00   1.0771100e+00   9.7710611e-01   1.0771100e+00   9.7710611e-01   1.0771100e+00   9.7710611e-01
   1.4679500e+00   6.0535715e+00   1.0770799e+00   9.7708208e-01   1.0770799e+00   9.7708208e-01   1.0770799e+00   9.7708208e-01
   1.4669500e+00   6.0491337e+00   1.0770599e+00   9.7705770e-01   1.0770599e+00   9.7705770e-01   1.0770599e+00   9.7705770e-01
   1.4659500e+00   6.0447034e+00   1.0770368e+00   9.7703302e-01   1.0770368e+00   9.7703302e-01   1.0770368e+00   9.7703302e-01
   1.4649500e+00   6.0402648e+00   1.0770096e+00   9.7700820e-01   1.0770096e+00   9.7700820e-01   1.0770096e+00   9.7700820e-01
   1.4639500e+00   6.0358352e+00   1.0769850e+00   9.7698339e-01   1.0769850e+00   9.7698339e-01   1.0769850e+00   9.7698339e-01
   1.4629500e+00   6.0313606e+00   1.0769588e+00   9.7695856e-01   1.0769588e+00   9.7695856e-01   1.0769588e+00   9.7695856e-01
   1.4619500e+00   6.0269230e+00   1.0769336e+00   9.7693373e-01   1.0769336e+00   9.7693373e-01   1.0769336e+00   9.7693373e-01
   1.4609500e+00   6.0224919e+00   1.0769077e+00   9.7690909e-01   1.0769077e+00   9.7690909e-01   1.0769077e+00   9.7690909e-01
   1.4599500e+00   6.0180548e+00   1.0768826e+00   9.7688437e-01   1.0768826e+00   9.7688437e-01   1.0768826e+00   9.7688437e-01
   1.4589500e+00   6.0136228e+00   1.0768598e+00   9.7685938e-01   1.0768598e+00   9.7685938e-01   1.0768598e+00   9.7685938e-01
   1.4579500e+00   6.0091889e+00   1.0768319e+00   9.7683491e-01   1.0768319e+00   9.7683491e-01   1.0768319e+00   9.7683491e-01
   1.4569500e+00   6.0047535e+00   1.0768099e+00   9.7680982e-01   1.0768099e+00   9.7680982e-01   1.0768099e+00   9.7680982e-01
   1.4559500e+00   6.0003193e+00   1.0767807e+00   9.7678456e-01   1.0767807e+00   9.7678456e-01   1.0767807e+00   9.7678456e-01
   1.4549500e+00   5.9958844e+00   1.0767600e+00   9.7675926e-01   1.0767600e+00   9.7675926e-01   1.0767600e+00   9.7675926e-01
   1.4539500e+00   5.9914512e+00   1.0767304e+00   9.7673405e-01   1.0767304e+00   9.7673405e-01   1.0767304e+00   9.7673405e-01
   1.4529500e+00   5.9869697e+00   1.0767100e+00   9.7670837e-01   1.0767100e+00   9.7670837e-01   1.0767100e+00   9.7670837e-01
   1.4519500e+00   5.9825378e+00   1.0766800e+00   9.7668331e-01   1.0766800e+00   9.7668331e-01   1.0766800e+00   9.7668331e-01
   1.4509500e+00   5.9781084e+00   1.0766601e+00   9.7665783e-01   1.0766601e+00   9.7665783e-01   1.0766601e+00   9.7665783e-01
   1.4499500e+00   5.9736693e+00   1.0766300e+00   9.7663260e-01   1.0766300e+00   9.7663260e-01   1.0766300e+00   9.7663260e-01
   1.4489500e+00   5.9692404e+00   1.0766100e+00   9.7660743e-01   1.0766100e+00   9.7660743e-01   1.0766100e+00   9.7660743e-01
   1.4479500e+00   5.9648012e+00   1.0765800e+00   9.7658219e-01   1.0765800e+00   9.7658219e-01   1.0765800e+00   9.7658219e-01
   1.4469500e+00   5.9603733e+00   1.0765600e+00   9.7655669e-01   1.0765600e+00   9.7655669e-01   1.0765600e+00   9.7655669e-01
   1.4459500e+00   5.9558891e+00   1.0765299e+00   9.7653016e-01   1.0765299e+00   9.7653016e-01   1.0765299e+00   9.7653016e-01
   1.4449500e+00   5.9514594e+00   1.0765005e+00   9.7650495e-01   1.0765005e+00   9.7650495e-01   1.0765005e+00   9.7650495e-01
   1.4439500e+00   5.9470263e+00   1.0764801e+00   9.7647927e-01   1.0764801e+00   9.7647927e-01   1.0764801e+00   9.7647927e-01
   1.4429500e+00   5.9425906e+00   1.0764501e+00   9.7645349e-01   1.0764501e+00   9.7645349e-01   1.0764501e+00   9.7645349e-01
   1.4419500e+00   5.9381573e+00   1.0764299e+00   9.7642710e-01   1.0764299e+00   9.7642710e-01   1.0764299e+00   9.7642710e-01
   1.4409500e+00   5.9336775e+00   1.0764000e+00   9.7640169e-01   1.0764000e+00   9.7640169e-01   1.0764000e+00   9.7640169e-01
   1.4399500e+00   5.9292426e+00   1.0763716e+00   9.7637533e-01   1.0763716e+00   9.7637533e-01   1.0763716e+00   9.7637533e-01
   1.4389500e+00   5.9248082e+00   1.0763498e+00   9.7634943e-01   1.0763498e+00   9.7634943e-01   1.0763498e+00   9.7634943e-01
   1.4379500e+00   5.9203738e+00   1.0763215e+00   9.7632369e-01   1.0763215e+00   9.7632369e-01   1.0763215e+00   9.7632369e-01
   1.4369500e+00   5.9159427e+00   1.0762950e+00   9.7629764e-01   1.0762950e+00   9.7629764e-01   1.0762950e+00   9.7629764e-01
   1.4359500e+00   5.9114604e+00   1.0762706e+00   9.7627100e-01   1.0762706e+00   9.7627100e-01   1.0762706e+00   9.7627100e-01
   1.4349500e+00   5.9070254e+00   1.0762445e+00   9.7624473e-01   1.0762445e+00   9.7624473e-01   1.0762445e+00   9.7624473e-01
   1.4339500e+00   5.9025922e+00   1.0762189e+00   9.7621846e-01   1.0762189e+00   9.7621846e-01   1.0762189e+00   9.7621846e-01
   1.4329500e+00   5.8981550e+00   1.0761945e+00   9.7619223e-01   1.0761945e+00   9.7619223e-01   1.0761945e+00   9.7619223e-01
   1.4319500e+00   5.8936795e+00   1.0761683e+00   9.7616572e-01   1.0761683e+00   9.7616572e-01   1.0761683e+00   9.7616572e-01
   1.4309500e+00   5.8892422e+00   1.0761401e+00   9.7613829e-01   1.0761401e+00   9.7613829e-01   1.0761401e+00   9.7613829e-01
   1.4299500e+00   5.8848114e+00   1.0761100e+00   9.7611209e-01   1.0761100e+00   9.7611209e-01   1.0761100e+00   9.7611209e-01
   1.4289500e+00   5.8803734e+00   1.0760810e+00   9.7608582e-01   1.0760810e+00   9.7608582e-01   1.0760810e+00   9.7608582e-01
   1.4279500e+00   5.8758990e+00   1.0760599e+00   9.7605870e-01   1.0760599e+00   9.7605870e-01   1.0760599e+00   9.7605870e-01
   1.4269500e+00   5.8714698e+00   1.0760306e+00   9.7603202e-01   1.0760306e+00   9.7603202e-01   1.0760306e+00   9.7603202e-01
   1.4259500e+00   5.8670310e+00   1.0760045e+00   9.7600581e-01   1.0760045e+00   9.7600581e-01   1.0760045e+00   9.7600581e-01
   1.4249500e+00   5.8625554e+00   1.0759785e+00   9.7597815e-01   1.0759785e+00   9.7597815e-01   1.0759785e+00   9.7597815e-01
   1.4239500e+00   5.8581188e+00   1.0759540e+00   9.7595083e-01   1.0759540e+00   9.7595083e-01   1.0759540e+00   9.7595083e-01
   1.4229500e+00   5.8536881e+00   1.0759284e+00   9.7592463e-01   1.0759284e+00   9.7592463e-01   1.0759284e+00   9.7592463e-01
   1.4219500e+00   5.8492531e+00   1.0759000e+00   9.7589739e-01   1.0759000e+00   9.7589739e-01   1.0759000e+00   9.7589739e-01
   1.4209500e+00   5.8447746e+00   1.0758698e+00   9.7586981e-01   1.0758698e+00   9.7586981e-01   1.0758698e+00   9.7586981e-01
   1.4199500e+00   5.8403381e+00   1.0758411e+00   9.7584255e-01   1.0758411e+00   9.7584255e-01   1.0758411e+00   9.7584255e-01
   1.4189500e+00   5.8359093e+00   1.0758154e+00   9.7581636e-01   1.0758154e+00   9.7581636e-01   1.0758154e+00   9.7581636e-01
   1.4179500e+00   5.8314250e+00   1.0757892e+00   9.7578874e-01   1.0757892e+00   9.7578874e-01   1.0757892e+00   9.7578874e-01
   1.4169500e+00   5.8269919e+00   1.0757602e+00   9.7576086e-01   1.0757602e+00   9.7576086e-01   1.0757602e+00   9.7576086e-01
   1.4159500e+00   5.8225498e+00   1.0757301e+00   9.7573313e-01   1.0757301e+00   9.7573313e-01   1.0757301e+00   9.7573313e-01
   1.4149500e+00   5.8180780e+00   1.0757020e+00   9.7570564e-01   1.0757020e+00   9.7570564e-01   1.0757020e+00   9.7570564e-01
   1.4139500e+00   5.8136429e+00   1.0756766e+00   9.7567835e-01   1.0756766e+00   9.7567835e-01   1.0756766e+00   9.7567835e-01
   1.4129500e+00   5.8091624e+00   1.0756517e+00   9.7565082e-01   1.0756517e+00   9.7565082e-01   1.0756517e+00   9.7565082e-01
   1.4119500e+00   5.8047292e+00   1.0756268e+00   9.7562246e-01   1.0756268e+00   9.7562246e-01   1.0756268e+00   9.7562246e-01
   1.4109500e+00   5.8002952e+00   1.0755906e+00   9.7559527e-01   1.0755906e+00   9.7559527e-01   1.0755906e+00   9.7559527e-01
   1.4099500e+00   5.7958157e+00   1.0755636e+00   9.7556717e-01   1.0755636e+00   9.7556717e-01   1.0755636e+00   9.7556717e-01
   1.4089500e+00   5.7913809e+00   1.0755388e+00   9.7553944e-01   1.0755388e+00   9.7553944e-01   1.0755388e+00   9.7553944e-01
   1.4079500e+00   5.7869167e+00   1.0755141e+00   9.7551093e-01   1.0755141e+00   9.7551093e-01   1.0755141e+00   9.7551093e-01
   1.4069500e+00   5.7824677e+00   1.0754800e+00   9.7548372e-01   1.0754800e+00   9.7548372e-01   1.0754800e+00   9.7548372e-01
   1.4059500e+00   5.7780328e+00   1.0754516e+00   9.7545534e-01   1.0754516e+00   9.7545534e-01   1.0754516e+00   9.7545534e-01
   1.4049500e+00   5.7735539e+00   1.0754256e+00   9.7542682e-01   1.0754256e+00   9.7542682e-01   1.0754256e+00   9.7542682e-01
   1.4039500e+00   5.7691197e+00   1.0753998e+00   9.7539852e-01   1.0753998e+00   9.7539852e-01   1.0753998e+00   9.7539852e-01
   1.4029500e+00   5.7646365e+00   1.0753699e+00   9.7536992e-01   1.0753699e+00   9.7536992e-01   1.0753699e+00   9.7536992e-01
   1.4019500e+00   5.7602055e+00   1.0753404e+00   9.7534172e-01   1.0753404e+00   9.7534172e-01   1.0753404e+00   9.7534172e-01
   1.4009500e+00   5.7557434e+00   1.0753146e+00   9.7531320e-01   1.0753146e+00   9.7531320e-01   1.0753146e+00   9.7531320e-01
   1.3999500e+00   5.7512917e+00   1.0752886e+00   9.7528486e-01   1.0752886e+00   9.7528486e-01   1.0752886e+00   9.7528486e-01
   1.3989500e+00   5.7468605e+00   1.0752520e+00   9.7525666e-01   1.0752520e+00   9.7525666e-01   1.0752520e+00   9.7525666e-01
   1.3979500e+00   5.7423777e+00   1.0752261e+00   9.7522815e-01   1.0752261e+00   9.7522815e-01   1.0752261e+00   9.7522815e-01
   1.3969500e+00   5.7379443e+00   1.0751999e+00   9.7519893e-01   1.0751999e+00   9.7519893e-01   1.0751999e+00   9.7519893e-01
   1.3959500e+00   5.7334648e+00   1.0751700e+00   9.7517025e-01   1.0751700e+00   9.7517025e-01   1.0751700e+00   9.7517025e-01
   1.3949500e+00   5.7290315e+00   1.0751406e+00   9.7514197e-01   1.0751406e+00   9.7514197e-01   1.0751406e+00   9.7514197e-01
   1.3939500e+00   5.7245510e+00   1.0751149e+00   9.7511237e-01   1.0751149e+00   9.7511237e-01   1.0751149e+00   9.7511237e-01
   1.3929500e+00   5.7201181e+00   1.0750801e+00   9.7508406e-01   1.0750801e+00   9.7508406e-01   1.0750801e+00   9.7508406e-01
   1.3919500e+00   5.7156373e+00   1.0750520e+00   9.7505472e-01   1.0750520e+00   9.7505472e-01   1.0750520e+00   9.7505472e-01
   1.3909500e+00   5.7112050e+00   1.0750280e+00   9.7502540e-01   1.0750280e+00   9.7502540e-01   1.0750280e+00   9.7502540e-01
   1.3899500e+00   5.7067240e+00   1.0750000e+00   9.7499597e-01   1.0750000e+00   9.7499597e-01   1.0750000e+00   9.7499597e-01
   1.3889500e+00   5.7022929e+00   1.0749650e+00   9.7496715e-01   1.0749650e+00   9.7496715e-01   1.0749650e+00   9.7496715e-01
   1.3879500e+00   5.6978111e+00   1.0749396e+00   9.7493794e-01   1.0749396e+00   9.7493794e-01   1.0749396e+00   9.7493794e-01
   1.3869500e+00   5.6933502e+00   1.0749100e+00   9.7490800e-01   1.0749100e+00   9.7490800e-01   1.0749100e+00   9.7490800e-01
   1.3859500e+00   5.6888963e+00   1.0748783e+00   9.7487817e-01   1.0748783e+00   9.7487817e-01   1.0748783e+00   9.7487817e-01
   1.3849500e+00   5.6844149e+00   1.0748500e+00   9.7484890e-01   1.0748500e+00   9.7484890e-01   1.0748500e+00   9.7484890e-01
   1.3839500e+00   5.6799827e+00   1.0748166e+00   9.7481934e-01   1.0748166e+00   9.7481934e-01   1.0748166e+00   9.7481934e-01
   1.3829500e+00   5.6755043e+00   1.0747917e+00   9.7478983e-01   1.0747917e+00   9.7478983e-01   1.0747917e+00   9.7478983e-01
   1.3819500e+00   5.6710728e+00   1.0747599e+00   9.7476015e-01   1.0747599e+00   9.7476015e-01   1.0747599e+00   9.7476015e-01
   1.3809500e+00   5.6665904e+00   1.0747300e+00   9.7473001e-01   1.0747300e+00   9.7473001e-01   1.0747300e+00   9.7473001e-01
   1.3799500e+00   5.6621298e+00   1.0747000e+00   9.7470001e-01   1.0747000e+00   9.7470001e-01   1.0747000e+00   9.7470001e-01
   1.3789500e+00   5.6576764e+00   1.0746682e+00   9.7467001e-01   1.0746682e+00   9.7467001e-01   1.0746682e+00   9.7467001e-01
   1.3779500e+00   5.6531945e+00   1.0746401e+00   9.7463988e-01   1.0746401e+00   9.7463988e-01   1.0746401e+00   9.7463988e-01
   1.3769500e+00   5.6487658e+00   1.0746099e+00   9.7461012e-01   1.0746099e+00   9.7461012e-01   1.0746099e+00   9.7461012e-01
   1.3759500e+00   5.6442837e+00   1.0745817e+00   9.7457979e-01   1.0745817e+00   9.7457979e-01   1.0745817e+00   9.7457979e-01
   1.3749500e+00   5.6398010e+00   1.0745499e+00   9.7454924e-01   1.0745499e+00   9.7454924e-01   1.0745499e+00   9.7454924e-01
   1.3739500e+00   5.6353692e+00   1.0745200e+00   9.7451901e-01   1.0745200e+00   9.7451901e-01   1.0745200e+00   9.7451901e-01
   1.3729500e+00   5.6308925e+00   1.0744900e+00   9.7448847e-01   1.0744900e+00   9.7448847e-01   1.0744900e+00   9.7448847e-01
   1.3719500e+00   5.6264497e+00   1.0744583e+00   9.7445796e-01   1.0744583e+00   9.7445796e-01   1.0744583e+00   9.7445796e-01
   1.3709500e+00   5.6219748e+00   1.0744301e+00   9.7442762e-01   1.0744301e+00   9.7442762e-01   1.0744301e+00   9.7442762e-01
   1.3699500e+00   5.6174992e+00   1.0743961e+00   9.7439675e-01   1.0743961e+00   9.7439675e-01   1.0743961e+00   9.7439675e-01
   1.3689500e+00   5.6130228e+00   1.0743699e+00   9.7436566e-01   1.0743699e+00   9.7436566e-01   1.0743699e+00   9.7436566e-01
   1.3679500e+00   5.6085848e+00   1.0743354e+00   9.7433525e-01   1.0743354e+00   9.7433525e-01   1.0743354e+00   9.7433525e-01
   1.3669500e+00   5.6041049e+00   1.0743003e+00   9.7430464e-01   1.0743003e+00   9.7430464e-01   1.0743003e+00   9.7430464e-01
   1.3659500e+00   5.5996395e+00   1.0742746e+00   9.7427372e-01   1.0742746e+00   9.7427372e-01   1.0742746e+00   9.7427372e-01
   1.3649500e+00   5.5951943e+00   1.0742399e+00   9.7424279e-01   1.0742399e+00   9.7424279e-01   1.0742399e+00   9.7424279e-01
   1.3639500e+00   5.5907107e+00   1.0742129e+00   9.7421139e-01   1.0742129e+00   9.7421139e-01   1.0742129e+00   9.7421139e-01
   1.3629500e+00   5.5862278e+00   1.0741799e+00   9.7417982e-01   1.0741799e+00   9.7417982e-01   1.0741799e+00   9.7417982e-01
   1.3619500e+00   5.5817984e+00   1.0741512e+00   9.7414862e-01   1.0741512e+00   9.7414862e-01   1.0741512e+00   9.7414862e-01
   1.3609500e+00   5.5773144e+00   1.0741141e+00   9.7411747e-01   1.0741141e+00   9.7411747e-01   1.0741141e+00   9.7411747e-01
   1.3599500e+00   5.5728321e+00   1.0740892e+00   9.7408546e-01   1.0740892e+00   9.7408546e-01   1.0740892e+00   9.7408546e-01
   1.3589500e+00   5.5683554e+00   1.0740523e+00   9.7405421e-01   1.0740523e+00   9.7405421e-01   1.0740523e+00   9.7405421e-01
   1.3579500e+00   5.5639091e+00   1.0740200e+00   9.7402256e-01   1.0740200e+00   9.7402256e-01   1.0740200e+00   9.7402256e-01
   1.3569500e+00   5.5594376e+00   1.0739923e+00   9.7399129e-01   1.0739923e+00   9.7399129e-01   1.0739923e+00   9.7399129e-01
   1.3559500e+00   5.5549583e+00   1.0739599e+00   9.7395913e-01   1.0739599e+00   9.7395913e-01   1.0739599e+00   9.7395913e-01
   1.3549500e+00   5.5504800e+00   1.0739296e+00   9.7392701e-01   1.0739296e+00   9.7392701e-01   1.0739296e+00   9.7392701e-01
   1.3539500e+00   5.5460198e+00   1.0738934e+00   9.7389491e-01   1.0738934e+00   9.7389491e-01   1.0738934e+00   9.7389491e-01
   1.3529500e+00   5.5415594e+00   1.0738601e+00   9.7386397e-01   1.0738601e+00   9.7386397e-01   1.0738601e+00   9.7386397e-01
   1.3519500e+00   5.5370870e+00   1.0738334e+00   9.7383190e-01   1.0738334e+00   9.7383190e-01   1.0738334e+00   9.7383190e-01
   1.3509500e+00   5.5326083e+00   1.0737961e+00   9.7379879e-01   1.0737961e+00   9.7379879e-01   1.0737961e+00   9.7379879e-01
   1.3499500e+00   5.5281278e+00   1.0737699e+00   9.7376665e-01   1.0737699e+00   9.7376665e-01   1.0737699e+00   9.7376665e-01
   1.3489500e+00   5.5236462e+00   1.0737350e+00   9.7373447e-01   1.0737350e+00   9.7373447e-01   1.0737350e+00   9.7373447e-01
   1.3479500e+00   5.5192118e+00   1.0737002e+00   9.7370268e-01   1.0737002e+00   9.7370268e-01   1.0737002e+00   9.7370268e-01
   1.3469500e+00   5.5147411e+00   1.0736702e+00   9.7366961e-01   1.0736702e+00   9.7366961e-01   1.0736702e+00   9.7366961e-01
   1.3459500e+00   5.5102606e+00   1.0736378e+00   9.7363742e-01   1.0736378e+00   9.7363742e-01   1.0736378e+00   9.7363742e-01
   1.3449500e+00   5.5057763e+00   1.0736013e+00   9.7360429e-01   1.0736013e+00   9.7360429e-01   1.0736013e+00   9.7360429e-01
   1.3439500e+00   5.5012939e+00   1.0735699e+00   9.7357222e-01   1.0735699e+00   9.7357222e-01   1.0735699e+00   9.7357222e-01
   1.3429500e+00   5.4968189e+00   1.0735402e+00   9.7353899e-01   1.0735402e+00   9.7353899e-01   1.0735402e+00   9.7353899e-01
   1.3419500e+00   5.4923332e+00   1.0735032e+00   9.7350586e-01   1.0735032e+00   9.7350586e-01   1.0735032e+00   9.7350586e-01
   1.3409500e+00   5.4878520e+00   1.0734699e+00   9.7347274e-01   1.0734699e+00   9.7347274e-01   1.0734699e+00   9.7347274e-01
   1.3399500e+00   5.4833826e+00   1.0734429e+00   9.7343964e-01   1.0734429e+00   9.7343964e-01   1.0734429e+00   9.7343964e-01
   1.3389500e+00   5.4789270e+00   1.0734067e+00   9.7340668e-01   1.0734067e+00   9.7340668e-01   1.0734067e+00   9.7340668e-01
   1.3379500e+00   5.4744599e+00   1.0733708e+00   9.7337365e-01   1.0733708e+00   9.7337365e-01   1.0733708e+00   9.7337365e-01
   1.3369500e+00   5.4699839e+00   1.0733401e+00   9.7334062e-01   1.0733401e+00   9.7334062e-01   1.0733401e+00   9.7334062e-01
   1.3359500e+00   5.4655021e+00   1.0733093e+00   9.7330637e-01   1.0733093e+00   9.7330637e-01   1.0733093e+00   9.7330637e-01
   1.3349500e+00   5.4610214e+00   1.0732731e+00   9.7327316e-01   1.0732731e+00   9.7327316e-01   1.0732731e+00   9.7327316e-01
   1.3339500e+00   5.4565457e+00   1.0732367e+00   9.7323983e-01   1.0732367e+00   9.7323983e-01   1.0732367e+00   9.7323983e-01
   1.3329500e+00   5.4520626e+00   1.0732011e+00   9.7320590e-01   1.0732011e+00   9.7320590e-01   1.0732011e+00   9.7320590e-01
   1.3319500e+00   5.4475851e+00   1.0731762e+00   9.7317236e-01   1.0731762e+00   9.7317236e-01   1.0731762e+00   9.7317236e-01
   1.3309500e+00   5.4431066e+00   1.0731397e+00   9.7313861e-01   1.0731397e+00   9.7313861e-01   1.0731397e+00   9.7313861e-01
   1.3299500e+00   5.4386224e+00   1.0731036e+00   9.7310462e-01   1.0731036e+00   9.7310462e-01   1.0731036e+00   9.7310462e-01
   1.3289500e+00   5.4341393e+00   1.0730673e+00   9.7307046e-01   1.0730673e+00   9.7307046e-01   1.0730673e+00   9.7307046e-01
   1.3279500e+00   5.4296670e+00   1.0730314e+00   9.7303626e-01   1.0730314e+00   9.7303626e-01   1.0730314e+00   9.7303626e-01
   1.3269500e+00   5.4251827e+00   1.0729999e+00   9.7300224e-01   1.0729999e+00   9.7300224e-01   1.0729999e+00   9.7300224e-01
   1.3259500e+00   5.4207017e+00   1.0729702e+00   9.7296793e-01   1.0729702e+00   9.7296793e-01   1.0729702e+00   9.7296793e-01
   1.3249500e+00   5.4162239e+00   1.0729341e+00   9.7293331e-01   1.0729341e+00   9.7293331e-01   1.0729341e+00   9.7293331e-01
   1.3239500e+00   5.4117437e+00   1.0728978e+00   9.7289872e-01   1.0728978e+00   9.7289872e-01   1.0728978e+00   9.7289872e-01
   1.3229500e+00   5.4072653e+00   1.0728623e+00   9.7286378e-01   1.0728623e+00   9.7286378e-01   1.0728623e+00   9.7286378e-01
   1.3219500e+00   5.4027674e+00   1.0728255e+00   9.7282934e-01   1.0728255e+00   9.7282934e-01   1.0728255e+00   9.7282934e-01
   1.3209500e+00   5.3983032e+00   1.0727906e+00   9.7279437e-01   1.0727906e+00   9.7279437e-01   1.0727906e+00   9.7279437e-01
   1.3199500e+00   5.3937960e+00   1.0727600e+00   9.7275999e-01   1.0727600e+00   9.7275999e-01   1.0727600e+00   9.7275999e-01
   1.3189500e+00   5.3893007e+00   1.0727286e+00   9.7272447e-01   1.0727286e+00   9.7272447e-01   1.0727286e+00   9.7272447e-01
   1.3179500e+00   5.3848185e+00   1.0726928e+00   9.7268988e-01   1.0726928e+00   9.7268988e-01   1.0726928e+00   9.7268988e-01
   1.3169500e+00   5.3803381e+00   1.0726562e+00   9.7265446e-01   1.0726562e+00   9.7265446e-01   1.0726562e+00   9.7265446e-01
   1.3159500e+00   5.3758536e+00   1.0726208e+00   9.7261936e-01   1.0726208e+00   9.7261936e-01   1.0726208e+00   9.7261936e-01
   1.3149500e+00   5.3713748e+00   1.0725845e+00   9.7258421e-01   1.0725845e+00   9.7258421e-01   1.0725845e+00   9.7258421e-01
   1.3139500e+00   5.3668981e+00   1.0725488e+00   9.7254893e-01   1.0725488e+00   9.7254893e-01   1.0725488e+00   9.7254893e-01
   1.3129500e+00   5.3624204e+00   1.0725127e+00   9.7251319e-01   1.0725127e+00   9.7251319e-01   1.0725127e+00   9.7251319e-01
   1.3119500e+00   5.3579240e+00   1.0724767e+00   9.7247728e-01   1.0724767e+00   9.7247728e-01   1.0724767e+00   9.7247728e-01
   1.3109500e+00   5.3534171e+00   1.0724404e+00   9.7244142e-01   1.0724404e+00   9.7244142e-01   1.0724404e+00   9.7244142e-01
   1.3099500e+00   5.3489314e+00   1.0724047e+00   9.7240555e-01   1.0724047e+00   9.7240555e-01   1.0724047e+00   9.7240555e-01
   1.3089500e+00   5.3444588e+00   1.0723683e+00   9.7236987e-01   1.0723683e+00   9.7236987e-01   1.0723683e+00   9.7236987e-01
   1.3079500e+00   5.3399777e+00   1.0723328e+00   9.7233420e-01   1.0723328e+00   9.7233420e-01   1.0723328e+00   9.7233420e-01
   1.3069500e+00   5.3354772e+00   1.0722967e+00   9.7229835e-01   1.0722967e+00   9.7229835e-01   1.0722967e+00   9.7229835e-01
   1.3059500e+00   5.3309684e+00   1.0722603e+00   9.7226139e-01   1.0722603e+00   9.7226139e-01   1.0722603e+00   9.7226139e-01
   1.3049500e+00   5.3264855e+00   1.0722247e+00   9.7222563e-01   1.0722247e+00   9.7222563e-01   1.0722247e+00   9.7222563e-01
   1.3039500e+00   5.3220081e+00   1.0721888e+00   9.7218894e-01   1.0721888e+00   9.7218894e-01   1.0721888e+00   9.7218894e-01
   1.3029500e+00   5.3174938e+00   1.0721523e+00   9.7215295e-01   1.0721523e+00   9.7215295e-01   1.0721523e+00   9.7215295e-01
   1.3019500e+00   5.3130012e+00   1.0721162e+00   9.7211604e-01   1.0721162e+00   9.7211604e-01   1.0721162e+00   9.7211604e-01
   1.3009500e+00   5.3085231e+00   1.0720807e+00   9.7207934e-01   1.0720807e+00   9.7207934e-01   1.0720807e+00   9.7207934e-01
   1.2999500e+00   5.3040448e+00   1.0720454e+00   9.7204264e-01   1.0720454e+00   9.7204264e-01   1.0720454e+00   9.7204264e-01
   1.2989500e+00   5.2995513e+00   1.0720089e+00   9.7200583e-01   1.0720089e+00   9.7200583e-01   1.0720089e+00   9.7200583e-01
   1.2979500e+00   5.2950298e+00   1.0719700e+00   9.7196879e-01   1.0719700e+00   9.7196879e-01   1.0719700e+00   9.7196879e-01
   1.2969500e+00   5.2905565e+00   1.0719300e+00   9.7193174e-01   1.0719300e+00   9.7193174e-01   1.0719300e+00   9.7193174e-01
   1.2959500e+00   5.2860738e+00   1.0718906e+00   9.7189438e-01   1.0718906e+00   9.7189438e-01   1.0718906e+00   9.7189438e-01
   1.2949500e+00   5.2815478e+00   1.0718532e+00   9.7185722e-01   1.0718532e+00   9.7185722e-01   1.0718532e+00   9.7185722e-01
   1.2939500e+00   5.2770744e+00   1.0718183e+00   9.7181958e-01   1.0718183e+00   9.7181958e-01   1.0718183e+00   9.7181958e-01
   1.2929500e+00   5.2725547e+00   1.0717818e+00   9.7178172e-01   1.0717818e+00   9.7178172e-01   1.0717818e+00   9.7178172e-01
   1.2919500e+00   5.2680587e+00   1.0717458e+00   9.7174477e-01   1.0717458e+00   9.7174477e-01   1.0717458e+00   9.7174477e-01
   1.2909500e+00   5.2635789e+00   1.0717102e+00   9.7170699e-01   1.0717102e+00   9.7170699e-01   1.0717102e+00   9.7170699e-01
   1.2899500e+00   5.2590722e+00   1.0716701e+00   9.7166903e-01   1.0716701e+00   9.7166903e-01   1.0716701e+00   9.7166903e-01
   1.2889500e+00   5.2545792e+00   1.0716272e+00   9.7163126e-01   1.0716272e+00   9.7163126e-01   1.0716272e+00   9.7163126e-01
   1.2879500e+00   5.2501006e+00   1.0715918e+00   9.7159352e-01   1.0715918e+00   9.7159352e-01   1.0715918e+00   9.7159352e-01
   1.2869500e+00   5.2455713e+00   1.0715554e+00   9.7155487e-01   1.0715554e+00   9.7155487e-01   1.0715554e+00   9.7155487e-01
   1.2859500e+00   5.2410923e+00   1.0715196e+00   9.7151665e-01   1.0715196e+00   9.7151665e-01   1.0715196e+00   9.7151665e-01
   1.2849500e+00   5.2365829e+00   1.0714801e+00   9.7147799e-01   1.0714801e+00   9.7147799e-01   1.0714801e+00   9.7147799e-01
   1.2839500e+00   5.2320882e+00   1.0714367e+00   9.7143990e-01   1.0714367e+00   9.7143990e-01   1.0714367e+00   9.7143990e-01
   1.2829500e+00   5.2275641e+00   1.0714010e+00   9.7140090e-01   1.0714010e+00   9.7140090e-01   1.0714010e+00   9.7140090e-01
   1.2819500e+00   5.2230844e+00   1.0713649e+00   9.7136255e-01   1.0713649e+00   9.7136255e-01   1.0713649e+00   9.7136255e-01
   1.2809500e+00   5.2185551e+00   1.0713201e+00   9.7132373e-01   1.0713201e+00   9.7132373e-01   1.0713201e+00   9.7132373e-01
   1.2799500e+00   5.2140719e+00   1.0712828e+00   9.7128525e-01   1.0712828e+00   9.7128525e-01   1.0712828e+00   9.7128525e-01
   1.2789500e+00   5.2095773e+00   1.0712466e+00   9.7124599e-01   1.0712466e+00   9.7124599e-01   1.0712466e+00   9.7124599e-01
   1.2779500e+00   5.2050641e+00   1.0712098e+00   9.7120646e-01   1.0712098e+00   9.7120646e-01   1.0712098e+00   9.7120646e-01
   1.2769500e+00   5.2005589e+00   1.0711635e+00   9.7116741e-01   1.0711635e+00   9.7116741e-01   1.0711635e+00   9.7116741e-01
   1.2759500e+00   5.1960636e+00   1.0711282e+00   9.7112839e-01   1.0711282e+00   9.7112839e-01   1.0711282e+00   9.7112839e-01
   1.2749500e+00   5.1915472e+00   1.0710923e+00   9.7108874e-01   1.0710923e+00   9.7108874e-01   1.0710923e+00   9.7108874e-01
   1.2739500e+00   5.1870642e+00   1.0710452e+00   9.7104936e-01   1.0710452e+00   9.7104936e-01   1.0710452e+00   9.7104936e-01
   1.2729500e+00   5.1825361e+00   1.0710095e+00   9.7100959e-01   1.0710095e+00   9.7100959e-01   1.0710095e+00   9.7100959e-01
   1.2719500e+00   5.1780571e+00   1.0709744e+00   9.7096995e-01   1.0709744e+00   9.7096995e-01   1.0709744e+00   9.7096995e-01
   1.2709500e+00   5.1735251e+00   1.0709274e+00   9.7092951e-01   1.0709274e+00   9.7092951e-01   1.0709274e+00   9.7092951e-01
   1.2699500e+00   5.1690042e+00   1.0708909e+00   9.7088973e-01   1.0708909e+00   9.7088973e-01   1.0708909e+00   9.7088973e-01
   1.2689500e+00   5.1645255e+00   1.0708501e+00   9.7084943e-01   1.0708501e+00   9.7084943e-01   1.0708501e+00   9.7084943e-01
   1.2679500e+00   5.1599954e+00   1.0708086e+00   9.7080980e-01   1.0708086e+00   9.7080980e-01   1.0708086e+00   9.7080980e-01
   1.2669500e+00   5.1554815e+00   1.0707729e+00   9.7076922e-01   1.0707729e+00   9.7076922e-01   1.0707729e+00   9.7076922e-01
   1.2659500e+00   5.1509911e+00   1.0707265e+00   9.7072873e-01   1.0707265e+00   9.7072873e-01   1.0707265e+00   9.7072873e-01
   1.2649500e+00   5.1464624e+00   1.0706900e+00   9.7068802e-01   1.0706900e+00   9.7068802e-01   1.0706900e+00   9.7068802e-01
   1.2639500e+00   5.1419544e+00   1.0706439e+00   9.7064750e-01   1.0706439e+00   9.7064750e-01   1.0706439e+00   9.7064750e-01
   1.2629500e+00   5.1374608e+00   1.0706078e+00   9.7060620e-01   1.0706078e+00   9.7060620e-01   1.0706078e+00   9.7060620e-01
   1.2619500e+00   5.1329391e+00   1.0705612e+00   9.7056530e-01   1.0705612e+00   9.7056530e-01   1.0705612e+00   9.7056530e-01
   1.2609500e+00   5.1284282e+00   1.0705253e+00   9.7052472e-01   1.0705253e+00   9.7052472e-01   1.0705253e+00   9.7052472e-01
   1.2599500e+00   5.1239173e+00   1.0704801e+00   9.7048316e-01   1.0704801e+00   9.7048316e-01   1.0704801e+00   9.7048316e-01
   1.2589500e+00   5.1193944e+00   1.0704427e+00   9.7044145e-01   1.0704427e+00   9.7044145e-01   1.0704427e+00   9.7044145e-01
   1.2579500e+00   5.1148705e+00   1.0703956e+00   9.7040072e-01   1.0703956e+00   9.7040072e-01   1.0703956e+00   9.7040072e-01
   1.2569500e+00   5.1103935e+00   1.0703604e+00   9.7035943e-01   1.0703604e+00   9.7035943e-01   1.0703604e+00   9.7035943e-01
   1.2559500e+00   5.1058715e+00   1.0703142e+00   9.7031775e-01   1.0703142e+00   9.7031775e-01   1.0703142e+00   9.7031775e-01
   1.2549500e+00   5.1013423e+00   1.0702777e+00   9.7027493e-01   1.0702777e+00   9.7027493e-01   1.0702777e+00   9.7027493e-01
   1.2539500e+00   5.0968211e+00   1.0702314e+00   9.7023330e-01   1.0702314e+00   9.7023330e-01   1.0702314e+00   9.7023330e-01
   1.2529500e+00   5.0923140e+00   1.0701959e+00   9.7019172e-01   1.0701959e+00   9.7019172e-01   1.0701959e+00   9.7019172e-01
   1.2519500e+00   5.0878060e+00   1.0701491e+00   9.7014912e-01   1.0701491e+00   9.7014912e-01   1.0701491e+00   9.7014912e-01
   1.2509500e+00   5.0832803e+00   1.0701020e+00   9.7010755e-01   1.0701020e+00   9.7010755e-01   1.0701020e+00   9.7010755e-01
   1.2499500e+00   5.0787567e+00   1.0700664e+00   9.7006473e-01   1.0700664e+00   9.7006473e-01   1.0700664e+00   9.7006473e-01
   1.2489500e+00   5.0742303e+00   1.0700200e+00   9.7002202e-01   1.0700200e+00   9.7002202e-01   1.0700200e+00   9.7002202e-01
   1.2479500e+00   5.0697034e+00   1.0699844e+00   9.6997925e-01   1.0699844e+00   9.6997925e-01   1.0699844e+00   9.6997925e-01
   1.2469500e+00   5.0651721e+00   1.0699372e+00   9.6993657e-01   1.0699372e+00   9.6993657e-01   1.0699372e+00   9.6993657e-01
   1.2459500e+00   5.0606550e+00   1.0698910e+00   9.6989386e-01   1.0698910e+00   9.6989386e-01   1.0698910e+00   9.6989386e-01
   1.2449500e+00   5.0561453e+00   1.0698555e+00   9.6985022e-01   1.0698555e+00   9.6985022e-01   1.0698555e+00   9.6985022e-01
   1.2439500e+00   5.0516395e+00   1.0698086e+00   9.6980774e-01   1.0698086e+00   9.6980774e-01   1.0698086e+00   9.6980774e-01
   1.2429500e+00   5.0470850e+00   1.0697619e+00   9.6976370e-01   1.0697619e+00   9.6976370e-01   1.0697619e+00   9.6976370e-01
   1.2419500e+00   5.0425751e+00   1.0697200e+00   9.6972072e-01   1.0697200e+00   9.6972072e-01   1.0697200e+00   9.6972072e-01
   1.2409500e+00   5.0380622e+00   1.0696795e+00   9.6967746e-01   1.0696795e+00   9.6967746e-01   1.0696795e+00   9.6967746e-01
   1.2399500e+00   5.0335466e+00   1.0696333e+00   9.6963323e-01   1.0696333e+00   9.6963323e-01   1.0696333e+00   9.6963323e-01
   1.2389500e+00   5.0290049e+00   1.0695866e+00   9.6958967e-01   1.0695866e+00   9.6958967e-01   1.0695866e+00   9.6958967e-01
   1.2379500e+00   5.0244920e+00   1.0695498e+00   9.6954549e-01   1.0695498e+00   9.6954549e-01   1.0695498e+00   9.6954549e-01
   1.2369500e+00   5.0199644e+00   1.0695041e+00   9.6950171e-01   1.0695041e+00   9.6950171e-01   1.0695041e+00   9.6950171e-01
   1.2359500e+00   5.0154263e+00   1.0694577e+00   9.6945769e-01   1.0694577e+00   9.6945769e-01   1.0694577e+00   9.6945769e-01
   1.2349500e+00   5.0109137e+00   1.0694113e+00   9.6941326e-01   1.0694113e+00   9.6941326e-01   1.0694113e+00   9.6941326e-01
   1.2339500e+00   5.0063618e+00   1.0693648e+00   9.6936827e-01   1.0693648e+00   9.6936827e-01   1.0693648e+00   9.6936827e-01
   1.2329500e+00   5.0018509e+00   1.0693288e+00   9.6932372e-01   1.0693288e+00   9.6932372e-01   1.0693288e+00   9.6932372e-01
   1.2319500e+00   4.9972970e+00   1.0692819e+00   9.6927897e-01   1.0692819e+00   9.6927897e-01   1.0692819e+00   9.6927897e-01
   1.2309500e+00   4.9927611e+00   1.0692354e+00   9.6923384e-01   1.0692354e+00   9.6923384e-01   1.0692354e+00   9.6923384e-01
   1.2299500e+00   4.9882423e+00   1.0691891e+00   9.6918912e-01   1.0691891e+00   9.6918912e-01   1.0691891e+00   9.6918912e-01
   1.2289500e+00   4.9837070e+00   1.0691427e+00   9.6914374e-01   1.0691427e+00   9.6914374e-01   1.0691427e+00   9.6914374e-01
   1.2279500e+00   4.9791826e+00   1.0690964e+00   9.6909840e-01   1.0690964e+00   9.6909840e-01   1.0690964e+00   9.6909840e-01
   1.2269500e+00   4.9746563e+00   1.0690499e+00   9.6905294e-01   1.0690499e+00   9.6905294e-01   1.0690499e+00   9.6905294e-01
   1.2259500e+00   4.9701032e+00   1.0690033e+00   9.6900730e-01   1.0690033e+00   9.6900730e-01   1.0690033e+00   9.6900730e-01
   1.2249500e+00   4.9655926e+00   1.0689571e+00   9.6896219e-01   1.0689571e+00   9.6896219e-01   1.0689571e+00   9.6896219e-01
   1.2239500e+00   4.9610388e+00   1.0689208e+00   9.6891548e-01   1.0689208e+00   9.6891548e-01   1.0689208e+00   9.6891548e-01
   1.2229500e+00   4.9565121e+00   1.0688740e+00   9.6886968e-01   1.0688740e+00   9.6886968e-01   1.0688740e+00   9.6886968e-01
   1.2219500e+00   4.9519692e+00   1.0688276e+00   9.6882361e-01   1.0688276e+00   9.6882361e-01   1.0688276e+00   9.6882361e-01
   1.2209500e+00   4.9474146e+00   1.0687809e+00   9.6877696e-01   1.0687809e+00   9.6877696e-01   1.0687809e+00   9.6877696e-01
   1.2199500e+00   4.9429064e+00   1.0687348e+00   9.6873074e-01   1.0687348e+00   9.6873074e-01   1.0687348e+00   9.6873074e-01
   1.2189500e+00   4.9383627e+00   1.0686881e+00   9.6868417e-01   1.0686881e+00   9.6868417e-01   1.0686881e+00   9.6868417e-01
   1.2179500e+00   4.9338361e+00   1.0686418e+00   9.6863784e-01   1.0686418e+00   9.6863784e-01   1.0686418e+00   9.6863784e-01
   1.2169500e+00   4.9292827e+00   1.0685952e+00   9.6859027e-01   1.0685952e+00   9.6859027e-01   1.0685952e+00   9.6859027e-01
   1.2159500e+00   4.9247368e+00   1.0685386e+00   9.6854370e-01   1.0685386e+00   9.6854370e-01   1.0685386e+00   9.6854370e-01
   1.2149500e+00   4.9202108e+00   1.0684923e+00   9.6849627e-01   1.0684923e+00   9.6849627e-01   1.0684923e+00   9.6849627e-01
   1.2139500e+00   4.9156644e+00   1.0684457e+00   9.6844871e-01   1.0684457e+00   9.6844871e-01   1.0684457e+00   9.6844871e-01
   1.2129500e+00   4.9111120e+00   1.0683991e+00   9.6840112e-01   1.0683991e+00   9.6840112e-01   1.0683991e+00   9.6840112e-01
   1.2119500e+00   4.9065852e+00   1.0683527e+00   9.6835375e-01   1.0683527e+00   9.6835375e-01   1.0683527e+00   9.6835375e-01
   1.2109500e+00   4.9020136e+00   1.0683059e+00   9.6830598e-01   1.0683059e+00   9.6830598e-01   1.0683059e+00   9.6830598e-01
   1.2099500e+00   4.8974825e+00   1.0682595e+00   9.6825754e-01   1.0682595e+00   9.6825754e-01   1.0682595e+00   9.6825754e-01
   1.2089500e+00   4.8929308e+00   1.0682129e+00   9.6820994e-01   1.0682129e+00   9.6820994e-01   1.0682129e+00   9.6820994e-01
   1.2079500e+00   4.8883872e+00   1.0681628e+00   9.6816135e-01   1.0681628e+00   9.6816135e-01   1.0681628e+00   9.6816135e-01
   1.2069500e+00   4.8838589e+00   1.0681100e+00   9.6811305e-01   1.0681100e+00   9.6811305e-01   1.0681100e+00   9.6811305e-01
   1.2059500e+00   4.8792931e+00   1.0680632e+00   9.6806446e-01   1.0680632e+00   9.6806446e-01   1.0680632e+00   9.6806446e-01
   1.2049500e+00   4.8747548e+00   1.0680167e+00   9.6801567e-01   1.0680167e+00   9.6801567e-01   1.0680167e+00   9.6801567e-01
   1.2039500e+00   4.8701932e+00   1.0679701e+00   9.6796694e-01   1.0679701e+00   9.6796694e-01   1.0679701e+00   9.6796694e-01
   1.2029500e+00   4.8656366e+00   1.0679127e+00   9.6791765e-01   1.0679127e+00   9.6791765e-01   1.0679127e+00   9.6791765e-01
   1.2019500e+00   4.8610987e+00   1.0678668e+00   9.6786844e-01   1.0678668e+00   9.6786844e-01   1.0678668e+00   9.6786844e-01
   1.2009500e+00   4.8565225e+00   1.0678200e+00   9.6781900e-01   1.0678200e+00   9.6781900e-01   1.0678200e+00   9.6781900e-01
   1.1999500e+00   4.8519960e+00   1.0677736e+00   9.6777008e-01   1.0677736e+00   9.6777008e-01   1.0677736e+00   9.6777008e-01
   1.1989500e+00   4.8474292e+00   1.0677169e+00   9.6771982e-01   1.0677169e+00   9.6771982e-01   1.0677169e+00   9.6771982e-01
   1.1979500e+00   4.8429022e+00   1.0676704e+00   9.6767053e-01   1.0676704e+00   9.6767053e-01   1.0676704e+00   9.6767053e-01
   1.1969500e+00   4.8383264e+00   1.0676236e+00   9.6761993e-01   1.0676236e+00   9.6761993e-01   1.0676236e+00   9.6761993e-01
   1.1959500e+00   4.8337906e+00   1.0675671e+00   9.6756980e-01   1.0675671e+00   9.6756980e-01   1.0675671e+00   9.6756980e-01
   1.1949500e+00   4.8292321e+00   1.0675205e+00   9.6751946e-01   1.0675205e+00   9.6751946e-01   1.0675205e+00   9.6751946e-01
   1.1939500e+00   4.8246764e+00   1.0674746e+00   9.6746923e-01   1.0674746e+00   9.6746923e-01   1.0674746e+00   9.6746923e-01
   1.1929500e+00   4.8201236e+00   1.0674172e+00   9.6741889e-01   1.0674172e+00   9.6741889e-01   1.0674172e+00   9.6741889e-01
   1.1919500e+00   4.8155621e+00   1.0673705e+00   9.6736747e-01   1.0673705e+00   9.6736747e-01   1.0673705e+00   9.6736747e-01
   1.1909500e+00   4.8109863e+00   1.0673137e+00   9.6731701e-01   1.0673137e+00   9.6731701e-01   1.0673137e+00   9.6731701e-01
   1.1899500e+00   4.8064183e+00   1.0672669e+00   9.6726550e-01   1.0672669e+00   9.6726550e-01   1.0672669e+00   9.6726550e-01
   1.1889500e+00   4.8018924e+00   1.0672101e+00   9.6721448e-01   1.0672101e+00   9.6721448e-01   1.0672101e+00   9.6721448e-01
   1.1879500e+00   4.7973152e+00   1.0671637e+00   9.6716298e-01   1.0671637e+00   9.6716298e-01   1.0671637e+00   9.6716298e-01
   1.1869500e+00   4.7927475e+00   1.0671060e+00   9.6711118e-01   1.0671060e+00   9.6711118e-01   1.0671060e+00   9.6711118e-01
   1.1859500e+00   4.7881822e+00   1.0670600e+00   9.6705904e-01   1.0670600e+00   9.6705904e-01   1.0670600e+00   9.6705904e-01
   1.1849500e+00   4.7836156e+00   1.0670027e+00   9.6700699e-01   1.0670027e+00   9.6700699e-01   1.0670027e+00   9.6700699e-01
   1.1839500e+00   4.7790642e+00   1.0669567e+00   9.6695539e-01   1.0669567e+00   9.6695539e-01   1.0669567e+00   9.6695539e-01
   1.1829500e+00   4.7745078e+00   1.0668998e+00   9.6690297e-01   1.0668998e+00   9.6690297e-01   1.0668998e+00   9.6690297e-01
   1.1819500e+00   4.7699308e+00   1.0668531e+00   9.6685059e-01   1.0668531e+00   9.6685059e-01   1.0668531e+00   9.6685059e-01
   1.1809500e+00   4.7653439e+00   1.0667961e+00   9.6679741e-01   1.0667961e+00   9.6679741e-01   1.0667961e+00   9.6679741e-01
   1.1799500e+00   4.7607835e+00   1.0667397e+00   9.6674450e-01   1.0667397e+00   9.6674450e-01   1.0667397e+00   9.6674450e-01
   1.1789500e+00   4.7562329e+00   1.0666929e+00   9.6669144e-01   1.0666929e+00   9.6669144e-01   1.0666929e+00   9.6669144e-01
   1.1779500e+00   4.7516498e+00   1.0666360e+00   9.6663808e-01   1.0666360e+00   9.6663808e-01   1.0666360e+00   9.6663808e-01
   1.1769500e+00   4.7470730e+00   1.0665880e+00   9.6658489e-01   1.0665880e+00   9.6658489e-01   1.0665880e+00   9.6658489e-01
   1.1759500e+00   4.7425165e+00   1.0665324e+00   9.6653088e-01   1.0665324e+00   9.6653088e-01   1.0665324e+00   9.6653088e-01
   1.1749500e+00   4.7379292e+00   1.0664756e+00   9.6647700e-01   1.0664756e+00   9.6647700e-01   1.0664756e+00   9.6647700e-01
   1.1739500e+00   4.7333581e+00   1.0664183e+00   9.6642336e-01   1.0664183e+00   9.6642336e-01   1.0664183e+00   9.6642336e-01
   1.1729500e+00   4.7287994e+00   1.0663719e+00   9.6636936e-01   1.0663719e+00   9.6636936e-01   1.0663719e+00   9.6636936e-01
   1.1719500e+00   4.7242153e+00   1.0663150e+00   9.6631510e-01   1.0663150e+00   9.6631510e-01   1.0663150e+00   9.6631510e-01
   1.1709500e+00   4.7196311e+00   1.0662580e+00   9.6625987e-01   1.0662580e+00   9.6625987e-01   1.0662580e+00   9.6625987e-01
   1.1699500e+00   4.7150725e+00   1.0662028e+00   9.6620567e-01   1.0662028e+00   9.6620567e-01   1.0662028e+00   9.6620567e-01
   1.1689500e+00   4.7104655e+00   1.0661550e+00   9.6615002e-01   1.0661550e+00   9.6615002e-01   1.0661550e+00   9.6615002e-01
   1.1679500e+00   4.7059191e+00   1.0660982e+00   9.6609542e-01   1.0660982e+00   9.6609542e-01   1.0660982e+00   9.6609542e-01
   1.1669500e+00   4.7013168e+00   1.0660405e+00   9.6603959e-01   1.0660405e+00   9.6603959e-01   1.0660405e+00   9.6603959e-01
   1.1659500e+00   4.6967565e+00   1.0659839e+00   9.6598461e-01   1.0659839e+00   9.6598461e-01   1.0659839e+00   9.6598461e-01
   1.1649500e+00   4.6921689e+00   1.0659269e+00   9.6592919e-01   1.0659269e+00   9.6592919e-01   1.0659269e+00   9.6592919e-01
   1.1639500e+00   4.6875890e+00   1.0658704e+00   9.6587298e-01   1.0658704e+00   9.6587298e-01   1.0658704e+00   9.6587298e-01
   1.1629500e+00   4.6829879e+00   1.0658156e+00   9.6581711e-01   1.0658156e+00   9.6581711e-01   1.0658156e+00   9.6581711e-01
   1.1619500e+00   4.6784341e+00   1.0657625e+00   9.6576147e-01   1.0657625e+00   9.6576147e-01   1.0657625e+00   9.6576147e-01
   1.1609500e+00   4.6738257e+00   1.0657079e+00   9.6570382e-01   1.0657079e+00   9.6570382e-01   1.0657079e+00   9.6570382e-01
   1.1599500e+00   4.6692615e+00   1.0656529e+00   9.6564775e-01   1.0656529e+00   9.6564775e-01   1.0656529e+00   9.6564775e-01
   1.1589500e+00   4.6646724e+00   1.0655906e+00   9.6559140e-01   1.0655906e+00   9.6559140e-01   1.0655906e+00   9.6559140e-01
   1.1579500e+00   4.6600611e+00   1.0655362e+00   9.6553369e-01   1.0655362e+00   9.6553369e-01   1.0655362e+00   9.6553369e-01
   1.1569500e+00   4.6555027e+00   1.0654816e+00   9.6547667e-01   1.0654816e+00   9.6547667e-01   1.0654816e+00   9.6547667e-01
   1.1559500e+00   4.6509032e+00   1.0654186e+00   9.6541920e-01   1.0654186e+00   9.6541920e-01   1.0654186e+00   9.6541920e-01
   1.1549500e+00   4.6462983e+00   1.0653564e+00   9.6536160e-01   1.0653564e+00   9.6536160e-01   1.0653564e+00   9.6536160e-01
   1.1539500e+00   4.6416923e+00   1.0653004e+00   9.6530307e-01   1.0653004e+00   9.6530307e-01   1.0653004e+00   9.6530307e-01
   1.1529500e+00   4.6371406e+00   1.0652428e+00   9.6524615e-01   1.0652428e+00   9.6524615e-01   1.0652428e+00   9.6524615e-01
   1.1519500e+00   4.6325309e+00   1.0651861e+00   9.6518752e-01   1.0651861e+00   9.6518752e-01   1.0651861e+00   9.6518752e-01
   1.1509500e+00   4.6279249e+00   1.0651294e+00   9.6512869e-01   1.0651294e+00   9.6512869e-01   1.0651294e+00   9.6512869e-01
   1.1499500e+00   4.6233231e+00   1.0650723e+00   9.6506949e-01   1.0650723e+00   9.6506949e-01   1.0650723e+00   9.6506949e-01
   1.1489500e+00   4.6187391e+00   1.0650100e+00   9.6501100e-01   1.0650100e+00   9.6501100e-01   1.0650100e+00   9.6501100e-01
   1.1479500e+00   4.6141657e+00   1.0649477e+00   9.6495257e-01   1.0649477e+00   9.6495257e-01   1.0649477e+00   9.6495257e-01
   1.1469500e+00   4.6095548e+00   1.0648907e+00   9.6489318e-01   1.0648907e+00   9.6489318e-01   1.0648907e+00   9.6489318e-01
   1.1459500e+00   4.6049541e+00   1.0648338e+00   9.6483288e-01   1.0648338e+00   9.6483288e-01   1.0648338e+00   9.6483288e-01
   1.1449500e+00   4.6003471e+00   1.0647734e+00   9.6477376e-01   1.0647734e+00   9.6477376e-01   1.0647734e+00   9.6477376e-01
   1.1439500e+00   4.5957423e+00   1.0647097e+00   9.6471338e-01   1.0647097e+00   9.6471338e-01   1.0647097e+00   9.6471338e-01
   1.1429500e+00   4.5911328e+00   1.0646519e+00   9.6465308e-01   1.0646519e+00   9.6465308e-01   1.0646519e+00   9.6465308e-01
   1.1419500e+00   4.5865308e+00   1.0645959e+00   9.6459277e-01   1.0645959e+00   9.6459277e-01   1.0645959e+00   9.6459277e-01
   1.1409500e+00   4.5819232e+00   1.0645277e+00   9.6453254e-01   1.0645277e+00   9.6453254e-01   1.0645277e+00   9.6453254e-01
   1.1399500e+00   4.5773232e+00   1.0644707e+00   9.6447126e-01   1.0644707e+00   9.6447126e-01   1.0644707e+00   9.6447126e-01
   1.1389500e+00   4.5727200e+00   1.0644145e+00   9.6440996e-01   1.0644145e+00   9.6440996e-01   1.0644145e+00   9.6440996e-01
   1.1379500e+00   4.5681130e+00   1.0643459e+00   9.6434868e-01   1.0643459e+00   9.6434868e-01   1.0643459e+00   9.6434868e-01
   1.1369500e+00   4.5635133e+00   1.0642888e+00   9.6428738e-01   1.0642888e+00   9.6428738e-01   1.0642888e+00   9.6428738e-01
   1.1359500e+00   4.5589025e+00   1.0642247e+00   9.6422612e-01   1.0642247e+00   9.6422612e-01   1.0642247e+00   9.6422612e-01
   1.1349500e+00   4.5543076e+00   1.0641662e+00   9.6416384e-01   1.0641662e+00   9.6416384e-01   1.0641662e+00   9.6416384e-01
   1.1339500e+00   4.5496947e+00   1.0640977e+00   9.6410155e-01   1.0640977e+00   9.6410155e-01   1.0640977e+00   9.6410155e-01
   1.1329500e+00   4.5450467e+00   1.0640403e+00   9.6403861e-01   1.0640403e+00   9.6403861e-01   1.0640403e+00   9.6403861e-01
   1.1319500e+00   4.5404363e+00   1.0639766e+00   9.6397640e-01   1.0639766e+00   9.6397640e-01   1.0639766e+00   9.6397640e-01
   1.1309500e+00   4.5358378e+00   1.0639170e+00   9.6391365e-01   1.0639170e+00   9.6391365e-01   1.0639170e+00   9.6391365e-01
   1.1299500e+00   4.5312286e+00   1.0638494e+00   9.6385065e-01   1.0638494e+00   9.6385065e-01   1.0638494e+00   9.6385065e-01
   1.1289500e+00   4.5266171e+00   1.0637835e+00   9.6378736e-01   1.0637835e+00   9.6378736e-01   1.0637835e+00   9.6378736e-01
   1.1279500e+00   4.5219700e+00   1.0637252e+00   9.6372299e-01   1.0637252e+00   9.6372299e-01   1.0637252e+00   9.6372299e-01
   1.1269500e+00   4.5173712e+00   1.0636564e+00   9.6365927e-01   1.0636564e+00   9.6365927e-01   1.0636564e+00   9.6365927e-01
   1.1259500e+00   4.5127588e+00   1.0635995e+00   9.6359592e-01   1.0635995e+00   9.6359592e-01   1.0635995e+00   9.6359592e-01
   1.1249500e+00   4.5081114e+00   1.0635330e+00   9.6353107e-01   1.0635330e+00   9.6353107e-01   1.0635330e+00   9.6353107e-01
   1.1239500e+00   4.5035021e+00   1.0634643e+00   9.6346626e-01   1.0634643e+00   9.6346626e-01   1.0634643e+00   9.6346626e-01
   1.1229500e+00   4.4988551e+00   1.0633970e+00   9.6340170e-01   1.0633970e+00   9.6340170e-01   1.0633970e+00   9.6340170e-01
   1.1219500e+00   4.4942471e+00   1.0633403e+00   9.6333669e-01   1.0633403e+00   9.6333669e-01   1.0633403e+00   9.6333669e-01
   1.1209500e+00   4.4896293e+00   1.0632740e+00   9.6327147e-01   1.0632740e+00   9.6327147e-01   1.0632740e+00   9.6327147e-01
   1.1199500e+00   4.4849891e+00   1.0632057e+00   9.6320609e-01   1.0632057e+00   9.6320609e-01   1.0632057e+00   9.6320609e-01
   1.1189500e+00   4.4803523e+00   1.0631382e+00   9.6313943e-01   1.0631382e+00   9.6313943e-01   1.0631382e+00   9.6313943e-01
   1.1179500e+00   4.4757330e+00   1.0630722e+00   9.6307333e-01   1.0630722e+00   9.6307333e-01   1.0630722e+00   9.6307333e-01
   1.1169500e+00   4.4710802e+00   1.0630065e+00   9.6300663e-01   1.0630065e+00   9.6300663e-01   1.0630065e+00   9.6300663e-01
   1.1159500e+00   4.4664758e+00   1.0629423e+00   9.6294066e-01   1.0629423e+00   9.6294066e-01   1.0629423e+00   9.6294066e-01
   1.1149500e+00   4.4618215e+00   1.0628771e+00   9.6287402e-01   1.0628771e+00   9.6287402e-01   1.0628771e+00   9.6287402e-01
   1.1139500e+00   4.4572222e+00   1.0628117e+00   9.6280701e-01   1.0628117e+00   9.6280701e-01   1.0628117e+00   9.6280701e-01
   1.1129500e+00   4.4525696e+00   1.0627376e+00   9.6273925e-01   1.0627376e+00   9.6273925e-01   1.0627376e+00   9.6273925e-01
   1.1119500e+00   4.4479175e+00   1.0626724e+00   9.6267167e-01   1.0626724e+00   9.6267167e-01   1.0626724e+00   9.6267167e-01
   1.1109500e+00   4.4432678e+00   1.0626072e+00   9.6260397e-01   1.0626072e+00   9.6260397e-01   1.0626072e+00   9.6260397e-01
   1.1099500e+00   4.4386585e+00   1.0625330e+00   9.6253598e-01   1.0625330e+00   9.6253598e-01   1.0625330e+00   9.6253598e-01
   1.1089500e+00   4.4340025e+00   1.0624675e+00   9.6246735e-01   1.0624675e+00   9.6246735e-01   1.0624675e+00   9.6246735e-01
   1.1079500e+00   4.4293576e+00   1.0623953e+00   9.6239868e-01   1.0623953e+00   9.6239868e-01   1.0623953e+00   9.6239868e-01
   1.1069500e+00   4.4246999e+00   1.0623287e+00   9.6232990e-01   1.0623287e+00   9.6232990e-01   1.0623287e+00   9.6232990e-01
   1.1059500e+00   4.4200924e+00   1.0622613e+00   9.6226089e-01   1.0622613e+00   9.6226089e-01   1.0622613e+00   9.6226089e-01
   1.1049500e+00   4.4154444e+00   1.0621947e+00   9.6219132e-01   1.0621947e+00   9.6219132e-01   1.0621947e+00   9.6219132e-01
   1.1039500e+00   4.4107906e+00   1.0621224e+00   9.6212119e-01   1.0621224e+00   9.6212119e-01   1.0621224e+00   9.6212119e-01
   1.1029500e+00   4.4061405e+00   1.0620487e+00   9.6205101e-01   1.0620487e+00   9.6205101e-01   1.0620487e+00   9.6205101e-01
   1.1019500e+00   4.4014834e+00   1.0619807e+00   9.6198040e-01   1.0619807e+00   9.6198040e-01   1.0619807e+00   9.6198040e-01
   1.1009500e+00   4.3968336e+00   1.0619134e+00   9.6191002e-01   1.0619134e+00   9.6191002e-01   1.0619134e+00   9.6191002e-01
   1.0999500e+00   4.3921795e+00   1.0618415e+00   9.6183956e-01   1.0618415e+00   9.6183956e-01   1.0618415e+00   9.6183956e-01
   1.0989500e+00   4.3875256e+00   1.0617681e+00   9.6176816e-01   1.0617681e+00   9.6176816e-01   1.0617681e+00   9.6176816e-01
   1.0979500e+00   4.3828773e+00   1.0617000e+00   9.6169674e-01   1.0617000e+00   9.6169674e-01   1.0617000e+00   9.6169674e-01
   1.0969500e+00   4.3782197e+00   1.0616257e+00   9.6162528e-01   1.0616257e+00   9.6162528e-01   1.0616257e+00   9.6162528e-01
   1.0959500e+00   4.3735510e+00   1.0615549e+00   9.6155251e-01   1.0615549e+00   9.6155251e-01   1.0615549e+00   9.6155251e-01
   1.0949500e+00   4.3688694e+00   1.0614772e+00   9.6148046e-01   1.0614772e+00   9.6148046e-01   1.0614772e+00   9.6148046e-01
   1.0939500e+00   4.3642142e+00   1.0614085e+00   9.6140732e-01   1.0614085e+00   9.6140732e-01   1.0614085e+00   9.6140732e-01
   1.0929500e+00   4.3595669e+00   1.0613338e+00   9.6133483e-01   1.0613338e+00   9.6133483e-01   1.0613338e+00   9.6133483e-01
   1.0919500e+00   4.3549092e+00   1.0612642e+00   9.6126185e-01   1.0612642e+00   9.6126185e-01   1.0612642e+00   9.6126185e-01
   1.0909500e+00   4.3502182e+00   1.0611862e+00   9.6118790e-01   1.0611862e+00   9.6118790e-01   1.0611862e+00   9.6118790e-01
   1.0899500e+00   4.3455596e+00   1.0611170e+00   9.6111389e-01   1.0611170e+00   9.6111389e-01   1.0611170e+00   9.6111389e-01
   1.0889500e+00   4.3409032e+00   1.0610408e+00   9.6104041e-01   1.0610408e+00   9.6104041e-01   1.0610408e+00   9.6104041e-01
   1.0879500e+00   4.3362076e+00   1.0609657e+00   9.6096524e-01   1.0609657e+00   9.6096524e-01   1.0609657e+00   9.6096524e-01
   1.0869500e+00   4.3315524e+00   1.0608904e+00   9.6089086e-01   1.0608904e+00   9.6089086e-01   1.0608904e+00   9.6089086e-01
   1.0859500e+00   4.3268876e+00   1.0608144e+00   9.6081602e-01   1.0608144e+00   9.6081602e-01   1.0608144e+00   9.6081602e-01
   1.0849500e+00   4.3222036e+00   1.0607399e+00   9.6074023e-01   1.0607399e+00   9.6074023e-01   1.0607399e+00   9.6074023e-01
   1.0839500e+00   4.3175482e+00   1.0606639e+00   9.6066508e-01   1.0606639e+00   9.6066508e-01   1.0606639e+00   9.6066508e-01
   1.0829500e+00   4.3128495e+00   1.0605876e+00   9.6058870e-01   1.0605876e+00   9.6058870e-01   1.0605876e+00   9.6058870e-01
   1.0819500e+00   4.3081780e+00   1.0605121e+00   9.6051260e-01   1.0605121e+00   9.6051260e-01   1.0605121e+00   9.6051260e-01
   1.0809500e+00   4.3034955e+00   1.0604361e+00   9.6043598e-01   1.0604361e+00   9.6043598e-01   1.0604361e+00   9.6043598e-01
   1.0799500e+00   4.2987988e+00   1.0603593e+00   9.6035805e-01   1.0603593e+00   9.6035805e-01   1.0603593e+00   9.6035805e-01
   1.0789500e+00   4.2941461e+00   1.0602825e+00   9.6028184e-01   1.0602825e+00   9.6028184e-01   1.0602825e+00   9.6028184e-01
   1.0779500e+00   4.2894393e+00   1.0602043e+00   9.6020385e-01   1.0602043e+00   9.6020385e-01   1.0602043e+00   9.6020385e-01
   1.0769500e+00   4.2847481e+00   1.0601260e+00   9.6012601e-01   1.0601260e+00   9.6012601e-01   1.0601260e+00   9.6012601e-01
   1.0759500e+00   4.2800412e+00   1.0600457e+00   9.6004687e-01   1.0600457e+00   9.6004687e-01   1.0600457e+00   9.6004687e-01
   1.0749500e+00   4.2753879e+00   1.0599701e+00   9.5996883e-01   1.0599701e+00   9.5996883e-01   1.0599701e+00   9.5996883e-01
   1.0739500e+00   4.2706911e+00   1.0598925e+00   9.5989006e-01   1.0598925e+00   9.5989006e-01   1.0598925e+00   9.5989006e-01
   1.0729500e+00   4.2659901e+00   1.0598077e+00   9.5981083e-01   1.0598077e+00   9.5981083e-01   1.0598077e+00   9.5981083e-01
   1.0719500e+00   4.2612868e+00   1.0597332e+00   9.5973092e-01   1.0597332e+00   9.5973092e-01   1.0597332e+00   9.5973092e-01
   1.0709500e+00   4.2565940e+00   1.0596480e+00   9.5965069e-01   1.0596480e+00   9.5965069e-01   1.0596480e+00   9.5965069e-01
   1.0699500e+00   4.2518896e+00   1.0595700e+00   9.5957002e-01   1.0595700e+00   9.5957002e-01   1.0595700e+00   9.5957002e-01
   1.0689500e+00   4.2471842e+00   1.0594918e+00   9.5949003e-01   1.0594918e+00   9.5949003e-01   1.0594918e+00   9.5949003e-01
   1.0679500e+00   4.2424862e+00   1.0594067e+00   9.5940845e-01   1.0594067e+00   9.5940845e-01   1.0594067e+00   9.5940845e-01
   1.0669500e+00   4.2377916e+00   1.0593257e+00   9.5932774e-01   1.0593257e+00   9.5932774e-01   1.0593257e+00   9.5932774e-01
   1.0659500e+00   4.2330861e+00   1.0592447e+00   9.5924592e-01   1.0592447e+00   9.5924592e-01   1.0592447e+00   9.5924592e-01
   1.0649500e+00   4.2283854e+00   1.0591598e+00   9.5916422e-01   1.0591598e+00   9.5916422e-01   1.0591598e+00   9.5916422e-01
   1.0639500e+00   4.2236916e+00   1.0590833e+00   9.5908148e-01   1.0590833e+00   9.5908148e-01   1.0590833e+00   9.5908148e-01
   1.0629500e+00   4.2189536e+00   1.0589953e+00   9.5899805e-01   1.0589953e+00   9.5899805e-01   1.0589953e+00   9.5899805e-01
   1.0619500e+00   4.2142322e+00   1.0589147e+00   9.5891513e-01   1.0589147e+00   9.5891513e-01   1.0589147e+00   9.5891513e-01
   1.0609500e+00   4.2095402e+00   1.0588342e+00   9.5883129e-01   1.0588342e+00   9.5883129e-01   1.0588342e+00   9.5883129e-01
   1.0599500e+00   4.2048326e+00   1.0587466e+00   9.5874830e-01   1.0587466e+00   9.5874830e-01   1.0587466e+00   9.5874830e-01
   1.0589500e+00   4.2000922e+00   1.0586605e+00   9.5866310e-01   1.0586605e+00   9.5866310e-01   1.0586605e+00   9.5866310e-01
   1.0579500e+00   4.1953869e+00   1.0585820e+00   9.5857840e-01   1.0585820e+00   9.5857840e-01   1.0585820e+00   9.5857840e-01
   1.0569500e+00   4.1906593e+00   1.0584976e+00   9.5849319e-01   1.0584976e+00   9.5849319e-01   1.0584976e+00   9.5849319e-01
   1.0559500e+00   4.1859479e+00   1.0584113e+00   9.5840859e-01   1.0584113e+00   9.5840859e-01   1.0584113e+00   9.5840859e-01
   1.0549500e+00   4.1812259e+00   1.0583240e+00   9.5832261e-01   1.0583240e+00   9.5832261e-01   1.0583240e+00   9.5832261e-01
   1.0539500e+00   4.1764935e+00   1.0582373e+00   9.5823649e-01   1.0582373e+00   9.5823649e-01   1.0582373e+00   9.5823649e-01
   1.0529500e+00   4.1717517e+00   1.0581501e+00   9.5814905e-01   1.0581501e+00   9.5814905e-01   1.0581501e+00   9.5814905e-01
   1.0519500e+00   4.1670496e+00   1.0580638e+00   9.5806248e-01   1.0580638e+00   9.5806248e-01   1.0580638e+00   9.5806248e-01
   1.0509500e+00   4.1622973e+00   1.0579766e+00   9.5797502e-01   1.0579766e+00   9.5797502e-01   1.0579766e+00   9.5797502e-01
   1.0499500e+00   4.1575479e+00   1.0578903e+00   9.5788697e-01   1.0578903e+00   9.5788697e-01   1.0578903e+00   9.5788697e-01
   1.0489500e+00   4.1528380e+00   1.0578037e+00   9.5779934e-01   1.0578037e+00   9.5779934e-01   1.0578037e+00   9.5779934e-01
   1.0479500e+00   4.1480943e+00   1.0577081e+00   9.5771038e-01   1.0577081e+00   9.5771038e-01   1.0577081e+00   9.5771038e-01
   1.0469500e+00   4.1433489e+00   1.0576187e+00   9.5762107e-01   1.0576187e+00   9.5762107e-01   1.0576187e+00   9.5762107e-01
   1.0459500e+00   4.1386024e+00   1.0575319e+00   9.5753184e-01   1.0575319e+00   9.5753184e-01   1.0575319e+00   9.5753184e-01
   1.0449500e+00   4.1338585e+00   1.0574453e+00   9.5744223e-01   1.0574453e+00   9.5744223e-01   1.0574453e+00   9.5744223e-01
   1.0439500e+00   4.1291103e+00   1.0573468e+00   9.5735180e-01   1.0573468e+00   9.5735180e-01   1.0573468e+00   9.5735180e-01
   1.0429500e+00   4.1243630e+00   1.0572605e+00   9.5726088e-01   1.0572605e+00   9.5726088e-01   1.0572605e+00   9.5726088e-01
   1.0419500e+00   4.1196125e+00   1.0571733e+00   9.5716963e-01   1.0571733e+00   9.5716963e-01   1.0571733e+00   9.5716963e-01
   1.0409500e+00   4.1148676e+00   1.0570763e+00   9.5707841e-01   1.0570763e+00   9.5707841e-01   1.0570763e+00   9.5707841e-01
   1.0399500e+00   4.1101183e+00   1.0569890e+00   9.5698700e-01   1.0569890e+00   9.5698700e-01   1.0569890e+00   9.5698700e-01
   1.0389500e+00   4.1053738e+00   1.0568919e+00   9.5689483e-01   1.0568919e+00   9.5689483e-01   1.0568919e+00   9.5689483e-01
   1.0379500e+00   4.1005871e+00   1.0568040e+00   9.5680083e-01   1.0568040e+00   9.5680083e-01   1.0568040e+00   9.5680083e-01
   1.0369500e+00   4.0958269e+00   1.0567067e+00   9.5670765e-01   1.0567067e+00   9.5670765e-01   1.0567067e+00   9.5670765e-01
   1.0359500e+00   4.0910760e+00   1.0566148e+00   9.5661396e-01   1.0566148e+00   9.5661396e-01   1.0566148e+00   9.5661396e-01
   1.0349500e+00   4.0863123e+00   1.0565220e+00   9.5652048e-01   1.0565220e+00   9.5652048e-01   1.0565220e+00   9.5652048e-01
   1.0339500e+00   4.0815405e+00   1.0564242e+00   9.5642526e-01   1.0564242e+00   9.5642526e-01   1.0564242e+00   9.5642526e-01
   1.0329500e+00   4.0767824e+00   1.0563270e+00   9.5633014e-01   1.0563270e+00   9.5633014e-01   1.0563270e+00   9.5633014e-01
   1.0319500e+00   4.0719959e+00   1.0562392e+00   9.5623508e-01   1.0562392e+00   9.5623508e-01   1.0562392e+00   9.5623508e-01
   1.0309500e+00   4.0672012e+00   1.0561410e+00   9.5613807e-01   1.0561410e+00   9.5613807e-01   1.0561410e+00   9.5613807e-01
   1.0299500e+00   4.0624463e+00   1.0560438e+00   9.5604177e-01   1.0560438e+00   9.5604177e-01   1.0560438e+00   9.5604177e-01
   1.0289500e+00   4.0576712e+00   1.0559460e+00   9.5594500e-01   1.0559460e+00   9.5594500e-01   1.0559460e+00   9.5594500e-01
   1.0279500e+00   4.0528781e+00   1.0558480e+00   9.5584799e-01   1.0558480e+00   9.5584799e-01   1.0558480e+00   9.5584799e-01
   1.0269500e+00   4.0480869e+00   1.0557499e+00   9.5574943e-01   1.0557499e+00   9.5574943e-01   1.0557499e+00   9.5574943e-01
   1.0259500e+00   4.0433163e+00   1.0556524e+00   9.5565136e-01   1.0556524e+00   9.5565136e-01   1.0556524e+00   9.5565136e-01
   1.0249500e+00   4.0385200e+00   1.0555543e+00   9.5555228e-01   1.0555543e+00   9.5555228e-01   1.0555543e+00   9.5555228e-01
   1.0239500e+00   4.0337228e+00   1.0554562e+00   9.5545298e-01   1.0554562e+00   9.5545298e-01   1.0554562e+00   9.5545298e-01
   1.0229500e+00   4.0289274e+00   1.0553480e+00   9.5535299e-01   1.0553480e+00   9.5535299e-01   1.0553480e+00   9.5535299e-01
   1.0219500e+00   4.0241325e+00   1.0552501e+00   9.5525298e-01   1.0552501e+00   9.5525298e-01   1.0552501e+00   9.5525298e-01
   1.0209500e+00   4.0193481e+00   1.0551521e+00   9.5515201e-01   1.0551521e+00   9.5515201e-01   1.0551521e+00   9.5515201e-01
   1.0199500e+00   4.0145563e+00   1.0550541e+00   9.5505105e-01   1.0550541e+00   9.5505105e-01   1.0550541e+00   9.5505105e-01
   1.0189500e+00   4.0097512e+00   1.0549458e+00   9.5494907e-01   1.0549458e+00   9.5494907e-01   1.0549458e+00   9.5494907e-01
   1.0179500e+00   4.0049547e+00   1.0548476e+00   9.5484664e-01   1.0548476e+00   9.5484664e-01   1.0548476e+00   9.5484664e-01
   1.0169500e+00   4.0001270e+00   1.0547382e+00   9.5474339e-01   1.0547382e+00   9.5474339e-01   1.0547382e+00   9.5474339e-01
   1.0159500e+00   3.9953427e+00   1.0546411e+00   9.5464061e-01   1.0546411e+00   9.5464061e-01   1.0546411e+00   9.5464061e-01
   1.0149500e+00   3.9904945e+00   1.0545312e+00   9.5453554e-01   1.0545312e+00   9.5453554e-01   1.0545312e+00   9.5453554e-01
   1.0139500e+00   3.9857089e+00   1.0544340e+00   9.5443175e-01   1.0544340e+00   9.5443175e-01   1.0544340e+00   9.5443175e-01
   1.0129500e+00   3.9808621e+00   1.0543249e+00   9.5432644e-01   1.0543249e+00   9.5432644e-01   1.0543249e+00   9.5432644e-01
   1.0119500e+00   3.9760755e+00   1.0542168e+00   9.5422088e-01   1.0542168e+00   9.5422088e-01   1.0542168e+00   9.5422088e-01
   1.0109500e+00   3.9712341e+00   1.0541183e+00   9.5411479e-01   1.0541183e+00   9.5411479e-01   1.0541183e+00   9.5411479e-01
   1.0099500e+00   3.9663992e+00   1.0540090e+00   9.5400785e-01   1.0540090e+00   9.5400785e-01   1.0540090e+00   9.5400785e-01
   1.0089500e+00   3.9615620e+00   1.0539001e+00   9.5390001e-01   1.0539001e+00   9.5390001e-01   1.0539001e+00   9.5390001e-01
   1.0079500e+00   3.9567614e+00   1.0537919e+00   9.5379310e-01   1.0537919e+00   9.5379310e-01   1.0537919e+00   9.5379310e-01
   1.0069500e+00   3.9519296e+00   1.0536826e+00   9.5368434e-01   1.0536826e+00   9.5368434e-01   1.0536826e+00   9.5368434e-01
   1.0059500e+00   3.9470889e+00   1.0535736e+00   9.5357547e-01   1.0535736e+00   9.5357547e-01   1.0535736e+00   9.5357547e-01
   1.0049500e+00   3.9422483e+00   1.0534651e+00   9.5346661e-01   1.0534651e+00   9.5346661e-01   1.0534651e+00   9.5346661e-01
   1.0039500e+00   3.9374069e+00   1.0533561e+00   9.5335596e-01   1.0533561e+00   9.5335596e-01   1.0533561e+00   9.5335596e-01
   1.0029500e+00   3.9325662e+00   1.0532470e+00   9.5324586e-01   1.0532470e+00   9.5324586e-01   1.0532470e+00   9.5324586e-01
   1.0019500e+00   3.9277036e+00   1.0531385e+00   9.5313377e-01   1.0531385e+00   9.5313377e-01   1.0531385e+00   9.5313377e-01
   1.0009500e+00   3.9228323e+00   1.0530220e+00   9.5302181e-01   1.0530220e+00   9.5302181e-01   1.0530220e+00   9.5302181e-01
   9.9995003e-01   3.9179937e+00   1.0529090e+00   9.5290931e-01   1.0529090e+00   9.5290931e-01   1.0529090e+00   9.5290931e-01
   9.9895003e-01   3.9131330e+00   1.0528004e+00   9.5279604e-01   1.0528004e+00   9.5279604e-01   1.0528004e+00   9.5279604e-01
   9.9795003e-01   3.9082723e+00   1.0526795e+00   9.5268278e-01   1.0526795e+00   9.5268278e-01   1.0526795e+00   9.5268278e-01
   9.9695003e-01   3.9034121e+00   1.0525717e+00   9.5256850e-01   1.0525717e+00   9.5256850e-01   1.0525717e+00   9.5256850e-01
   9.9595003e-01   3.8985411e+00   1.0524504e+00   9.5245350e-01   1.0524504e+00   9.5245350e-01   1.0524504e+00   9.5245350e-01
   9.9495003e-01   3.8936735e+00   1.0523376e+00   9.5233803e-01   1.0523376e+00   9.5233803e-01   1.0523376e+00   9.5233803e-01
   9.9395003e-01   3.8888005e+00   1.0522228e+00   9.5222192e-01   1.0522228e+00   9.5222192e-01   1.0522228e+00   9.5222192e-01
   9.9295003e-01   3.8839250e+00   1.0521015e+00   9.5210482e-01   1.0521015e+00   9.5210482e-01   1.0521015e+00   9.5210482e-01
   9.9195003e-01   3.8790445e+00   1.0519889e+00   9.5198700e-01   1.0519889e+00   9.5198700e-01   1.0519889e+00   9.5198700e-01
   9.9095003e-01   3.8741626e+00   1.0518691e+00   9.5186932e-01   1.0518691e+00   9.5186932e-01   1.0518691e+00   9.5186932e-01
   9.8995003e-01   3.8692775e+00   1.0517493e+00   9.5175035e-01   1.0517493e+00   9.5175035e-01   1.0517493e+00   9.5175035e-01
   9.8895003e-01   3.8643873e+00   1.0516336e+00   9.5163035e-01   1.0516336e+00   9.5163035e-01   1.0516336e+00   9.5163035e-01
   9.8795003e-01   3.8594973e+00   1.0515135e+00   9.5151037e-01   1.0515135e+00   9.5151037e-01   1.0515135e+00   9.5151037e-01
   9.8695003e-01   3.8546028e+00   1.0513891e+00   9.5138991e-01   1.0513891e+00   9.5138991e-01   1.0513891e+00   9.5138991e-01
   9.8595003e-01   3.8497028e+00   1.0512688e+00   9.5126794e-01   1.0512688e+00   9.5126794e-01   1.0512688e+00   9.5126794e-01
   9.8495003e-01   3.8448008e+00   1.0511484e+00   9.5114563e-01   1.0511484e+00   9.5114563e-01   1.0511484e+00   9.5114563e-01
   9.8395003e-01   3.8398965e+00   1.0510220e+00   9.5102297e-01   1.0510220e+00   9.5102297e-01   1.0510220e+00   9.5102297e-01
   9.8295003e-01   3.8349864e+00   1.0509023e+00   9.5089943e-01   1.0509023e+00   9.5089943e-01   1.0509023e+00   9.5089943e-01
   9.8195003e-01   3.8300739e+00   1.0507767e+00   9.5077489e-01   1.0507767e+00   9.5077489e-01   1.0507767e+00   9.5077489e-01
   9.8095003e-01   3.8251572e+00   1.0506506e+00   9.5065020e-01   1.0506506e+00   9.5065020e-01   1.0506506e+00   9.5065020e-01
   9.7995003e-01   3.8202380e+00   1.0505249e+00   9.5052443e-01   1.0505249e+00   9.5052443e-01   1.0505249e+00   9.5052443e-01
   9.7895003e-01   3.8153164e+00   1.0503993e+00   9.5039762e-01   1.0503993e+00   9.5039762e-01   1.0503993e+00   9.5039762e-01
   9.7795003e-01   3.8103870e+00   1.0502686e+00   9.5027082e-01   1.0502686e+00   9.5027082e-01   1.0502686e+00   9.5027082e-01
   9.7695003e-01   3.8054556e+00   1.0501416e+00   9.5014278e-01   1.0501416e+00   9.5014278e-01   1.0501416e+00   9.5014278e-01
   9.7595003e-01   3.8005233e+00   1.0500095e+00   9.5001360e-01   1.0500095e+00   9.5001360e-01   1.0500095e+00   9.5001360e-01
   9.7495003e-01   3.7955764e+00   1.0498859e+00   9.4988435e-01   1.0498859e+00   9.4988435e-01   1.0498859e+00   9.4988435e-01
   9.7395003e-01   3.7906373e+00   1.0497548e+00   9.4975405e-01   1.0497548e+00   9.4975405e-01   1.0497548e+00   9.4975405e-01
   9.7295003e-01   3.7856933e+00   1.0496237e+00   9.4962286e-01   1.0496237e+00   9.4962286e-01   1.0496237e+00   9.4962286e-01
   9.7195003e-01   3.7807436e+00   1.0494923e+00   9.4949127e-01   1.0494923e+00   9.4949127e-01   1.0494923e+00   9.4949127e-01
   9.7095003e-01   3.7757897e+00   1.0493610e+00   9.4935855e-01   1.0493610e+00   9.4935855e-01   1.0493610e+00   9.4935855e-01
   9.6995003e-01   3.7708305e+00   1.0492203e+00   9.4922467e-01   1.0492203e+00   9.4922467e-01   1.0492203e+00   9.4922467e-01
   9.6895003e-01   3.7658706e+00   1.0490886e+00   9.4908991e-01   1.0490886e+00   9.4908991e-01   1.0490886e+00   9.4908991e-01
   9.6795003e-01   3.7609061e+00   1.0489549e+00   9.4895492e-01   1.0489549e+00   9.4895492e-01   1.0489549e+00   9.4895492e-01
   9.6695003e-01   3.7559365e+00   1.0488234e+00   9.4881962e-01   1.0488234e+00   9.4881962e-01   1.0488234e+00   9.4881962e-01
   9.6595003e-01   3.7509583e+00   1.0486797e+00   9.4868233e-01   1.0486797e+00   9.4868233e-01   1.0486797e+00   9.4868233e-01
   9.6495003e-01   3.7459812e+00   1.0485484e+00   9.4854491e-01   1.0485484e+00   9.4854491e-01   1.0485484e+00   9.4854491e-01
   9.6395003e-01   3.7409944e+00   1.0484040e+00   9.4840636e-01   1.0484040e+00   9.4840636e-01   1.0484040e+00   9.4840636e-01
   9.6295003e-01   3.7360101e+00   1.0482680e+00   9.4826713e-01   1.0482680e+00   9.4826713e-01   1.0482680e+00   9.4826713e-01
   9.6195003e-01   3.7310202e+00   1.0481295e+00   9.4812698e-01   1.0481295e+00   9.4812698e-01   1.0481295e+00   9.4812698e-01
   9.6095003e-01   3.7260250e+00   1.0479856e+00   9.4798523e-01   1.0479856e+00   9.4798523e-01   1.0479856e+00   9.4798523e-01
   9.5995003e-01   3.7210259e+00   1.0478421e+00   9.4784406e-01   1.0478421e+00   9.4784406e-01   1.0478421e+00   9.4784406e-01
   9.5895003e-01   3.7160244e+00   1.0476987e+00   9.4770098e-01   1.0476987e+00   9.4770098e-01   1.0476987e+00   9.4770098e-01
   9.5795003e-01   3.7110069e+00   1.0475548e+00   9.4755658e-01   1.0475548e+00   9.4755658e-01   1.0475548e+00   9.4755658e-01
   9.5695003e-01   3.7059930e+00   1.0474116e+00   9.4741209e-01   1.0474116e+00   9.4741209e-01   1.0474116e+00   9.4741209e-01
   9.5595003e-01   3.7009786e+00   1.0472677e+00   9.4726655e-01   1.0472677e+00   9.4726655e-01   1.0472677e+00   9.4726655e-01
   9.5495003e-01   3.6959546e+00   1.0471243e+00   9.4712024e-01   1.0471243e+00   9.4712024e-01   1.0471243e+00   9.4712024e-01
   9.5395003e-01   3.6909281e+00   1.0469695e+00   9.4697212e-01   1.0469695e+00   9.4697212e-01   1.0469695e+00   9.4697212e-01
   9.5295003e-01   3.6858972e+00   1.0468251e+00   9.4682394e-01   1.0468251e+00   9.4682394e-01   1.0468251e+00   9.4682394e-01
   9.5195003e-01   3.6808596e+00   1.0466704e+00   9.4667455e-01   1.0466704e+00   9.4667455e-01   1.0466704e+00   9.4667455e-01
   9.5095003e-01   3.6758102e+00   1.0465260e+00   9.4652398e-01   1.0465260e+00   9.4652398e-01   1.0465260e+00   9.4652398e-01
   9.4995003e-01   3.6707659e+00   1.0463713e+00   9.4637227e-01   1.0463713e+00   9.4637227e-01   1.0463713e+00   9.4637227e-01
   9.4895003e-01   3.6657159e+00   1.0462164e+00   9.4621984e-01   1.0462164e+00   9.4621984e-01   1.0462164e+00   9.4621984e-01
   9.4795003e-01   3.6606588e+00   1.0460606e+00   9.4606627e-01   1.0460606e+00   9.4606627e-01   1.0460606e+00   9.4606627e-01
   9.4695003e-01   3.6555988e+00   1.0459161e+00   9.4591211e-01   1.0459161e+00   9.4591211e-01   1.0459161e+00   9.4591211e-01
   9.4595003e-01   3.6505299e+00   1.0457606e+00   9.4575561e-01   1.0457606e+00   9.4575561e-01   1.0457606e+00   9.4575561e-01
   9.4495003e-01   3.6454516e+00   1.0455952e+00   9.4559915e-01   1.0455952e+00   9.4559915e-01   1.0455952e+00   9.4559915e-01
   9.4395003e-01   3.6403730e+00   1.0454394e+00   9.4544136e-01   1.0454394e+00   9.4544136e-01   1.0454394e+00   9.4544136e-01
   9.4295003e-01   3.6352919e+00   1.0452835e+00   9.4528304e-01   1.0452835e+00   9.4528304e-01   1.0452835e+00   9.4528304e-01
   9.4195003e-01   3.6302061e+00   1.0451280e+00   9.4512275e-01   1.0451280e+00   9.4512275e-01   1.0451280e+00   9.4512275e-01
   9.4095003e-01   3.6251103e+00   1.0449613e+00   9.4496130e-01   1.0449613e+00   9.4496130e-01   1.0449613e+00   9.4496130e-01
   9.3995003e-01   3.6200015e+00   1.0447946e+00   9.4479974e-01   1.0447946e+00   9.4479974e-01   1.0447946e+00   9.4479974e-01
   9.3895003e-01   3.6148974e+00   1.0446382e+00   9.4463648e-01   1.0446382e+00   9.4463648e-01   1.0446382e+00   9.4463648e-01
   9.3795003e-01   3.6097880e+00   1.0444716e+00   9.4447195e-01   1.0444716e+00   9.4447195e-01   1.0444716e+00   9.4447195e-01
   9.3695003e-01   3.6046694e+00   1.0443046e+00   9.4430585e-01   1.0443046e+00   9.4430585e-01   1.0443046e+00   9.4430585e-01
   9.3595003e-01   3.5995392e+00   1.0441373e+00   9.4413930e-01   1.0441373e+00   9.4413930e-01   1.0441373e+00   9.4413930e-01
   9.3495003e-01   3.5944117e+00   1.0439703e+00   9.4397163e-01   1.0439703e+00   9.4397163e-01   1.0439703e+00   9.4397163e-01
   9.3395003e-01   3.5892782e+00   1.0438028e+00   9.4380208e-01   1.0438028e+00   9.4380208e-01   1.0438028e+00   9.4380208e-01
   9.3295003e-01   3.5841351e+00   1.0436353e+00   9.4363157e-01   1.0436353e+00   9.4363157e-01   1.0436353e+00   9.4363157e-01
   9.3195003e-01   3.5789923e+00   1.0434574e+00   9.4346009e-01   1.0434574e+00   9.4346009e-01   1.0434574e+00   9.4346009e-01
   9.3095003e-01   3.5738333e+00   1.0432900e+00   9.4328719e-01   1.0432900e+00   9.4328719e-01   1.0432900e+00   9.4328719e-01
   9.2995003e-01   3.5686681e+00   1.0431103e+00   9.4311305e-01   1.0431103e+00   9.4311305e-01   1.0431103e+00   9.4311305e-01
   9.2895003e-01   3.5635032e+00   1.0429337e+00   9.4293778e-01   1.0429337e+00   9.4293778e-01   1.0429337e+00   9.4293778e-01
   9.2795003e-01   3.5583333e+00   1.0427619e+00   9.4276041e-01   1.0427619e+00   9.4276041e-01   1.0427619e+00   9.4276041e-01
   9.2695003e-01   3.5531478e+00   1.0425859e+00   9.4258204e-01   1.0425859e+00   9.4258204e-01   1.0425859e+00   9.4258204e-01
   9.2595003e-01   3.5479581e+00   1.0424064e+00   9.4240287e-01   1.0424064e+00   9.4240287e-01   1.0424064e+00   9.4240287e-01
   9.2495003e-01   3.5427661e+00   1.0422255e+00   9.4222243e-01   1.0422255e+00   9.4222243e-01   1.0422255e+00   9.4222243e-01
   9.2395003e-01   3.5375683e+00   1.0420366e+00   9.4203962e-01   1.0420366e+00   9.4203962e-01   1.0420366e+00   9.4203962e-01
   9.2295003e-01   3.5323610e+00   1.0418575e+00   9.4185592e-01   1.0418575e+00   9.4185592e-01   1.0418575e+00   9.4185592e-01
   9.2195003e-01   3.5271376e+00   1.0416683e+00   9.4167139e-01   1.0416683e+00   9.4167139e-01   1.0416683e+00   9.4167139e-01
   9.2095003e-01   3.5219169e+00   1.0414835e+00   9.4148460e-01   1.0414835e+00   9.4148460e-01   1.0414835e+00   9.4148460e-01
   9.1995003e-01   3.5166860e+00   1.0412971e+00   9.4129667e-01   1.0412971e+00   9.4129667e-01   1.0412971e+00   9.4129667e-01
   9.1895003e-01   3.5114502e+00   1.0411070e+00   9.4110714e-01   1.0411070e+00   9.4110714e-01   1.0411070e+00   9.4110714e-01
   9.1795003e-01   3.5062037e+00   1.0409159e+00   9.4091653e-01   1.0409159e+00   9.4091653e-01   1.0409159e+00   9.4091653e-01
   9.1695003e-01   3.5009482e+00   1.0407246e+00   9.4072381e-01   1.0407246e+00   9.4072381e-01   1.0407246e+00   9.4072381e-01
   9.1595003e-01   3.4956893e+00   1.0405312e+00   9.4053025e-01   1.0405312e+00   9.4053025e-01   1.0405312e+00   9.4053025e-01
   9.1495003e-01   3.4904222e+00   1.0403367e+00   9.4033436e-01   1.0403367e+00   9.4033436e-01   1.0403367e+00   9.4033436e-01
   9.1395003e-01   3.4851498e+00   1.0401398e+00   9.4013747e-01   1.0401398e+00   9.4013747e-01   1.0401398e+00   9.4013747e-01
   9.1295003e-01   3.4798529e+00   1.0399381e+00   9.3993844e-01   1.0399381e+00   9.3993844e-01   1.0399381e+00   9.3993844e-01
   9.1195003e-01   3.4745664e+00   1.0397379e+00   9.3973842e-01   1.0397379e+00   9.3973842e-01   1.0397379e+00   9.3973842e-01
   9.1095003e-01   3.4692630e+00   1.0395335e+00   9.3953656e-01   1.0395335e+00   9.3953656e-01   1.0395335e+00   9.3953656e-01
   9.0995003e-01   3.4639570e+00   1.0393348e+00   9.3933237e-01   1.0393348e+00   9.3933237e-01   1.0393348e+00   9.3933237e-01
   9.0895003e-01   3.4586316e+00   1.0391268e+00   9.3912704e-01   1.0391268e+00   9.3912704e-01   1.0391268e+00   9.3912704e-01
   9.0795003e-01   3.4533035e+00   1.0389189e+00   9.3891998e-01   1.0389189e+00   9.3891998e-01   1.0389189e+00   9.3891998e-01
   9.0695003e-01   3.4479711e+00   1.0387109e+00   9.3871176e-01   1.0387109e+00   9.3871176e-01   1.0387109e+00   9.3871176e-01
   9.0595003e-01   3.4426262e+00   1.0385023e+00   9.3850080e-01   1.0385023e+00   9.3850080e-01   1.0385023e+00   9.3850080e-01
   9.0495003e-01   3.4372701e+00   1.0382835e+00   9.3828822e-01   1.0382835e+00   9.3828822e-01   1.0382835e+00   9.3828822e-01
   9.0395003e-01   3.4319022e+00   1.0380742e+00   9.3807352e-01   1.0380742e+00   9.3807352e-01   1.0380742e+00   9.3807352e-01
   9.0295003e-01   3.4265278e+00   1.0378544e+00   9.3785742e-01   1.0378544e+00   9.3785742e-01   1.0378544e+00   9.3785742e-01
   9.0195003e-01   3.4211459e+00   1.0376449e+00   9.3763929e-01   1.0376449e+00   9.3763929e-01   1.0376449e+00   9.3763929e-01
   9.0095003e-01   3.4157567e+00   1.0374240e+00   9.3741999e-01   1.0374240e+00   9.3741999e-01   1.0374240e+00   9.3741999e-01
   8.9995003e-01   3.4103539e+00   1.0371930e+00   9.3719755e-01   1.0371930e+00   9.3719755e-01   1.0371930e+00   9.3719755e-01
   8.9895003e-01   3.4049337e+00   1.0369718e+00   9.3697374e-01   1.0369718e+00   9.3697374e-01   1.0369718e+00   9.3697374e-01
   8.9795003e-01   3.3995106e+00   1.0367500e+00   9.3674751e-01   1.0367500e+00   9.3674751e-01   1.0367500e+00   9.3674751e-01
   8.9695003e-01   3.3940756e+00   1.0365178e+00   9.3651963e-01   1.0365178e+00   9.3651963e-01   1.0365178e+00   9.3651963e-01
   8.9595003e-01   3.3886302e+00   1.0362844e+00   9.3628886e-01   1.0362844e+00   9.3628886e-01   1.0362844e+00   9.3628886e-01
   8.9495003e-01   3.3831786e+00   1.0360601e+00   9.3605681e-01   1.0360601e+00   9.3605681e-01   1.0360601e+00   9.3605681e-01
   8.9395003e-01   3.3777099e+00   1.0358208e+00   9.3582197e-01   1.0358208e+00   9.3582197e-01   1.0358208e+00   9.3582197e-01
   8.9295003e-01   3.3722261e+00   1.0355845e+00   9.3558542e-01   1.0355845e+00   9.3558542e-01   1.0355845e+00   9.3558542e-01
   8.9195003e-01   3.3667364e+00   1.0353496e+00   9.3534632e-01   1.0353496e+00   9.3534632e-01   1.0353496e+00   9.3534632e-01
   8.9095003e-01   3.3612311e+00   1.0351045e+00   9.3510528e-01   1.0351045e+00   9.3510528e-01   1.0351045e+00   9.3510528e-01
   8.8995003e-01   3.3557213e+00   1.0348594e+00   9.3486212e-01   1.0348594e+00   9.3486212e-01   1.0348594e+00   9.3486212e-01
   8.8895003e-01   3.3501944e+00   1.0346154e+00   9.3461609e-01   1.0346154e+00   9.3461609e-01   1.0346154e+00   9.3461609e-01
   8.8795003e-01   3.3446564e+00   1.0343674e+00   9.3436712e-01   1.0343674e+00   9.3436712e-01   1.0343674e+00   9.3436712e-01
   8.8695003e-01   3.3391063e+00   1.0341179e+00   9.3411650e-01   1.0341179e+00   9.3411650e-01   1.0341179e+00   9.3411650e-01
   8.8595003e-01   3.3335430e+00   1.0338628e+00   9.3386335e-01   1.0338628e+00   9.3386335e-01   1.0338628e+00   9.3386335e-01
   8.8495003e-01   3.3279647e+00   1.0336086e+00   9.3360773e-01   1.0336086e+00   9.3360773e-01   1.0336086e+00   9.3360773e-01
   8.8395003e-01   3.3223746e+00   1.0333463e+00   9.3334921e-01   1.0333463e+00   9.3334921e-01   1.0333463e+00   9.3334921e-01
   8.8295003e-01   3.3167726e+00   1.0330879e+00   9.3308778e-01   1.0330879e+00   9.3308778e-01   1.0330879e+00   9.3308778e-01
   8.8195003e-01   3.3111509e+00   1.0328272e+00   9.3282450e-01   1.0328272e+00   9.3282450e-01   1.0328272e+00   9.3282450e-01
   8.8095003e-01   3.3055201e+00   1.0325571e+00   9.3255766e-01   1.0325571e+00   9.3255766e-01   1.0325571e+00   9.3255766e-01
   8.7995003e-01   3.2998709e+00   1.0322861e+00   9.3228766e-01   1.0322861e+00   9.3228766e-01   1.0322861e+00   9.3228766e-01
   8.7895003e-01   3.2942089e+00   1.0320128e+00   9.3201569e-01   1.0320128e+00   9.3201569e-01   1.0320128e+00   9.3201569e-01
   8.7795003e-01   3.2885332e+00   1.0317435e+00   9.3174098e-01   1.0317435e+00   9.3174098e-01   1.0317435e+00   9.3174098e-01
   8.7695003e-01   3.2828395e+00   1.0314622e+00   9.3146275e-01   1.0314622e+00   9.3146275e-01   1.0314622e+00   9.3146275e-01
   8.7595003e-01   3.2771317e+00   1.0311805e+00   9.3118172e-01   1.0311805e+00   9.3118172e-01   1.0311805e+00   9.3118172e-01
   8.7495003e-01   3.2714051e+00   1.0308978e+00   9.3089725e-01   1.0308978e+00   9.3089725e-01   1.0308978e+00   9.3089725e-01
   8.7395003e-01   3.2656583e+00   1.0306146e+00   9.3060947e-01   1.0306146e+00   9.3060947e-01   1.0306146e+00   9.3060947e-01
   8.7295003e-01   3.2599050e+00   1.0303199e+00   9.3031893e-01   1.0303199e+00   9.3031893e-01   1.0303199e+00   9.3031893e-01
   8.7195003e-01   3.2541359e+00   1.0300247e+00   9.3002468e-01   1.0300247e+00   9.3002468e-01   1.0300247e+00   9.3002468e-01
   8.7095003e-01   3.2483407e+00   1.0297285e+00   9.2972748e-01   1.0297285e+00   9.2972748e-01   1.0297285e+00   9.2972748e-01
   8.6995003e-01   3.2425293e+00   1.0294310e+00   9.2942654e-01   1.0294310e+00   9.2942654e-01   1.0294310e+00   9.2942654e-01
   8.6895003e-01   3.2366956e+00   1.0291233e+00   9.2912235e-01   1.0291233e+00   9.2912235e-01   1.0291233e+00   9.2912235e-01
   8.6795003e-01   3.2308510e+00   1.0288142e+00   9.2881424e-01   1.0288142e+00   9.2881424e-01   1.0288142e+00   9.2881424e-01
   8.6695003e-01   3.2249830e+00   1.0285044e+00   9.2850246e-01   1.0285044e+00   9.2850246e-01   1.0285044e+00   9.2850246e-01
   8.6595003e-01   3.2190954e+00   1.0281845e+00   9.2818738e-01   1.0281845e+00   9.2818738e-01   1.0281845e+00   9.2818738e-01
   8.6495003e-01   3.2131944e+00   1.0278707e+00   9.2786728e-01   1.0278707e+00   9.2786728e-01   1.0278707e+00   9.2786728e-01
   8.6395003e-01   3.2072588e+00   1.0275469e+00   9.2754390e-01   1.0275469e+00   9.2754390e-01   1.0275469e+00   9.2754390e-01
   8.6295003e-01   3.2013146e+00   1.0272137e+00   9.2721711e-01   1.0272137e+00   9.2721711e-01   1.0272137e+00   9.2721711e-01
   8.6195003e-01   3.1953413e+00   1.0268857e+00   9.2688516e-01   1.0268857e+00   9.2688516e-01   1.0268857e+00   9.2688516e-01
   8.6095003e-01   3.1893495e+00   1.0265478e+00   9.2654875e-01   1.0265478e+00   9.2654875e-01   1.0265478e+00   9.2654875e-01
   8.5995003e-01   3.1833343e+00   1.0262088e+00   9.2620938e-01   1.0262088e+00   9.2620938e-01   1.0262088e+00   9.2620938e-01
   8.5895003e-01   3.1772924e+00   1.0258647e+00   9.2586474e-01   1.0258647e+00   9.2586474e-01   1.0258647e+00   9.2586474e-01
   8.5795003e-01   3.1712320e+00   1.0255157e+00   9.2551518e-01   1.0255157e+00   9.2551518e-01   1.0255157e+00   9.2551518e-01
   8.5695003e-01   3.1651375e+00   1.0251620e+00   9.2516122e-01   1.0251620e+00   9.2516122e-01   1.0251620e+00   9.2516122e-01
   8.5595003e-01   3.1590259e+00   1.0248002e+00   9.2480209e-01   1.0248002e+00   9.2480209e-01   1.0248002e+00   9.2480209e-01
   8.5495003e-01   3.1528843e+00   1.0244393e+00   9.2443794e-01   1.0244393e+00   9.2443794e-01   1.0244393e+00   9.2443794e-01
   8.5395003e-01   3.1467161e+00   1.0240704e+00   9.2406844e-01   1.0240704e+00   9.2406844e-01   1.0240704e+00   9.2406844e-01
   8.5295003e-01   3.1405190e+00   1.0236932e+00   9.2369403e-01   1.0236932e+00   9.2369403e-01   1.0236932e+00   9.2369403e-01
   8.5195003e-01   3.1342929e+00   1.0233174e+00   9.2331433e-01   1.0233174e+00   9.2331433e-01   1.0233174e+00   9.2331433e-01
   8.5095003e-01   3.1280387e+00   1.0229335e+00   9.2292891e-01   1.0229335e+00   9.2292891e-01   1.0229335e+00   9.2292891e-01
   8.4995003e-01   3.1217583e+00   1.0225372e+00   9.2253758e-01   1.0225372e+00   9.2253758e-01   1.0225372e+00   9.2253758e-01
   8.4895003e-01   3.1154398e+00   1.0221389e+00   9.2214074e-01   1.0221389e+00   9.2214074e-01   1.0221389e+00   9.2214074e-01
   8.4795003e-01   3.1090907e+00   1.0217394e+00   9.2173727e-01   1.0217394e+00   9.2173727e-01   1.0217394e+00   9.2173727e-01
   8.4695003e-01   3.1027127e+00   1.0213262e+00   9.2132733e-01   1.0213262e+00   9.2132733e-01   1.0213262e+00   9.2132733e-01
   8.4595003e-01   3.0962914e+00   1.0209120e+00   9.2091169e-01   1.0209120e+00   9.2091169e-01   1.0209120e+00   9.2091169e-01
   8.4495003e-01   3.0898398e+00   1.0204852e+00   9.2048838e-01   1.0204852e+00   9.2048838e-01   1.0204852e+00   9.2048838e-01
   8.4395003e-01   3.0833528e+00   1.0200583e+00   9.2005874e-01   1.0200583e+00   9.2005874e-01   1.0200583e+00   9.2005874e-01
   8.4295003e-01   3.0768237e+00   1.0196188e+00   9.1962151e-01   1.0196188e+00   9.1962151e-01   1.0196188e+00   9.1962151e-01
   8.4195003e-01   3.0702522e+00   1.0191780e+00   9.1917668e-01   1.0191780e+00   9.1917668e-01   1.0191780e+00   9.1917668e-01
   8.4095003e-01   3.0636526e+00   1.0187237e+00   9.1872408e-01   1.0187237e+00   9.1872408e-01   1.0187237e+00   9.1872408e-01
   8.3995003e-01   3.0569961e+00   1.0182667e+00   9.1826415e-01   1.0182667e+00   9.1826415e-01   1.0182667e+00   9.1826415e-01
   8.3895003e-01   3.0502972e+00   1.0177954e+00   9.1779530e-01   1.0177954e+00   9.1779530e-01   1.0177954e+00   9.1779530e-01
   8.3795003e-01   3.0435563e+00   1.0173215e+00   9.1731815e-01   1.0173215e+00   9.1731815e-01   1.0173215e+00   9.1731815e-01
   8.3695003e-01   3.0367664e+00   1.0168341e+00   9.1683205e-01   1.0168341e+00   9.1683205e-01   1.0168341e+00   9.1683205e-01
   8.3595003e-01   3.0299282e+00   1.0163326e+00   9.1633602e-01   1.0163326e+00   9.1633602e-01   1.0163326e+00   9.1633602e-01
   8.3495003e-01   3.0230342e+00   1.0158269e+00   9.1583065e-01   1.0158269e+00   9.1583065e-01   1.0158269e+00   9.1583065e-01
   8.3395003e-01   3.0160842e+00   1.0153177e+00   9.1531449e-01   1.0153177e+00   9.1531449e-01   1.0153177e+00   9.1531449e-01
   8.3295003e-01   3.0090876e+00   1.0147856e+00   9.1478860e-01   1.0147856e+00   9.1478860e-01   1.0147856e+00   9.1478860e-01
   8.3195003e-01   3.0020218e+00   1.0142536e+00   9.1425135e-01   1.0142536e+00   9.1425135e-01   1.0142536e+00   9.1425135e-01
   8.3095003e-01   2.9948963e+00   1.0137046e+00   9.1370248e-01   1.0137046e+00   9.1370248e-01   1.0137046e+00   9.1370248e-01
   8.2995003e-01   2.9877105e+00   1.0131389e+00   9.1314181e-01   1.0131389e+00   9.1314181e-01   1.0131389e+00   9.1314181e-01
   8.2895003e-01   2.9804530e+00   1.0125710e+00   9.1256809e-01   1.0125710e+00   9.1256809e-01   1.0125710e+00   9.1256809e-01
   8.2795003e-01   2.9731212e+00   1.0119790e+00   9.1198154e-01   1.0119790e+00   9.1198154e-01   1.0119790e+00   9.1198154e-01
   8.2695003e-01   2.9657136e+00   1.0113784e+00   9.1138039e-01   1.0113784e+00   9.1138039e-01   1.0113784e+00   9.1138039e-01
   8.2595003e-01   2.9582283e+00   1.0107621e+00   9.1076479e-01   1.0107621e+00   9.1076479e-01   1.0107621e+00   9.1076479e-01
   8.2495003e-01   2.9506543e+00   1.0101293e+00   9.1013353e-01   1.0101293e+00   9.1013353e-01   1.0101293e+00   9.1013353e-01
   8.2395003e-01   2.9429976e+00   1.0094868e+00   9.0948522e-01   1.0094868e+00   9.0948522e-01   1.0094868e+00   9.0948522e-01
   8.2295003e-01   2.9352504e+00   1.0088194e+00   9.0882032e-01   1.0088194e+00   9.0882032e-01   1.0088194e+00   9.0882032e-01
   8.2195003e-01   2.9273881e+00   1.0081327e+00   9.0813612e-01   1.0081327e+00   9.0813612e-01   1.0081327e+00   9.0813612e-01
   8.2095003e-01   2.9194257e+00   1.0074316e+00   9.0743205e-01   1.0074316e+00   9.0743205e-01   1.0074316e+00   9.0743205e-01
   8.1995003e-01   2.9113423e+00   1.0067080e+00   9.0670712e-01   1.0067080e+00   9.0670712e-01   1.0067080e+00   9.0670712e-01
   8.1895003e-01   2.9031504e+00   1.0059607e+00   9.0595988e-01   1.0059607e+00   9.0595988e-01   1.0059607e+00   9.0595988e-01
   8.1795003e-01   2.8948146e+00   1.0051864e+00   9.0518776e-01   1.0051864e+00   9.0518776e-01   1.0051864e+00   9.0518776e-01
   8.1695003e-01   2.8863444e+00   1.0043884e+00   9.0439022e-01   1.0043884e+00   9.0439022e-01   1.0043884e+00   9.0439022e-01
   8.1595003e-01   2.8777040e+00   1.0035651e+00   9.0356302e-01   1.0035651e+00   9.0356302e-01   1.0035651e+00   9.0356302e-01
   8.1495003e-01   2.8689091e+00   1.0027064e+00   9.0270686e-01   1.0027064e+00   9.0270686e-01   1.0027064e+00   9.0270686e-01
   8.1395003e-01   2.8599287e+00   1.0018127e+00   9.0181594e-01   1.0018127e+00   9.0181594e-01   1.0018127e+00   9.0181594e-01
   8.1295003e-01   2.8507514e+00   1.0008913e+00   9.0088917e-01   1.0008913e+00   9.0088917e-01   1.0008913e+00   9.0088917e-01
   8.1195003e-01   2.8413490e+00   9.9992184e-01   8.9992094e-01   9.9992184e-01   8.9992094e-01   9.9992184e-01   8.9992094e-01
   8.1095003e-01   2.8316905e+00   9.9890769e-01   8.9890768e-01   9.9890769e-01   8.9890768e-01   9.9890769e-01   8.9890768e-01
   8.0995003e-01   2.8217608e+00   9.9784470e-01   8.9784471e-01   9.9784470e-01   8.9784471e-01   9.9784470e-01   8.9784471e-01
   8.0895003e-01   2.8115118e+00   9.9672394e-01   8.9672395e-01   9.9672394e-01   8.9672395e-01   9.9672394e-01   8.9672395e-01
   8.0795003e-01   2.8009165e+00   9.9553881e-01   8.9553882e-01   9.9553881e-01   8.9553882e-01   9.9553881e-01   8.9553882e-01
   8.0695003e-01   2.7898951e+00   9.9427872e-01   8.9427870e-01   9.9427872e-01   8.9427870e-01   9.9427872e-01   8.9427870e-01
   8.0595003e-01   2.7783870e+00   9.9292942e-01   8.9292942e-01   9.9292942e-01   8.9292942e-01   9.9292942e-01   8.9292942e-01
   8.0495003e-01   2.7663004e+00   9.9147577e-01   8.9147574e-01   9.9147577e-01   8.9147574e-01   9.9147577e-01   8.9147574e-01
   8.0395003e-01   2.7534957e+00   9.8989267e-01   8.8989267e-01   9.8989267e-01   8.8989267e-01   9.8989267e-01   8.8989267e-01
   8.0295003e-01   2.7397863e+00   9.8814696e-01   8.8814697e-01   9.8814696e-01   8.8814697e-01   9.8814696e-01   8.8814697e-01
   8.0195003e-01   2.7248735e+00   9.8618429e-01   8.8618429e-01   9.8618429e-01   8.8618429e-01   9.8618429e-01   8.8618429e-01
   8.0095003e-01   2.7082621e+00   9.8391754e-01   8.8391755e-01   9.8391754e-01   8.8391755e-01   9.8391754e-01   8.8391755e-01
   7.9995003e-01   2.6890005e+00   9.8117577e-01   8.8117577e-01   9.8117577e-01   8.8117577e-01   9.8117577e-01   8.8117577e-01
   7.9895003e-01   2.6645878e+00   9.7751277e-01   8.7751276e-01   9.7751277e-01   8.7751276e-01   9.7751277e-01   8.7751276e-01
   7.9795003e-01   2.6118752e+00   9.6880109e-01   8.6880109e-01   9.6880109e-01   8.6880109e-01   9.6880109e-01   8.6880109e-01
