# Supplementary material for: Parallel arrangements of positive feedback loops limit cell-to-cell variability in differentiation
Source: PLoS One. 2017 Nov 29;12(11):e0188623. doi: 10.1371/journal.pone.0188623 (PMC5706692; doi:10.1371/journal.pone.0188623)
Supplement: S1 Codes — (ZIP) [file pone.0188623.s001.zip › codes/GK/AND/Residence Time/IntrinsicNoise/Parallel/initus_4L_Pr_GK.dat]

   1.7257270e+00   7.6718473e+00   1.0835022e+00   9.8350372e-01   1.0835022e+00   9.8350372e-01   1.0835022e+00   9.8350372e-01   1.0835022e+00   9.8350372e-01
   1.7247270e+00   7.6670844e+00   1.0834900e+00   9.8349016e-01   1.0834900e+00   9.8349016e-01   1.0834900e+00   9.8349016e-01   1.0834900e+00   9.8349016e-01
   1.7237270e+00   7.6623637e+00   1.0834753e+00   9.8347671e-01   1.0834753e+00   9.8347671e-01   1.0834753e+00   9.8347671e-01   1.0834753e+00   9.8347671e-01
   1.7227270e+00   7.6576217e+00   1.0834593e+00   9.8346313e-01   1.0834593e+00   9.8346313e-01   1.0834593e+00   9.8346313e-01   1.0834593e+00   9.8346313e-01
   1.7217270e+00   7.6528785e+00   1.0834504e+00   9.8344954e-01   1.0834504e+00   9.8344954e-01   1.0834504e+00   9.8344954e-01   1.0834504e+00   9.8344954e-01
   1.7207270e+00   7.6481262e+00   1.0834395e+00   9.8343498e-01   1.0834395e+00   9.8343498e-01   1.0834395e+00   9.8343498e-01   1.0834395e+00   9.8343498e-01
   1.7197270e+00   7.6433744e+00   1.0834196e+00   9.8342138e-01   1.0834196e+00   9.8342138e-01   1.0834196e+00   9.8342138e-01   1.0834196e+00   9.8342138e-01
   1.7187270e+00   7.6386383e+00   1.0834108e+00   9.8340788e-01   1.0834108e+00   9.8340788e-01   1.0834108e+00   9.8340788e-01   1.0834108e+00   9.8340788e-01
   1.7177270e+00   7.6338918e+00   1.0833943e+00   9.8339431e-01   1.0833943e+00   9.8339431e-01   1.0833943e+00   9.8339431e-01   1.0833943e+00   9.8339431e-01
   1.7167270e+00   7.6291437e+00   1.0833800e+00   9.8338074e-01   1.0833800e+00   9.8338074e-01   1.0833800e+00   9.8338074e-01   1.0833800e+00   9.8338074e-01
   1.7157270e+00   7.6244158e+00   1.0833675e+00   9.8336730e-01   1.0833675e+00   9.8336730e-01   1.0833675e+00   9.8336730e-01   1.0833675e+00   9.8336730e-01
   1.7147270e+00   7.6196640e+00   1.0833497e+00   9.8335265e-01   1.0833497e+00   9.8335265e-01   1.0833497e+00   9.8335265e-01   1.0833497e+00   9.8335265e-01
   1.7137270e+00   7.6149067e+00   1.0833402e+00   9.8333912e-01   1.0833402e+00   9.8333912e-01   1.0833402e+00   9.8333912e-01   1.0833402e+00   9.8333912e-01
   1.7127270e+00   7.6101612e+00   1.0833218e+00   9.8332555e-01   1.0833218e+00   9.8332555e-01   1.0833218e+00   9.8332555e-01   1.0833218e+00   9.8332555e-01
   1.7117270e+00   7.6054187e+00   1.0833093e+00   9.8331168e-01   1.0833093e+00   9.8331168e-01   1.0833093e+00   9.8331168e-01   1.0833093e+00   9.8331168e-01
   1.7107270e+00   7.6006768e+00   1.0833007e+00   9.8329745e-01   1.0833007e+00   9.8329745e-01   1.0833007e+00   9.8329745e-01   1.0833007e+00   9.8329745e-01
   1.7097270e+00   7.5959471e+00   1.0832792e+00   9.8328398e-01   1.0832792e+00   9.8328398e-01   1.0832792e+00   9.8328398e-01   1.0832792e+00   9.8328398e-01
   1.7087270e+00   7.5911920e+00   1.0832705e+00   9.8326933e-01   1.0832705e+00   9.8326933e-01   1.0832705e+00   9.8326933e-01   1.0832705e+00   9.8326933e-01
   1.7077270e+00   7.5864412e+00   1.0832593e+00   9.8325580e-01   1.0832593e+00   9.8325580e-01   1.0832593e+00   9.8325580e-01   1.0832593e+00   9.8325580e-01
   1.7067270e+00   7.5816949e+00   1.0832397e+00   9.8324214e-01   1.0832397e+00   9.8324214e-01   1.0832397e+00   9.8324214e-01   1.0832397e+00   9.8324214e-01
   1.7057270e+00   7.5769396e+00   1.0832306e+00   9.8322772e-01   1.0832306e+00   9.8322772e-01   1.0832306e+00   9.8322772e-01   1.0832306e+00   9.8322772e-01
   1.7047270e+00   7.5721975e+00   1.0832138e+00   9.8321422e-01   1.0832138e+00   9.8321422e-01   1.0832138e+00   9.8321422e-01   1.0832138e+00   9.8321422e-01
   1.7037270e+00   7.5674552e+00   1.0832000e+00   9.8319962e-01   1.0832000e+00   9.8319962e-01   1.0832000e+00   9.8319962e-01   1.0832000e+00   9.8319962e-01
   1.7027270e+00   7.5627304e+00   1.0831871e+00   9.8318619e-01   1.0831871e+00   9.8318619e-01   1.0831871e+00   9.8318619e-01   1.0831871e+00   9.8318619e-01
   1.7017270e+00   7.5579672e+00   1.0831700e+00   9.8317154e-01   1.0831700e+00   9.8317154e-01   1.0831700e+00   9.8317154e-01   1.0831700e+00   9.8317154e-01
   1.7007270e+00   7.5532162e+00   1.0831596e+00   9.8315792e-01   1.0831596e+00   9.8315792e-01   1.0831596e+00   9.8315792e-01   1.0831596e+00   9.8315792e-01
   1.6997270e+00   7.5484725e+00   1.0831414e+00   9.8314338e-01   1.0831414e+00   9.8314338e-01   1.0831414e+00   9.8314338e-01   1.0831414e+00   9.8314338e-01
   1.6987270e+00   7.5437256e+00   1.0831300e+00   9.8312886e-01   1.0831300e+00   9.8312886e-01   1.0831300e+00   9.8312886e-01   1.0831300e+00   9.8312886e-01
   1.6977270e+00   7.5389764e+00   1.0831143e+00   9.8311528e-01   1.0831143e+00   9.8311528e-01   1.0831143e+00   9.8311528e-01   1.0831143e+00   9.8311528e-01
   1.6967270e+00   7.5342341e+00   1.0831000e+00   9.8310077e-01   1.0831000e+00   9.8310077e-01   1.0831000e+00   9.8310077e-01   1.0831000e+00   9.8310077e-01
   1.6957270e+00   7.5294907e+00   1.0830874e+00   9.8308622e-01   1.0830874e+00   9.8308622e-01   1.0830874e+00   9.8308622e-01   1.0830874e+00   9.8308622e-01
   1.6947270e+00   7.5247381e+00   1.0830698e+00   9.8307266e-01   1.0830698e+00   9.8307266e-01   1.0830698e+00   9.8307266e-01   1.0830698e+00   9.8307266e-01
   1.6937270e+00   7.5199921e+00   1.0830599e+00   9.8305808e-01   1.0830599e+00   9.8305808e-01   1.0830599e+00   9.8305808e-01   1.0830599e+00   9.8305808e-01
   1.6927270e+00   7.5152404e+00   1.0830417e+00   9.8304354e-01   1.0830417e+00   9.8304354e-01   1.0830417e+00   9.8304354e-01   1.0830417e+00   9.8304354e-01
   1.6917270e+00   7.5104895e+00   1.0830300e+00   9.8302893e-01   1.0830300e+00   9.8302893e-01   1.0830300e+00   9.8302893e-01   1.0830300e+00   9.8302893e-01
   1.6907270e+00   7.5057273e+00   1.0830146e+00   9.8301491e-01   1.0830146e+00   9.8301491e-01   1.0830146e+00   9.8301491e-01   1.0830146e+00   9.8301491e-01
   1.6897270e+00   7.5009780e+00   1.0829999e+00   9.8300082e-01   1.0829999e+00   9.8300082e-01   1.0829999e+00   9.8300082e-01   1.0829999e+00   9.8300082e-01
   1.6887270e+00   7.4962690e+00   1.0829880e+00   9.8298634e-01   1.0829880e+00   9.8298634e-01   1.0829880e+00   9.8298634e-01   1.0829880e+00   9.8298634e-01
   1.6877270e+00   7.4915254e+00   1.0829699e+00   9.8297182e-01   1.0829699e+00   9.8297182e-01   1.0829699e+00   9.8297182e-01   1.0829699e+00   9.8297182e-01
   1.6867270e+00   7.4867698e+00   1.0829601e+00   9.8295725e-01   1.0829601e+00   9.8295725e-01   1.0829601e+00   9.8295725e-01   1.0829601e+00   9.8295725e-01
   1.6857270e+00   7.4820226e+00   1.0829421e+00   9.8294267e-01   1.0829421e+00   9.8294267e-01   1.0829421e+00   9.8294267e-01   1.0829421e+00   9.8294267e-01
   1.6847270e+00   7.4772750e+00   1.0829309e+00   9.8292814e-01   1.0829309e+00   9.8292814e-01   1.0829309e+00   9.8292814e-01   1.0829309e+00   9.8292814e-01
   1.6837270e+00   7.4725191e+00   1.0829151e+00   9.8291353e-01   1.0829151e+00   9.8291353e-01   1.0829151e+00   9.8291353e-01   1.0829151e+00   9.8291353e-01
   1.6827270e+00   7.4677634e+00   1.0829009e+00   9.8289898e-01   1.0829009e+00   9.8289898e-01   1.0829009e+00   9.8289898e-01   1.0829009e+00   9.8289898e-01
   1.6817270e+00   7.4630122e+00   1.0828881e+00   9.8288440e-01   1.0828881e+00   9.8288440e-01   1.0828881e+00   9.8288440e-01   1.0828881e+00   9.8288440e-01
   1.6807270e+00   7.4582603e+00   1.0828702e+00   9.8286980e-01   1.0828702e+00   9.8286980e-01   1.0828702e+00   9.8286980e-01   1.0828702e+00   9.8286980e-01
   1.6797270e+00   7.4534983e+00   1.0828509e+00   9.8285526e-01   1.0828509e+00   9.8285526e-01   1.0828509e+00   9.8285526e-01   1.0828509e+00   9.8285526e-01
   1.6787270e+00   7.4487470e+00   1.0828394e+00   9.8284066e-01   1.0828394e+00   9.8284066e-01   1.0828394e+00   9.8284066e-01   1.0828394e+00   9.8284066e-01
   1.6777270e+00   7.4439954e+00   1.0828236e+00   9.8282608e-01   1.0828236e+00   9.8282608e-01   1.0828236e+00   9.8282608e-01   1.0828236e+00   9.8282608e-01
   1.6767270e+00   7.4392393e+00   1.0828090e+00   9.8281152e-01   1.0828090e+00   9.8281152e-01   1.0828090e+00   9.8281152e-01   1.0828090e+00   9.8281152e-01
   1.6757270e+00   7.4344851e+00   1.0827966e+00   9.8279596e-01   1.0827966e+00   9.8279596e-01   1.0827966e+00   9.8279596e-01   1.0827966e+00   9.8279596e-01
   1.6747270e+00   7.4297367e+00   1.0827794e+00   9.8278139e-01   1.0827794e+00   9.8278139e-01   1.0827794e+00   9.8278139e-01   1.0827794e+00   9.8278139e-01
   1.6737270e+00   7.4249892e+00   1.0827692e+00   9.8276680e-01   1.0827692e+00   9.8276680e-01   1.0827692e+00   9.8276680e-01   1.0827692e+00   9.8276680e-01
   1.6727270e+00   7.4202343e+00   1.0827497e+00   9.8275228e-01   1.0827497e+00   9.8275228e-01   1.0827497e+00   9.8275228e-01   1.0827497e+00   9.8275228e-01
   1.6717270e+00   7.4154905e+00   1.0827406e+00   9.8273664e-01   1.0827406e+00   9.8273664e-01   1.0827406e+00   9.8273664e-01   1.0827406e+00   9.8273664e-01
   1.6707270e+00   7.4107472e+00   1.0827192e+00   9.8272214e-01   1.0827192e+00   9.8272214e-01   1.0827192e+00   9.8272214e-01   1.0827192e+00   9.8272214e-01
   1.6697270e+00   7.4059996e+00   1.0827108e+00   9.8270761e-01   1.0827108e+00   9.8270761e-01   1.0827108e+00   9.8270761e-01   1.0827108e+00   9.8270761e-01
   1.6687270e+00   7.4012510e+00   1.0826892e+00   9.8269199e-01   1.0826892e+00   9.8269199e-01   1.0826892e+00   9.8269199e-01   1.0826892e+00   9.8269199e-01
   1.6677270e+00   7.3965079e+00   1.0826783e+00   9.8267751e-01   1.0826783e+00   9.8267751e-01   1.0826783e+00   9.8267751e-01   1.0826783e+00   9.8267751e-01
   1.6667270e+00   7.3917635e+00   1.0826602e+00   9.8266295e-01   1.0826602e+00   9.8266295e-01   1.0826602e+00   9.8266295e-01   1.0826602e+00   9.8266295e-01
   1.6657270e+00   7.3870074e+00   1.0826503e+00   9.8264739e-01   1.0826503e+00   9.8264739e-01   1.0826503e+00   9.8264739e-01   1.0826503e+00   9.8264739e-01
   1.6647270e+00   7.3822597e+00   1.0826295e+00   9.8263281e-01   1.0826295e+00   9.8263281e-01   1.0826295e+00   9.8263281e-01   1.0826295e+00   9.8263281e-01
   1.6637270e+00   7.3775107e+00   1.0826210e+00   9.8261725e-01   1.0826210e+00   9.8261725e-01   1.0826210e+00   9.8261725e-01   1.0826210e+00   9.8261725e-01
   1.6627270e+00   7.3727299e+00   1.0825991e+00   9.8260261e-01   1.0825991e+00   9.8260261e-01   1.0825991e+00   9.8260261e-01   1.0825991e+00   9.8260261e-01
   1.6617270e+00   7.3679823e+00   1.0825906e+00   9.8258706e-01   1.0825906e+00   9.8258706e-01   1.0825906e+00   9.8258706e-01   1.0825906e+00   9.8258706e-01
   1.6607270e+00   7.3632382e+00   1.0825695e+00   9.8257252e-01   1.0825695e+00   9.8257252e-01   1.0825695e+00   9.8257252e-01   1.0825695e+00   9.8257252e-01
   1.6597270e+00   7.3584932e+00   1.0825595e+00   9.8255695e-01   1.0825595e+00   9.8255695e-01   1.0825595e+00   9.8255695e-01   1.0825595e+00   9.8255695e-01
   1.6587270e+00   7.3537374e+00   1.0825397e+00   9.8254155e-01   1.0825397e+00   9.8254155e-01   1.0825397e+00   9.8254155e-01   1.0825397e+00   9.8254155e-01
   1.6577270e+00   7.3489899e+00   1.0825308e+00   9.8252682e-01   1.0825308e+00   9.8252682e-01   1.0825308e+00   9.8252682e-01   1.0825308e+00   9.8252682e-01
   1.6567270e+00   7.3442079e+00   1.0825092e+00   9.8251114e-01   1.0825092e+00   9.8251114e-01   1.0825092e+00   9.8251114e-01   1.0825092e+00   9.8251114e-01
   1.6557270e+00   7.3394599e+00   1.0824954e+00   9.8249552e-01   1.0824954e+00   9.8249552e-01   1.0824954e+00   9.8249552e-01   1.0824954e+00   9.8249552e-01
   1.6547270e+00   7.3347117e+00   1.0824799e+00   9.8248112e-01   1.0824799e+00   9.8248112e-01   1.0824799e+00   9.8248112e-01   1.0824799e+00   9.8248112e-01
   1.6537270e+00   7.3299683e+00   1.0824684e+00   9.8246548e-01   1.0824684e+00   9.8246548e-01   1.0824684e+00   9.8246548e-01   1.0824684e+00   9.8246548e-01
   1.6527270e+00   7.3252236e+00   1.0824501e+00   9.8244996e-01   1.0824501e+00   9.8244996e-01   1.0824501e+00   9.8244996e-01   1.0824501e+00   9.8244996e-01
   1.6517270e+00   7.3204242e+00   1.0824310e+00   9.8243421e-01   1.0824310e+00   9.8243421e-01   1.0824310e+00   9.8243421e-01   1.0824310e+00   9.8243421e-01
   1.6507270e+00   7.3156809e+00   1.0824200e+00   9.8241893e-01   1.0824200e+00   9.8241893e-01   1.0824200e+00   9.8241893e-01   1.0824200e+00   9.8241893e-01
   1.6497270e+00   7.3109381e+00   1.0824037e+00   9.8240423e-01   1.0824037e+00   9.8240423e-01   1.0824037e+00   9.8240423e-01   1.0824037e+00   9.8240423e-01
   1.6487270e+00   7.3061883e+00   1.0823908e+00   9.8238867e-01   1.0823908e+00   9.8238867e-01   1.0823908e+00   9.8238867e-01   1.0823908e+00   9.8238867e-01
   1.6477270e+00   7.3014051e+00   1.0823691e+00   9.8237301e-01   1.0823691e+00   9.8237301e-01   1.0823691e+00   9.8237301e-01   1.0823691e+00   9.8237301e-01
   1.6467270e+00   7.2966567e+00   1.0823581e+00   9.8235741e-01   1.0823581e+00   9.8235741e-01   1.0823581e+00   9.8235741e-01   1.0823581e+00   9.8235741e-01
   1.6457270e+00   7.2919106e+00   1.0823400e+00   9.8234185e-01   1.0823400e+00   9.8234185e-01   1.0823400e+00   9.8234185e-01   1.0823400e+00   9.8234185e-01
   1.6447270e+00   7.2871544e+00   1.0823301e+00   9.8232624e-01   1.0823301e+00   9.8232624e-01   1.0823301e+00   9.8232624e-01   1.0823301e+00   9.8232624e-01
   1.6437270e+00   7.2823966e+00   1.0823094e+00   9.8231065e-01   1.0823094e+00   9.8231065e-01   1.0823094e+00   9.8231065e-01   1.0823094e+00   9.8231065e-01
   1.6427270e+00   7.2776501e+00   1.0822936e+00   9.8229520e-01   1.0822936e+00   9.8229520e-01   1.0822936e+00   9.8229520e-01   1.0822936e+00   9.8229520e-01
   1.6417270e+00   7.2728884e+00   1.0822810e+00   9.8227963e-01   1.0822810e+00   9.8227963e-01   1.0822810e+00   9.8227963e-01   1.0822810e+00   9.8227963e-01
   1.6407270e+00   7.2681433e+00   1.0822591e+00   9.8226363e-01   1.0822591e+00   9.8226363e-01   1.0822591e+00   9.8226363e-01   1.0822591e+00   9.8226363e-01
   1.6397270e+00   7.2633795e+00   1.0822505e+00   9.8224817e-01   1.0822505e+00   9.8224817e-01   1.0822505e+00   9.8224817e-01   1.0822505e+00   9.8224817e-01
   1.6387270e+00   7.2586260e+00   1.0822300e+00   9.8223178e-01   1.0822300e+00   9.8223178e-01   1.0822300e+00   9.8223178e-01   1.0822300e+00   9.8223178e-01
   1.6377270e+00   7.2538782e+00   1.0822201e+00   9.8221621e-01   1.0822201e+00   9.8221621e-01   1.0822201e+00   9.8221621e-01   1.0822201e+00   9.8221621e-01
   1.6367270e+00   7.2490913e+00   1.0821996e+00   9.8220059e-01   1.0821996e+00   9.8220059e-01   1.0821996e+00   9.8220059e-01   1.0821996e+00   9.8220059e-01
   1.6357270e+00   7.2443446e+00   1.0821833e+00   9.8218506e-01   1.0821833e+00   9.8218506e-01   1.0821833e+00   9.8218506e-01   1.0821833e+00   9.8218506e-01
   1.6347270e+00   7.2395949e+00   1.0821709e+00   9.8216837e-01   1.0821709e+00   9.8216837e-01   1.0821709e+00   9.8216837e-01   1.0821709e+00   9.8216837e-01
   1.6337270e+00   7.2348178e+00   1.0821490e+00   9.8215279e-01   1.0821490e+00   9.8215279e-01   1.0821490e+00   9.8215279e-01   1.0821490e+00   9.8215279e-01
   1.6327270e+00   7.2300731e+00   1.0821376e+00   9.8213698e-01   1.0821376e+00   9.8213698e-01   1.0821376e+00   9.8213698e-01   1.0821376e+00   9.8213698e-01
   1.6317270e+00   7.2253133e+00   1.0821202e+00   9.8212065e-01   1.0821202e+00   9.8212065e-01   1.0821202e+00   9.8212065e-01   1.0821202e+00   9.8212065e-01
   1.6307270e+00   7.2205623e+00   1.0821006e+00   9.8210510e-01   1.0821006e+00   9.8210510e-01   1.0821006e+00   9.8210510e-01   1.0821006e+00   9.8210510e-01
   1.6297270e+00   7.2158129e+00   1.0820896e+00   9.8208873e-01   1.0820896e+00   9.8208873e-01   1.0820896e+00   9.8208873e-01   1.0820896e+00   9.8208873e-01
   1.6287270e+00   7.2110564e+00   1.0820731e+00   9.8207288e-01   1.0820731e+00   9.8207288e-01   1.0820731e+00   9.8207288e-01   1.0820731e+00   9.8207288e-01
   1.6277270e+00   7.2062767e+00   1.0820609e+00   9.8205674e-01   1.0820609e+00   9.8205674e-01   1.0820609e+00   9.8205674e-01   1.0820609e+00   9.8205674e-01
   1.6267270e+00   7.2015337e+00   1.0820391e+00   9.8204066e-01   1.0820391e+00   9.8204066e-01   1.0820391e+00   9.8204066e-01   1.0820391e+00   9.8204066e-01
   1.6257270e+00   7.1967831e+00   1.0820275e+00   9.8202493e-01   1.0820275e+00   9.8202493e-01   1.0820275e+00   9.8202493e-01   1.0820275e+00   9.8202493e-01
   1.6247270e+00   7.1919964e+00   1.0820104e+00   9.8200857e-01   1.0820104e+00   9.8200857e-01   1.0820104e+00   9.8200857e-01   1.0820104e+00   9.8200857e-01
   1.6237270e+00   7.1872488e+00   1.0819903e+00   9.8199200e-01   1.0819903e+00   9.8199200e-01   1.0819903e+00   9.8199200e-01   1.0819903e+00   9.8199200e-01
   1.6227270e+00   7.1824855e+00   1.0819803e+00   9.8197640e-01   1.0819803e+00   9.8197640e-01   1.0819803e+00   9.8197640e-01   1.0819803e+00   9.8197640e-01
   1.6217270e+00   7.1777366e+00   1.0819593e+00   9.8195974e-01   1.0819593e+00   9.8195974e-01   1.0819593e+00   9.8195974e-01   1.0819593e+00   9.8195974e-01
   1.6207270e+00   7.1729906e+00   1.0819441e+00   9.8194366e-01   1.0819441e+00   9.8194366e-01   1.0819441e+00   9.8194366e-01   1.0819441e+00   9.8194366e-01
   1.6197270e+00   7.1682092e+00   1.0819309e+00   9.8192771e-01   1.0819309e+00   9.8192771e-01   1.0819309e+00   9.8192771e-01   1.0819309e+00   9.8192771e-01
   1.6187270e+00   7.1634613e+00   1.0819092e+00   9.8191113e-01   1.0819092e+00   9.8191113e-01   1.0819092e+00   9.8191113e-01   1.0819092e+00   9.8191113e-01
   1.6177270e+00   7.1586795e+00   1.0818980e+00   9.8189434e-01   1.0818980e+00   9.8189434e-01   1.0818980e+00   9.8189434e-01   1.0818980e+00   9.8189434e-01
   1.6167270e+00   7.1539307e+00   1.0818802e+00   9.8187780e-01   1.0818802e+00   9.8187780e-01   1.0818802e+00   9.8187780e-01   1.0818802e+00   9.8187780e-01
   1.6157270e+00   7.1491679e+00   1.0818597e+00   9.8186225e-01   1.0818597e+00   9.8186225e-01   1.0818597e+00   9.8186225e-01   1.0818597e+00   9.8186225e-01
   1.6147270e+00   7.1444194e+00   1.0818422e+00   9.8184576e-01   1.0818422e+00   9.8184576e-01   1.0818422e+00   9.8184576e-01   1.0818422e+00   9.8184576e-01
   1.6137270e+00   7.1396386e+00   1.0818308e+00   9.8182907e-01   1.0818308e+00   9.8182907e-01   1.0818308e+00   9.8182907e-01   1.0818308e+00   9.8182907e-01
   1.6127270e+00   7.1348844e+00   1.0818091e+00   9.8181246e-01   1.0818091e+00   9.8181246e-01   1.0818091e+00   9.8181246e-01   1.0818091e+00   9.8181246e-01
   1.6117270e+00   7.1301122e+00   1.0817961e+00   9.8179580e-01   1.0817961e+00   9.8179580e-01   1.0817961e+00   9.8179580e-01   1.0817961e+00   9.8179580e-01
   1.6107270e+00   7.1253631e+00   1.0817806e+00   9.8177931e-01   1.0817806e+00   9.8177931e-01   1.0817806e+00   9.8177931e-01   1.0817806e+00   9.8177931e-01
   1.6097270e+00   7.1205959e+00   1.0817598e+00   9.8176269e-01   1.0817598e+00   9.8176269e-01   1.0817598e+00   9.8176269e-01   1.0817598e+00   9.8176269e-01
   1.6087270e+00   7.1158520e+00   1.0817499e+00   9.8174607e-01   1.0817499e+00   9.8174607e-01   1.0817499e+00   9.8174607e-01   1.0817499e+00   9.8174607e-01
   1.6077270e+00   7.1110633e+00   1.0817297e+00   9.8172937e-01   1.0817297e+00   9.8172937e-01   1.0817297e+00   9.8172937e-01   1.0817297e+00   9.8172937e-01
   1.6067270e+00   7.1063077e+00   1.0817127e+00   9.8171292e-01   1.0817127e+00   9.8171292e-01   1.0817127e+00   9.8171292e-01   1.0817127e+00   9.8171292e-01
   1.6057270e+00   7.1015462e+00   1.0816940e+00   9.8169564e-01   1.0816940e+00   9.8169564e-01   1.0816940e+00   9.8169564e-01   1.0816940e+00   9.8169564e-01
   1.6047270e+00   7.0968015e+00   1.0816810e+00   9.8167923e-01   1.0816810e+00   9.8167923e-01   1.0816810e+00   9.8167923e-01   1.0816810e+00   9.8167923e-01
   1.6037270e+00   7.0920208e+00   1.0816592e+00   9.8166204e-01   1.0816592e+00   9.8166204e-01   1.0816592e+00   9.8166204e-01   1.0816592e+00   9.8166204e-01
   1.6027270e+00   7.0872365e+00   1.0816481e+00   9.8164538e-01   1.0816481e+00   9.8164538e-01   1.0816481e+00   9.8164538e-01   1.0816481e+00   9.8164538e-01
   1.6017270e+00   7.0824912e+00   1.0816302e+00   9.8162874e-01   1.0816302e+00   9.8162874e-01   1.0816302e+00   9.8162874e-01   1.0816302e+00   9.8162874e-01
   1.6007270e+00   7.0777280e+00   1.0816097e+00   9.8161136e-01   1.0816097e+00   9.8161136e-01   1.0816097e+00   9.8161136e-01   1.0816097e+00   9.8161136e-01
   1.5997270e+00   7.0729830e+00   1.0815922e+00   9.8159492e-01   1.0815922e+00   9.8159492e-01   1.0815922e+00   9.8159492e-01   1.0815922e+00   9.8159492e-01
   1.5987270e+00   7.0681988e+00   1.0815809e+00   9.8157800e-01   1.0815809e+00   9.8157800e-01   1.0815809e+00   9.8157800e-01   1.0815809e+00   9.8157800e-01
   1.5977270e+00   7.0634221e+00   1.0815591e+00   9.8156082e-01   1.0815591e+00   9.8156082e-01   1.0815591e+00   9.8156082e-01   1.0815591e+00   9.8156082e-01
   1.5967270e+00   7.0586726e+00   1.0815460e+00   9.8154378e-01   1.0815460e+00   9.8154378e-01   1.0815460e+00   9.8154378e-01   1.0815460e+00   9.8154378e-01
   1.5957270e+00   7.0539107e+00   1.0815274e+00   9.8152693e-01   1.0815274e+00   9.8152693e-01   1.0815274e+00   9.8152693e-01   1.0815274e+00   9.8152693e-01
   1.5947270e+00   7.0491138e+00   1.0815103e+00   9.8150951e-01   1.0815103e+00   9.8150951e-01   1.0815103e+00   9.8150951e-01   1.0815103e+00   9.8150951e-01
   1.5937270e+00   7.0443689e+00   1.0814903e+00   9.8149289e-01   1.0814903e+00   9.8149289e-01   1.0814903e+00   9.8149289e-01   1.0814903e+00   9.8149289e-01
   1.5927270e+00   7.0396160e+00   1.0814714e+00   9.8147554e-01   1.0814714e+00   9.8147554e-01   1.0814714e+00   9.8147554e-01   1.0814714e+00   9.8147554e-01
   1.5917270e+00   7.0348590e+00   1.0814608e+00   9.8145808e-01   1.0814608e+00   9.8145808e-01   1.0814608e+00   9.8145808e-01   1.0814608e+00   9.8145808e-01
   1.5907270e+00   7.0300772e+00   1.0814392e+00   9.8144116e-01   1.0814392e+00   9.8144116e-01   1.0814392e+00   9.8144116e-01   1.0814392e+00   9.8144116e-01
   1.5897270e+00   7.0253101e+00   1.0814249e+00   9.8142354e-01   1.0814249e+00   9.8142354e-01   1.0814249e+00   9.8142354e-01   1.0814249e+00   9.8142354e-01
   1.5887270e+00   7.0205529e+00   1.0814067e+00   9.8140663e-01   1.0814067e+00   9.8140663e-01   1.0814067e+00   9.8140663e-01   1.0814067e+00   9.8140663e-01
   1.5877270e+00   7.0157893e+00   1.0813905e+00   9.8138909e-01   1.0813905e+00   9.8138909e-01   1.0813905e+00   9.8138909e-01   1.0813905e+00   9.8138909e-01
   1.5867270e+00   7.0110033e+00   1.0813697e+00   9.8137169e-01   1.0813697e+00   9.8137169e-01   1.0813697e+00   9.8137169e-01   1.0813697e+00   9.8137169e-01
   1.5857270e+00   7.0062407e+00   1.0813506e+00   9.8135417e-01   1.0813506e+00   9.8135417e-01   1.0813506e+00   9.8135417e-01   1.0813506e+00   9.8135417e-01
   1.5847270e+00   7.0014926e+00   1.0813405e+00   9.8133665e-01   1.0813405e+00   9.8133665e-01   1.0813405e+00   9.8133665e-01   1.0813405e+00   9.8133665e-01
   1.5837270e+00   6.9967094e+00   1.0813201e+00   9.8131986e-01   1.0813201e+00   9.8131986e-01   1.0813201e+00   9.8131986e-01   1.0813201e+00   9.8131986e-01
   1.5827270e+00   6.9919362e+00   1.0812991e+00   9.8130224e-01   1.0812991e+00   9.8130224e-01   1.0812991e+00   9.8130224e-01   1.0812991e+00   9.8130224e-01
   1.5817270e+00   6.9871651e+00   1.0812854e+00   9.8128459e-01   1.0812854e+00   9.8128459e-01   1.0812854e+00   9.8128459e-01   1.0812854e+00   9.8128459e-01
   1.5807270e+00   6.9824221e+00   1.0812670e+00   9.8126703e-01   1.0812670e+00   9.8126703e-01   1.0812670e+00   9.8126703e-01   1.0812670e+00   9.8126703e-01
   1.5797270e+00   6.9776288e+00   1.0812505e+00   9.8124937e-01   1.0812505e+00   9.8124937e-01   1.0812505e+00   9.8124937e-01   1.0812505e+00   9.8124937e-01
   1.5787270e+00   6.9728747e+00   1.0812303e+00   9.8123182e-01   1.0812303e+00   9.8123182e-01   1.0812303e+00   9.8123182e-01   1.0812303e+00   9.8123182e-01
   1.5777270e+00   6.9680857e+00   1.0812106e+00   9.8121414e-01   1.0812106e+00   9.8121414e-01   1.0812106e+00   9.8121414e-01   1.0812106e+00   9.8121414e-01
   1.5767270e+00   6.9633314e+00   1.0812005e+00   9.8119677e-01   1.0812005e+00   9.8119677e-01   1.0812005e+00   9.8119677e-01   1.0812005e+00   9.8119677e-01
   1.5757270e+00   6.9585731e+00   1.0811809e+00   9.8117897e-01   1.0811809e+00   9.8117897e-01   1.0811809e+00   9.8117897e-01   1.0811809e+00   9.8117897e-01
   1.5747270e+00   6.9537919e+00   1.0811591e+00   9.8116064e-01   1.0811591e+00   9.8116064e-01   1.0811591e+00   9.8116064e-01   1.0811591e+00   9.8116064e-01
   1.5737270e+00   6.9490162e+00   1.0811390e+00   9.8114313e-01   1.0811390e+00   9.8114313e-01   1.0811390e+00   9.8114313e-01   1.0811390e+00   9.8114313e-01
   1.5727270e+00   6.9442517e+00   1.0811270e+00   9.8112583e-01   1.0811270e+00   9.8112583e-01   1.0811270e+00   9.8112583e-01   1.0811270e+00   9.8112583e-01
   1.5717270e+00   6.9394995e+00   1.0811084e+00   9.8110752e-01   1.0811084e+00   9.8110752e-01   1.0811084e+00   9.8110752e-01   1.0811084e+00   9.8110752e-01
   1.5707270e+00   6.9347112e+00   1.0810901e+00   9.8108975e-01   1.0810901e+00   9.8108975e-01   1.0810901e+00   9.8108975e-01   1.0810901e+00   9.8108975e-01
   1.5697270e+00   6.9299582e+00   1.0810710e+00   9.8107223e-01   1.0810710e+00   9.8107223e-01   1.0810710e+00   9.8107223e-01   1.0810710e+00   9.8107223e-01
   1.5687270e+00   6.9251616e+00   1.0810519e+00   9.8105373e-01   1.0810519e+00   9.8105373e-01   1.0810519e+00   9.8105373e-01   1.0810519e+00   9.8105373e-01
   1.5677270e+00   6.9204034e+00   1.0810332e+00   9.8103595e-01   1.0810332e+00   9.8103595e-01   1.0810332e+00   9.8103595e-01   1.0810332e+00   9.8103595e-01
   1.5667270e+00   6.9156269e+00   1.0810209e+00   9.8101771e-01   1.0810209e+00   9.8101771e-01   1.0810209e+00   9.8101771e-01   1.0810209e+00   9.8101771e-01
   1.5657270e+00   6.9108450e+00   1.0809999e+00   9.8099967e-01   1.0809999e+00   9.8099967e-01   1.0809999e+00   9.8099967e-01   1.0809999e+00   9.8099967e-01
   1.5647270e+00   6.9060823e+00   1.0809792e+00   9.8098177e-01   1.0809792e+00   9.8098177e-01   1.0809792e+00   9.8098177e-01   1.0809792e+00   9.8098177e-01
   1.5637270e+00   6.9013383e+00   1.0809596e+00   9.8096351e-01   1.0809596e+00   9.8096351e-01   1.0809596e+00   9.8096351e-01   1.0809596e+00   9.8096351e-01
   1.5627270e+00   6.8965406e+00   1.0809492e+00   9.8094576e-01   1.0809492e+00   9.8094576e-01   1.0809492e+00   9.8094576e-01   1.0809492e+00   9.8094576e-01
   1.5617270e+00   6.8917879e+00   1.0809301e+00   9.8092734e-01   1.0809301e+00   9.8092734e-01   1.0809301e+00   9.8092734e-01   1.0809301e+00   9.8092734e-01
   1.5607270e+00   6.8869995e+00   1.0809099e+00   9.8090872e-01   1.0809099e+00   9.8090872e-01   1.0809099e+00   9.8090872e-01   1.0809099e+00   9.8090872e-01
   1.5597270e+00   6.8822333e+00   1.0808893e+00   9.8089023e-01   1.0808893e+00   9.8089023e-01   1.0808893e+00   9.8089023e-01   1.0808893e+00   9.8089023e-01
   1.5587270e+00   6.8774558e+00   1.0808692e+00   9.8087232e-01   1.0808692e+00   9.8087232e-01   1.0808692e+00   9.8087232e-01   1.0808692e+00   9.8087232e-01
   1.5577270e+00   6.8726801e+00   1.0808555e+00   9.8085432e-01   1.0808555e+00   9.8085432e-01   1.0808555e+00   9.8085432e-01   1.0808555e+00   9.8085432e-01
   1.5567270e+00   6.8679116e+00   1.0808369e+00   9.8083572e-01   1.0808369e+00   9.8083572e-01   1.0808369e+00   9.8083572e-01   1.0808369e+00   9.8083572e-01
   1.5557270e+00   6.8631290e+00   1.0808180e+00   9.8081716e-01   1.0808180e+00   9.8081716e-01   1.0808180e+00   9.8081716e-01   1.0808180e+00   9.8081716e-01
   1.5547270e+00   6.8583646e+00   1.0808002e+00   9.8079876e-01   1.0808002e+00   9.8079876e-01   1.0808002e+00   9.8079876e-01   1.0808002e+00   9.8079876e-01
   1.5537270e+00   6.8535765e+00   1.0807799e+00   9.8078015e-01   1.0807799e+00   9.8078015e-01   1.0807799e+00   9.8078015e-01   1.0807799e+00   9.8078015e-01
   1.5527270e+00   6.8488230e+00   1.0807595e+00   9.8076169e-01   1.0807595e+00   9.8076169e-01   1.0807595e+00   9.8076169e-01   1.0807595e+00   9.8076169e-01
   1.5517270e+00   6.8440294e+00   1.0807427e+00   9.8074310e-01   1.0807427e+00   9.8074310e-01   1.0807427e+00   9.8074310e-01   1.0807427e+00   9.8074310e-01
   1.5507270e+00   6.8392663e+00   1.0807240e+00   9.8072467e-01   1.0807240e+00   9.8072467e-01   1.0807240e+00   9.8072467e-01   1.0807240e+00   9.8072467e-01
   1.5497270e+00   6.8344892e+00   1.0807056e+00   9.8070614e-01   1.0807056e+00   9.8070614e-01   1.0807056e+00   9.8070614e-01   1.0807056e+00   9.8070614e-01
   1.5487270e+00   6.8297091e+00   1.0806868e+00   9.8068768e-01   1.0806868e+00   9.8068768e-01   1.0806868e+00   9.8068768e-01   1.0806868e+00   9.8068768e-01
   1.5477270e+00   6.8249493e+00   1.0806705e+00   9.8066836e-01   1.0806705e+00   9.8066836e-01   1.0806705e+00   9.8066836e-01   1.0806705e+00   9.8066836e-01
   1.5467270e+00   6.8201550e+00   1.0806503e+00   9.8064958e-01   1.0806503e+00   9.8064958e-01   1.0806503e+00   9.8064958e-01   1.0806503e+00   9.8064958e-01
   1.5457270e+00   6.8154007e+00   1.0806298e+00   9.8063112e-01   1.0806298e+00   9.8063112e-01   1.0806298e+00   9.8063112e-01   1.0806298e+00   9.8063112e-01
   1.5447270e+00   6.8106134e+00   1.0806115e+00   9.8061239e-01   1.0806115e+00   9.8061239e-01   1.0806115e+00   9.8061239e-01   1.0806115e+00   9.8061239e-01
   1.5437270e+00   6.8058465e+00   1.0805925e+00   9.8059310e-01   1.0805925e+00   9.8059310e-01   1.0805925e+00   9.8059310e-01   1.0805925e+00   9.8059310e-01
   1.5427270e+00   6.8010505e+00   1.0805736e+00   9.8057447e-01   1.0805736e+00   9.8057447e-01   1.0805736e+00   9.8057447e-01   1.0805736e+00   9.8057447e-01
   1.5417270e+00   6.7962707e+00   1.0805549e+00   9.8055546e-01   1.0805549e+00   9.8055546e-01   1.0805549e+00   9.8055546e-01   1.0805549e+00   9.8055546e-01
   1.5407270e+00   6.7914928e+00   1.0805362e+00   9.8053643e-01   1.0805362e+00   9.8053643e-01   1.0805362e+00   9.8053643e-01   1.0805362e+00   9.8053643e-01
   1.5397270e+00   6.7867305e+00   1.0805175e+00   9.8051800e-01   1.0805175e+00   9.8051800e-01   1.0805175e+00   9.8051800e-01   1.0805175e+00   9.8051800e-01
   1.5387270e+00   6.7819362e+00   1.0805004e+00   9.8049839e-01   1.0805004e+00   9.8049839e-01   1.0805004e+00   9.8049839e-01   1.0805004e+00   9.8049839e-01
   1.5377270e+00   6.7771831e+00   1.0804800e+00   9.8047898e-01   1.0804800e+00   9.8047898e-01   1.0804800e+00   9.8047898e-01   1.0804800e+00   9.8047898e-01
   1.5367270e+00   6.7723946e+00   1.0804597e+00   9.8046033e-01   1.0804597e+00   9.8046033e-01   1.0804597e+00   9.8046033e-01   1.0804597e+00   9.8046033e-01
   1.5357270e+00   6.7676292e+00   1.0804395e+00   9.8044091e-01   1.0804395e+00   9.8044091e-01   1.0804395e+00   9.8044091e-01   1.0804395e+00   9.8044091e-01
   1.5347270e+00   6.7628331e+00   1.0804192e+00   9.8042197e-01   1.0804192e+00   9.8042197e-01   1.0804192e+00   9.8042197e-01   1.0804192e+00   9.8042197e-01
   1.5337270e+00   6.7580520e+00   1.0803991e+00   9.8040271e-01   1.0803991e+00   9.8040271e-01   1.0803991e+00   9.8040271e-01   1.0803991e+00   9.8040271e-01
   1.5327270e+00   6.7532756e+00   1.0803855e+00   9.8038324e-01   1.0803855e+00   9.8038324e-01   1.0803855e+00   9.8038324e-01   1.0803855e+00   9.8038324e-01
   1.5317270e+00   6.7485114e+00   1.0803668e+00   9.8036372e-01   1.0803668e+00   9.8036372e-01   1.0803668e+00   9.8036372e-01   1.0803668e+00   9.8036372e-01
   1.5307270e+00   6.7437064e+00   1.0803479e+00   9.8034410e-01   1.0803479e+00   9.8034410e-01   1.0803479e+00   9.8034410e-01   1.0803479e+00   9.8034410e-01
   1.5297270e+00   6.7389236e+00   1.0803288e+00   9.8032556e-01   1.0803288e+00   9.8032556e-01   1.0803288e+00   9.8032556e-01   1.0803288e+00   9.8032556e-01
   1.5287270e+00   6.7341698e+00   1.0803098e+00   9.8030615e-01   1.0803098e+00   9.8030615e-01   1.0803098e+00   9.8030615e-01   1.0803098e+00   9.8030615e-01
   1.5277270e+00   6.7293732e+00   1.0802903e+00   9.8028655e-01   1.0802903e+00   9.8028655e-01   1.0802903e+00   9.8028655e-01   1.0802903e+00   9.8028655e-01
   1.5267270e+00   6.7246160e+00   1.0802709e+00   9.8026708e-01   1.0802709e+00   9.8026708e-01   1.0802709e+00   9.8026708e-01   1.0802709e+00   9.8026708e-01
   1.5257270e+00   6.7198089e+00   1.0802510e+00   9.8024747e-01   1.0802510e+00   9.8024747e-01   1.0802510e+00   9.8024747e-01   1.0802510e+00   9.8024747e-01
   1.5247270e+00   6.7150355e+00   1.0802309e+00   9.8022791e-01   1.0802309e+00   9.8022791e-01   1.0802309e+00   9.8022791e-01   1.0802309e+00   9.8022791e-01
   1.5237270e+00   6.7102631e+00   1.0802109e+00   9.8020843e-01   1.0802109e+00   9.8020843e-01   1.0802109e+00   9.8020843e-01   1.0802109e+00   9.8020843e-01
   1.5227270e+00   6.7054563e+00   1.0801907e+00   9.8018782e-01   1.0801907e+00   9.8018782e-01   1.0801907e+00   9.8018782e-01   1.0801907e+00   9.8018782e-01
   1.5217270e+00   6.7006981e+00   1.0801704e+00   9.8016834e-01   1.0801704e+00   9.8016834e-01   1.0801704e+00   9.8016834e-01   1.0801704e+00   9.8016834e-01
   1.5207270e+00   6.6959017e+00   1.0801502e+00   9.8014873e-01   1.0801502e+00   9.8014873e-01   1.0801502e+00   9.8014873e-01   1.0801502e+00   9.8014873e-01
   1.5197270e+00   6.6911055e+00   1.0801296e+00   9.8012915e-01   1.0801296e+00   9.8012915e-01   1.0801296e+00   9.8012915e-01   1.0801296e+00   9.8012915e-01
   1.5187270e+00   6.6863532e+00   1.0801099e+00   9.8010890e-01   1.0801099e+00   9.8010890e-01   1.0801099e+00   9.8010890e-01   1.0801099e+00   9.8010890e-01
   1.5177270e+00   6.6815592e+00   1.0800901e+00   9.8008913e-01   1.0800901e+00   9.8008913e-01   1.0800901e+00   9.8008913e-01   1.0800901e+00   9.8008913e-01
   1.5167270e+00   6.6767634e+00   1.0800700e+00   9.8006955e-01   1.0800700e+00   9.8006955e-01   1.0800700e+00   9.8006955e-01   1.0800700e+00   9.8006955e-01
   1.5157270e+00   6.6719885e+00   1.0800500e+00   9.8004893e-01   1.0800500e+00   9.8004893e-01   1.0800500e+00   9.8004893e-01   1.0800500e+00   9.8004893e-01
   1.5147270e+00   6.6672230e+00   1.0800299e+00   9.8002956e-01   1.0800299e+00   9.8002956e-01   1.0800299e+00   9.8002956e-01   1.0800299e+00   9.8002956e-01
   1.5137270e+00   6.6624313e+00   1.0800107e+00   9.8000886e-01   1.0800107e+00   9.8000886e-01   1.0800107e+00   9.8000886e-01   1.0800107e+00   9.8000886e-01
   1.5127270e+00   6.6576363e+00   1.0799905e+00   9.7998938e-01   1.0799905e+00   9.7998938e-01   1.0799905e+00   9.7998938e-01   1.0799905e+00   9.7998938e-01
   1.5117270e+00   6.6528407e+00   1.0799702e+00   9.7996877e-01   1.0799702e+00   9.7996877e-01   1.0799702e+00   9.7996877e-01   1.0799702e+00   9.7996877e-01
   1.5107270e+00   6.6480778e+00   1.0799497e+00   9.7994932e-01   1.0799497e+00   9.7994932e-01   1.0799497e+00   9.7994932e-01   1.0799497e+00   9.7994932e-01
   1.5097270e+00   6.6432913e+00   1.0799299e+00   9.7992875e-01   1.0799299e+00   9.7992875e-01   1.0799299e+00   9.7992875e-01   1.0799299e+00   9.7992875e-01
   1.5087270e+00   6.6384963e+00   1.0799101e+00   9.7990808e-01   1.0799101e+00   9.7990808e-01   1.0799101e+00   9.7990808e-01   1.0799101e+00   9.7990808e-01
   1.5077270e+00   6.6337262e+00   1.0798910e+00   9.7988875e-01   1.0798910e+00   9.7988875e-01   1.0798910e+00   9.7988875e-01   1.0798910e+00   9.7988875e-01
   1.5067270e+00   6.6289296e+00   1.0798710e+00   9.7986806e-01   1.0798710e+00   9.7986806e-01   1.0798710e+00   9.7986806e-01   1.0798710e+00   9.7986806e-01
   1.5057270e+00   6.6241519e+00   1.0798465e+00   9.7984753e-01   1.0798465e+00   9.7984753e-01   1.0798465e+00   9.7984753e-01   1.0798465e+00   9.7984753e-01
   1.5047270e+00   6.6193601e+00   1.0798275e+00   9.7982695e-01   1.0798275e+00   9.7982695e-01   1.0798275e+00   9.7982695e-01   1.0798275e+00   9.7982695e-01
   1.5037270e+00   6.6145767e+00   1.0798084e+00   9.7980639e-01   1.0798084e+00   9.7980639e-01   1.0798084e+00   9.7980639e-01   1.0798084e+00   9.7980639e-01
   1.5027270e+00   6.6097702e+00   1.0797892e+00   9.7978574e-01   1.0797892e+00   9.7978574e-01   1.0797892e+00   9.7978574e-01   1.0797892e+00   9.7978574e-01
   1.5017270e+00   6.6050181e+00   1.0797701e+00   9.7976541e-01   1.0797701e+00   9.7976541e-01   1.0797701e+00   9.7976541e-01   1.0797701e+00   9.7976541e-01
   1.5007270e+00   6.6002129e+00   1.0797418e+00   9.7974468e-01   1.0797418e+00   9.7974468e-01   1.0797418e+00   9.7974468e-01   1.0797418e+00   9.7974468e-01
   1.4997270e+00   6.5954291e+00   1.0797228e+00   9.7972408e-01   1.0797228e+00   9.7972408e-01   1.0797228e+00   9.7972408e-01   1.0797228e+00   9.7972408e-01
   1.4987270e+00   6.5906334e+00   1.0797037e+00   9.7970355e-01   1.0797037e+00   9.7970355e-01   1.0797037e+00   9.7970355e-01   1.0797037e+00   9.7970355e-01
   1.4977270e+00   6.5858586e+00   1.0796849e+00   9.7968305e-01   1.0796849e+00   9.7968305e-01   1.0796849e+00   9.7968305e-01   1.0796849e+00   9.7968305e-01
   1.4967270e+00   6.5810633e+00   1.0796591e+00   9.7966250e-01   1.0796591e+00   9.7966250e-01   1.0796591e+00   9.7966250e-01   1.0796591e+00   9.7966250e-01
   1.4957270e+00   6.5762563e+00   1.0796399e+00   9.7964150e-01   1.0796399e+00   9.7964150e-01   1.0796399e+00   9.7964150e-01   1.0796399e+00   9.7964150e-01
   1.4947270e+00   6.5714979e+00   1.0796201e+00   9.7962029e-01   1.0796201e+00   9.7962029e-01   1.0796201e+00   9.7962029e-01   1.0796201e+00   9.7962029e-01
   1.4937270e+00   6.5666948e+00   1.0796001e+00   9.7959978e-01   1.0796001e+00   9.7959978e-01   1.0796001e+00   9.7959978e-01   1.0796001e+00   9.7959978e-01
   1.4927270e+00   6.5619049e+00   1.0795795e+00   9.7957910e-01   1.0795795e+00   9.7957910e-01   1.0795795e+00   9.7957910e-01   1.0795795e+00   9.7957910e-01
   1.4917270e+00   6.5571116e+00   1.0795599e+00   9.7955749e-01   1.0795599e+00   9.7955749e-01   1.0795599e+00   9.7955749e-01   1.0795599e+00   9.7955749e-01
   1.4907270e+00   6.5523076e+00   1.0795406e+00   9.7953698e-01   1.0795406e+00   9.7953698e-01   1.0795406e+00   9.7953698e-01   1.0795406e+00   9.7953698e-01
   1.4897270e+00   6.5475500e+00   1.0795137e+00   9.7951538e-01   1.0795137e+00   9.7951538e-01   1.0795137e+00   9.7951538e-01   1.0795137e+00   9.7951538e-01
   1.4887270e+00   6.5427431e+00   1.0794945e+00   9.7949432e-01   1.0794945e+00   9.7949432e-01   1.0794945e+00   9.7949432e-01   1.0794945e+00   9.7949432e-01
   1.4877270e+00   6.5379464e+00   1.0794755e+00   9.7947326e-01   1.0794755e+00   9.7947326e-01   1.0794755e+00   9.7947326e-01   1.0794755e+00   9.7947326e-01
   1.4867270e+00   6.5331748e+00   1.0794500e+00   9.7945242e-01   1.0794500e+00   9.7945242e-01   1.0794500e+00   9.7945242e-01   1.0794500e+00   9.7945242e-01
   1.4857270e+00   6.5283797e+00   1.0794300e+00   9.7943092e-01   1.0794300e+00   9.7943092e-01   1.0794300e+00   9.7943092e-01   1.0794300e+00   9.7943092e-01
   1.4847270e+00   6.5235867e+00   1.0794102e+00   9.7940956e-01   1.0794102e+00   9.7940956e-01   1.0794102e+00   9.7940956e-01   1.0794102e+00   9.7940956e-01
   1.4837270e+00   6.5187852e+00   1.0793894e+00   9.7938797e-01   1.0793894e+00   9.7938797e-01   1.0793894e+00   9.7938797e-01   1.0793894e+00   9.7938797e-01
   1.4827270e+00   6.5139947e+00   1.0793698e+00   9.7936645e-01   1.0793698e+00   9.7936645e-01   1.0793698e+00   9.7936645e-01   1.0793698e+00   9.7936645e-01
   1.4817270e+00   6.5091913e+00   1.0793419e+00   9.7934581e-01   1.0793419e+00   9.7934581e-01   1.0793419e+00   9.7934581e-01   1.0793419e+00   9.7934581e-01
   1.4807270e+00   6.5043956e+00   1.0793228e+00   9.7932423e-01   1.0793228e+00   9.7932423e-01   1.0793228e+00   9.7932423e-01   1.0793228e+00   9.7932423e-01
   1.4797270e+00   6.4995920e+00   1.0792992e+00   9.7930260e-01   1.0792992e+00   9.7930260e-01   1.0792992e+00   9.7930260e-01   1.0792992e+00   9.7930260e-01
   1.4787270e+00   6.4948285e+00   1.0792800e+00   9.7928111e-01   1.0792800e+00   9.7928111e-01   1.0792800e+00   9.7928111e-01   1.0792800e+00   9.7928111e-01
   1.4777270e+00   6.4900261e+00   1.0792599e+00   9.7925902e-01   1.0792599e+00   9.7925902e-01   1.0792599e+00   9.7925902e-01   1.0792599e+00   9.7925902e-01
   1.4767270e+00   6.4852261e+00   1.0792372e+00   9.7923749e-01   1.0792372e+00   9.7923749e-01   1.0792372e+00   9.7923749e-01   1.0792372e+00   9.7923749e-01
   1.4757270e+00   6.4804300e+00   1.0792180e+00   9.7921597e-01   1.0792180e+00   9.7921597e-01   1.0792180e+00   9.7921597e-01   1.0792180e+00   9.7921597e-01
   1.4747270e+00   6.4756230e+00   1.0791898e+00   9.7919353e-01   1.0791898e+00   9.7919353e-01   1.0791898e+00   9.7919353e-01   1.0791898e+00   9.7919353e-01
   1.4737270e+00   6.4708718e+00   1.0791708e+00   9.7917220e-01   1.0791708e+00   9.7917220e-01   1.0791708e+00   9.7917220e-01   1.0791708e+00   9.7917220e-01
   1.4727270e+00   6.4660656e+00   1.0791496e+00   9.7915050e-01   1.0791496e+00   9.7915050e-01   1.0791496e+00   9.7915050e-01   1.0791496e+00   9.7915050e-01
   1.4717270e+00   6.4612695e+00   1.0791301e+00   9.7912811e-01   1.0791301e+00   9.7912811e-01   1.0791301e+00   9.7912811e-01   1.0791301e+00   9.7912811e-01
   1.4707270e+00   6.4564631e+00   1.0791109e+00   9.7910659e-01   1.0791109e+00   9.7910659e-01   1.0791109e+00   9.7910659e-01   1.0791109e+00   9.7910659e-01
   1.4697270e+00   6.4516671e+00   1.0790841e+00   9.7908467e-01   1.0790841e+00   9.7908467e-01   1.0790841e+00   9.7908467e-01   1.0790841e+00   9.7908467e-01
   1.4687270e+00   6.4468652e+00   1.0790589e+00   9.7906255e-01   1.0790589e+00   9.7906255e-01   1.0790589e+00   9.7906255e-01   1.0790589e+00   9.7906255e-01
   1.4677270e+00   6.4420629e+00   1.0790400e+00   9.7904041e-01   1.0790400e+00   9.7904041e-01   1.0790400e+00   9.7904041e-01   1.0790400e+00   9.7904041e-01
   1.4667270e+00   6.4372670e+00   1.0790172e+00   9.7901859e-01   1.0790172e+00   9.7901859e-01   1.0790172e+00   9.7901859e-01   1.0790172e+00   9.7901859e-01
   1.4657270e+00   6.4325006e+00   1.0789983e+00   9.7899617e-01   1.0789983e+00   9.7899617e-01   1.0789983e+00   9.7899617e-01   1.0789983e+00   9.7899617e-01
   1.4647270e+00   6.4277063e+00   1.0789700e+00   9.7897376e-01   1.0789700e+00   9.7897376e-01   1.0789700e+00   9.7897376e-01   1.0789700e+00   9.7897376e-01
   1.4637270e+00   6.4229017e+00   1.0789508e+00   9.7895116e-01   1.0789508e+00   9.7895116e-01   1.0789508e+00   9.7895116e-01   1.0789508e+00   9.7895116e-01
   1.4627270e+00   6.4181057e+00   1.0789299e+00   9.7892948e-01   1.0789299e+00   9.7892948e-01   1.0789299e+00   9.7892948e-01   1.0789299e+00   9.7892948e-01
   1.4617270e+00   6.4132995e+00   1.0789107e+00   9.7890690e-01   1.0789107e+00   9.7890690e-01   1.0789107e+00   9.7890690e-01   1.0789107e+00   9.7890690e-01
   1.4607270e+00   6.4085026e+00   1.0788831e+00   9.7888468e-01   1.0788831e+00   9.7888468e-01   1.0788831e+00   9.7888468e-01   1.0788831e+00   9.7888468e-01
   1.4597270e+00   6.4036623e+00   1.0788592e+00   9.7886201e-01   1.0788592e+00   9.7886201e-01   1.0788592e+00   9.7886201e-01   1.0788592e+00   9.7886201e-01
   1.4587270e+00   6.3988711e+00   1.0788400e+00   9.7883952e-01   1.0788400e+00   9.7883952e-01   1.0788400e+00   9.7883952e-01   1.0788400e+00   9.7883952e-01
   1.4577270e+00   6.3940733e+00   1.0788159e+00   9.7881701e-01   1.0788159e+00   9.7881701e-01   1.0788159e+00   9.7881701e-01   1.0788159e+00   9.7881701e-01
   1.4567270e+00   6.3892778e+00   1.0787968e+00   9.7879449e-01   1.0787968e+00   9.7879449e-01   1.0787968e+00   9.7879449e-01   1.0787968e+00   9.7879449e-01
   1.4557270e+00   6.3844872e+00   1.0787700e+00   9.7877112e-01   1.0787700e+00   9.7877112e-01   1.0787700e+00   9.7877112e-01   1.0787700e+00   9.7877112e-01
   1.4547270e+00   6.3796861e+00   1.0787487e+00   9.7874852e-01   1.0787487e+00   9.7874852e-01   1.0787487e+00   9.7874852e-01   1.0787487e+00   9.7874852e-01
   1.4537270e+00   6.3748930e+00   1.0787293e+00   9.7872594e-01   1.0787293e+00   9.7872594e-01   1.0787293e+00   9.7872594e-01   1.0787293e+00   9.7872594e-01
   1.4527270e+00   6.3700882e+00   1.0787010e+00   9.7870333e-01   1.0787010e+00   9.7870333e-01   1.0787010e+00   9.7870333e-01   1.0787010e+00   9.7870333e-01
   1.4517270e+00   6.3652930e+00   1.0786800e+00   9.7867983e-01   1.0786800e+00   9.7867983e-01   1.0786800e+00   9.7867983e-01   1.0786800e+00   9.7867983e-01
   1.4507270e+00   6.3604860e+00   1.0786601e+00   9.7865742e-01   1.0786601e+00   9.7865742e-01   1.0786601e+00   9.7865742e-01   1.0786601e+00   9.7865742e-01
   1.4497270e+00   6.3556891e+00   1.0786336e+00   9.7863446e-01   1.0786336e+00   9.7863446e-01   1.0786336e+00   9.7863446e-01   1.0786336e+00   9.7863446e-01
   1.4487270e+00   6.3508521e+00   1.0786099e+00   9.7861116e-01   1.0786099e+00   9.7861116e-01   1.0786099e+00   9.7861116e-01   1.0786099e+00   9.7861116e-01
   1.4477270e+00   6.3460602e+00   1.0785900e+00   9.7858813e-01   1.0785900e+00   9.7858813e-01   1.0785900e+00   9.7858813e-01   1.0785900e+00   9.7858813e-01
   1.4467270e+00   6.3412581e+00   1.0785664e+00   9.7856525e-01   1.0785664e+00   9.7856525e-01   1.0785664e+00   9.7856525e-01   1.0785664e+00   9.7856525e-01
   1.4457270e+00   6.3364704e+00   1.0785399e+00   9.7854160e-01   1.0785399e+00   9.7854160e-01   1.0785399e+00   9.7854160e-01   1.0785399e+00   9.7854160e-01
   1.4447270e+00   6.3316722e+00   1.0785184e+00   9.7851838e-01   1.0785184e+00   9.7851838e-01   1.0785184e+00   9.7851838e-01   1.0785184e+00   9.7851838e-01
   1.4437270e+00   6.3268763e+00   1.0784990e+00   9.7849568e-01   1.0784990e+00   9.7849568e-01   1.0784990e+00   9.7849568e-01   1.0784990e+00   9.7849568e-01
   1.4427270e+00   6.3220285e+00   1.0784705e+00   9.7847195e-01   1.0784705e+00   9.7847195e-01   1.0784705e+00   9.7847195e-01   1.0784705e+00   9.7847195e-01
   1.4417270e+00   6.3172330e+00   1.0784497e+00   9.7844838e-01   1.0784497e+00   9.7844838e-01   1.0784497e+00   9.7844838e-01   1.0784497e+00   9.7844838e-01
   1.4407270e+00   6.3124397e+00   1.0784219e+00   9.7842494e-01   1.0784219e+00   9.7842494e-01   1.0784219e+00   9.7842494e-01   1.0784219e+00   9.7842494e-01
   1.4397270e+00   6.3076428e+00   1.0784027e+00   9.7840144e-01   1.0784027e+00   9.7840144e-01   1.0784027e+00   9.7840144e-01   1.0784027e+00   9.7840144e-01
   1.4387270e+00   6.3028312e+00   1.0783801e+00   9.7837782e-01   1.0783801e+00   9.7837782e-01   1.0783801e+00   9.7837782e-01   1.0783801e+00   9.7837782e-01
   1.4377270e+00   6.2980230e+00   1.0783545e+00   9.7835434e-01   1.0783545e+00   9.7835434e-01   1.0783545e+00   9.7835434e-01   1.0783545e+00   9.7835434e-01
   1.4367270e+00   6.2932008e+00   1.0783300e+00   9.7833065e-01   1.0783300e+00   9.7833065e-01   1.0783300e+00   9.7833065e-01   1.0783300e+00   9.7833065e-01
   1.4357270e+00   6.2883988e+00   1.0783064e+00   9.7830714e-01   1.0783064e+00   9.7830714e-01   1.0783064e+00   9.7830714e-01   1.0783064e+00   9.7830714e-01
   1.4347270e+00   6.2836145e+00   1.0782799e+00   9.7828377e-01   1.0782799e+00   9.7828377e-01   1.0782799e+00   9.7828377e-01   1.0782799e+00   9.7828377e-01
   1.4337270e+00   6.2788099e+00   1.0782600e+00   9.7825933e-01   1.0782600e+00   9.7825933e-01   1.0782600e+00   9.7825933e-01   1.0782600e+00   9.7825933e-01
   1.4327270e+00   6.2739728e+00   1.0782388e+00   9.7823547e-01   1.0782388e+00   9.7823547e-01   1.0782388e+00   9.7823547e-01   1.0782388e+00   9.7823547e-01
   1.4317270e+00   6.2691681e+00   1.0782106e+00   9.7821196e-01   1.0782106e+00   9.7821196e-01   1.0782106e+00   9.7821196e-01   1.0782106e+00   9.7821196e-01
   1.4307270e+00   6.2643748e+00   1.0781897e+00   9.7818744e-01   1.0781897e+00   9.7818744e-01   1.0781897e+00   9.7818744e-01   1.0781897e+00   9.7818744e-01
   1.4297270e+00   6.2595628e+00   1.0781618e+00   9.7816389e-01   1.0781618e+00   9.7816389e-01   1.0781618e+00   9.7816389e-01   1.0781618e+00   9.7816389e-01
   1.4287270e+00   6.2547657e+00   1.0781401e+00   9.7813937e-01   1.0781401e+00   9.7813937e-01   1.0781401e+00   9.7813937e-01   1.0781401e+00   9.7813937e-01
   1.4277270e+00   6.2499243e+00   1.0781133e+00   9.7811566e-01   1.0781133e+00   9.7811566e-01   1.0781133e+00   9.7811566e-01   1.0781133e+00   9.7811566e-01
   1.4267270e+00   6.2451403e+00   1.0780900e+00   9.7809117e-01   1.0780900e+00   9.7809117e-01   1.0780900e+00   9.7809117e-01   1.0780900e+00   9.7809117e-01
   1.4257270e+00   6.2403094e+00   1.0780651e+00   9.7806656e-01   1.0780651e+00   9.7806656e-01   1.0780651e+00   9.7806656e-01   1.0780651e+00   9.7806656e-01
   1.4247270e+00   6.2355114e+00   1.0780399e+00   9.7804300e-01   1.0780399e+00   9.7804300e-01   1.0780399e+00   9.7804300e-01   1.0780399e+00   9.7804300e-01
   1.4237270e+00   6.2306882e+00   1.0780169e+00   9.7801842e-01   1.0780169e+00   9.7801842e-01   1.0780169e+00   9.7801842e-01   1.0780169e+00   9.7801842e-01
   1.4227270e+00   6.2259020e+00   1.0779895e+00   9.7799391e-01   1.0779895e+00   9.7799391e-01   1.0779895e+00   9.7799391e-01   1.0779895e+00   9.7799391e-01
   1.4217270e+00   6.2210561e+00   1.0779701e+00   9.7796922e-01   1.0779701e+00   9.7796922e-01   1.0779701e+00   9.7796922e-01   1.0779701e+00   9.7796922e-01
   1.4207270e+00   6.2162556e+00   1.0779490e+00   9.7794470e-01   1.0779490e+00   9.7794470e-01   1.0779490e+00   9.7794470e-01   1.0779490e+00   9.7794470e-01
   1.4197270e+00   6.2114514e+00   1.0779207e+00   9.7792016e-01   1.0779207e+00   9.7792016e-01   1.0779207e+00   9.7792016e-01   1.0779207e+00   9.7792016e-01
   1.4187270e+00   6.2066130e+00   1.0778999e+00   9.7789545e-01   1.0778999e+00   9.7789545e-01   1.0778999e+00   9.7789545e-01   1.0778999e+00   9.7789545e-01
   1.4177270e+00   6.2018090e+00   1.0778699e+00   9.7787090e-01   1.0778699e+00   9.7787090e-01   1.0778699e+00   9.7787090e-01   1.0778699e+00   9.7787090e-01
   1.4167270e+00   6.1970227e+00   1.0778428e+00   9.7784646e-01   1.0778428e+00   9.7784646e-01   1.0778428e+00   9.7784646e-01   1.0778428e+00   9.7784646e-01
   1.4157270e+00   6.1921999e+00   1.0778200e+00   9.7782120e-01   1.0778200e+00   9.7782120e-01   1.0778200e+00   9.7782120e-01   1.0778200e+00   9.7782120e-01
   1.4147270e+00   6.1873724e+00   1.0777943e+00   9.7779615e-01   1.0777943e+00   9.7779615e-01   1.0777943e+00   9.7779615e-01   1.0777943e+00   9.7779615e-01
   1.4137270e+00   6.1825787e+00   1.0777700e+00   9.7777172e-01   1.0777700e+00   9.7777172e-01   1.0777700e+00   9.7777172e-01   1.0777700e+00   9.7777172e-01
   1.4127270e+00   6.1777523e+00   1.0777461e+00   9.7774593e-01   1.0777461e+00   9.7774593e-01   1.0777461e+00   9.7774593e-01   1.0777461e+00   9.7774593e-01
   1.4117270e+00   6.1729281e+00   1.0777200e+00   9.7772141e-01   1.0777200e+00   9.7772141e-01   1.0777200e+00   9.7772141e-01   1.0777200e+00   9.7772141e-01
   1.4107270e+00   6.1681031e+00   1.0776976e+00   9.7769569e-01   1.0776976e+00   9.7769569e-01   1.0776976e+00   9.7769569e-01   1.0776976e+00   9.7769569e-01
   1.4097270e+00   6.1632863e+00   1.0776700e+00   9.7767114e-01   1.0776700e+00   9.7767114e-01   1.0776700e+00   9.7767114e-01   1.0776700e+00   9.7767114e-01
   1.4087270e+00   6.1584959e+00   1.0776490e+00   9.7764566e-01   1.0776490e+00   9.7764566e-01   1.0776490e+00   9.7764566e-01   1.0776490e+00   9.7764566e-01
   1.4077270e+00   6.1536474e+00   1.0776206e+00   9.7762091e-01   1.0776206e+00   9.7762091e-01   1.0776206e+00   9.7762091e-01   1.0776206e+00   9.7762091e-01
   1.4067270e+00   6.1488532e+00   1.0775908e+00   9.7759541e-01   1.0775908e+00   9.7759541e-01   1.0775908e+00   9.7759541e-01   1.0775908e+00   9.7759541e-01
   1.4057270e+00   6.1440431e+00   1.0775699e+00   9.7756987e-01   1.0775699e+00   9.7756987e-01   1.0775699e+00   9.7756987e-01   1.0775699e+00   9.7756987e-01
   1.4047270e+00   6.1392076e+00   1.0775424e+00   9.7754418e-01   1.0775424e+00   9.7754418e-01   1.0775424e+00   9.7754418e-01   1.0775424e+00   9.7754418e-01
   1.4037270e+00   6.1343930e+00   1.0775201e+00   9.7751854e-01   1.0775201e+00   9.7751854e-01   1.0775201e+00   9.7751854e-01   1.0775201e+00   9.7751854e-01
   1.4027270e+00   6.1295522e+00   1.0774938e+00   9.7749286e-01   1.0774938e+00   9.7749286e-01   1.0774938e+00   9.7749286e-01   1.0774938e+00   9.7749286e-01
   1.4017270e+00   6.1247695e+00   1.0774699e+00   9.7746734e-01   1.0774699e+00   9.7746734e-01   1.0774699e+00   9.7746734e-01   1.0774699e+00   9.7746734e-01
   1.4007270e+00   6.1199100e+00   1.0774400e+00   9.7744166e-01   1.0774400e+00   9.7744166e-01   1.0774400e+00   9.7744166e-01   1.0774400e+00   9.7744166e-01
   1.3997270e+00   6.1151266e+00   1.0774164e+00   9.7741620e-01   1.0774164e+00   9.7741620e-01   1.0774164e+00   9.7741620e-01   1.0774164e+00   9.7741620e-01
   1.3987270e+00   6.1102858e+00   1.0773899e+00   9.7739058e-01   1.0773899e+00   9.7739058e-01   1.0773899e+00   9.7739058e-01   1.0773899e+00   9.7739058e-01
   1.3977270e+00   6.1054819e+00   1.0773679e+00   9.7736471e-01   1.0773679e+00   9.7736471e-01   1.0773679e+00   9.7736471e-01   1.0773679e+00   9.7736471e-01
   1.3967270e+00   6.1006360e+00   1.0773384e+00   9.7733824e-01   1.0773384e+00   9.7733824e-01   1.0773384e+00   9.7733824e-01   1.0773384e+00   9.7733824e-01
   1.3957270e+00   6.0958370e+00   1.0773103e+00   9.7731258e-01   1.0773103e+00   9.7731258e-01   1.0773103e+00   9.7731258e-01   1.0773103e+00   9.7731258e-01
   1.3947270e+00   6.0909877e+00   1.0772894e+00   9.7728595e-01   1.0772894e+00   9.7728595e-01   1.0772894e+00   9.7728595e-01   1.0772894e+00   9.7728595e-01
   1.3937270e+00   6.0861952e+00   1.0772611e+00   9.7726044e-01   1.0772611e+00   9.7726044e-01   1.0772611e+00   9.7726044e-01   1.0772611e+00   9.7726044e-01
   1.3927270e+00   6.0813412e+00   1.0772315e+00   9.7723362e-01   1.0772315e+00   9.7723362e-01   1.0772315e+00   9.7723362e-01   1.0772315e+00   9.7723362e-01
   1.3917270e+00   6.0765535e+00   1.0772100e+00   9.7720826e-01   1.0772100e+00   9.7720826e-01   1.0772100e+00   9.7720826e-01   1.0772100e+00   9.7720826e-01
   1.3907270e+00   6.0716963e+00   1.0771835e+00   9.7718149e-01   1.0771835e+00   9.7718149e-01   1.0771835e+00   9.7718149e-01   1.0771835e+00   9.7718149e-01
   1.3897270e+00   6.0669071e+00   1.0771538e+00   9.7715487e-01   1.0771538e+00   9.7715487e-01   1.0771538e+00   9.7715487e-01   1.0771538e+00   9.7715487e-01
   1.3887270e+00   6.0620520e+00   1.0771300e+00   9.7712858e-01   1.0771300e+00   9.7712858e-01   1.0771300e+00   9.7712858e-01   1.0771300e+00   9.7712858e-01
   1.3877270e+00   6.0572285e+00   1.0771002e+00   9.7710206e-01   1.0771002e+00   9.7710206e-01   1.0771002e+00   9.7710206e-01   1.0771002e+00   9.7710206e-01
   1.3867270e+00   6.0524136e+00   1.0770759e+00   9.7707552e-01   1.0770759e+00   9.7707552e-01   1.0770759e+00   9.7707552e-01   1.0770759e+00   9.7707552e-01
   1.3857270e+00   6.0475793e+00   1.0770498e+00   9.7704892e-01   1.0770498e+00   9.7704892e-01   1.0770498e+00   9.7704892e-01   1.0770498e+00   9.7704892e-01
   1.3847270e+00   6.0427733e+00   1.0770200e+00   9.7702244e-01   1.0770200e+00   9.7702244e-01   1.0770200e+00   9.7702244e-01   1.0770200e+00   9.7702244e-01
   1.3837270e+00   6.0379169e+00   1.0769979e+00   9.7699486e-01   1.0769979e+00   9.7699486e-01   1.0769979e+00   9.7699486e-01   1.0769979e+00   9.7699486e-01
   1.3827270e+00   6.0331279e+00   1.0769686e+00   9.7696845e-01   1.0769686e+00   9.7696845e-01   1.0769686e+00   9.7696845e-01   1.0769686e+00   9.7696845e-01
   1.3817270e+00   6.0282756e+00   1.0769403e+00   9.7694158e-01   1.0769403e+00   9.7694158e-01   1.0769403e+00   9.7694158e-01   1.0769403e+00   9.7694158e-01
   1.3807270e+00   6.0234371e+00   1.0769104e+00   9.7691487e-01   1.0769104e+00   9.7691487e-01   1.0769104e+00   9.7691487e-01   1.0769104e+00   9.7691487e-01
   1.3797270e+00   6.0186350e+00   1.0768897e+00   9.7688754e-01   1.0768897e+00   9.7688754e-01   1.0768897e+00   9.7688754e-01   1.0768897e+00   9.7688754e-01
   1.3787270e+00   6.0137814e+00   1.0768616e+00   9.7686064e-01   1.0768616e+00   9.7686064e-01   1.0768616e+00   9.7686064e-01   1.0768616e+00   9.7686064e-01
   1.3777270e+00   6.0089801e+00   1.0768322e+00   9.7683332e-01   1.0768322e+00   9.7683332e-01   1.0768322e+00   9.7683332e-01   1.0768322e+00   9.7683332e-01
   1.3767270e+00   6.0041421e+00   1.0768021e+00   9.7680641e-01   1.0768021e+00   9.7680641e-01   1.0768021e+00   9.7680641e-01   1.0768021e+00   9.7680641e-01
   1.3757270e+00   5.9992947e+00   1.0767800e+00   9.7677868e-01   1.0767800e+00   9.7677868e-01   1.0767800e+00   9.7677868e-01   1.0767800e+00   9.7677868e-01
   1.3747270e+00   5.9944763e+00   1.0767502e+00   9.7675149e-01   1.0767502e+00   9.7675149e-01   1.0767502e+00   9.7675149e-01   1.0767502e+00   9.7675149e-01
   1.3737270e+00   5.9896598e+00   1.0767249e+00   9.7672392e-01   1.0767249e+00   9.7672392e-01   1.0767249e+00   9.7672392e-01   1.0767249e+00   9.7672392e-01
   1.3727270e+00   5.9848003e+00   1.0766953e+00   9.7669608e-01   1.0766953e+00   9.7669608e-01   1.0766953e+00   9.7669608e-01   1.0766953e+00   9.7669608e-01
   1.3717270e+00   5.9799764e+00   1.0766699e+00   9.7666853e-01   1.0766699e+00   9.7666853e-01   1.0766699e+00   9.7666853e-01   1.0766699e+00   9.7666853e-01
   1.3707270e+00   5.9751648e+00   1.0766400e+00   9.7664108e-01   1.0766400e+00   9.7664108e-01   1.0766400e+00   9.7664108e-01   1.0766400e+00   9.7664108e-01
   1.3697270e+00   5.9703110e+00   1.0766180e+00   9.7661336e-01   1.0766180e+00   9.7661336e-01   1.0766180e+00   9.7661336e-01   1.0766180e+00   9.7661336e-01
   1.3687270e+00   5.9654793e+00   1.0765879e+00   9.7658571e-01   1.0765879e+00   9.7658571e-01   1.0765879e+00   9.7658571e-01   1.0765879e+00   9.7658571e-01
   1.3677270e+00   5.9606680e+00   1.0765587e+00   9.7655832e-01   1.0765587e+00   9.7655832e-01   1.0765587e+00   9.7655832e-01   1.0765587e+00   9.7655832e-01
   1.3667270e+00   5.9558274e+00   1.0765292e+00   9.7652971e-01   1.0765292e+00   9.7652971e-01   1.0765292e+00   9.7652971e-01   1.0765292e+00   9.7652971e-01
   1.3657270e+00   5.9509742e+00   1.0765006e+00   9.7650190e-01   1.0765006e+00   9.7650190e-01   1.0765006e+00   9.7650190e-01   1.0765006e+00   9.7650190e-01
   1.3647270e+00   5.9461258e+00   1.0764706e+00   9.7647414e-01   1.0764706e+00   9.7647414e-01   1.0764706e+00   9.7647414e-01   1.0764706e+00   9.7647414e-01
   1.3637270e+00   5.9413256e+00   1.0764499e+00   9.7644575e-01   1.0764499e+00   9.7644575e-01   1.0764499e+00   9.7644575e-01   1.0764499e+00   9.7644575e-01
   1.3627270e+00   5.9364835e+00   1.0764199e+00   9.7641795e-01   1.0764199e+00   9.7641795e-01   1.0764199e+00   9.7641795e-01   1.0764199e+00   9.7641795e-01
   1.3617270e+00   5.9316399e+00   1.0763901e+00   9.7638938e-01   1.0763901e+00   9.7638938e-01   1.0763901e+00   9.7638938e-01   1.0763901e+00   9.7638938e-01
   1.3607270e+00   5.9267864e+00   1.0763635e+00   9.7636063e-01   1.0763635e+00   9.7636063e-01   1.0763635e+00   9.7636063e-01   1.0763635e+00   9.7636063e-01
   1.3597270e+00   5.9219761e+00   1.0763345e+00   9.7633284e-01   1.0763345e+00   9.7633284e-01   1.0763345e+00   9.7633284e-01   1.0763345e+00   9.7633284e-01
   1.3587270e+00   5.9171264e+00   1.0763041e+00   9.7630458e-01   1.0763041e+00   9.7630458e-01   1.0763041e+00   9.7630458e-01   1.0763041e+00   9.7630458e-01
   1.3577270e+00   5.9122988e+00   1.0762748e+00   9.7627593e-01   1.0762748e+00   9.7627593e-01   1.0762748e+00   9.7627593e-01   1.0762748e+00   9.7627593e-01
   1.3567270e+00   5.9074545e+00   1.0762444e+00   9.7624718e-01   1.0762444e+00   9.7624718e-01   1.0762444e+00   9.7624718e-01   1.0762444e+00   9.7624718e-01
   1.3557270e+00   5.9026036e+00   1.0762150e+00   9.7621852e-01   1.0762150e+00   9.7621852e-01   1.0762150e+00   9.7621852e-01   1.0762150e+00   9.7621852e-01
   1.3547270e+00   5.8977600e+00   1.0761898e+00   9.7618977e-01   1.0761898e+00   9.7618977e-01   1.0761898e+00   9.7618977e-01   1.0761898e+00   9.7618977e-01
   1.3537270e+00   5.8929253e+00   1.0761599e+00   9.7616130e-01   1.0761599e+00   9.7616130e-01   1.0761599e+00   9.7616130e-01   1.0761599e+00   9.7616130e-01
   1.3527270e+00   5.8881113e+00   1.0761301e+00   9.7613167e-01   1.0761301e+00   9.7613167e-01   1.0761301e+00   9.7613167e-01   1.0761301e+00   9.7613167e-01
   1.3517270e+00   5.8832699e+00   1.0761001e+00   9.7610304e-01   1.0761001e+00   9.7610304e-01   1.0761001e+00   9.7610304e-01   1.0761001e+00   9.7610304e-01
   1.3507270e+00   5.8784177e+00   1.0760701e+00   9.7607431e-01   1.0760701e+00   9.7607431e-01   1.0760701e+00   9.7607431e-01   1.0760701e+00   9.7607431e-01
   1.3497270e+00   5.8735771e+00   1.0760494e+00   9.7604462e-01   1.0760494e+00   9.7604462e-01   1.0760494e+00   9.7604462e-01   1.0760494e+00   9.7604462e-01
   1.3487270e+00   5.8687256e+00   1.0760195e+00   9.7601592e-01   1.0760195e+00   9.7601592e-01   1.0760195e+00   9.7601592e-01   1.0760195e+00   9.7601592e-01
   1.3477270e+00   5.8638734e+00   1.0759896e+00   9.7598621e-01   1.0759896e+00   9.7598621e-01   1.0759896e+00   9.7598621e-01   1.0759896e+00   9.7598621e-01
   1.3467270e+00   5.8590333e+00   1.0759599e+00   9.7595652e-01   1.0759599e+00   9.7595652e-01   1.0759599e+00   9.7595652e-01   1.0759599e+00   9.7595652e-01
   1.3457270e+00   5.8541822e+00   1.0759299e+00   9.7592781e-01   1.0759299e+00   9.7592781e-01   1.0759299e+00   9.7592781e-01   1.0759299e+00   9.7592781e-01
   1.3447270e+00   5.8493402e+00   1.0758999e+00   9.7589811e-01   1.0758999e+00   9.7589811e-01   1.0758999e+00   9.7589811e-01   1.0758999e+00   9.7589811e-01
   1.3437270e+00   5.8444878e+00   1.0758700e+00   9.7586837e-01   1.0758700e+00   9.7586837e-01   1.0758700e+00   9.7586837e-01   1.0758700e+00   9.7586837e-01
   1.3427270e+00   5.8396367e+00   1.0758400e+00   9.7583869e-01   1.0758400e+00   9.7583869e-01   1.0758400e+00   9.7583869e-01   1.0758400e+00   9.7583869e-01
   1.3417270e+00   5.8347946e+00   1.0758100e+00   9.7580899e-01   1.0758100e+00   9.7580899e-01   1.0758100e+00   9.7580899e-01   1.0758100e+00   9.7580899e-01
   1.3407270e+00   5.8299765e+00   1.0757800e+00   9.7577946e-01   1.0757800e+00   9.7577946e-01   1.0757800e+00   9.7577946e-01   1.0757800e+00   9.7577946e-01
   1.3397270e+00   5.8251281e+00   1.0757499e+00   9.7574976e-01   1.0757499e+00   9.7574976e-01   1.0757499e+00   9.7574976e-01   1.0757499e+00   9.7574976e-01
   1.3387270e+00   5.8202793e+00   1.0757198e+00   9.7571898e-01   1.0757198e+00   9.7571898e-01   1.0757198e+00   9.7571898e-01   1.0757198e+00   9.7571898e-01
   1.3377270e+00   5.8154254e+00   1.0756899e+00   9.7568933e-01   1.0756899e+00   9.7568933e-01   1.0756899e+00   9.7568933e-01   1.0756899e+00   9.7568933e-01
   1.3367270e+00   5.8105822e+00   1.0756598e+00   9.7565960e-01   1.0756598e+00   9.7565960e-01   1.0756598e+00   9.7565960e-01   1.0756598e+00   9.7565960e-01
   1.3357270e+00   5.8057285e+00   1.0756297e+00   9.7562890e-01   1.0756297e+00   9.7562890e-01   1.0756297e+00   9.7562890e-01   1.0756297e+00   9.7562890e-01
   1.3347270e+00   5.8008749e+00   1.0755963e+00   9.7559920e-01   1.0755963e+00   9.7559920e-01   1.0755963e+00   9.7559920e-01   1.0755963e+00   9.7559920e-01
   1.3337270e+00   5.7960174e+00   1.0755667e+00   9.7556841e-01   1.0755667e+00   9.7556841e-01   1.0755667e+00   9.7556841e-01   1.0755667e+00   9.7556841e-01
   1.3327270e+00   5.7911671e+00   1.0755373e+00   9.7553767e-01   1.0755373e+00   9.7553767e-01   1.0755373e+00   9.7553767e-01   1.0755373e+00   9.7553767e-01
   1.3317270e+00   5.7863177e+00   1.0755083e+00   9.7550782e-01   1.0755083e+00   9.7550782e-01   1.0755083e+00   9.7550782e-01   1.0755083e+00   9.7550782e-01
   1.3307270e+00   5.7814777e+00   1.0754787e+00   9.7547734e-01   1.0754787e+00   9.7547734e-01   1.0754787e+00   9.7547734e-01   1.0754787e+00   9.7547734e-01
   1.3297270e+00   5.7766263e+00   1.0754493e+00   9.7544663e-01   1.0754493e+00   9.7544663e-01   1.0754493e+00   9.7544663e-01   1.0754493e+00   9.7544663e-01
   1.3287270e+00   5.7717855e+00   1.0754195e+00   9.7541593e-01   1.0754195e+00   9.7541593e-01   1.0754195e+00   9.7541593e-01   1.0754195e+00   9.7541593e-01
   1.3277270e+00   5.7669353e+00   1.0753805e+00   9.7538524e-01   1.0753805e+00   9.7538524e-01   1.0753805e+00   9.7538524e-01   1.0753805e+00   9.7538524e-01
   1.3267270e+00   5.7620849e+00   1.0753508e+00   9.7535453e-01   1.0753508e+00   9.7535453e-01   1.0753508e+00   9.7535453e-01   1.0753508e+00   9.7535453e-01
   1.3257270e+00   5.7572358e+00   1.0753214e+00   9.7532291e-01   1.0753214e+00   9.7532291e-01   1.0753214e+00   9.7532291e-01   1.0753214e+00   9.7532291e-01
   1.3247270e+00   5.7523413e+00   1.0752917e+00   9.7529178e-01   1.0752917e+00   9.7529178e-01   1.0752917e+00   9.7529178e-01   1.0752917e+00   9.7529178e-01
   1.3237270e+00   5.7474913e+00   1.0752624e+00   9.7526116e-01   1.0752624e+00   9.7526116e-01   1.0752624e+00   9.7526116e-01   1.0752624e+00   9.7526116e-01
   1.3227270e+00   5.7426507e+00   1.0752301e+00   9.7522936e-01   1.0752301e+00   9.7522936e-01   1.0752301e+00   9.7522936e-01   1.0752301e+00   9.7522936e-01
   1.3217270e+00   5.7377995e+00   1.0752001e+00   9.7519878e-01   1.0752001e+00   9.7519878e-01   1.0752001e+00   9.7519878e-01   1.0752001e+00   9.7519878e-01
   1.3207270e+00   5.7329470e+00   1.0751625e+00   9.7516695e-01   1.0751625e+00   9.7516695e-01   1.0751625e+00   9.7516695e-01   1.0751625e+00   9.7516695e-01
   1.3197270e+00   5.7280896e+00   1.0751327e+00   9.7513554e-01   1.0751327e+00   9.7513554e-01   1.0751327e+00   9.7513554e-01   1.0751327e+00   9.7513554e-01
   1.3187270e+00   5.7232035e+00   1.0751046e+00   9.7510368e-01   1.0751046e+00   9.7510368e-01   1.0751046e+00   9.7510368e-01   1.0751046e+00   9.7510368e-01
   1.3177270e+00   5.7183628e+00   1.0750753e+00   9.7507206e-01   1.0750753e+00   9.7507206e-01   1.0750753e+00   9.7507206e-01   1.0750753e+00   9.7507206e-01
   1.3167270e+00   5.7135151e+00   1.0750400e+00   9.7504040e-01   1.0750400e+00   9.7504040e-01   1.0750400e+00   9.7504040e-01   1.0750400e+00   9.7504040e-01
   1.3157270e+00   5.7086682e+00   1.0750098e+00   9.7500877e-01   1.0750098e+00   9.7500877e-01   1.0750098e+00   9.7500877e-01   1.0750098e+00   9.7500877e-01
   1.3147270e+00   5.7037898e+00   1.0749746e+00   9.7497691e-01   1.0749746e+00   9.7497691e-01   1.0749746e+00   9.7497691e-01   1.0749746e+00   9.7497691e-01
   1.3137270e+00   5.6989239e+00   1.0749467e+00   9.7494441e-01   1.0749467e+00   9.7494441e-01   1.0749467e+00   9.7494441e-01   1.0749467e+00   9.7494441e-01
   1.3127270e+00   5.6940721e+00   1.0749173e+00   9.7491283e-01   1.0749173e+00   9.7491283e-01   1.0749173e+00   9.7491283e-01   1.0749173e+00   9.7491283e-01
   1.3117270e+00   5.6892279e+00   1.0748800e+00   9.7488083e-01   1.0748800e+00   9.7488083e-01   1.0748800e+00   9.7488083e-01   1.0748800e+00   9.7488083e-01
   1.3107270e+00   5.6843285e+00   1.0748461e+00   9.7484808e-01   1.0748461e+00   9.7484808e-01   1.0748461e+00   9.7484808e-01   1.0748461e+00   9.7484808e-01
   1.3097270e+00   5.6794804e+00   1.0748181e+00   9.7481615e-01   1.0748181e+00   9.7481615e-01   1.0748181e+00   9.7481615e-01   1.0748181e+00   9.7481615e-01
   1.3087270e+00   5.6746316e+00   1.0747884e+00   9.7478369e-01   1.0747884e+00   9.7478369e-01   1.0747884e+00   9.7478369e-01   1.0747884e+00   9.7478369e-01
   1.3077270e+00   5.6697491e+00   1.0747498e+00   9.7475164e-01   1.0747498e+00   9.7475164e-01   1.0747498e+00   9.7475164e-01   1.0747498e+00   9.7475164e-01
   1.3067270e+00   5.6648885e+00   1.0747180e+00   9.7471884e-01   1.0747180e+00   9.7471884e-01   1.0747180e+00   9.7471884e-01   1.0747180e+00   9.7471884e-01
   1.3057270e+00   5.6600389e+00   1.0746891e+00   9.7468616e-01   1.0746891e+00   9.7468616e-01   1.0746891e+00   9.7468616e-01   1.0746891e+00   9.7468616e-01
   1.3047270e+00   5.6551533e+00   1.0746501e+00   9.7465323e-01   1.0746501e+00   9.7465323e-01   1.0746501e+00   9.7465323e-01   1.0746501e+00   9.7465323e-01
   1.3037270e+00   5.6502963e+00   1.0746192e+00   9.7462051e-01   1.0746192e+00   9.7462051e-01   1.0746192e+00   9.7462051e-01   1.0746192e+00   9.7462051e-01
   1.3027270e+00   5.6454469e+00   1.0745895e+00   9.7458785e-01   1.0745895e+00   9.7458785e-01   1.0745895e+00   9.7458785e-01   1.0745895e+00   9.7458785e-01
   1.3017270e+00   5.6405544e+00   1.0745504e+00   9.7455393e-01   1.0745504e+00   9.7455393e-01   1.0745504e+00   9.7455393e-01   1.0745504e+00   9.7455393e-01
   1.3007270e+00   5.6357047e+00   1.0745204e+00   9.7452124e-01   1.0745204e+00   9.7452124e-01   1.0745204e+00   9.7452124e-01   1.0745204e+00   9.7452124e-01
   1.2997270e+00   5.6308052e+00   1.0744897e+00   9.7448821e-01   1.0744897e+00   9.7448821e-01   1.0744897e+00   9.7448821e-01   1.0744897e+00   9.7448821e-01
   1.2987270e+00   5.6259632e+00   1.0744508e+00   9.7445458e-01   1.0744508e+00   9.7445458e-01   1.0744508e+00   9.7445458e-01   1.0744508e+00   9.7445458e-01
   1.2977270e+00   5.6211138e+00   1.0744217e+00   9.7442184e-01   1.0744217e+00   9.7442184e-01   1.0744217e+00   9.7442184e-01   1.0744217e+00   9.7442184e-01
   1.2967270e+00   5.6162122e+00   1.0743900e+00   9.7438798e-01   1.0743900e+00   9.7438798e-01   1.0743900e+00   9.7438798e-01   1.0743900e+00   9.7438798e-01
   1.2957270e+00   5.6113717e+00   1.0743514e+00   9.7435431e-01   1.0743514e+00   9.7435431e-01   1.0743514e+00   9.7435431e-01   1.0743514e+00   9.7435431e-01
   1.2947270e+00   5.6064711e+00   1.0743223e+00   9.7432024e-01   1.0743223e+00   9.7432024e-01   1.0743223e+00   9.7432024e-01   1.0743223e+00   9.7432024e-01
   1.2937270e+00   5.6016200e+00   1.0742901e+00   9.7428659e-01   1.0742901e+00   9.7428659e-01   1.0742901e+00   9.7428659e-01   1.0742901e+00   9.7428659e-01
   1.2927270e+00   5.5967278e+00   1.0742523e+00   9.7425257e-01   1.0742523e+00   9.7425257e-01   1.0742523e+00   9.7425257e-01   1.0742523e+00   9.7425257e-01
   1.2917270e+00   5.5918790e+00   1.0742200e+00   9.7421892e-01   1.0742200e+00   9.7421892e-01   1.0742200e+00   9.7421892e-01   1.0742200e+00   9.7421892e-01
   1.2907270e+00   5.5869792e+00   1.0741821e+00   9.7418501e-01   1.0741821e+00   9.7418501e-01   1.0741821e+00   9.7418501e-01   1.0741821e+00   9.7418501e-01
   1.2897270e+00   5.5821280e+00   1.0741541e+00   9.7415133e-01   1.0741541e+00   9.7415133e-01   1.0741541e+00   9.7415133e-01   1.0741541e+00   9.7415133e-01
   1.2887270e+00   5.5772383e+00   1.0741127e+00   9.7411626e-01   1.0741127e+00   9.7411626e-01   1.0741127e+00   9.7411626e-01   1.0741127e+00   9.7411626e-01
   1.2877270e+00   5.5723907e+00   1.0740847e+00   9.7408274e-01   1.0740847e+00   9.7408274e-01   1.0740847e+00   9.7408274e-01   1.0740847e+00   9.7408274e-01
   1.2867270e+00   5.5674876e+00   1.0740500e+00   9.7404761e-01   1.0740500e+00   9.7404761e-01   1.0740500e+00   9.7404761e-01   1.0740500e+00   9.7404761e-01
   1.2857270e+00   5.5625943e+00   1.0740147e+00   9.7401366e-01   1.0740147e+00   9.7401366e-01   1.0740147e+00   9.7401366e-01   1.0740147e+00   9.7401366e-01
   1.2847270e+00   5.5577466e+00   1.0739800e+00   9.7397905e-01   1.0739800e+00   9.7397905e-01   1.0739800e+00   9.7397905e-01   1.0739800e+00   9.7397905e-01
   1.2837270e+00   5.5528465e+00   1.0739444e+00   9.7394407e-01   1.0739444e+00   9.7394407e-01   1.0739444e+00   9.7394407e-01   1.0739444e+00   9.7394407e-01
   1.2827270e+00   5.5479953e+00   1.0739100e+00   9.7390939e-01   1.0739100e+00   9.7390939e-01   1.0739100e+00   9.7390939e-01   1.0739100e+00   9.7390939e-01
   1.2817270e+00   5.5431056e+00   1.0738748e+00   9.7387440e-01   1.0738748e+00   9.7387440e-01   1.0738748e+00   9.7387440e-01   1.0738748e+00   9.7387440e-01
   1.2807270e+00   5.5382060e+00   1.0738401e+00   9.7383939e-01   1.0738401e+00   9.7383939e-01   1.0738401e+00   9.7383939e-01   1.0738401e+00   9.7383939e-01
   1.2797270e+00   5.5333546e+00   1.0738062e+00   9.7380475e-01   1.0738062e+00   9.7380475e-01   1.0738062e+00   9.7380475e-01   1.0738062e+00   9.7380475e-01
   1.2787270e+00   5.5284588e+00   1.0737700e+00   9.7376984e-01   1.0737700e+00   9.7376984e-01   1.0737700e+00   9.7376984e-01   1.0737700e+00   9.7376984e-01
   1.2777270e+00   5.5235651e+00   1.0737363e+00   9.7373377e-01   1.0737363e+00   9.7373377e-01   1.0737363e+00   9.7373377e-01   1.0737363e+00   9.7373377e-01
   1.2767270e+00   5.5187133e+00   1.0736951e+00   9.7369917e-01   1.0736951e+00   9.7369917e-01   1.0736951e+00   9.7369917e-01   1.0736951e+00   9.7369917e-01
   1.2757270e+00   5.5138136e+00   1.0736667e+00   9.7366309e-01   1.0736667e+00   9.7366309e-01   1.0736667e+00   9.7366309e-01   1.0736667e+00   9.7366309e-01
   1.2747270e+00   5.5089240e+00   1.0736250e+00   9.7362701e-01   1.0736250e+00   9.7362701e-01   1.0736250e+00   9.7362701e-01   1.0736250e+00   9.7362701e-01
   1.2737270e+00   5.5040757e+00   1.0735900e+00   9.7359212e-01   1.0735900e+00   9.7359212e-01   1.0735900e+00   9.7359212e-01   1.0735900e+00   9.7359212e-01
   1.2727270e+00   5.4991722e+00   1.0735564e+00   9.7355653e-01   1.0735564e+00   9.7355653e-01   1.0735564e+00   9.7355653e-01   1.0735564e+00   9.7355653e-01
   1.2717270e+00   5.4942720e+00   1.0735199e+00   9.7352053e-01   1.0735199e+00   9.7352053e-01   1.0735199e+00   9.7352053e-01   1.0735199e+00   9.7352053e-01
   1.2707270e+00   5.4893823e+00   1.0734872e+00   9.7348453e-01   1.0734872e+00   9.7348453e-01   1.0734872e+00   9.7348453e-01   1.0734872e+00   9.7348453e-01
   1.2697270e+00   5.4844791e+00   1.0734456e+00   9.7344807e-01   1.0734456e+00   9.7344807e-01   1.0734456e+00   9.7344807e-01   1.0734456e+00   9.7344807e-01
   1.2687270e+00   5.4796314e+00   1.0734099e+00   9.7341171e-01   1.0734099e+00   9.7341171e-01   1.0734099e+00   9.7341171e-01   1.0734099e+00   9.7341171e-01
   1.2677270e+00   5.4747314e+00   1.0733769e+00   9.7337588e-01   1.0733769e+00   9.7337588e-01   1.0733769e+00   9.7337588e-01   1.0733769e+00   9.7337588e-01
   1.2667270e+00   5.4698412e+00   1.0733363e+00   9.7333872e-01   1.0733363e+00   9.7333872e-01   1.0733363e+00   9.7333872e-01   1.0733363e+00   9.7333872e-01
   1.2657270e+00   5.4649416e+00   1.0732999e+00   9.7330286e-01   1.0732999e+00   9.7330286e-01   1.0732999e+00   9.7330286e-01   1.0732999e+00   9.7330286e-01
   1.2647270e+00   5.4600412e+00   1.0732668e+00   9.7326569e-01   1.0732668e+00   9.7326569e-01   1.0732668e+00   9.7326569e-01   1.0732668e+00   9.7326569e-01
   1.2637270e+00   5.4551557e+00   1.0732264e+00   9.7322882e-01   1.0732264e+00   9.7322882e-01   1.0732264e+00   9.7322882e-01   1.0732264e+00   9.7322882e-01
   1.2627270e+00   5.4503013e+00   1.0731899e+00   9.7319290e-01   1.0731899e+00   9.7319290e-01   1.0731899e+00   9.7319290e-01   1.0731899e+00   9.7319290e-01
   1.2617270e+00   5.4454005e+00   1.0731574e+00   9.7315589e-01   1.0731574e+00   9.7315589e-01   1.0731574e+00   9.7315589e-01   1.0731574e+00   9.7315589e-01
   1.2607270e+00   5.4405007e+00   1.0731168e+00   9.7311887e-01   1.0731168e+00   9.7311887e-01   1.0731168e+00   9.7311887e-01   1.0731168e+00   9.7311887e-01
   1.2597270e+00   5.4356002e+00   1.0730799e+00   9.7308115e-01   1.0730799e+00   9.7308115e-01   1.0730799e+00   9.7308115e-01   1.0730799e+00   9.7308115e-01
   1.2587270e+00   5.4307031e+00   1.0730480e+00   9.7304414e-01   1.0730480e+00   9.7304414e-01   1.0730480e+00   9.7304414e-01   1.0730480e+00   9.7304414e-01
   1.2577270e+00   5.4258106e+00   1.0730074e+00   9.7300687e-01   1.0730074e+00   9.7300687e-01   1.0730074e+00   9.7300687e-01   1.0730074e+00   9.7300687e-01
   1.2567270e+00   5.4209104e+00   1.0729668e+00   9.7296915e-01   1.0729668e+00   9.7296915e-01   1.0729668e+00   9.7296915e-01   1.0729668e+00   9.7296915e-01
   1.2557270e+00   5.4160103e+00   1.0729299e+00   9.7293190e-01   1.0729299e+00   9.7293190e-01   1.0729299e+00   9.7293190e-01   1.0729299e+00   9.7293190e-01
   1.2547270e+00   5.4111099e+00   1.0728980e+00   9.7289386e-01   1.0728980e+00   9.7289386e-01   1.0728980e+00   9.7289386e-01   1.0728980e+00   9.7289386e-01
   1.2537270e+00   5.4062202e+00   1.0728574e+00   9.7285614e-01   1.0728574e+00   9.7285614e-01   1.0728574e+00   9.7285614e-01   1.0728574e+00   9.7285614e-01
   1.2527270e+00   5.4013203e+00   1.0728167e+00   9.7281812e-01   1.0728167e+00   9.7281812e-01   1.0728167e+00   9.7281812e-01   1.0728167e+00   9.7281812e-01
   1.2517270e+00   5.3964201e+00   1.0727768e+00   9.7278014e-01   1.0727768e+00   9.7278014e-01   1.0727768e+00   9.7278014e-01   1.0727768e+00   9.7278014e-01
   1.2507270e+00   5.3915204e+00   1.0727399e+00   9.7274181e-01   1.0727399e+00   9.7274181e-01   1.0727399e+00   9.7274181e-01   1.0727399e+00   9.7274181e-01
   1.2497270e+00   5.3866195e+00   1.0727080e+00   9.7270389e-01   1.0727080e+00   9.7270389e-01   1.0727080e+00   9.7270389e-01   1.0727080e+00   9.7270389e-01
   1.2487270e+00   5.3817303e+00   1.0726673e+00   9.7266512e-01   1.0726673e+00   9.7266512e-01   1.0726673e+00   9.7266512e-01   1.0726673e+00   9.7266512e-01
   1.2477270e+00   5.3768304e+00   1.0726274e+00   9.7262684e-01   1.0726274e+00   9.7262684e-01   1.0726274e+00   9.7262684e-01   1.0726274e+00   9.7262684e-01
   1.2467270e+00   5.3719302e+00   1.0725868e+00   9.7258816e-01   1.0725868e+00   9.7258816e-01   1.0725868e+00   9.7258816e-01   1.0725868e+00   9.7258816e-01
   1.2457270e+00   5.3670335e+00   1.0725468e+00   9.7254991e-01   1.0725468e+00   9.7254991e-01   1.0725468e+00   9.7254991e-01   1.0725468e+00   9.7254991e-01
   1.2447270e+00   5.3620809e+00   1.0725099e+00   9.7251042e-01   1.0725099e+00   9.7251042e-01   1.0725099e+00   9.7251042e-01   1.0725099e+00   9.7251042e-01
   1.2437270e+00   5.3571914e+00   1.0724699e+00   9.7247139e-01   1.0724699e+00   9.7247139e-01   1.0724699e+00   9.7247139e-01   1.0724699e+00   9.7247139e-01
   1.2427270e+00   5.3522917e+00   1.0724376e+00   9.7243242e-01   1.0724376e+00   9.7243242e-01   1.0724376e+00   9.7243242e-01   1.0724376e+00   9.7243242e-01
   1.2417270e+00   5.3473913e+00   1.0723975e+00   9.7239351e-01   1.0723975e+00   9.7239351e-01   1.0723975e+00   9.7239351e-01   1.0723975e+00   9.7239351e-01
   1.2407270e+00   5.3424914e+00   1.0723576e+00   9.7235446e-01   1.0723576e+00   9.7235446e-01   1.0723576e+00   9.7235446e-01   1.0723576e+00   9.7235446e-01
   1.2397270e+00   5.3375758e+00   1.0723166e+00   9.7231541e-01   1.0723166e+00   9.7231541e-01   1.0723166e+00   9.7231541e-01   1.0723166e+00   9.7231541e-01
   1.2387270e+00   5.3326522e+00   1.0722763e+00   9.7227508e-01   1.0722763e+00   9.7227508e-01   1.0722763e+00   9.7227508e-01   1.0722763e+00   9.7227508e-01
   1.2377270e+00   5.3277525e+00   1.0722362e+00   9.7223616e-01   1.0722362e+00   9.7223616e-01   1.0722362e+00   9.7223616e-01   1.0722362e+00   9.7223616e-01
   1.2367270e+00   5.3228522e+00   1.0721963e+00   9.7219609e-01   1.0721963e+00   9.7219609e-01   1.0721963e+00   9.7219609e-01   1.0721963e+00   9.7219609e-01
   1.2357270e+00   5.3179334e+00   1.0721563e+00   9.7215594e-01   1.0721563e+00   9.7215594e-01   1.0721563e+00   9.7215594e-01   1.0721563e+00   9.7215594e-01
   1.2347270e+00   5.3130033e+00   1.0721160e+00   9.7211566e-01   1.0721160e+00   9.7211566e-01   1.0721160e+00   9.7211566e-01   1.0721160e+00   9.7211566e-01
   1.2337270e+00   5.3081025e+00   1.0720760e+00   9.7207566e-01   1.0720760e+00   9.7207566e-01   1.0720760e+00   9.7207566e-01   1.0720760e+00   9.7207566e-01
   1.2327270e+00   5.3032171e+00   1.0720358e+00   9.7203570e-01   1.0720358e+00   9.7203570e-01   1.0720358e+00   9.7203570e-01   1.0720358e+00   9.7203570e-01
   1.2317270e+00   5.2982645e+00   1.0719953e+00   9.7199528e-01   1.0719953e+00   9.7199528e-01   1.0719953e+00   9.7199528e-01   1.0719953e+00   9.7199528e-01
   1.2307270e+00   5.2933644e+00   1.0719552e+00   9.7195481e-01   1.0719552e+00   9.7195481e-01   1.0719552e+00   9.7195481e-01   1.0719552e+00   9.7195481e-01
   1.2297270e+00   5.2884404e+00   1.0719150e+00   9.7191408e-01   1.0719150e+00   9.7191408e-01   1.0719150e+00   9.7191408e-01   1.0719150e+00   9.7191408e-01
   1.2287270e+00   5.2835156e+00   1.0718747e+00   9.7187279e-01   1.0718747e+00   9.7187279e-01   1.0718747e+00   9.7187279e-01   1.0718747e+00   9.7187279e-01
   1.2277270e+00   5.2786153e+00   1.0718357e+00   9.7183295e-01   1.0718357e+00   9.7183295e-01   1.0718357e+00   9.7183295e-01   1.0718357e+00   9.7183295e-01
   1.2267270e+00   5.2736770e+00   1.0717951e+00   9.7179145e-01   1.0717951e+00   9.7179145e-01   1.0717951e+00   9.7179145e-01   1.0717951e+00   9.7179145e-01
   1.2257270e+00   5.2687763e+00   1.0717552e+00   9.7175047e-01   1.0717552e+00   9.7175047e-01   1.0717552e+00   9.7175047e-01   1.0717552e+00   9.7175047e-01
   1.2247270e+00   5.2638469e+00   1.0717100e+00   9.7170922e-01   1.0717100e+00   9.7170922e-01   1.0717100e+00   9.7170922e-01   1.0717100e+00   9.7170922e-01
   1.2237270e+00   5.2589276e+00   1.0716631e+00   9.7166818e-01   1.0716631e+00   9.7166818e-01   1.0716631e+00   9.7166818e-01   1.0716631e+00   9.7166818e-01
   1.2227270e+00   5.2539958e+00   1.0716236e+00   9.7162576e-01   1.0716236e+00   9.7162576e-01   1.0716236e+00   9.7162576e-01   1.0716236e+00   9.7162576e-01
   1.2217270e+00   5.2490784e+00   1.0715835e+00   9.7158475e-01   1.0715835e+00   9.7158475e-01   1.0715835e+00   9.7158475e-01   1.0715835e+00   9.7158475e-01
   1.2207270e+00   5.2441434e+00   1.0715430e+00   9.7154266e-01   1.0715430e+00   9.7154266e-01   1.0715430e+00   9.7154266e-01   1.0715430e+00   9.7154266e-01
   1.2197270e+00   5.2392391e+00   1.0715027e+00   9.7150138e-01   1.0715027e+00   9.7150138e-01   1.0715027e+00   9.7150138e-01   1.0715027e+00   9.7150138e-01
   1.2187270e+00   5.2343020e+00   1.0714630e+00   9.7145904e-01   1.0714630e+00   9.7145904e-01   1.0714630e+00   9.7145904e-01   1.0714630e+00   9.7145904e-01
   1.2177270e+00   5.2293904e+00   1.0714117e+00   9.7141686e-01   1.0714117e+00   9.7141686e-01   1.0714117e+00   9.7141686e-01   1.0714117e+00   9.7141686e-01
   1.2167270e+00   5.2244419e+00   1.0713719e+00   9.7137450e-01   1.0713719e+00   9.7137450e-01   1.0713719e+00   9.7137450e-01   1.0713719e+00   9.7137450e-01
   1.2157270e+00   5.2195411e+00   1.0713318e+00   9.7133253e-01   1.0713318e+00   9.7133253e-01   1.0713318e+00   9.7133253e-01   1.0713318e+00   9.7133253e-01
   1.2147270e+00   5.2145923e+00   1.0712913e+00   9.7128926e-01   1.0712913e+00   9.7128926e-01   1.0712913e+00   9.7128926e-01   1.0712913e+00   9.7128926e-01
   1.2137270e+00   5.2096488e+00   1.0712498e+00   9.7124670e-01   1.0712498e+00   9.7124670e-01   1.0712498e+00   9.7124670e-01   1.0712498e+00   9.7124670e-01
   1.2127270e+00   5.2047526e+00   1.0712008e+00   9.7120383e-01   1.0712008e+00   9.7120383e-01   1.0712008e+00   9.7120383e-01   1.0712008e+00   9.7120383e-01
   1.2117270e+00   5.1998044e+00   1.0711603e+00   9.7116126e-01   1.0711603e+00   9.7116126e-01   1.0711603e+00   9.7116126e-01   1.0711603e+00   9.7116126e-01
   1.2107270e+00   5.1948574e+00   1.0711201e+00   9.7111780e-01   1.0711201e+00   9.7111780e-01   1.0711201e+00   9.7111780e-01   1.0711201e+00   9.7111780e-01
   1.2097270e+00   5.1899563e+00   1.0710703e+00   9.7107482e-01   1.0710703e+00   9.7107482e-01   1.0710703e+00   9.7107482e-01   1.0710703e+00   9.7107482e-01
   1.2087270e+00   5.1850065e+00   1.0710294e+00   9.7103141e-01   1.0710294e+00   9.7103141e-01   1.0710294e+00   9.7103141e-01   1.0710294e+00   9.7103141e-01
   1.2077270e+00   5.1800573e+00   1.0709888e+00   9.7098798e-01   1.0709888e+00   9.7098798e-01   1.0709888e+00   9.7098798e-01   1.0709888e+00   9.7098798e-01
   1.2067270e+00   5.1751508e+00   1.0709490e+00   9.7094404e-01   1.0709490e+00   9.7094404e-01   1.0709490e+00   9.7094404e-01   1.0709490e+00   9.7094404e-01
   1.2057270e+00   5.1702107e+00   1.0708984e+00   9.7090057e-01   1.0708984e+00   9.7090057e-01   1.0708984e+00   9.7090057e-01   1.0708984e+00   9.7090057e-01
   1.2047270e+00   5.1652592e+00   1.0708579e+00   9.7085599e-01   1.0708579e+00   9.7085599e-01   1.0708579e+00   9.7085599e-01   1.0708579e+00   9.7085599e-01
   1.2037270e+00   5.1603103e+00   1.0708099e+00   9.7081268e-01   1.0708099e+00   9.7081268e-01   1.0708099e+00   9.7081268e-01   1.0708099e+00   9.7081268e-01
   1.2027270e+00   5.1553717e+00   1.0707669e+00   9.7076826e-01   1.0707669e+00   9.7076826e-01   1.0707669e+00   9.7076826e-01   1.0707669e+00   9.7076826e-01
   1.2017270e+00   5.1504186e+00   1.0707262e+00   9.7072379e-01   1.0707262e+00   9.7072379e-01   1.0707262e+00   9.7072379e-01   1.0707262e+00   9.7072379e-01
   1.2007270e+00   5.1455040e+00   1.0706763e+00   9.7067959e-01   1.0706763e+00   9.7067959e-01   1.0706763e+00   9.7067959e-01   1.0706763e+00   9.7067959e-01
   1.1997270e+00   5.1405769e+00   1.0706359e+00   9.7063420e-01   1.0706359e+00   9.7063420e-01   1.0706359e+00   9.7063420e-01   1.0706359e+00   9.7063420e-01
   1.1987270e+00   5.1356284e+00   1.0705900e+00   9.7058984e-01   1.0705900e+00   9.7058984e-01   1.0705900e+00   9.7058984e-01   1.0705900e+00   9.7058984e-01
   1.1977270e+00   5.1306746e+00   1.0705448e+00   9.7054487e-01   1.0705448e+00   9.7054487e-01   1.0705448e+00   9.7054487e-01   1.0705448e+00   9.7054487e-01
   1.1967270e+00   5.1257254e+00   1.0705001e+00   9.7049991e-01   1.0705001e+00   9.7049991e-01   1.0705001e+00   9.7049991e-01   1.0705001e+00   9.7049991e-01
   1.1957270e+00   5.1207767e+00   1.0704538e+00   9.7045446e-01   1.0704538e+00   9.7045446e-01   1.0704538e+00   9.7045446e-01   1.0704538e+00   9.7045446e-01
   1.1947270e+00   5.1158281e+00   1.0704140e+00   9.7040901e-01   1.0704140e+00   9.7040901e-01   1.0704140e+00   9.7040901e-01   1.0704140e+00   9.7040901e-01
   1.1937270e+00   5.1108789e+00   1.0703628e+00   9.7036356e-01   1.0703628e+00   9.7036356e-01   1.0703628e+00   9.7036356e-01   1.0703628e+00   9.7036356e-01
   1.1927270e+00   5.1059301e+00   1.0703201e+00   9.7031811e-01   1.0703201e+00   9.7031811e-01   1.0703201e+00   9.7031811e-01   1.0703201e+00   9.7031811e-01
   1.1917270e+00   5.1009815e+00   1.0702718e+00   9.7027183e-01   1.0702718e+00   9.7027183e-01   1.0702718e+00   9.7027183e-01   1.0702718e+00   9.7027183e-01
   1.1907270e+00   5.0960324e+00   1.0702211e+00   9.7022619e-01   1.0702211e+00   9.7022619e-01   1.0702211e+00   9.7022619e-01   1.0702211e+00   9.7022619e-01
   1.1897270e+00   5.0910833e+00   1.0701809e+00   9.7017976e-01   1.0701809e+00   9.7017976e-01   1.0701809e+00   9.7017976e-01   1.0701809e+00   9.7017976e-01
   1.1887270e+00   5.0861433e+00   1.0701302e+00   9.7013430e-01   1.0701302e+00   9.7013430e-01   1.0701302e+00   9.7013430e-01   1.0701302e+00   9.7013430e-01
   1.1877270e+00   5.0811930e+00   1.0700899e+00   9.7008779e-01   1.0700899e+00   9.7008779e-01   1.0700899e+00   9.7008779e-01   1.0700899e+00   9.7008779e-01
   1.1867270e+00   5.0761965e+00   1.0700388e+00   9.7004082e-01   1.0700388e+00   9.7004082e-01   1.0700388e+00   9.7004082e-01   1.0700388e+00   9.7004082e-01
   1.1857270e+00   5.0712483e+00   1.0699988e+00   9.6999350e-01   1.0699988e+00   9.6999350e-01   1.0699988e+00   9.6999350e-01   1.0699988e+00   9.6999350e-01
   1.1847270e+00   5.0662993e+00   1.0699478e+00   9.6994712e-01   1.0699478e+00   9.6994712e-01   1.0699478e+00   9.6994712e-01   1.0699478e+00   9.6994712e-01
   1.1837270e+00   5.0613536e+00   1.0698974e+00   9.6990038e-01   1.0698974e+00   9.6990038e-01   1.0698974e+00   9.6990038e-01   1.0698974e+00   9.6990038e-01
   1.1827270e+00   5.0563850e+00   1.0698566e+00   9.6985311e-01   1.0698566e+00   9.6985311e-01   1.0698566e+00   9.6985311e-01   1.0698566e+00   9.6985311e-01
   1.1817270e+00   5.0513990e+00   1.0698058e+00   9.6980521e-01   1.0698058e+00   9.6980521e-01   1.0698058e+00   9.6980521e-01   1.0698058e+00   9.6980521e-01
   1.1807270e+00   5.0464543e+00   1.0697553e+00   9.6975785e-01   1.0697553e+00   9.6975785e-01   1.0697553e+00   9.6975785e-01   1.0697553e+00   9.6975785e-01
   1.1797270e+00   5.0415093e+00   1.0697157e+00   9.6971041e-01   1.0697157e+00   9.6971041e-01   1.0697157e+00   9.6971041e-01   1.0697157e+00   9.6971041e-01
   1.1787270e+00   5.0365267e+00   1.0696640e+00   9.6966205e-01   1.0696640e+00   9.6966205e-01   1.0696640e+00   9.6966205e-01   1.0696640e+00   9.6966205e-01
   1.1777270e+00   5.0315549e+00   1.0696133e+00   9.6961431e-01   1.0696133e+00   9.6961431e-01   1.0696133e+00   9.6961431e-01   1.0696133e+00   9.6961431e-01
   1.1767270e+00   5.0266134e+00   1.0695629e+00   9.6956664e-01   1.0695629e+00   9.6956664e-01   1.0695629e+00   9.6956664e-01   1.0695629e+00   9.6956664e-01
   1.1757270e+00   5.0216208e+00   1.0695224e+00   9.6951773e-01   1.0695224e+00   9.6951773e-01   1.0695224e+00   9.6951773e-01   1.0695224e+00   9.6951773e-01
   1.1747270e+00   5.0166605e+00   1.0694714e+00   9.6946937e-01   1.0694714e+00   9.6946937e-01   1.0694714e+00   9.6946937e-01   1.0694714e+00   9.6946937e-01
   1.1737270e+00   5.0117136e+00   1.0694208e+00   9.6942089e-01   1.0694208e+00   9.6942089e-01   1.0694208e+00   9.6942089e-01   1.0694208e+00   9.6942089e-01
   1.1727270e+00   5.0067145e+00   1.0693699e+00   9.6937182e-01   1.0693699e+00   9.6937182e-01   1.0693699e+00   9.6937182e-01   1.0693699e+00   9.6937182e-01
   1.1717270e+00   5.0017618e+00   1.0693193e+00   9.6932329e-01   1.0693193e+00   9.6932329e-01   1.0693193e+00   9.6932329e-01   1.0693193e+00   9.6932329e-01
   1.1707270e+00   4.9967662e+00   1.0692787e+00   9.6927328e-01   1.0692787e+00   9.6927328e-01   1.0692787e+00   9.6927328e-01   1.0692787e+00   9.6927328e-01
   1.1697270e+00   4.9918221e+00   1.0692278e+00   9.6922494e-01   1.0692278e+00   9.6922494e-01   1.0692278e+00   9.6922494e-01   1.0692278e+00   9.6922494e-01
   1.1687270e+00   4.9868174e+00   1.0691768e+00   9.6917482e-01   1.0691768e+00   9.6917482e-01   1.0691768e+00   9.6917482e-01   1.0691768e+00   9.6917482e-01
   1.1677270e+00   4.9818761e+00   1.0691264e+00   9.6912540e-01   1.0691264e+00   9.6912540e-01   1.0691264e+00   9.6912540e-01   1.0691264e+00   9.6912540e-01
   1.1667270e+00   4.9768694e+00   1.0690753e+00   9.6907528e-01   1.0690753e+00   9.6907528e-01   1.0690753e+00   9.6907528e-01   1.0690753e+00   9.6907528e-01
   1.1657270e+00   4.9718987e+00   1.0690246e+00   9.6902565e-01   1.0690246e+00   9.6902565e-01   1.0690246e+00   9.6902565e-01   1.0690246e+00   9.6902565e-01
   1.1647270e+00   4.9669274e+00   1.0689738e+00   9.6897489e-01   1.0689738e+00   9.6897489e-01   1.0689738e+00   9.6897489e-01   1.0689738e+00   9.6897489e-01
   1.1637270e+00   4.9619439e+00   1.0689230e+00   9.6892501e-01   1.0689230e+00   9.6892501e-01   1.0689230e+00   9.6892501e-01   1.0689230e+00   9.6892501e-01
   1.1627270e+00   4.9569834e+00   1.0688723e+00   9.6887440e-01   1.0688723e+00   9.6887440e-01   1.0688723e+00   9.6887440e-01   1.0688723e+00   9.6887440e-01
   1.1617270e+00   4.9519804e+00   1.0688213e+00   9.6882334e-01   1.0688213e+00   9.6882334e-01   1.0688213e+00   9.6882334e-01   1.0688213e+00   9.6882334e-01
   1.1607270e+00   4.9469876e+00   1.0687704e+00   9.6877238e-01   1.0687704e+00   9.6877238e-01   1.0687704e+00   9.6877238e-01   1.0687704e+00   9.6877238e-01
   1.1597270e+00   4.9420330e+00   1.0687198e+00   9.6872181e-01   1.0687198e+00   9.6872181e-01   1.0687198e+00   9.6872181e-01   1.0687198e+00   9.6872181e-01
   1.1587270e+00   4.9370303e+00   1.0686688e+00   9.6867063e-01   1.0686688e+00   9.6867063e-01   1.0686688e+00   9.6867063e-01   1.0686688e+00   9.6867063e-01
   1.1577270e+00   4.9320419e+00   1.0686178e+00   9.6861889e-01   1.0686178e+00   9.6861889e-01   1.0686178e+00   9.6861889e-01   1.0686178e+00   9.6861889e-01
   1.1567270e+00   4.9270373e+00   1.0685668e+00   9.6856680e-01   1.0685668e+00   9.6856680e-01   1.0685668e+00   9.6856680e-01   1.0685668e+00   9.6856680e-01
   1.1557270e+00   4.9220736e+00   1.0685161e+00   9.6851507e-01   1.0685161e+00   9.6851507e-01   1.0685161e+00   9.6851507e-01   1.0685161e+00   9.6851507e-01
   1.1547270e+00   4.9170708e+00   1.0684651e+00   9.6846304e-01   1.0684651e+00   9.6846304e-01   1.0684651e+00   9.6846304e-01   1.0684651e+00   9.6846304e-01
   1.1537270e+00   4.9120913e+00   1.0684145e+00   9.6841129e-01   1.0684145e+00   9.6841129e-01   1.0684145e+00   9.6841129e-01   1.0684145e+00   9.6841129e-01
   1.1527270e+00   4.9070927e+00   1.0683634e+00   9.6835949e-01   1.0683634e+00   9.6835949e-01   1.0683634e+00   9.6835949e-01   1.0683634e+00   9.6835949e-01
   1.1517270e+00   4.9020907e+00   1.0683024e+00   9.6830627e-01   1.0683024e+00   9.6830627e-01   1.0683024e+00   9.6830627e-01   1.0683024e+00   9.6830627e-01
   1.1507270e+00   4.8970916e+00   1.0682513e+00   9.6825348e-01   1.0682513e+00   9.6825348e-01   1.0682513e+00   9.6825348e-01   1.0682513e+00   9.6825348e-01
   1.1497270e+00   4.8920940e+00   1.0682003e+00   9.6820044e-01   1.0682003e+00   9.6820044e-01   1.0682003e+00   9.6820044e-01   1.0682003e+00   9.6820044e-01
   1.1487270e+00   4.8870968e+00   1.0681494e+00   9.6814735e-01   1.0681494e+00   9.6814735e-01   1.0681494e+00   9.6814735e-01   1.0681494e+00   9.6814735e-01
   1.1477270e+00   4.8821002e+00   1.0680983e+00   9.6809440e-01   1.0680983e+00   9.6809440e-01   1.0680983e+00   9.6809440e-01   1.0680983e+00   9.6809440e-01
   1.1467270e+00   4.8771035e+00   1.0680374e+00   9.6804111e-01   1.0680374e+00   9.6804111e-01   1.0680374e+00   9.6804111e-01   1.0680374e+00   9.6804111e-01
   1.1457270e+00   4.8721065e+00   1.0679864e+00   9.6798738e-01   1.0679864e+00   9.6798738e-01   1.0679864e+00   9.6798738e-01   1.0679864e+00   9.6798738e-01
   1.1447270e+00   4.8671093e+00   1.0679354e+00   9.6793341e-01   1.0679354e+00   9.6793341e-01   1.0679354e+00   9.6793341e-01   1.0679354e+00   9.6793341e-01
   1.1437270e+00   4.8620775e+00   1.0678781e+00   9.6787908e-01   1.0678781e+00   9.6787908e-01   1.0678781e+00   9.6787908e-01   1.0678781e+00   9.6787908e-01
   1.1427270e+00   4.8570738e+00   1.0678229e+00   9.6782503e-01   1.0678229e+00   9.6782503e-01   1.0678229e+00   9.6782503e-01   1.0678229e+00   9.6782503e-01
   1.1417270e+00   4.8520713e+00   1.0677720e+00   9.6777010e-01   1.0677720e+00   9.6777010e-01   1.0677720e+00   9.6777010e-01   1.0677720e+00   9.6777010e-01
   1.1407270e+00   4.8470523e+00   1.0677119e+00   9.6771598e-01   1.0677119e+00   9.6771598e-01   1.0677119e+00   9.6771598e-01   1.0677119e+00   9.6771598e-01
   1.1397270e+00   4.8420520e+00   1.0676598e+00   9.6766087e-01   1.0676598e+00   9.6766087e-01   1.0676598e+00   9.6766087e-01   1.0676598e+00   9.6766087e-01
   1.1387270e+00   4.8370505e+00   1.0676088e+00   9.6760581e-01   1.0676088e+00   9.6760581e-01   1.0676088e+00   9.6760581e-01   1.0676088e+00   9.6760581e-01
   1.1377270e+00   4.8320069e+00   1.0675473e+00   9.6755032e-01   1.0675473e+00   9.6755032e-01   1.0675473e+00   9.6755032e-01   1.0675473e+00   9.6755032e-01
   1.1367270e+00   4.8270119e+00   1.0674963e+00   9.6749500e-01   1.0674963e+00   9.6749500e-01   1.0674963e+00   9.6749500e-01   1.0674963e+00   9.6749500e-01
   1.1357270e+00   4.8219908e+00   1.0674344e+00   9.6743962e-01   1.0674344e+00   9.6743962e-01   1.0674344e+00   9.6743962e-01   1.0674344e+00   9.6743962e-01
   1.1347270e+00   4.8169871e+00   1.0673840e+00   9.6738344e-01   1.0673840e+00   9.6738344e-01   1.0673840e+00   9.6738344e-01   1.0673840e+00   9.6738344e-01
   1.1337270e+00   4.8119696e+00   1.0673256e+00   9.6732783e-01   1.0673256e+00   9.6732783e-01   1.0673256e+00   9.6732783e-01   1.0673256e+00   9.6732783e-01
   1.1327270e+00   4.8069218e+00   1.0672715e+00   9.6727159e-01   1.0672715e+00   9.6727159e-01   1.0672715e+00   9.6727159e-01   1.0672715e+00   9.6727159e-01
   1.1317270e+00   4.8019187e+00   1.0672111e+00   9.6721443e-01   1.0672111e+00   9.6721443e-01   1.0672111e+00   9.6721443e-01   1.0672111e+00   9.6721443e-01
   1.1307270e+00   4.7969107e+00   1.0671593e+00   9.6715820e-01   1.0671593e+00   9.6715820e-01   1.0671593e+00   9.6715820e-01   1.0671593e+00   9.6715820e-01
   1.1297270e+00   4.7918692e+00   1.0670979e+00   9.6710058e-01   1.0670979e+00   9.6710058e-01   1.0670979e+00   9.6710058e-01   1.0670979e+00   9.6710058e-01
   1.1287270e+00   4.7868552e+00   1.0670466e+00   9.6704442e-01   1.0670466e+00   9.6704442e-01   1.0670466e+00   9.6704442e-01   1.0670466e+00   9.6704442e-01
   1.1277270e+00   4.7818243e+00   1.0669854e+00   9.6698698e-01   1.0669854e+00   9.6698698e-01   1.0669854e+00   9.6698698e-01   1.0669854e+00   9.6698698e-01
   1.1267270e+00   4.7767972e+00   1.0669281e+00   9.6692886e-01   1.0669281e+00   9.6692886e-01   1.0669281e+00   9.6692886e-01   1.0669281e+00   9.6692886e-01
   1.1257270e+00   4.7717692e+00   1.0668728e+00   9.6687107e-01   1.0668728e+00   9.6687107e-01   1.0668728e+00   9.6687107e-01   1.0668728e+00   9.6687107e-01
   1.1247270e+00   4.7667306e+00   1.0668115e+00   9.6681361e-01   1.0668115e+00   9.6681361e-01   1.0668115e+00   9.6681361e-01   1.0668115e+00   9.6681361e-01
   1.1237270e+00   4.7616777e+00   1.0667503e+00   9.6675484e-01   1.0667503e+00   9.6675484e-01   1.0667503e+00   9.6675484e-01   1.0667503e+00   9.6675484e-01
   1.1227270e+00   4.7566701e+00   1.0666987e+00   9.6669668e-01   1.0666987e+00   9.6669668e-01   1.0666987e+00   9.6669668e-01   1.0666987e+00   9.6669668e-01
   1.1217270e+00   4.7516302e+00   1.0666374e+00   9.6663785e-01   1.0666374e+00   9.6663785e-01   1.0666374e+00   9.6663785e-01   1.0666374e+00   9.6663785e-01
   1.1207270e+00   4.7466177e+00   1.0665755e+00   9.6657945e-01   1.0665755e+00   9.6657945e-01   1.0665755e+00   9.6657945e-01   1.0665755e+00   9.6657945e-01
   1.1197270e+00   4.7415480e+00   1.0665191e+00   9.6652001e-01   1.0665191e+00   9.6652001e-01   1.0665191e+00   9.6652001e-01   1.0665191e+00   9.6652001e-01
   1.1187270e+00   4.7365284e+00   1.0664633e+00   9.6646069e-01   1.0664633e+00   9.6646069e-01   1.0664633e+00   9.6646069e-01   1.0664633e+00   9.6646069e-01
   1.1177270e+00   4.7314810e+00   1.0664019e+00   9.6640104e-01   1.0664019e+00   9.6640104e-01   1.0664019e+00   9.6640104e-01   1.0664019e+00   9.6640104e-01
   1.1167270e+00   4.7264367e+00   1.0663404e+00   9.6634140e-01   1.0663404e+00   9.6634140e-01   1.0663404e+00   9.6634140e-01   1.0663404e+00   9.6634140e-01
   1.1157270e+00   4.7213883e+00   1.0662788e+00   9.6628076e-01   1.0662788e+00   9.6628076e-01   1.0662788e+00   9.6628076e-01   1.0662788e+00   9.6628076e-01
   1.1147270e+00   4.7163378e+00   1.0662168e+00   9.6622083e-01   1.0662168e+00   9.6622083e-01   1.0662168e+00   9.6622083e-01   1.0662168e+00   9.6622083e-01
   1.1137270e+00   4.7112837e+00   1.0661617e+00   9.6615996e-01   1.0661617e+00   9.6615996e-01   1.0661617e+00   9.6615996e-01   1.0661617e+00   9.6615996e-01
   1.1127270e+00   4.7062369e+00   1.0660987e+00   9.6609915e-01   1.0660987e+00   9.6609915e-01   1.0660987e+00   9.6609915e-01   1.0660987e+00   9.6609915e-01
   1.1117270e+00   4.7012072e+00   1.0660437e+00   9.6603864e-01   1.0660437e+00   9.6603864e-01   1.0660437e+00   9.6603864e-01   1.0660437e+00   9.6603864e-01
   1.1107270e+00   4.6961510e+00   1.0659816e+00   9.6597771e-01   1.0659816e+00   9.6597771e-01   1.0659816e+00   9.6597771e-01   1.0659816e+00   9.6597771e-01
   1.1097270e+00   4.6910843e+00   1.0659193e+00   9.6591579e-01   1.0659193e+00   9.6591579e-01   1.0659193e+00   9.6591579e-01   1.0659193e+00   9.6591579e-01
   1.1087270e+00   4.6860279e+00   1.0658565e+00   9.6585390e-01   1.0658565e+00   9.6585390e-01   1.0658565e+00   9.6585390e-01   1.0658565e+00   9.6585390e-01
   1.1077270e+00   4.6809754e+00   1.0657934e+00   9.6579203e-01   1.0657934e+00   9.6579203e-01   1.0657934e+00   9.6579203e-01   1.0657934e+00   9.6579203e-01
   1.1067270e+00   4.6759248e+00   1.0657302e+00   9.6573016e-01   1.0657302e+00   9.6573016e-01   1.0657302e+00   9.6573016e-01   1.0657302e+00   9.6573016e-01
   1.1057270e+00   4.6708702e+00   1.0656670e+00   9.6566764e-01   1.0656670e+00   9.6566764e-01   1.0656670e+00   9.6566764e-01   1.0656670e+00   9.6566764e-01
   1.1047270e+00   4.6657915e+00   1.0656014e+00   9.6560521e-01   1.0656014e+00   9.6560521e-01   1.0656014e+00   9.6560521e-01   1.0656014e+00   9.6560521e-01
   1.1037270e+00   4.6607430e+00   1.0655400e+00   9.6554244e-01   1.0655400e+00   9.6554244e-01   1.0655400e+00   9.6554244e-01   1.0655400e+00   9.6554244e-01
   1.1027270e+00   4.6556484e+00   1.0654782e+00   9.6547884e-01   1.0654782e+00   9.6547884e-01   1.0654782e+00   9.6547884e-01   1.0654782e+00   9.6547884e-01
   1.1017270e+00   4.6506013e+00   1.0654176e+00   9.6541513e-01   1.0654176e+00   9.6541513e-01   1.0654176e+00   9.6541513e-01   1.0654176e+00   9.6541513e-01
   1.1007270e+00   4.6455162e+00   1.0653558e+00   9.6535161e-01   1.0653558e+00   9.6535161e-01   1.0653558e+00   9.6535161e-01   1.0653558e+00   9.6535161e-01
   1.0997270e+00   4.6404690e+00   1.0652870e+00   9.6528760e-01   1.0652870e+00   9.6528760e-01   1.0652870e+00   9.6528760e-01   1.0652870e+00   9.6528760e-01
   1.0987270e+00   4.6354015e+00   1.0652214e+00   9.6522340e-01   1.0652214e+00   9.6522340e-01   1.0652214e+00   9.6522340e-01   1.0652214e+00   9.6522340e-01
   1.0977270e+00   4.6302936e+00   1.0651601e+00   9.6515885e-01   1.0651601e+00   9.6515885e-01   1.0651601e+00   9.6515885e-01   1.0651601e+00   9.6515885e-01
   1.0967270e+00   4.6252418e+00   1.0650965e+00   9.6509482e-01   1.0650965e+00   9.6509482e-01   1.0650965e+00   9.6509482e-01   1.0650965e+00   9.6509482e-01
   1.0957270e+00   4.6201519e+00   1.0650255e+00   9.6502927e-01   1.0650255e+00   9.6502927e-01   1.0650255e+00   9.6502927e-01   1.0650255e+00   9.6502927e-01
   1.0947270e+00   4.6150789e+00   1.0649646e+00   9.6496396e-01   1.0649646e+00   9.6496396e-01   1.0649646e+00   9.6496396e-01   1.0649646e+00   9.6496396e-01
   1.0937270e+00   4.6100000e+00   1.0648957e+00   9.6489879e-01   1.0648957e+00   9.6489879e-01   1.0648957e+00   9.6489879e-01   1.0648957e+00   9.6489879e-01
   1.0927270e+00   4.6049085e+00   1.0648305e+00   9.6483307e-01   1.0648305e+00   9.6483307e-01   1.0648305e+00   9.6483307e-01   1.0648305e+00   9.6483307e-01
   1.0917270e+00   4.5998075e+00   1.0647692e+00   9.6476651e-01   1.0647692e+00   9.6476651e-01   1.0647692e+00   9.6476651e-01   1.0647692e+00   9.6476651e-01
   1.0907270e+00   4.5947440e+00   1.0646966e+00   9.6470035e-01   1.0646966e+00   9.6470035e-01   1.0646966e+00   9.6470035e-01   1.0646966e+00   9.6470035e-01
   1.0897270e+00   4.5896264e+00   1.0646359e+00   9.6463361e-01   1.0646359e+00   9.6463361e-01   1.0646359e+00   9.6463361e-01   1.0646359e+00   9.6463361e-01
   1.0887270e+00   4.5845788e+00   1.0645670e+00   9.6456663e-01   1.0645670e+00   9.6456663e-01   1.0645670e+00   9.6456663e-01   1.0645670e+00   9.6456663e-01
   1.0877270e+00   4.5794689e+00   1.0645017e+00   9.6449982e-01   1.0645017e+00   9.6449982e-01   1.0645017e+00   9.6449982e-01   1.0645017e+00   9.6449982e-01
   1.0867270e+00   4.5743574e+00   1.0644294e+00   9.6443218e-01   1.0644294e+00   9.6443218e-01   1.0644294e+00   9.6443218e-01   1.0644294e+00   9.6443218e-01
   1.0857270e+00   4.5693007e+00   1.0643655e+00   9.6436507e-01   1.0643655e+00   9.6436507e-01   1.0643655e+00   9.6436507e-01   1.0643655e+00   9.6436507e-01
   1.0847270e+00   4.5641965e+00   1.0642948e+00   9.6429638e-01   1.0642948e+00   9.6429638e-01   1.0642948e+00   9.6429638e-01   1.0642948e+00   9.6429638e-01
   1.0837270e+00   4.5590755e+00   1.0642269e+00   9.6422794e-01   1.0642269e+00   9.6422794e-01   1.0642269e+00   9.6422794e-01   1.0642269e+00   9.6422794e-01
   1.0827270e+00   4.5539691e+00   1.0641617e+00   9.6415986e-01   1.0641617e+00   9.6415986e-01   1.0641617e+00   9.6415986e-01   1.0641617e+00   9.6415986e-01
   1.0817270e+00   4.5488619e+00   1.0640895e+00   9.6409011e-01   1.0640895e+00   9.6409011e-01   1.0640895e+00   9.6409011e-01   1.0640895e+00   9.6409011e-01
   1.0807270e+00   4.5437599e+00   1.0640167e+00   9.6402164e-01   1.0640167e+00   9.6402164e-01   1.0640167e+00   9.6402164e-01   1.0640167e+00   9.6402164e-01
   1.0797270e+00   4.5386365e+00   1.0639502e+00   9.6395150e-01   1.0639502e+00   9.6395150e-01   1.0639502e+00   9.6395150e-01   1.0639502e+00   9.6395150e-01
   1.0787270e+00   4.5335313e+00   1.0638836e+00   9.6388178e-01   1.0638836e+00   9.6388178e-01   1.0638836e+00   9.6388178e-01   1.0638836e+00   9.6388178e-01
   1.0777270e+00   4.5284174e+00   1.0638107e+00   9.6381211e-01   1.0638107e+00   9.6381211e-01   1.0638107e+00   9.6381211e-01   1.0638107e+00   9.6381211e-01
   1.0767270e+00   4.5233093e+00   1.0637386e+00   9.6374140e-01   1.0637386e+00   9.6374140e-01   1.0637386e+00   9.6374140e-01   1.0637386e+00   9.6374140e-01
   1.0757270e+00   4.5181945e+00   1.0636734e+00   9.6367143e-01   1.0636734e+00   9.6367143e-01   1.0636734e+00   9.6367143e-01   1.0636734e+00   9.6367143e-01
   1.0747270e+00   4.5130885e+00   1.0635991e+00   9.6360052e-01   1.0635991e+00   9.6360052e-01   1.0635991e+00   9.6360052e-01   1.0635991e+00   9.6360052e-01
   1.0737270e+00   4.5079820e+00   1.0635330e+00   9.6352922e-01   1.0635330e+00   9.6352922e-01   1.0635330e+00   9.6352922e-01   1.0635330e+00   9.6352922e-01
   1.0727270e+00   4.5028626e+00   1.0634601e+00   9.6345743e-01   1.0634601e+00   9.6345743e-01   1.0634601e+00   9.6345743e-01   1.0634601e+00   9.6345743e-01
   1.0717270e+00   4.4977059e+00   1.0633855e+00   9.6338503e-01   1.0633855e+00   9.6338503e-01   1.0633855e+00   9.6338503e-01   1.0633855e+00   9.6338503e-01
   1.0707270e+00   4.4926032e+00   1.0633165e+00   9.6331281e-01   1.0633165e+00   9.6331281e-01   1.0633165e+00   9.6331281e-01   1.0633165e+00   9.6331281e-01
   1.0697270e+00   4.4874894e+00   1.0632444e+00   9.6324096e-01   1.0632444e+00   9.6324096e-01   1.0632444e+00   9.6324096e-01   1.0632444e+00   9.6324096e-01
   1.0687270e+00   4.4823276e+00   1.0631709e+00   9.6316725e-01   1.0631709e+00   9.6316725e-01   1.0631709e+00   9.6316725e-01   1.0631709e+00   9.6316725e-01
   1.0677270e+00   4.4772117e+00   1.0630974e+00   9.6309529e-01   1.0630974e+00   9.6309529e-01   1.0630974e+00   9.6309529e-01   1.0630974e+00   9.6309529e-01
   1.0667270e+00   4.4720502e+00   1.0630222e+00   9.6302048e-01   1.0630222e+00   9.6302048e-01   1.0630222e+00   9.6302048e-01   1.0630222e+00   9.6302048e-01
   1.0657270e+00   4.4669411e+00   1.0629480e+00   9.6294768e-01   1.0629480e+00   9.6294768e-01   1.0629480e+00   9.6294768e-01   1.0629480e+00   9.6294768e-01
   1.0647270e+00   4.4617792e+00   1.0628730e+00   9.6287297e-01   1.0628730e+00   9.6287297e-01   1.0628730e+00   9.6287297e-01   1.0628730e+00   9.6287297e-01
   1.0637270e+00   4.4566727e+00   1.0627995e+00   9.6279905e-01   1.0627995e+00   9.6279905e-01   1.0627995e+00   9.6279905e-01   1.0627995e+00   9.6279905e-01
   1.0627270e+00   4.4515049e+00   1.0627235e+00   9.6272442e-01   1.0627235e+00   9.6272442e-01   1.0627235e+00   9.6272442e-01   1.0627235e+00   9.6272442e-01
   1.0617270e+00   4.4463473e+00   1.0626480e+00   9.6264860e-01   1.0626480e+00   9.6264860e-01   1.0626480e+00   9.6264860e-01   1.0626480e+00   9.6264860e-01
   1.0607270e+00   4.4412304e+00   1.0625739e+00   9.6257369e-01   1.0625739e+00   9.6257369e-01   1.0625739e+00   9.6257369e-01   1.0625739e+00   9.6257369e-01
   1.0597270e+00   4.4360733e+00   1.0624983e+00   9.6249796e-01   1.0624983e+00   9.6249796e-01   1.0624983e+00   9.6249796e-01   1.0624983e+00   9.6249796e-01
   1.0587270e+00   4.4309048e+00   1.0624234e+00   9.6242136e-01   1.0624234e+00   9.6242136e-01   1.0624234e+00   9.6242136e-01   1.0624234e+00   9.6242136e-01
   1.0577270e+00   4.4257475e+00   1.0623441e+00   9.6234507e-01   1.0623441e+00   9.6234507e-01   1.0623441e+00   9.6234507e-01   1.0623441e+00   9.6234507e-01
   1.0567270e+00   4.4205898e+00   1.0622713e+00   9.6226819e-01   1.0622713e+00   9.6226819e-01   1.0622713e+00   9.6226819e-01   1.0622713e+00   9.6226819e-01
   1.0557270e+00   4.4154216e+00   1.0621891e+00   9.6219121e-01   1.0621891e+00   9.6219121e-01   1.0621891e+00   9.6219121e-01   1.0621891e+00   9.6219121e-01
   1.0547270e+00   4.4102639e+00   1.0621123e+00   9.6211316e-01   1.0621123e+00   9.6211316e-01   1.0621123e+00   9.6211316e-01   1.0621123e+00   9.6211316e-01
   1.0537270e+00   4.4050952e+00   1.0620369e+00   9.6203530e-01   1.0620369e+00   9.6203530e-01   1.0620369e+00   9.6203530e-01   1.0620369e+00   9.6203530e-01
   1.0527270e+00   4.3999375e+00   1.0619605e+00   9.6195736e-01   1.0619605e+00   9.6195736e-01   1.0619605e+00   9.6195736e-01   1.0619605e+00   9.6195736e-01
   1.0517270e+00   4.3947699e+00   1.0618784e+00   9.6187855e-01   1.0618784e+00   9.6187855e-01   1.0618784e+00   9.6187855e-01   1.0618784e+00   9.6187855e-01
   1.0507270e+00   4.3896120e+00   1.0618013e+00   9.6180046e-01   1.0618013e+00   9.6180046e-01   1.0618013e+00   9.6180046e-01   1.0618013e+00   9.6180046e-01
   1.0497270e+00   4.3844441e+00   1.0617230e+00   9.6172045e-01   1.0617230e+00   9.6172045e-01   1.0617230e+00   9.6172045e-01   1.0617230e+00   9.6172045e-01
   1.0487270e+00   4.3792370e+00   1.0616406e+00   9.6164080e-01   1.0616406e+00   9.6164080e-01   1.0616406e+00   9.6164080e-01   1.0616406e+00   9.6164080e-01
   1.0477270e+00   4.3740667e+00   1.0615651e+00   9.6156082e-01   1.0615651e+00   9.6156082e-01   1.0615651e+00   9.6156082e-01   1.0615651e+00   9.6156082e-01
   1.0467270e+00   4.3689095e+00   1.0614792e+00   9.6148095e-01   1.0614792e+00   9.6148095e-01   1.0614792e+00   9.6148095e-01   1.0614792e+00   9.6148095e-01
   1.0457270e+00   4.3636875e+00   1.0614012e+00   9.6139925e-01   1.0614012e+00   9.6139925e-01   1.0614012e+00   9.6139925e-01   1.0614012e+00   9.6139925e-01
   1.0447270e+00   4.3585321e+00   1.0613190e+00   9.6131816e-01   1.0613190e+00   9.6131816e-01   1.0613190e+00   9.6131816e-01   1.0613190e+00   9.6131816e-01
   1.0437270e+00   4.3533078e+00   1.0612355e+00   9.6123637e-01   1.0612355e+00   9.6123637e-01   1.0612355e+00   9.6123637e-01   1.0612355e+00   9.6123637e-01
   1.0427270e+00   4.3481546e+00   1.0611566e+00   9.6115473e-01   1.0611566e+00   9.6115473e-01   1.0611566e+00   9.6115473e-01   1.0611566e+00   9.6115473e-01
   1.0417270e+00   4.3429344e+00   1.0610705e+00   9.6107267e-01   1.0610705e+00   9.6107267e-01   1.0610705e+00   9.6107267e-01   1.0610705e+00   9.6107267e-01
   1.0407270e+00   4.3377513e+00   1.0609871e+00   9.6099037e-01   1.0609871e+00   9.6099037e-01   1.0609871e+00   9.6099037e-01   1.0609871e+00   9.6099037e-01
   1.0397270e+00   4.3325574e+00   1.0609089e+00   9.6090709e-01   1.0609089e+00   9.6090709e-01   1.0609089e+00   9.6090709e-01   1.0609089e+00   9.6090709e-01
   1.0387270e+00   4.3273377e+00   1.0608221e+00   9.6082346e-01   1.0608221e+00   9.6082346e-01   1.0608221e+00   9.6082346e-01   1.0608221e+00   9.6082346e-01
   1.0377270e+00   4.3221281e+00   1.0607378e+00   9.6073938e-01   1.0607378e+00   9.6073938e-01   1.0607378e+00   9.6073938e-01   1.0607378e+00   9.6073938e-01
   1.0367270e+00   4.3169335e+00   1.0606549e+00   9.6065473e-01   1.0606549e+00   9.6065473e-01   1.0606549e+00   9.6065473e-01   1.0606549e+00   9.6065473e-01
   1.0357270e+00   4.3117082e+00   1.0605713e+00   9.6057041e-01   1.0605713e+00   9.6057041e-01   1.0605713e+00   9.6057041e-01   1.0605713e+00   9.6057041e-01
   1.0347270e+00   4.3065242e+00   1.0604872e+00   9.6048494e-01   1.0604872e+00   9.6048494e-01   1.0604872e+00   9.6048494e-01   1.0604872e+00   9.6048494e-01
   1.0337270e+00   4.3012936e+00   1.0604016e+00   9.6039963e-01   1.0604016e+00   9.6039963e-01   1.0604016e+00   9.6039963e-01   1.0604016e+00   9.6039963e-01
   1.0327270e+00   4.2960613e+00   1.0603146e+00   9.6031328e-01   1.0603146e+00   9.6031328e-01   1.0603146e+00   9.6031328e-01   1.0603146e+00   9.6031328e-01
   1.0317270e+00   4.2908308e+00   1.0602273e+00   9.6022708e-01   1.0602273e+00   9.6022708e-01   1.0602273e+00   9.6022708e-01   1.0602273e+00   9.6022708e-01
   1.0307270e+00   4.2856226e+00   1.0601421e+00   9.6013993e-01   1.0601421e+00   9.6013993e-01   1.0601421e+00   9.6013993e-01   1.0601421e+00   9.6013993e-01
   1.0297270e+00   4.2804022e+00   1.0600555e+00   9.6005318e-01   1.0600555e+00   9.6005318e-01   1.0600555e+00   9.6005318e-01   1.0600555e+00   9.6005318e-01
   1.0287270e+00   4.2751776e+00   1.0599685e+00   9.5996571e-01   1.0599685e+00   9.5996571e-01   1.0599685e+00   9.5996571e-01   1.0599685e+00   9.5996571e-01
   1.0277270e+00   4.2699175e+00   1.0598755e+00   9.5987693e-01   1.0598755e+00   9.5987693e-01   1.0598755e+00   9.5987693e-01   1.0598755e+00   9.5987693e-01
   1.0267270e+00   4.2647055e+00   1.0597844e+00   9.5978901e-01   1.0597844e+00   9.5978901e-01   1.0597844e+00   9.5978901e-01   1.0597844e+00   9.5978901e-01
   1.0257270e+00   4.2594391e+00   1.0596973e+00   9.5969906e-01   1.0596973e+00   9.5969906e-01   1.0596973e+00   9.5969906e-01   1.0596973e+00   9.5969906e-01
   1.0247270e+00   4.2542262e+00   1.0596122e+00   9.5961070e-01   1.0596122e+00   9.5961070e-01   1.0596122e+00   9.5961070e-01   1.0596122e+00   9.5961070e-01
   1.0237270e+00   4.2489482e+00   1.0595219e+00   9.5952026e-01   1.0595219e+00   9.5952026e-01   1.0595219e+00   9.5952026e-01   1.0595219e+00   9.5952026e-01
   1.0227270e+00   4.2437341e+00   1.0594288e+00   9.5942979e-01   1.0594288e+00   9.5942979e-01   1.0594288e+00   9.5942979e-01   1.0594288e+00   9.5942979e-01
   1.0217270e+00   4.2384748e+00   1.0593412e+00   9.5933976e-01   1.0593412e+00   9.5933976e-01   1.0593412e+00   9.5933976e-01   1.0593412e+00   9.5933976e-01
   1.0207270e+00   4.2331970e+00   1.0592513e+00   9.5924742e-01   1.0592513e+00   9.5924742e-01   1.0592513e+00   9.5924742e-01   1.0592513e+00   9.5924742e-01
   1.0197270e+00   4.2279356e+00   1.0591549e+00   9.5915612e-01   1.0591549e+00   9.5915612e-01   1.0591549e+00   9.5915612e-01   1.0591549e+00   9.5915612e-01
   1.0187270e+00   4.2226628e+00   1.0590640e+00   9.5906388e-01   1.0590640e+00   9.5906388e-01   1.0590640e+00   9.5906388e-01   1.0590640e+00   9.5906388e-01
   1.0177270e+00   4.2173998e+00   1.0589709e+00   9.5897078e-01   1.0589709e+00   9.5897078e-01   1.0589709e+00   9.5897078e-01   1.0589709e+00   9.5897078e-01
   1.0167270e+00   4.2121316e+00   1.0588765e+00   9.5887720e-01   1.0588765e+00   9.5887720e-01   1.0588765e+00   9.5887720e-01   1.0588765e+00   9.5887720e-01
   1.0157270e+00   4.2068805e+00   1.0587869e+00   9.5878437e-01   1.0587869e+00   9.5878437e-01   1.0587869e+00   9.5878437e-01   1.0587869e+00   9.5878437e-01
   1.0147270e+00   4.2015955e+00   1.0586883e+00   9.5868993e-01   1.0586883e+00   9.5868993e-01   1.0586883e+00   9.5868993e-01   1.0586883e+00   9.5868993e-01
   1.0137270e+00   4.1963320e+00   1.0585957e+00   9.5859566e-01   1.0585957e+00   9.5859566e-01   1.0585957e+00   9.5859566e-01   1.0585957e+00   9.5859566e-01
   1.0127270e+00   4.1910634e+00   1.0585045e+00   9.5850049e-01   1.0585045e+00   9.5850049e-01   1.0585045e+00   9.5850049e-01   1.0585045e+00   9.5850049e-01
   1.0117270e+00   4.1857384e+00   1.0584056e+00   9.5840499e-01   1.0584056e+00   9.5840499e-01   1.0584056e+00   9.5840499e-01   1.0584056e+00   9.5840499e-01
   1.0107270e+00   4.1804662e+00   1.0583082e+00   9.5830891e-01   1.0583082e+00   9.5830891e-01   1.0583082e+00   9.5830891e-01   1.0583082e+00   9.5830891e-01
   1.0097270e+00   4.1751585e+00   1.0582095e+00   9.5821180e-01   1.0582095e+00   9.5821180e-01   1.0582095e+00   9.5821180e-01   1.0582095e+00   9.5821180e-01
   1.0087270e+00   4.1698833e+00   1.0581116e+00   9.5811510e-01   1.0581116e+00   9.5811510e-01   1.0581116e+00   9.5811510e-01   1.0581116e+00   9.5811510e-01
   1.0077270e+00   4.1645726e+00   1.0580138e+00   9.5801693e-01   1.0580138e+00   9.5801693e-01   1.0580138e+00   9.5801693e-01   1.0580138e+00   9.5801693e-01
   1.0067270e+00   4.1592793e+00   1.0579158e+00   9.5791949e-01   1.0579158e+00   9.5791949e-01   1.0579158e+00   9.5791949e-01   1.0579158e+00   9.5791949e-01
   1.0057270e+00   4.1539783e+00   1.0578181e+00   9.5782024e-01   1.0578181e+00   9.5782024e-01   1.0578181e+00   9.5782024e-01   1.0578181e+00   9.5782024e-01
   1.0047270e+00   4.1486583e+00   1.0577197e+00   9.5772082e-01   1.0577197e+00   9.5772082e-01   1.0577197e+00   9.5772082e-01   1.0577197e+00   9.5772082e-01
   1.0037270e+00   4.1433317e+00   1.0576212e+00   9.5762116e-01   1.0576212e+00   9.5762116e-01   1.0576212e+00   9.5762116e-01   1.0576212e+00   9.5762116e-01
   1.0027270e+00   4.1380179e+00   1.0575230e+00   9.5752088e-01   1.0575230e+00   9.5752088e-01   1.0575230e+00   9.5752088e-01   1.0575230e+00   9.5752088e-01
   1.0017270e+00   4.1326937e+00   1.0574251e+00   9.5741963e-01   1.0574251e+00   9.5741963e-01   1.0574251e+00   9.5741963e-01   1.0574251e+00   9.5741963e-01
   1.0007270e+00   4.1273746e+00   1.0573160e+00   9.5731879e-01   1.0573160e+00   9.5731879e-01   1.0573160e+00   9.5731879e-01   1.0573160e+00   9.5731879e-01
   9.9972701e-01   4.1220476e+00   1.0572175e+00   9.5721663e-01   1.0572175e+00   9.5721663e-01   1.0572175e+00   9.5721663e-01   1.0572175e+00   9.5721663e-01
   9.9872701e-01   4.1167115e+00   1.0571144e+00   9.5711436e-01   1.0571144e+00   9.5711436e-01   1.0571144e+00   9.5711436e-01   1.0571144e+00   9.5711436e-01
   9.9772701e-01   4.1113760e+00   1.0570102e+00   9.5701109e-01   1.0570102e+00   9.5701109e-01   1.0570102e+00   9.5701109e-01   1.0570102e+00   9.5701109e-01
   9.9672701e-01   4.1060427e+00   1.0569121e+00   9.5690768e-01   1.0569121e+00   9.5690768e-01   1.0569121e+00   9.5690768e-01   1.0569121e+00   9.5690768e-01
   9.9572701e-01   4.1006929e+00   1.0568023e+00   9.5680319e-01   1.0568023e+00   9.5680319e-01   1.0568023e+00   9.5680319e-01   1.0568023e+00   9.5680319e-01
   9.9472701e-01   4.0953435e+00   1.0566966e+00   9.5669832e-01   1.0566966e+00   9.5669832e-01   1.0566966e+00   9.5669832e-01   1.0566966e+00   9.5669832e-01
   9.9372701e-01   4.0899893e+00   1.0565942e+00   9.5659309e-01   1.0565942e+00   9.5659309e-01   1.0565942e+00   9.5659309e-01   1.0565942e+00   9.5659309e-01
   9.9272701e-01   4.0846290e+00   1.0564851e+00   9.5648707e-01   1.0564851e+00   9.5648707e-01   1.0564851e+00   9.5648707e-01   1.0564851e+00   9.5648707e-01
   9.9172701e-01   4.0792725e+00   1.0563760e+00   9.5637985e-01   1.0563760e+00   9.5637985e-01   1.0563760e+00   9.5637985e-01   1.0563760e+00   9.5637985e-01
   9.9072701e-01   4.0739068e+00   1.0562765e+00   9.5627268e-01   1.0562765e+00   9.5627268e-01   1.0562765e+00   9.5627268e-01   1.0562765e+00   9.5627268e-01
   9.8972701e-01   4.0685383e+00   1.0561671e+00   9.5616510e-01   1.0561671e+00   9.5616510e-01   1.0561671e+00   9.5616510e-01   1.0561671e+00   9.5616510e-01
   9.8872701e-01   4.0631624e+00   1.0560576e+00   9.5605658e-01   1.0560576e+00   9.5605658e-01   1.0560576e+00   9.5605658e-01   1.0560576e+00   9.5605658e-01
   9.8772701e-01   4.0577834e+00   1.0559481e+00   9.5594809e-01   1.0559481e+00   9.5594809e-01   1.0559481e+00   9.5594809e-01   1.0559481e+00   9.5594809e-01
   9.8672701e-01   4.0523993e+00   1.0558384e+00   9.5583734e-01   1.0558384e+00   9.5583734e-01   1.0558384e+00   9.5583734e-01   1.0558384e+00   9.5583734e-01
   9.8572701e-01   4.0470101e+00   1.0557286e+00   9.5572757e-01   1.0557286e+00   9.5572757e-01   1.0557286e+00   9.5572757e-01   1.0557286e+00   9.5572757e-01
   9.8472701e-01   4.0416209e+00   1.0556188e+00   9.5561672e-01   1.0556188e+00   9.5561672e-01   1.0556188e+00   9.5561672e-01   1.0556188e+00   9.5561672e-01
   9.8372701e-01   4.0362251e+00   1.0555088e+00   9.5550479e-01   1.0555088e+00   9.5550479e-01   1.0555088e+00   9.5550479e-01   1.0555088e+00   9.5550479e-01
   9.8272701e-01   4.0308300e+00   1.0553888e+00   9.5539271e-01   1.0553888e+00   9.5539271e-01   1.0553888e+00   9.5539271e-01   1.0553888e+00   9.5539271e-01
   9.8172701e-01   4.0254232e+00   1.0552786e+00   9.5527960e-01   1.0552786e+00   9.5527960e-01   1.0552786e+00   9.5527960e-01   1.0552786e+00   9.5527960e-01
   9.8072701e-01   4.0200145e+00   1.0551685e+00   9.5516637e-01   1.0551685e+00   9.5516637e-01   1.0551685e+00   9.5516637e-01   1.0551685e+00   9.5516637e-01
   9.7972701e-01   4.0145988e+00   1.0550482e+00   9.5505155e-01   1.0550482e+00   9.5505155e-01   1.0550482e+00   9.5505155e-01   1.0550482e+00   9.5505155e-01
   9.7872701e-01   4.0091764e+00   1.0549377e+00   9.5493657e-01   1.0549377e+00   9.5493657e-01   1.0549377e+00   9.5493657e-01   1.0549377e+00   9.5493657e-01
   9.7772701e-01   4.0037519e+00   1.0548165e+00   9.5482053e-01   1.0548165e+00   9.5482053e-01   1.0548165e+00   9.5482053e-01   1.0548165e+00   9.5482053e-01
   9.7672701e-01   3.9983222e+00   1.0547065e+00   9.5470439e-01   1.0547065e+00   9.5470439e-01   1.0547065e+00   9.5470439e-01   1.0547065e+00   9.5470439e-01
   9.7572701e-01   3.9928888e+00   1.0545859e+00   9.5458715e-01   1.0545859e+00   9.5458715e-01   1.0545859e+00   9.5458715e-01   1.0545859e+00   9.5458715e-01
   9.7472701e-01   3.9874503e+00   1.0544646e+00   9.5446960e-01   1.0544646e+00   9.5446960e-01   1.0544646e+00   9.5446960e-01   1.0544646e+00   9.5446960e-01
   9.7372701e-01   3.9820072e+00   1.0543543e+00   9.5435149e-01   1.0543543e+00   9.5435149e-01   1.0543543e+00   9.5435149e-01   1.0543543e+00   9.5435149e-01
   9.7272701e-01   3.9765582e+00   1.0542331e+00   9.5423188e-01   1.0542331e+00   9.5423188e-01   1.0542331e+00   9.5423188e-01   1.0542331e+00   9.5423188e-01
   9.7172701e-01   3.9711036e+00   1.0541121e+00   9.5411222e-01   1.0541121e+00   9.5411222e-01   1.0541121e+00   9.5411222e-01   1.0541121e+00   9.5411222e-01
   9.7072701e-01   3.9656442e+00   1.0539909e+00   9.5399100e-01   1.0539909e+00   9.5399100e-01   1.0539909e+00   9.5399100e-01   1.0539909e+00   9.5399100e-01
   9.6972701e-01   3.9601785e+00   1.0538695e+00   9.5386951e-01   1.0538695e+00   9.5386951e-01   1.0538695e+00   9.5386951e-01   1.0538695e+00   9.5386951e-01
   9.6872701e-01   3.9547077e+00   1.0537481e+00   9.5374692e-01   1.0537481e+00   9.5374692e-01   1.0537481e+00   9.5374692e-01   1.0537481e+00   9.5374692e-01
   9.6772701e-01   3.9492313e+00   1.0536270e+00   9.5362422e-01   1.0536270e+00   9.5362422e-01   1.0536270e+00   9.5362422e-01   1.0536270e+00   9.5362422e-01
   9.6672701e-01   3.9437511e+00   1.0534974e+00   9.5350045e-01   1.0534974e+00   9.5350045e-01   1.0534974e+00   9.5350045e-01   1.0534974e+00   9.5350045e-01
   9.6572701e-01   3.9382661e+00   1.0533725e+00   9.5337545e-01   1.0533725e+00   9.5337545e-01   1.0533725e+00   9.5337545e-01   1.0533725e+00   9.5337545e-01
   9.6472701e-01   3.9327758e+00   1.0532515e+00   9.5325040e-01   1.0532515e+00   9.5325040e-01   1.0532515e+00   9.5325040e-01   1.0532515e+00   9.5325040e-01
   9.6372701e-01   3.9272803e+00   1.0531241e+00   9.5312433e-01   1.0531241e+00   9.5312433e-01   1.0531241e+00   9.5312433e-01   1.0531241e+00   9.5312433e-01
   9.6272701e-01   3.9217782e+00   1.0529976e+00   9.5299706e-01   1.0529976e+00   9.5299706e-01   1.0529976e+00   9.5299706e-01   1.0529976e+00   9.5299706e-01
   9.6172701e-01   3.9162677e+00   1.0528676e+00   9.5286986e-01   1.0528676e+00   9.5286986e-01   1.0528676e+00   9.5286986e-01   1.0528676e+00   9.5286986e-01
   9.6072701e-01   3.9107520e+00   1.0527434e+00   9.5274061e-01   1.0527434e+00   9.5274061e-01   1.0527434e+00   9.5274061e-01   1.0527434e+00   9.5274061e-01
   9.5972701e-01   3.9052365e+00   1.0526103e+00   9.5261141e-01   1.0526103e+00   9.5261141e-01   1.0526103e+00   9.5261141e-01   1.0526103e+00   9.5261141e-01
   9.5872701e-01   3.8997111e+00   1.0524816e+00   9.5248090e-01   1.0524816e+00   9.5248090e-01   1.0524816e+00   9.5248090e-01   1.0524816e+00   9.5248090e-01
   9.5772701e-01   3.8941736e+00   1.0523526e+00   9.5235001e-01   1.0523526e+00   9.5235001e-01   1.0523526e+00   9.5235001e-01   1.0523526e+00   9.5235001e-01
   9.5672701e-01   3.8886410e+00   1.0522223e+00   9.5221776e-01   1.0522223e+00   9.5221776e-01   1.0522223e+00   9.5221776e-01   1.0522223e+00   9.5221776e-01
   9.5572701e-01   3.8830887e+00   1.0520839e+00   9.5208465e-01   1.0520839e+00   9.5208465e-01   1.0520839e+00   9.5208465e-01   1.0520839e+00   9.5208465e-01
   9.5472701e-01   3.8775374e+00   1.0519543e+00   9.5195075e-01   1.0519543e+00   9.5195075e-01   1.0519543e+00   9.5195075e-01   1.0519543e+00   9.5195075e-01
   9.5372701e-01   3.8719789e+00   1.0518148e+00   9.5181566e-01   1.0518148e+00   9.5181566e-01   1.0518148e+00   9.5181566e-01   1.0518148e+00   9.5181566e-01
   9.5272701e-01   3.8664194e+00   1.0516797e+00   9.5168072e-01   1.0516797e+00   9.5168072e-01   1.0516797e+00   9.5168072e-01   1.0516797e+00   9.5168072e-01
   9.5172701e-01   3.8608474e+00   1.0515443e+00   9.5154351e-01   1.0515443e+00   9.5154351e-01   1.0515443e+00   9.5154351e-01   1.0515443e+00   9.5154351e-01
   9.5072701e-01   3.8552737e+00   1.0514044e+00   9.5140626e-01   1.0514044e+00   9.5140626e-01   1.0514044e+00   9.5140626e-01   1.0514044e+00   9.5140626e-01
   9.4972701e-01   3.8496903e+00   1.0512690e+00   9.5126776e-01   1.0512690e+00   9.5126776e-01   1.0512690e+00   9.5126776e-01   1.0512690e+00   9.5126776e-01
   9.4872701e-01   3.8441026e+00   1.0511248e+00   9.5112828e-01   1.0511248e+00   9.5112828e-01   1.0511248e+00   9.5112828e-01   1.0511248e+00   9.5112828e-01
   9.4772701e-01   3.8384970e+00   1.0509905e+00   9.5098832e-01   1.0509905e+00   9.5098832e-01   1.0509905e+00   9.5098832e-01   1.0509905e+00   9.5098832e-01
   9.4672701e-01   3.8328967e+00   1.0508471e+00   9.5084688e-01   1.0508471e+00   9.5084688e-01   1.0508471e+00   9.5084688e-01   1.0508471e+00   9.5084688e-01
   9.4572701e-01   3.8272873e+00   1.0507028e+00   9.5070399e-01   1.0507028e+00   9.5070399e-01   1.0507028e+00   9.5070399e-01   1.0507028e+00   9.5070399e-01
   9.4472701e-01   3.8216718e+00   1.0505589e+00   9.5056101e-01   1.0505589e+00   9.5056101e-01   1.0505589e+00   9.5056101e-01   1.0505589e+00   9.5056101e-01
   9.4372701e-01   3.8160462e+00   1.0504159e+00   9.5041676e-01   1.0504159e+00   9.5041676e-01   1.0504159e+00   9.5041676e-01   1.0504159e+00   9.5041676e-01
   9.4272701e-01   3.8104189e+00   1.0502691e+00   9.5027151e-01   1.0502691e+00   9.5027151e-01   1.0502691e+00   9.5027151e-01   1.0502691e+00   9.5027151e-01
   9.4172701e-01   3.8047679e+00   1.0501243e+00   9.5012449e-01   1.0501243e+00   9.5012449e-01   1.0501243e+00   9.5012449e-01   1.0501243e+00   9.5012449e-01
   9.4072701e-01   3.7991261e+00   1.0499783e+00   9.4997709e-01   1.0499783e+00   9.4997709e-01   1.0499783e+00   9.4997709e-01   1.0499783e+00   9.4997709e-01
   9.3972701e-01   3.7934728e+00   1.0498264e+00   9.4982840e-01   1.0498264e+00   9.4982840e-01   1.0498264e+00   9.4982840e-01   1.0498264e+00   9.4982840e-01
   9.3872701e-01   3.7878108e+00   1.0496788e+00   9.4967841e-01   1.0496788e+00   9.4967841e-01   1.0496788e+00   9.4967841e-01   1.0496788e+00   9.4967841e-01
   9.3772701e-01   3.7821400e+00   1.0495307e+00   9.4952838e-01   1.0495307e+00   9.4952838e-01   1.0495307e+00   9.4952838e-01   1.0495307e+00   9.4952838e-01
   9.3672701e-01   3.7764567e+00   1.0493762e+00   9.4937604e-01   1.0493762e+00   9.4937604e-01   1.0493762e+00   9.4937604e-01   1.0493762e+00   9.4937604e-01
   9.3572701e-01   3.7707759e+00   1.0492231e+00   9.4922354e-01   1.0492231e+00   9.4922354e-01   1.0492231e+00   9.4922354e-01   1.0492231e+00   9.4922354e-01
   9.3472701e-01   3.7650847e+00   1.0490696e+00   9.4906915e-01   1.0490696e+00   9.4906915e-01   1.0490696e+00   9.4906915e-01   1.0490696e+00   9.4906915e-01
   9.3372701e-01   3.7593850e+00   1.0489156e+00   9.4891326e-01   1.0489156e+00   9.4891326e-01   1.0489156e+00   9.4891326e-01   1.0489156e+00   9.4891326e-01
   9.3272701e-01   3.7536661e+00   1.0487610e+00   9.4875736e-01   1.0487610e+00   9.4875736e-01   1.0487610e+00   9.4875736e-01   1.0487610e+00   9.4875736e-01
   9.3172701e-01   3.7479476e+00   1.0485972e+00   9.4859904e-01   1.0485972e+00   9.4859904e-01   1.0485972e+00   9.4859904e-01   1.0485972e+00   9.4859904e-01
   9.3072701e-01   3.7422235e+00   1.0484408e+00   9.4844061e-01   1.0484408e+00   9.4844061e-01   1.0484408e+00   9.4844061e-01   1.0484408e+00   9.4844061e-01
   9.2972701e-01   3.7364925e+00   1.0482836e+00   9.4828025e-01   1.0482836e+00   9.4828025e-01   1.0482836e+00   9.4828025e-01   1.0482836e+00   9.4828025e-01
   9.2872701e-01   3.7307363e+00   1.0481207e+00   9.4811899e-01   1.0481207e+00   9.4811899e-01   1.0481207e+00   9.4811899e-01   1.0481207e+00   9.4811899e-01
   9.2772701e-01   3.7249872e+00   1.0479536e+00   9.4795632e-01   1.0479536e+00   9.4795632e-01   1.0479536e+00   9.4795632e-01   1.0479536e+00   9.4795632e-01
   9.2672701e-01   3.7192268e+00   1.0477921e+00   9.4779205e-01   1.0477921e+00   9.4779205e-01   1.0477921e+00   9.4779205e-01   1.0477921e+00   9.4779205e-01
   9.2572701e-01   3.7134521e+00   1.0476246e+00   9.4762715e-01   1.0476246e+00   9.4762715e-01   1.0476246e+00   9.4762715e-01   1.0476246e+00   9.4762715e-01
   9.2472701e-01   3.7076702e+00   1.0474571e+00   9.4746076e-01   1.0474571e+00   9.4746076e-01   1.0474571e+00   9.4746076e-01   1.0474571e+00   9.4746076e-01
   9.2372701e-01   3.7018791e+00   1.0472894e+00   9.4729259e-01   1.0472894e+00   9.4729259e-01   1.0472894e+00   9.4729259e-01   1.0472894e+00   9.4729259e-01
   9.2272701e-01   3.6960803e+00   1.0471213e+00   9.4712317e-01   1.0471213e+00   9.4712317e-01   1.0471213e+00   9.4712317e-01   1.0471213e+00   9.4712317e-01
   9.2172701e-01   3.6902672e+00   1.0469539e+00   9.4695278e-01   1.0469539e+00   9.4695278e-01   1.0469539e+00   9.4695278e-01   1.0469539e+00   9.4695278e-01
   9.2072701e-01   3.6844473e+00   1.0467839e+00   9.4678084e-01   1.0467839e+00   9.4678084e-01   1.0467839e+00   9.4678084e-01   1.0467839e+00   9.4678084e-01
   9.1972701e-01   3.6786212e+00   1.0466080e+00   9.4660778e-01   1.0466080e+00   9.4660778e-01   1.0466080e+00   9.4660778e-01   1.0466080e+00   9.4660778e-01
   9.1872701e-01   3.6727745e+00   1.0464296e+00   9.4643264e-01   1.0464296e+00   9.4643264e-01   1.0464296e+00   9.4643264e-01   1.0464296e+00   9.4643264e-01
   9.1772701e-01   3.6669263e+00   1.0462616e+00   9.4625656e-01   1.0462616e+00   9.4625656e-01   1.0462616e+00   9.4625656e-01   1.0462616e+00   9.4625656e-01
   9.1672701e-01   3.6610617e+00   1.0460819e+00   9.4607893e-01   1.0460819e+00   9.4607893e-01   1.0460819e+00   9.4607893e-01   1.0460819e+00   9.4607893e-01
   9.1572701e-01   3.6551877e+00   1.0459025e+00   9.4589953e-01   1.0459025e+00   9.4589953e-01   1.0459025e+00   9.4589953e-01   1.0459025e+00   9.4589953e-01
   9.1472701e-01   3.6493068e+00   1.0457227e+00   9.4571818e-01   1.0457227e+00   9.4571818e-01   1.0457227e+00   9.4571818e-01   1.0457227e+00   9.4571818e-01
   9.1372701e-01   3.6434110e+00   1.0455327e+00   9.4553621e-01   1.0455327e+00   9.4553621e-01   1.0455327e+00   9.4553621e-01   1.0455327e+00   9.4553621e-01
   9.1272701e-01   3.6375050e+00   1.0453524e+00   9.4535177e-01   1.0453524e+00   9.4535177e-01   1.0453524e+00   9.4535177e-01   1.0453524e+00   9.4535177e-01
   9.1172701e-01   3.6315909e+00   1.0451655e+00   9.4516598e-01   1.0451655e+00   9.4516598e-01   1.0451655e+00   9.4516598e-01   1.0451655e+00   9.4516598e-01
   9.1072701e-01   3.6256580e+00   1.0449805e+00   9.4497881e-01   1.0449805e+00   9.4497881e-01   1.0449805e+00   9.4497881e-01   1.0449805e+00   9.4497881e-01
   9.0972701e-01   3.6197170e+00   1.0447891e+00   9.4479034e-01   1.0447891e+00   9.4479034e-01   1.0447891e+00   9.4479034e-01   1.0447891e+00   9.4479034e-01
   9.0872701e-01   3.6137680e+00   1.0445967e+00   9.4459978e-01   1.0445967e+00   9.4459978e-01   1.0445967e+00   9.4459978e-01   1.0445967e+00   9.4459978e-01
   9.0772701e-01   3.6077971e+00   1.0444047e+00   9.4440744e-01   1.0444047e+00   9.4440744e-01   1.0444047e+00   9.4440744e-01   1.0444047e+00   9.4440744e-01
   9.0672701e-01   3.6018238e+00   1.0442125e+00   9.4421374e-01   1.0442125e+00   9.4421374e-01   1.0442125e+00   9.4421374e-01   1.0442125e+00   9.4421374e-01
   9.0572701e-01   3.5958283e+00   1.0440200e+00   9.4401767e-01   1.0440200e+00   9.4401767e-01   1.0440200e+00   9.4401767e-01   1.0440200e+00   9.4401767e-01
   9.0472701e-01   3.5898246e+00   1.0438162e+00   9.4381995e-01   1.0438162e+00   9.4381995e-01   1.0438162e+00   9.4381995e-01   1.0438162e+00   9.4381995e-01
   9.0372701e-01   3.5838141e+00   1.0436230e+00   9.4362068e-01   1.0436230e+00   9.4362068e-01   1.0436230e+00   9.4362068e-01   1.0436230e+00   9.4362068e-01
   9.0272701e-01   3.5777783e+00   1.0434177e+00   9.4341955e-01   1.0434177e+00   9.4341955e-01   1.0434177e+00   9.4341955e-01   1.0434177e+00   9.4341955e-01
   9.0172701e-01   3.5717377e+00   1.0432131e+00   9.4321603e-01   1.0432131e+00   9.4321603e-01   1.0432131e+00   9.4321603e-01   1.0432131e+00   9.4321603e-01
   9.0072701e-01   3.5656774e+00   1.0430117e+00   9.4301161e-01   1.0430117e+00   9.4301161e-01   1.0430117e+00   9.4301161e-01   1.0430117e+00   9.4301161e-01
   8.9972701e-01   3.5596086e+00   1.0428031e+00   9.4280464e-01   1.0428031e+00   9.4280464e-01   1.0428031e+00   9.4280464e-01   1.0428031e+00   9.4280464e-01
   8.9872701e-01   3.5535237e+00   1.0425960e+00   9.4259504e-01   1.0425960e+00   9.4259504e-01   1.0425960e+00   9.4259504e-01   1.0425960e+00   9.4259504e-01
   8.9772701e-01   3.5474174e+00   1.0423806e+00   9.4238387e-01   1.0423806e+00   9.4238387e-01   1.0423806e+00   9.4238387e-01   1.0423806e+00   9.4238387e-01
   8.9672701e-01   3.5413054e+00   1.0421690e+00   9.4217120e-01   1.0421690e+00   9.4217120e-01   1.0421690e+00   9.4217120e-01   1.0421690e+00   9.4217120e-01
   8.9572701e-01   3.5351690e+00   1.0419567e+00   9.4195583e-01   1.0419567e+00   9.4195583e-01   1.0419567e+00   9.4195583e-01   1.0419567e+00   9.4195583e-01
   8.9472701e-01   3.5290255e+00   1.0417381e+00   9.4173815e-01   1.0417381e+00   9.4173815e-01   1.0417381e+00   9.4173815e-01   1.0417381e+00   9.4173815e-01
   8.9372701e-01   3.5228631e+00   1.0415178e+00   9.4151848e-01   1.0415178e+00   9.4151848e-01   1.0415178e+00   9.4151848e-01   1.0415178e+00   9.4151848e-01
   8.9272701e-01   3.5166797e+00   1.0412964e+00   9.4129668e-01   1.0412964e+00   9.4129668e-01   1.0412964e+00   9.4129668e-01   1.0412964e+00   9.4129668e-01
   8.9172701e-01   3.5104897e+00   1.0410725e+00   9.4107268e-01   1.0410725e+00   9.4107268e-01   1.0410725e+00   9.4107268e-01   1.0410725e+00   9.4107268e-01
   8.9072701e-01   3.5042728e+00   1.0408436e+00   9.4084604e-01   1.0408436e+00   9.4084604e-01   1.0408436e+00   9.4084604e-01   1.0408436e+00   9.4084604e-01
   8.8972701e-01   3.4980482e+00   1.0406175e+00   9.4061716e-01   1.0406175e+00   9.4061716e-01   1.0406175e+00   9.4061716e-01   1.0406175e+00   9.4061716e-01
   8.8872701e-01   3.4918045e+00   1.0403834e+00   9.4038591e-01   1.0403834e+00   9.4038591e-01   1.0403834e+00   9.4038591e-01   1.0403834e+00   9.4038591e-01
   8.8772701e-01   3.4855301e+00   1.0401509e+00   9.4015203e-01   1.0401509e+00   9.4015203e-01   1.0401509e+00   9.4015203e-01   1.0401509e+00   9.4015203e-01
   8.8672701e-01   3.4792558e+00   1.0399116e+00   9.3991615e-01   1.0399116e+00   9.3991615e-01   1.0399116e+00   9.3991615e-01   1.0399116e+00   9.3991615e-01
   8.8572701e-01   3.4729545e+00   1.0396749e+00   9.3967670e-01   1.0396749e+00   9.3967670e-01   1.0396749e+00   9.3967670e-01   1.0396749e+00   9.3967670e-01
   8.8472701e-01   3.4666264e+00   1.0394384e+00   9.3943545e-01   1.0394384e+00   9.3943545e-01   1.0394384e+00   9.3943545e-01   1.0394384e+00   9.3943545e-01
   8.8372701e-01   3.4602885e+00   1.0391892e+00   9.3919154e-01   1.0391892e+00   9.3919154e-01   1.0391892e+00   9.3919154e-01   1.0391892e+00   9.3919154e-01
   8.8272701e-01   3.4539222e+00   1.0389399e+00   9.3894457e-01   1.0389399e+00   9.3894457e-01   1.0389399e+00   9.3894457e-01   1.0389399e+00   9.3894457e-01
   8.8172701e-01   3.4475435e+00   1.0386912e+00   9.3869454e-01   1.0386912e+00   9.3869454e-01   1.0386912e+00   9.3869454e-01   1.0386912e+00   9.3869454e-01
   8.8072701e-01   3.4411478e+00   1.0384399e+00   9.3844239e-01   1.0384399e+00   9.3844239e-01   1.0384399e+00   9.3844239e-01   1.0384399e+00   9.3844239e-01
   8.7972701e-01   3.4347160e+00   1.0381882e+00   9.3818621e-01   1.0381882e+00   9.3818621e-01   1.0381882e+00   9.3818621e-01   1.0381882e+00   9.3818621e-01
   8.7872701e-01   3.4282704e+00   1.0379255e+00   9.3792746e-01   1.0379255e+00   9.3792746e-01   1.0379255e+00   9.3792746e-01   1.0379255e+00   9.3792746e-01
   8.7772701e-01   3.4218072e+00   1.0376621e+00   9.3766610e-01   1.0376621e+00   9.3766610e-01   1.0376621e+00   9.3766610e-01   1.0376621e+00   9.3766610e-01
   8.7672701e-01   3.4153103e+00   1.0373977e+00   9.3740171e-01   1.0373977e+00   9.3740171e-01   1.0373977e+00   9.3740171e-01   1.0373977e+00   9.3740171e-01
   8.7572701e-01   3.4087993e+00   1.0371324e+00   9.3713344e-01   1.0371324e+00   9.3713344e-01   1.0371324e+00   9.3713344e-01   1.0371324e+00   9.3713344e-01
   8.7472701e-01   3.4022629e+00   1.0368664e+00   9.3686190e-01   1.0368664e+00   9.3686190e-01   1.0368664e+00   9.3686190e-01   1.0368664e+00   9.3686190e-01
   8.7372701e-01   3.3956931e+00   1.0365886e+00   9.3658782e-01   1.0365886e+00   9.3658782e-01   1.0365886e+00   9.3658782e-01   1.0365886e+00   9.3658782e-01
   8.7272701e-01   3.3891031e+00   1.0363102e+00   9.3630912e-01   1.0363102e+00   9.3630912e-01   1.0363102e+00   9.3630912e-01   1.0363102e+00   9.3630912e-01
   8.7172701e-01   3.3824885e+00   1.0360310e+00   9.3602707e-01   1.0360310e+00   9.3602707e-01   1.0360310e+00   9.3602707e-01   1.0360310e+00   9.3602707e-01
   8.7072701e-01   3.3758496e+00   1.0357396e+00   9.3574210e-01   1.0357396e+00   9.3574210e-01   1.0357396e+00   9.3574210e-01   1.0357396e+00   9.3574210e-01
   8.6972701e-01   3.3691802e+00   1.0354505e+00   9.3545277e-01   1.0354505e+00   9.3545277e-01   1.0354505e+00   9.3545277e-01   1.0354505e+00   9.3545277e-01
   8.6872701e-01   3.3624803e+00   1.0351593e+00   9.3516056e-01   1.0351593e+00   9.3516056e-01   1.0351593e+00   9.3516056e-01   1.0351593e+00   9.3516056e-01
   8.6772701e-01   3.3557502e+00   1.0348608e+00   9.3486339e-01   1.0348608e+00   9.3486339e-01   1.0348608e+00   9.3486339e-01   1.0348608e+00   9.3486339e-01
   8.6672701e-01   3.3489952e+00   1.0345622e+00   9.3456254e-01   1.0345622e+00   9.3456254e-01   1.0345622e+00   9.3456254e-01   1.0345622e+00   9.3456254e-01
   8.6572701e-01   3.3422067e+00   1.0342562e+00   9.3425723e-01   1.0342562e+00   9.3425723e-01   1.0342562e+00   9.3425723e-01   1.0342562e+00   9.3425723e-01
   8.6472701e-01   3.3353892e+00   1.0339488e+00   9.3394755e-01   1.0339488e+00   9.3394755e-01   1.0339488e+00   9.3394755e-01   1.0339488e+00   9.3394755e-01
   8.6372701e-01   3.3285383e+00   1.0336327e+00   9.3363423e-01   1.0336327e+00   9.3363423e-01   1.0336327e+00   9.3363423e-01   1.0336327e+00   9.3363423e-01
   8.6272701e-01   3.3216531e+00   1.0333194e+00   9.3331554e-01   1.0333194e+00   9.3331554e-01   1.0333194e+00   9.3331554e-01   1.0333194e+00   9.3331554e-01
   8.6172701e-01   3.3147326e+00   1.0329897e+00   9.3299291e-01   1.0329897e+00   9.3299291e-01   1.0329897e+00   9.3299291e-01   1.0329897e+00   9.3299291e-01
   8.6072701e-01   3.3077771e+00   1.0326621e+00   9.3266497e-01   1.0326621e+00   9.3266497e-01   1.0326621e+00   9.3266497e-01   1.0326621e+00   9.3266497e-01
   8.5972701e-01   3.3007809e+00   1.0323308e+00   9.3233149e-01   1.0323308e+00   9.3233149e-01   1.0323308e+00   9.3233149e-01   1.0323308e+00   9.3233149e-01
   8.5872701e-01   3.2937522e+00   1.0319943e+00   9.3199386e-01   1.0319943e+00   9.3199386e-01   1.0319943e+00   9.3199386e-01   1.0319943e+00   9.3199386e-01
   8.5772701e-01   3.2866891e+00   1.0316479e+00   9.3165113e-01   1.0316479e+00   9.3165113e-01   1.0316479e+00   9.3165113e-01   1.0316479e+00   9.3165113e-01
   8.5672701e-01   3.2795765e+00   1.0313055e+00   9.3130228e-01   1.0313055e+00   9.3130228e-01   1.0313055e+00   9.3130228e-01   1.0313055e+00   9.3130228e-01
   8.5572701e-01   3.2724211e+00   1.0309508e+00   9.3094806e-01   1.0309508e+00   9.3094806e-01   1.0309508e+00   9.3094806e-01   1.0309508e+00   9.3094806e-01
   8.5472701e-01   3.2652234e+00   1.0305838e+00   9.3058766e-01   1.0305838e+00   9.3058766e-01   1.0305838e+00   9.3058766e-01   1.0305838e+00   9.3058766e-01
   8.5372701e-01   3.2579886e+00   1.0302249e+00   9.3022175e-01   1.0302249e+00   9.3022175e-01   1.0302249e+00   9.3022175e-01   1.0302249e+00   9.3022175e-01
   8.5272701e-01   3.2506976e+00   1.0298535e+00   9.2984942e-01   1.0298535e+00   9.2984942e-01   1.0298535e+00   9.2984942e-01   1.0298535e+00   9.2984942e-01
   8.5172701e-01   3.2433658e+00   1.0294693e+00   9.2947027e-01   1.0294693e+00   9.2947027e-01   1.0294693e+00   9.2947027e-01   1.0294693e+00   9.2947027e-01
   8.5072701e-01   3.2359804e+00   1.0290826e+00   9.2908466e-01   1.0290826e+00   9.2908466e-01   1.0290826e+00   9.2908466e-01   1.0290826e+00   9.2908466e-01
   8.4972701e-01   3.2285424e+00   1.0286939e+00   9.2869224e-01   1.0286939e+00   9.2869224e-01   1.0286939e+00   9.2869224e-01   1.0286939e+00   9.2869224e-01
   8.4872701e-01   3.2210487e+00   1.0282909e+00   9.2829184e-01   1.0282909e+00   9.2829184e-01   1.0282909e+00   9.2829184e-01   1.0282909e+00   9.2829184e-01
   8.4772701e-01   3.2135029e+00   1.0278865e+00   9.2788476e-01   1.0278865e+00   9.2788476e-01   1.0278865e+00   9.2788476e-01   1.0278865e+00   9.2788476e-01
   8.4672701e-01   3.2058949e+00   1.0274686e+00   9.2746908e-01   1.0274686e+00   9.2746908e-01   1.0274686e+00   9.2746908e-01   1.0274686e+00   9.2746908e-01
   8.4572701e-01   3.1982278e+00   1.0270450e+00   9.2704566e-01   1.0270450e+00   9.2704566e-01   1.0270450e+00   9.2704566e-01   1.0270450e+00   9.2704566e-01
   8.4472701e-01   3.1904892e+00   1.0266137e+00   9.2661321e-01   1.0266137e+00   9.2661321e-01   1.0266137e+00   9.2661321e-01   1.0266137e+00   9.2661321e-01
   8.4372701e-01   3.1826886e+00   1.0261729e+00   9.2617252e-01   1.0261729e+00   9.2617252e-01   1.0261729e+00   9.2617252e-01   1.0261729e+00   9.2617252e-01
   8.4272701e-01   3.1748268e+00   1.0257229e+00   9.2572257e-01   1.0257229e+00   9.2572257e-01   1.0257229e+00   9.2572257e-01   1.0257229e+00   9.2572257e-01
   8.4172701e-01   3.1668767e+00   1.0252653e+00   9.2526234e-01   1.0252653e+00   9.2526234e-01   1.0252653e+00   9.2526234e-01   1.0252653e+00   9.2526234e-01
   8.4072701e-01   3.1588589e+00   1.0247945e+00   9.2479218e-01   1.0247945e+00   9.2479218e-01   1.0247945e+00   9.2479218e-01   1.0247945e+00   9.2479218e-01
   8.3972701e-01   3.1507576e+00   1.0243078e+00   9.2431110e-01   1.0243078e+00   9.2431110e-01   1.0243078e+00   9.2431110e-01   1.0243078e+00   9.2431110e-01
   8.3872701e-01   3.1425691e+00   1.0238161e+00   9.2381813e-01   1.0238161e+00   9.2381813e-01   1.0238161e+00   9.2381813e-01   1.0238161e+00   9.2381813e-01
   8.3772701e-01   3.1342883e+00   1.0233184e+00   9.2331454e-01   1.0233184e+00   9.2331454e-01   1.0233184e+00   9.2331454e-01   1.0233184e+00   9.2331454e-01
   8.3672701e-01   3.1259138e+00   1.0227951e+00   9.2279722e-01   1.0227951e+00   9.2279722e-01   1.0227951e+00   9.2279722e-01   1.0227951e+00   9.2279722e-01
   8.3572701e-01   3.1174389e+00   1.0222649e+00   9.2226691e-01   1.0222649e+00   9.2226691e-01   1.0222649e+00   9.2226691e-01   1.0222649e+00   9.2226691e-01
   8.3472701e-01   3.1088635e+00   1.0217187e+00   9.2172271e-01   1.0217187e+00   9.2172271e-01   1.0217187e+00   9.2172271e-01   1.0217187e+00   9.2172271e-01
   8.3372701e-01   3.1001652e+00   1.0211651e+00   9.2116332e-01   1.0211651e+00   9.2116332e-01   1.0211651e+00   9.2116332e-01   1.0211651e+00   9.2116332e-01
   8.3272701e-01   3.0913550e+00   1.0205912e+00   9.2058818e-01   1.0205912e+00   9.2058818e-01   1.0205912e+00   9.2058818e-01   1.0205912e+00   9.2058818e-01
   8.3172701e-01   3.0824066e+00   1.0199949e+00   9.1999563e-01   1.0199949e+00   9.1999563e-01   1.0199949e+00   9.1999563e-01   1.0199949e+00   9.1999563e-01
   8.3072701e-01   3.0733254e+00   1.0193865e+00   9.1938555e-01   1.0193865e+00   9.1938555e-01   1.0193865e+00   9.1938555e-01   1.0193865e+00   9.1938555e-01
   8.2972701e-01   3.0640921e+00   1.0187565e+00   9.1875488e-01   1.0187565e+00   9.1875488e-01   1.0187565e+00   9.1875488e-01   1.0187565e+00   9.1875488e-01
   8.2872701e-01   3.0546978e+00   1.0181037e+00   9.1810349e-01   1.0181037e+00   9.1810349e-01   1.0181037e+00   9.1810349e-01   1.0181037e+00   9.1810349e-01
   8.2772701e-01   3.0451386e+00   1.0174278e+00   9.1743032e-01   1.0174278e+00   9.1743032e-01   1.0174278e+00   9.1743032e-01   1.0174278e+00   9.1743032e-01
   8.2672701e-01   3.0353721e+00   1.0167269e+00   9.1673083e-01   1.0167269e+00   9.1673083e-01   1.0167269e+00   9.1673083e-01   1.0167269e+00   9.1673083e-01
   8.2572701e-01   3.0254134e+00   1.0160042e+00   9.1600566e-01   1.0160042e+00   9.1600566e-01   1.0160042e+00   9.1600566e-01   1.0160042e+00   9.1600566e-01
   8.2472701e-01   3.0152251e+00   1.0152493e+00   9.1525050e-01   1.0152493e+00   9.1525050e-01   1.0152493e+00   9.1525050e-01   1.0152493e+00   9.1525050e-01
   8.2372701e-01   3.0047902e+00   1.0144611e+00   9.1446309e-01   1.0144611e+00   9.1446309e-01   1.0144611e+00   9.1446309e-01   1.0144611e+00   9.1446309e-01
   8.2272701e-01   2.9940688e+00   1.0136382e+00   9.1363846e-01   1.0136382e+00   9.1363846e-01   1.0136382e+00   9.1363846e-01   1.0136382e+00   9.1363846e-01
   8.2172701e-01   2.9830397e+00   1.0127748e+00   9.1277371e-01   1.0127748e+00   9.1277371e-01   1.0127748e+00   9.1277371e-01   1.0127748e+00   9.1277371e-01
   8.2072701e-01   2.9716573e+00   1.0118636e+00   9.1186333e-01   1.0118636e+00   9.1186333e-01   1.0118636e+00   9.1186333e-01   1.0118636e+00   9.1186333e-01
   8.1972701e-01   2.9598647e+00   1.0109023e+00   9.1090027e-01   1.0109023e+00   9.1090027e-01   1.0109023e+00   9.1090027e-01   1.0109023e+00   9.1090027e-01
   8.1872701e-01   2.9476184e+00   1.0098752e+00   9.0987759e-01   1.0098752e+00   9.0987759e-01   1.0098752e+00   9.0987759e-01   1.0098752e+00   9.0987759e-01
   8.1772701e-01   2.9348183e+00   1.0087831e+00   9.0878340e-01   1.0087831e+00   9.0878340e-01   1.0087831e+00   9.0878340e-01   1.0087831e+00   9.0878340e-01
   8.1672701e-01   2.9213625e+00   1.0076038e+00   9.0760381e-01   1.0076038e+00   9.0760381e-01   1.0076038e+00   9.0760381e-01   1.0076038e+00   9.0760381e-01
   8.1572701e-01   2.9071045e+00   1.0063233e+00   9.0632162e-01   1.0063233e+00   9.0632162e-01   1.0063233e+00   9.0632162e-01   1.0063233e+00   9.0632162e-01
   8.1472701e-01   2.8918263e+00   1.0049077e+00   9.0490786e-01   1.0049077e+00   9.0490786e-01   1.0049077e+00   9.0490786e-01   1.0049077e+00   9.0490786e-01
   8.1372701e-01   2.8751942e+00   1.0033204e+00   9.0332025e-01   1.0033204e+00   9.0332025e-01   1.0033204e+00   9.0332025e-01   1.0033204e+00   9.0332025e-01
   8.1272701e-01   2.8566729e+00   1.0014895e+00   9.0148906e-01   1.0014895e+00   9.0148906e-01   1.0014895e+00   9.0148906e-01   1.0014895e+00   9.0148906e-01
   8.1172701e-01   2.8351656e+00   9.9927482e-01   8.9927482e-01   9.9927482e-01   8.9927482e-01   9.9927482e-01   8.9927482e-01   9.9927482e-01   8.9927482e-01
   8.1072701e-01   2.8078912e+00   9.9632217e-01   8.9632217e-01   9.9632217e-01   8.9632217e-01   9.9632217e-01   8.9632217e-01   9.9632217e-01   8.9632217e-01
   8.0972701e-01   2.7486813e+00   9.8928698e-01   8.8928698e-01   9.8928698e-01   8.8928698e-01   9.8928698e-01   8.8928698e-01   9.8928698e-01   8.8928698e-01
