# Supplementary material for: Parallel arrangements of positive feedback loops limit cell-to-cell variability in differentiation
Source: PLoS One. 2017 Nov 29;12(11):e0188623. doi: 10.1371/journal.pone.0188623 (PMC5706692; doi:10.1371/journal.pone.0188623)
Supplement: S1 Codes — (ZIP) [file pone.0188623.s001.zip › codes/GK/AND/Residence Time/IntrinsicNoise/Parallel/initus_5L_Pr_GK.dat]

   1.8007940e+00   8.5944790e+00   1.0857761e+00   9.8577621e-01   1.0857761e+00   9.8577621e-01   1.0857761e+00   9.8577621e-01   1.0857761e+00   9.8577621e-01   1.0857761e+00   9.8577621e-01
   1.7997940e+00   8.5893617e+00   1.0857638e+00   9.8576472e-01   1.0857638e+00   9.8576472e-01   1.0857638e+00   9.8576472e-01   1.0857638e+00   9.8576472e-01   1.0857638e+00   9.8576472e-01
   1.7987940e+00   8.5842451e+00   1.0857518e+00   9.8575436e-01   1.0857518e+00   9.8575436e-01   1.0857518e+00   9.8575436e-01   1.0857518e+00   9.8575436e-01   1.0857518e+00   9.8575436e-01
   1.7977940e+00   8.5791376e+00   1.0857403e+00   9.8574295e-01   1.0857403e+00   9.8574295e-01   1.0857403e+00   9.8574295e-01   1.0857403e+00   9.8574295e-01   1.0857403e+00   9.8574295e-01
   1.7967940e+00   8.5740230e+00   1.0857294e+00   9.8573250e-01   1.0857294e+00   9.8573250e-01   1.0857294e+00   9.8573250e-01   1.0857294e+00   9.8573250e-01   1.0857294e+00   9.8573250e-01
   1.7957940e+00   8.5689072e+00   1.0857200e+00   9.8572101e-01   1.0857200e+00   9.8572101e-01   1.0857200e+00   9.8572101e-01   1.0857200e+00   9.8572101e-01   1.0857200e+00   9.8572101e-01
   1.7947940e+00   8.5637901e+00   1.0857101e+00   9.8571069e-01   1.0857101e+00   9.8571069e-01   1.0857101e+00   9.8571069e-01   1.0857101e+00   9.8571069e-01   1.0857101e+00   9.8571069e-01
   1.7937940e+00   8.5586840e+00   1.0857001e+00   9.8569922e-01   1.0857001e+00   9.8569922e-01   1.0857001e+00   9.8569922e-01   1.0857001e+00   9.8569922e-01   1.0857001e+00   9.8569922e-01
   1.7927940e+00   8.5535659e+00   1.0856903e+00   9.8568881e-01   1.0856903e+00   9.8568881e-01   1.0856903e+00   9.8568881e-01   1.0856903e+00   9.8568881e-01   1.0856903e+00   9.8568881e-01
   1.7917940e+00   8.5484486e+00   1.0856806e+00   9.8567741e-01   1.0856806e+00   9.8567741e-01   1.0856806e+00   9.8567741e-01   1.0856806e+00   9.8567741e-01   1.0856806e+00   9.8567741e-01
   1.7907940e+00   8.5433403e+00   1.0856708e+00   9.8566706e-01   1.0856708e+00   9.8566706e-01   1.0856708e+00   9.8566706e-01   1.0856708e+00   9.8566706e-01   1.0856708e+00   9.8566706e-01
   1.7897940e+00   8.5382284e+00   1.0856528e+00   9.8565557e-01   1.0856528e+00   9.8565557e-01   1.0856528e+00   9.8565557e-01   1.0856528e+00   9.8565557e-01   1.0856528e+00   9.8565557e-01
   1.7887940e+00   8.5331118e+00   1.0856409e+00   9.8564410e-01   1.0856409e+00   9.8564410e-01   1.0856409e+00   9.8564410e-01   1.0856409e+00   9.8564410e-01   1.0856409e+00   9.8564410e-01
   1.7877940e+00   8.5279936e+00   1.0856299e+00   9.8563378e-01   1.0856299e+00   9.8563378e-01   1.0856299e+00   9.8563378e-01   1.0856299e+00   9.8563378e-01   1.0856299e+00   9.8563378e-01
   1.7867940e+00   8.5228862e+00   1.0856193e+00   9.8562229e-01   1.0856193e+00   9.8562229e-01   1.0856193e+00   9.8562229e-01   1.0856193e+00   9.8562229e-01   1.0856193e+00   9.8562229e-01
   1.7857940e+00   8.5177734e+00   1.0856101e+00   9.8561080e-01   1.0856101e+00   9.8561080e-01   1.0856101e+00   9.8561080e-01   1.0856101e+00   9.8561080e-01   1.0856101e+00   9.8561080e-01
   1.7847940e+00   8.5126570e+00   1.0856001e+00   9.8560046e-01   1.0856001e+00   9.8560046e-01   1.0856001e+00   9.8560046e-01   1.0856001e+00   9.8560046e-01   1.0856001e+00   9.8560046e-01
   1.7837940e+00   8.5075411e+00   1.0855902e+00   9.8558907e-01   1.0855902e+00   9.8558907e-01   1.0855902e+00   9.8558907e-01   1.0855902e+00   9.8558907e-01   1.0855902e+00   9.8558907e-01
   1.7827940e+00   8.5024348e+00   1.0855805e+00   9.8557761e-01   1.0855805e+00   9.8557761e-01   1.0855805e+00   9.8557761e-01   1.0855805e+00   9.8557761e-01   1.0855805e+00   9.8557761e-01
   1.7817940e+00   8.4973185e+00   1.0855707e+00   9.8556680e-01   1.0855707e+00   9.8556680e-01   1.0855707e+00   9.8556680e-01   1.0855707e+00   9.8556680e-01   1.0855707e+00   9.8556680e-01
   1.7807940e+00   8.4922018e+00   1.0855538e+00   9.8555586e-01   1.0855538e+00   9.8555586e-01   1.0855538e+00   9.8555586e-01   1.0855538e+00   9.8555586e-01   1.0855538e+00   9.8555586e-01
   1.7797940e+00   8.4870866e+00   1.0855418e+00   9.8554438e-01   1.0855418e+00   9.8554438e-01   1.0855418e+00   9.8554438e-01   1.0855418e+00   9.8554438e-01   1.0855418e+00   9.8554438e-01
   1.7787940e+00   8.4819792e+00   1.0855303e+00   9.8553294e-01   1.0855303e+00   9.8553294e-01   1.0855303e+00   9.8553294e-01   1.0855303e+00   9.8553294e-01   1.0855303e+00   9.8553294e-01
   1.7777940e+00   8.4768629e+00   1.0855200e+00   9.8552150e-01   1.0855200e+00   9.8552150e-01   1.0855200e+00   9.8552150e-01   1.0855200e+00   9.8552150e-01   1.0855200e+00   9.8552150e-01
   1.7767940e+00   8.4717455e+00   1.0855101e+00   9.8551064e-01   1.0855101e+00   9.8551064e-01   1.0855101e+00   9.8551064e-01   1.0855101e+00   9.8551064e-01   1.0855101e+00   9.8551064e-01
   1.7757940e+00   8.4666328e+00   1.0855000e+00   9.8549976e-01   1.0855000e+00   9.8549976e-01   1.0855000e+00   9.8549976e-01   1.0855000e+00   9.8549976e-01   1.0855000e+00   9.8549976e-01
   1.7747940e+00   8.4615255e+00   1.0854901e+00   9.8548827e-01   1.0854901e+00   9.8548827e-01   1.0854901e+00   9.8548827e-01   1.0854901e+00   9.8548827e-01   1.0854901e+00   9.8548827e-01
   1.7737940e+00   8.4564074e+00   1.0854789e+00   9.8547684e-01   1.0854789e+00   9.8547684e-01   1.0854789e+00   9.8547684e-01   1.0854789e+00   9.8547684e-01   1.0854789e+00   9.8547684e-01
   1.7727940e+00   8.4512933e+00   1.0854671e+00   9.8546540e-01   1.0854671e+00   9.8546540e-01   1.0854671e+00   9.8546540e-01   1.0854671e+00   9.8546540e-01   1.0854671e+00   9.8546540e-01
   1.7717940e+00   8.4461890e+00   1.0854549e+00   9.8545399e-01   1.0854549e+00   9.8545399e-01   1.0854549e+00   9.8545399e-01   1.0854549e+00   9.8545399e-01   1.0854549e+00   9.8545399e-01
   1.7707940e+00   8.4410549e+00   1.0854394e+00   9.8544254e-01   1.0854394e+00   9.8544254e-01   1.0854394e+00   9.8544254e-01   1.0854394e+00   9.8544254e-01   1.0854394e+00   9.8544254e-01
   1.7697940e+00   8.4359471e+00   1.0854297e+00   9.8543115e-01   1.0854297e+00   9.8543115e-01   1.0854297e+00   9.8543115e-01   1.0854297e+00   9.8543115e-01   1.0854297e+00   9.8543115e-01
   1.7687940e+00   8.4307933e+00   1.0854200e+00   9.8541964e-01   1.0854200e+00   9.8541964e-01   1.0854200e+00   9.8541964e-01   1.0854200e+00   9.8541964e-01   1.0854200e+00   9.8541964e-01
   1.7677940e+00   8.4256981e+00   1.0854108e+00   9.8540826e-01   1.0854108e+00   9.8540826e-01   1.0854108e+00   9.8540826e-01   1.0854108e+00   9.8540826e-01   1.0854108e+00   9.8540826e-01
   1.7667940e+00   8.4205579e+00   1.0854007e+00   9.8539680e-01   1.0854007e+00   9.8539680e-01   1.0854007e+00   9.8539680e-01   1.0854007e+00   9.8539680e-01   1.0854007e+00   9.8539680e-01
   1.7657940e+00   8.4154454e+00   1.0853818e+00   9.8538537e-01   1.0853818e+00   9.8538537e-01   1.0853818e+00   9.8538537e-01   1.0853818e+00   9.8538537e-01   1.0853818e+00   9.8538537e-01
   1.7647940e+00   8.4103286e+00   1.0853702e+00   9.8537391e-01   1.0853702e+00   9.8537391e-01   1.0853702e+00   9.8537391e-01   1.0853702e+00   9.8537391e-01   1.0853702e+00   9.8537391e-01
   1.7637940e+00   8.4052241e+00   1.0853595e+00   9.8536251e-01   1.0853595e+00   9.8536251e-01   1.0853595e+00   9.8536251e-01   1.0853595e+00   9.8536251e-01   1.0853595e+00   9.8536251e-01
   1.7627940e+00   8.4001072e+00   1.0853501e+00   9.8535117e-01   1.0853501e+00   9.8535117e-01   1.0853501e+00   9.8535117e-01   1.0853501e+00   9.8535117e-01   1.0853501e+00   9.8535117e-01
   1.7617940e+00   8.3949906e+00   1.0853401e+00   9.8533974e-01   1.0853401e+00   9.8533974e-01   1.0853401e+00   9.8533974e-01   1.0853401e+00   9.8533974e-01   1.0853401e+00   9.8533974e-01
   1.7607940e+00   8.3898746e+00   1.0853301e+00   9.8532828e-01   1.0853301e+00   9.8532828e-01   1.0853301e+00   9.8532828e-01   1.0853301e+00   9.8532828e-01   1.0853301e+00   9.8532828e-01
   1.7597940e+00   8.3847677e+00   1.0853189e+00   9.8531582e-01   1.0853189e+00   9.8531582e-01   1.0853189e+00   9.8531582e-01   1.0853189e+00   9.8531582e-01   1.0853189e+00   9.8531582e-01
   1.7587940e+00   8.3796543e+00   1.0853071e+00   9.8530436e-01   1.0853071e+00   9.8530436e-01   1.0853071e+00   9.8530436e-01   1.0853071e+00   9.8530436e-01   1.0853071e+00   9.8530436e-01
   1.7577940e+00   8.3745378e+00   1.0852892e+00   9.8529301e-01   1.0852892e+00   9.8529301e-01   1.0852892e+00   9.8529301e-01   1.0852892e+00   9.8529301e-01   1.0852892e+00   9.8529301e-01
   1.7567940e+00   8.3694157e+00   1.0852793e+00   9.8528154e-01   1.0852793e+00   9.8528154e-01   1.0852793e+00   9.8528154e-01   1.0852793e+00   9.8528154e-01   1.0852793e+00   9.8528154e-01
   1.7557940e+00   8.3642619e+00   1.0852701e+00   9.8527003e-01   1.0852701e+00   9.8527003e-01   1.0852701e+00   9.8527003e-01   1.0852701e+00   9.8527003e-01   1.0852701e+00   9.8527003e-01
   1.7547940e+00   8.3591420e+00   1.0852605e+00   9.8525757e-01   1.0852605e+00   9.8525757e-01   1.0852605e+00   9.8525757e-01   1.0852605e+00   9.8525757e-01   1.0852605e+00   9.8525757e-01
   1.7537940e+00   8.3540235e+00   1.0852507e+00   9.8524621e-01   1.0852507e+00   9.8524621e-01   1.0852507e+00   9.8524621e-01   1.0852507e+00   9.8524621e-01   1.0852507e+00   9.8524621e-01
   1.7527940e+00   8.3489227e+00   1.0852338e+00   9.8523479e-01   1.0852338e+00   9.8523479e-01   1.0852338e+00   9.8523479e-01   1.0852338e+00   9.8523479e-01   1.0852338e+00   9.8523479e-01
   1.7517940e+00   8.3438052e+00   1.0852195e+00   9.8522339e-01   1.0852195e+00   9.8522339e-01   1.0852195e+00   9.8522339e-01   1.0852195e+00   9.8522339e-01   1.0852195e+00   9.8522339e-01
   1.7507940e+00   8.3386891e+00   1.0852098e+00   9.8521098e-01   1.0852098e+00   9.8521098e-01   1.0852098e+00   9.8521098e-01   1.0852098e+00   9.8521098e-01   1.0852098e+00   9.8521098e-01
   1.7497940e+00   8.3335720e+00   1.0851999e+00   9.8519950e-01   1.0851999e+00   9.8519950e-01   1.0851999e+00   9.8519950e-01   1.0851999e+00   9.8519950e-01   1.0851999e+00   9.8519950e-01
   1.7487940e+00   8.3284710e+00   1.0851908e+00   9.8518765e-01   1.0851908e+00   9.8518765e-01   1.0851908e+00   9.8518765e-01   1.0851908e+00   9.8518765e-01   1.0851908e+00   9.8518765e-01
   1.7477940e+00   8.3233340e+00   1.0851808e+00   9.8517557e-01   1.0851808e+00   9.8517557e-01   1.0851808e+00   9.8517557e-01   1.0851808e+00   9.8517557e-01   1.0851808e+00   9.8517557e-01
   1.7467940e+00   8.3181826e+00   1.0851610e+00   9.8516415e-01   1.0851610e+00   9.8516415e-01   1.0851610e+00   9.8516415e-01   1.0851610e+00   9.8516415e-01   1.0851610e+00   9.8516415e-01
   1.7457940e+00   8.3130634e+00   1.0851499e+00   9.8515170e-01   1.0851499e+00   9.8515170e-01   1.0851499e+00   9.8515170e-01   1.0851499e+00   9.8515170e-01   1.0851499e+00   9.8515170e-01
   1.7447940e+00   8.3079602e+00   1.0851400e+00   9.8514029e-01   1.0851400e+00   9.8514029e-01   1.0851400e+00   9.8514029e-01   1.0851400e+00   9.8514029e-01   1.0851400e+00   9.8514029e-01
   1.7437940e+00   8.3028431e+00   1.0851299e+00   9.8512831e-01   1.0851299e+00   9.8512831e-01   1.0851299e+00   9.8512831e-01   1.0851299e+00   9.8512831e-01   1.0851299e+00   9.8512831e-01
   1.7427940e+00   8.2977261e+00   1.0851205e+00   9.8511640e-01   1.0851205e+00   9.8511640e-01   1.0851205e+00   9.8511640e-01   1.0851205e+00   9.8511640e-01   1.0851205e+00   9.8511640e-01
   1.7417940e+00   8.2926121e+00   1.0851006e+00   9.8510499e-01   1.0851006e+00   9.8510499e-01   1.0851006e+00   9.8510499e-01   1.0851006e+00   9.8510499e-01   1.0851006e+00   9.8510499e-01
   1.7407940e+00   8.2875069e+00   1.0850897e+00   9.8509261e-01   1.0850897e+00   9.8509261e-01   1.0850897e+00   9.8509261e-01   1.0850897e+00   9.8509261e-01   1.0850897e+00   9.8509261e-01
   1.7397940e+00   8.2823581e+00   1.0850800e+00   9.8508069e-01   1.0850800e+00   9.8508069e-01   1.0850800e+00   9.8508069e-01   1.0850800e+00   9.8508069e-01   1.0850800e+00   9.8508069e-01
   1.7387940e+00   8.2772167e+00   1.0850699e+00   9.8506861e-01   1.0850699e+00   9.8506861e-01   1.0850699e+00   9.8506861e-01   1.0850699e+00   9.8506861e-01   1.0850699e+00   9.8506861e-01
   1.7377940e+00   8.2721034e+00   1.0850602e+00   9.8505638e-01   1.0850602e+00   9.8505638e-01   1.0850602e+00   9.8505638e-01   1.0850602e+00   9.8505638e-01   1.0850602e+00   9.8505638e-01
   1.7367940e+00   8.2669971e+00   1.0850400e+00   9.8504486e-01   1.0850400e+00   9.8504486e-01   1.0850400e+00   9.8504486e-01   1.0850400e+00   9.8504486e-01   1.0850400e+00   9.8504486e-01
   1.7357940e+00   8.2618812e+00   1.0850293e+00   9.8503232e-01   1.0850293e+00   9.8503232e-01   1.0850293e+00   9.8503232e-01   1.0850293e+00   9.8503232e-01   1.0850293e+00   9.8503232e-01
   1.7347940e+00   8.2567689e+00   1.0850200e+00   9.8502107e-01   1.0850200e+00   9.8502107e-01   1.0850200e+00   9.8502107e-01   1.0850200e+00   9.8502107e-01   1.0850200e+00   9.8502107e-01
   1.7337940e+00   8.2516347e+00   1.0850100e+00   9.8500849e-01   1.0850100e+00   9.8500849e-01   1.0850100e+00   9.8500849e-01   1.0850100e+00   9.8500849e-01   1.0850100e+00   9.8500849e-01
   1.7327940e+00   8.2464923e+00   1.0849997e+00   9.8499612e-01   1.0849997e+00   9.8499612e-01   1.0849997e+00   9.8499612e-01   1.0849997e+00   9.8499612e-01   1.0849997e+00   9.8499612e-01
   1.7317940e+00   8.2413717e+00   1.0849796e+00   9.8498443e-01   1.0849796e+00   9.8498443e-01   1.0849796e+00   9.8498443e-01   1.0849796e+00   9.8498443e-01   1.0849796e+00   9.8498443e-01
   1.7307940e+00   8.2362583e+00   1.0849692e+00   9.8497212e-01   1.0849692e+00   9.8497212e-01   1.0849692e+00   9.8497212e-01   1.0849692e+00   9.8497212e-01   1.0849692e+00   9.8497212e-01
   1.7297940e+00   8.2311401e+00   1.0849600e+00   9.8496016e-01   1.0849600e+00   9.8496016e-01   1.0849600e+00   9.8496016e-01   1.0849600e+00   9.8496016e-01   1.0849600e+00   9.8496016e-01
   1.7287940e+00   8.2260375e+00   1.0849500e+00   9.8494839e-01   1.0849500e+00   9.8494839e-01   1.0849500e+00   9.8494839e-01   1.0849500e+00   9.8494839e-01   1.0849500e+00   9.8494839e-01
   1.7277940e+00   8.2209176e+00   1.0849393e+00   9.8493594e-01   1.0849393e+00   9.8493594e-01   1.0849393e+00   9.8493594e-01   1.0849393e+00   9.8493594e-01   1.0849393e+00   9.8493594e-01
   1.7267940e+00   8.2157477e+00   1.0849194e+00   9.8492341e-01   1.0849194e+00   9.8492341e-01   1.0849194e+00   9.8492341e-01   1.0849194e+00   9.8492341e-01   1.0849194e+00   9.8492341e-01
   1.7257940e+00   8.2106341e+00   1.0849101e+00   9.8491090e-01   1.0849101e+00   9.8491090e-01   1.0849101e+00   9.8491090e-01   1.0849101e+00   9.8491090e-01   1.0849101e+00   9.8491090e-01
   1.7247940e+00   8.2055213e+00   1.0849001e+00   9.8489883e-01   1.0849001e+00   9.8489883e-01   1.0849001e+00   9.8489883e-01   1.0849001e+00   9.8489883e-01   1.0849001e+00   9.8489883e-01
   1.7237940e+00   8.2004137e+00   1.0848899e+00   9.8488715e-01   1.0848899e+00   9.8488715e-01   1.0848899e+00   9.8488715e-01   1.0848899e+00   9.8488715e-01   1.0848899e+00   9.8488715e-01
   1.7227940e+00   8.1952965e+00   1.0848698e+00   9.8487459e-01   1.0848698e+00   9.8487459e-01   1.0848698e+00   9.8487459e-01   1.0848698e+00   9.8487459e-01   1.0848698e+00   9.8487459e-01
   1.7217940e+00   8.1901247e+00   1.0848592e+00   9.8486227e-01   1.0848592e+00   9.8486227e-01   1.0848592e+00   9.8486227e-01   1.0848592e+00   9.8486227e-01   1.0848592e+00   9.8486227e-01
   1.7207940e+00   8.1850161e+00   1.0848500e+00   9.8484977e-01   1.0848500e+00   9.8484977e-01   1.0848500e+00   9.8484977e-01   1.0848500e+00   9.8484977e-01   1.0848500e+00   9.8484977e-01
   1.7197940e+00   8.1799059e+00   1.0848404e+00   9.8483732e-01   1.0848404e+00   9.8483732e-01   1.0848404e+00   9.8483732e-01   1.0848404e+00   9.8483732e-01   1.0848404e+00   9.8483732e-01
   1.7187940e+00   8.1747899e+00   1.0848294e+00   9.8482500e-01   1.0848294e+00   9.8482500e-01   1.0848294e+00   9.8482500e-01   1.0848294e+00   9.8482500e-01   1.0848294e+00   9.8482500e-01
   1.7177940e+00   8.1696758e+00   1.0848095e+00   9.8481244e-01   1.0848095e+00   9.8481244e-01   1.0848095e+00   9.8481244e-01   1.0848095e+00   9.8481244e-01   1.0848095e+00   9.8481244e-01
   1.7167940e+00   8.1645061e+00   1.0848000e+00   9.8479991e-01   1.0848000e+00   9.8479991e-01   1.0848000e+00   9.8479991e-01   1.0848000e+00   9.8479991e-01   1.0848000e+00   9.8479991e-01
   1.7157940e+00   8.1593989e+00   1.0847906e+00   9.8478750e-01   1.0847906e+00   9.8478750e-01   1.0847906e+00   9.8478750e-01   1.0847906e+00   9.8478750e-01   1.0847906e+00   9.8478750e-01
   1.7147940e+00   8.1542821e+00   1.0847799e+00   9.8477526e-01   1.0847799e+00   9.8477526e-01   1.0847799e+00   9.8477526e-01   1.0847799e+00   9.8477526e-01   1.0847799e+00   9.8477526e-01
   1.7137940e+00   8.1491660e+00   1.0847598e+00   9.8476277e-01   1.0847598e+00   9.8476277e-01   1.0847598e+00   9.8476277e-01   1.0847598e+00   9.8476277e-01   1.0847598e+00   9.8476277e-01
   1.7127940e+00   8.1440163e+00   1.0847500e+00   9.8475023e-01   1.0847500e+00   9.8475023e-01   1.0847500e+00   9.8475023e-01   1.0847500e+00   9.8475023e-01   1.0847500e+00   9.8475023e-01
   1.7117940e+00   8.1388926e+00   1.0847408e+00   9.8473777e-01   1.0847408e+00   9.8473777e-01   1.0847408e+00   9.8473777e-01   1.0847408e+00   9.8473777e-01   1.0847408e+00   9.8473777e-01
   1.7107940e+00   8.1337754e+00   1.0847218e+00   9.8472535e-01   1.0847218e+00   9.8472535e-01   1.0847218e+00   9.8472535e-01   1.0847218e+00   9.8472535e-01   1.0847218e+00   9.8472535e-01
   1.7097940e+00   8.1286596e+00   1.0847103e+00   9.8471287e-01   1.0847103e+00   9.8471287e-01   1.0847103e+00   9.8471287e-01   1.0847103e+00   9.8471287e-01   1.0847103e+00   9.8471287e-01
   1.7087940e+00   8.1235052e+00   1.0846999e+00   9.8470016e-01   1.0846999e+00   9.8470016e-01   1.0846999e+00   9.8470016e-01   1.0846999e+00   9.8470016e-01   1.0846999e+00   9.8470016e-01
   1.7077940e+00   8.1183761e+00   1.0846907e+00   9.8468748e-01   1.0846907e+00   9.8468748e-01   1.0846907e+00   9.8468748e-01   1.0846907e+00   9.8468748e-01   1.0846907e+00   9.8468748e-01
   1.7067940e+00   8.1132684e+00   1.0846727e+00   9.8467483e-01   1.0846727e+00   9.8467483e-01   1.0846727e+00   9.8467483e-01   1.0846727e+00   9.8467483e-01   1.0846727e+00   9.8467483e-01
   1.7057940e+00   8.1081517e+00   1.0846597e+00   9.8466225e-01   1.0846597e+00   9.8466225e-01   1.0846597e+00   9.8466225e-01   1.0846597e+00   9.8466225e-01   1.0846597e+00   9.8466225e-01
   1.7047940e+00   8.1030370e+00   1.0846500e+00   9.8464977e-01   1.0846500e+00   9.8464977e-01   1.0846500e+00   9.8464977e-01   1.0846500e+00   9.8464977e-01   1.0846500e+00   9.8464977e-01
   1.7037940e+00   8.0978702e+00   1.0846407e+00   9.8463678e-01   1.0846407e+00   9.8463678e-01   1.0846407e+00   9.8463678e-01   1.0846407e+00   9.8463678e-01   1.0846407e+00   9.8463678e-01
   1.7027940e+00   8.0927620e+00   1.0846238e+00   9.8462417e-01   1.0846238e+00   9.8462417e-01   1.0846238e+00   9.8462417e-01   1.0846238e+00   9.8462417e-01   1.0846238e+00   9.8462417e-01
   1.7017940e+00   8.0876449e+00   1.0846095e+00   9.8461129e-01   1.0846095e+00   9.8461129e-01   1.0846095e+00   9.8461129e-01   1.0846095e+00   9.8461129e-01   1.0846095e+00   9.8461129e-01
   1.7007940e+00   8.0824822e+00   1.0846003e+00   9.8459873e-01   1.0846003e+00   9.8459873e-01   1.0846003e+00   9.8459873e-01   1.0846003e+00   9.8459873e-01   1.0846003e+00   9.8459873e-01
   1.6997940e+00   8.0773610e+00   1.0845871e+00   9.8458612e-01   1.0845871e+00   9.8458612e-01   1.0845871e+00   9.8458612e-01   1.0845871e+00   9.8458612e-01   1.0845871e+00   9.8458612e-01
   1.6987940e+00   8.0722557e+00   1.0845693e+00   9.8457300e-01   1.0845693e+00   9.8457300e-01   1.0845693e+00   9.8457300e-01   1.0845693e+00   9.8457300e-01   1.0845693e+00   9.8457300e-01
   1.6977940e+00   8.0671416e+00   1.0845601e+00   9.8456058e-01   1.0845601e+00   9.8456058e-01   1.0845601e+00   9.8456058e-01   1.0845601e+00   9.8456058e-01   1.0845601e+00   9.8456058e-01
   1.6967940e+00   8.0619721e+00   1.0845497e+00   9.8454714e-01   1.0845497e+00   9.8454714e-01   1.0845497e+00   9.8454714e-01   1.0845497e+00   9.8454714e-01   1.0845497e+00   9.8454714e-01
   1.6957940e+00   8.0568547e+00   1.0845381e+00   9.8453465e-01   1.0845381e+00   9.8453465e-01   1.0845381e+00   9.8453465e-01   1.0845381e+00   9.8453465e-01   1.0845381e+00   9.8453465e-01
   1.6947940e+00   8.0517444e+00   1.0845192e+00   9.8452181e-01   1.0845192e+00   9.8452181e-01   1.0845192e+00   9.8452181e-01   1.0845192e+00   9.8452181e-01   1.0845192e+00   9.8452181e-01
   1.6937940e+00   8.0466130e+00   1.0845100e+00   9.8450873e-01   1.0845100e+00   9.8450873e-01   1.0845100e+00   9.8450873e-01   1.0845100e+00   9.8450873e-01   1.0845100e+00   9.8450873e-01
   1.6927940e+00   8.0414632e+00   1.0845001e+00   9.8449538e-01   1.0845001e+00   9.8449538e-01   1.0845001e+00   9.8449538e-01   1.0845001e+00   9.8449538e-01   1.0845001e+00   9.8449538e-01
   1.6917940e+00   8.0363477e+00   1.0844801e+00   9.8448287e-01   1.0844801e+00   9.8448287e-01   1.0844801e+00   9.8448287e-01   1.0844801e+00   9.8448287e-01   1.0844801e+00   9.8448287e-01
   1.6907940e+00   8.0312336e+00   1.0844700e+00   9.8447013e-01   1.0844700e+00   9.8447013e-01   1.0844700e+00   9.8447013e-01   1.0844700e+00   9.8447013e-01   1.0844700e+00   9.8447013e-01
   1.6897940e+00   8.0260695e+00   1.0844608e+00   9.8445689e-01   1.0844608e+00   9.8445689e-01   1.0844608e+00   9.8445689e-01   1.0844608e+00   9.8445689e-01   1.0844608e+00   9.8445689e-01
   1.6887940e+00   8.0209568e+00   1.0844423e+00   9.8444370e-01   1.0844423e+00   9.8444370e-01   1.0844423e+00   9.8444370e-01   1.0844423e+00   9.8444370e-01   1.0844423e+00   9.8444370e-01
   1.6877940e+00   8.0158411e+00   1.0844297e+00   9.8443101e-01   1.0844297e+00   9.8443101e-01   1.0844297e+00   9.8443101e-01   1.0844297e+00   9.8443101e-01   1.0844297e+00   9.8443101e-01
   1.6867940e+00   8.0106838e+00   1.0844205e+00   9.8441752e-01   1.0844205e+00   9.8441752e-01   1.0844205e+00   9.8441752e-01   1.0844205e+00   9.8441752e-01   1.0844205e+00   9.8441752e-01
   1.6857940e+00   8.0055619e+00   1.0844055e+00   9.8440465e-01   1.0844055e+00   9.8440465e-01   1.0844055e+00   9.8440465e-01   1.0844055e+00   9.8440465e-01   1.0844055e+00   9.8440465e-01
   1.6847940e+00   8.0004502e+00   1.0843894e+00   9.8439166e-01   1.0843894e+00   9.8439166e-01   1.0843894e+00   9.8439166e-01   1.0843894e+00   9.8439166e-01   1.0843894e+00   9.8439166e-01
   1.6837940e+00   7.9952828e+00   1.0843802e+00   9.8437825e-01   1.0843802e+00   9.8437825e-01   1.0843802e+00   9.8437825e-01   1.0843802e+00   9.8437825e-01   1.0843802e+00   9.8437825e-01
   1.6827940e+00   7.9901665e+00   1.0843686e+00   9.8436557e-01   1.0843686e+00   9.8436557e-01   1.0843686e+00   9.8436557e-01   1.0843686e+00   9.8436557e-01   1.0843686e+00   9.8436557e-01
   1.6817940e+00   7.9850491e+00   1.0843493e+00   9.8435190e-01   1.0843493e+00   9.8435190e-01   1.0843493e+00   9.8435190e-01   1.0843493e+00   9.8435190e-01   1.0843493e+00   9.8435190e-01
   1.6807940e+00   7.9799161e+00   1.0843400e+00   9.8433884e-01   1.0843400e+00   9.8433884e-01   1.0843400e+00   9.8433884e-01   1.0843400e+00   9.8433884e-01   1.0843400e+00   9.8433884e-01
   1.6797940e+00   7.9747754e+00   1.0843303e+00   9.8432553e-01   1.0843303e+00   9.8432553e-01   1.0843303e+00   9.8432553e-01   1.0843303e+00   9.8432553e-01   1.0843303e+00   9.8432553e-01
   1.6787940e+00   7.9696588e+00   1.0843103e+00   9.8431288e-01   1.0843103e+00   9.8431288e-01   1.0843103e+00   9.8431288e-01   1.0843103e+00   9.8431288e-01   1.0843103e+00   9.8431288e-01
   1.6777940e+00   7.9645050e+00   1.0843007e+00   9.8429917e-01   1.0843007e+00   9.8429917e-01   1.0843007e+00   9.8429917e-01   1.0843007e+00   9.8429917e-01   1.0843007e+00   9.8429917e-01
   1.6767940e+00   7.9593738e+00   1.0842850e+00   9.8428600e-01   1.0842850e+00   9.8428600e-01   1.0842850e+00   9.8428600e-01   1.0842850e+00   9.8428600e-01   1.0842850e+00   9.8428600e-01
   1.6757940e+00   7.9542686e+00   1.0842694e+00   9.8427259e-01   1.0842694e+00   9.8427259e-01   1.0842694e+00   9.8427259e-01   1.0842694e+00   9.8427259e-01   1.0842694e+00   9.8427259e-01
   1.6747940e+00   7.9491022e+00   1.0842602e+00   9.8425913e-01   1.0842602e+00   9.8425913e-01   1.0842602e+00   9.8425913e-01   1.0842602e+00   9.8425913e-01   1.0842602e+00   9.8425913e-01
   1.6737940e+00   7.9439841e+00   1.0842481e+00   9.8424564e-01   1.0842481e+00   9.8424564e-01   1.0842481e+00   9.8424564e-01   1.0842481e+00   9.8424564e-01   1.0842481e+00   9.8424564e-01
   1.6727940e+00   7.9388675e+00   1.0842292e+00   9.8423286e-01   1.0842292e+00   9.8423286e-01   1.0842292e+00   9.8423286e-01   1.0842292e+00   9.8423286e-01   1.0842292e+00   9.8423286e-01
   1.6717940e+00   7.9337036e+00   1.0842201e+00   9.8421900e-01   1.0842201e+00   9.8421900e-01   1.0842201e+00   9.8421900e-01   1.0842201e+00   9.8421900e-01   1.0842201e+00   9.8421900e-01
   1.6707940e+00   7.9285938e+00   1.0842102e+00   9.8420541e-01   1.0842102e+00   9.8420541e-01   1.0842102e+00   9.8420541e-01   1.0842102e+00   9.8420541e-01   1.0842102e+00   9.8420541e-01
   1.6697940e+00   7.9234771e+00   1.0841900e+00   9.8419186e-01   1.0841900e+00   9.8419186e-01   1.0841900e+00   9.8419186e-01   1.0841900e+00   9.8419186e-01   1.0841900e+00   9.8419186e-01
   1.6687940e+00   7.9183100e+00   1.0841807e+00   9.8417902e-01   1.0841807e+00   9.8417902e-01   1.0841807e+00   9.8417902e-01   1.0841807e+00   9.8417902e-01   1.0841807e+00   9.8417902e-01
   1.6677940e+00   7.9131935e+00   1.0841644e+00   9.8416532e-01   1.0841644e+00   9.8416532e-01   1.0841644e+00   9.8416532e-01   1.0841644e+00   9.8416532e-01   1.0841644e+00   9.8416532e-01
   1.6667940e+00   7.9080253e+00   1.0841495e+00   9.8415154e-01   1.0841495e+00   9.8415154e-01   1.0841495e+00   9.8415154e-01   1.0841495e+00   9.8415154e-01   1.0841495e+00   9.8415154e-01
   1.6657940e+00   7.9029192e+00   1.0841402e+00   9.8413800e-01   1.0841402e+00   9.8413800e-01   1.0841402e+00   9.8413800e-01   1.0841402e+00   9.8413800e-01   1.0841402e+00   9.8413800e-01
   1.6647940e+00   7.8978024e+00   1.0841277e+00   9.8412452e-01   1.0841277e+00   9.8412452e-01   1.0841277e+00   9.8412452e-01   1.0841277e+00   9.8412452e-01   1.0841277e+00   9.8412452e-01
   1.6637940e+00   7.8926350e+00   1.0841100e+00   9.8411099e-01   1.0841100e+00   9.8411099e-01   1.0841100e+00   9.8411099e-01   1.0841100e+00   9.8411099e-01   1.0841100e+00   9.8411099e-01
   1.6627940e+00   7.8875178e+00   1.0841006e+00   9.8409756e-01   1.0841006e+00   9.8409756e-01   1.0841006e+00   9.8409756e-01   1.0841006e+00   9.8409756e-01   1.0841006e+00   9.8409756e-01
   1.6617940e+00   7.8823526e+00   1.0840806e+00   9.8408401e-01   1.0840806e+00   9.8408401e-01   1.0840806e+00   9.8408401e-01   1.0840806e+00   9.8408401e-01   1.0840806e+00   9.8408401e-01
   1.6607940e+00   7.8772446e+00   1.0840699e+00   9.8407048e-01   1.0840699e+00   9.8407048e-01   1.0840699e+00   9.8407048e-01   1.0840699e+00   9.8407048e-01   1.0840699e+00   9.8407048e-01
   1.6597940e+00   7.8721274e+00   1.0840560e+00   9.8405620e-01   1.0840560e+00   9.8405620e-01   1.0840560e+00   9.8405620e-01   1.0840560e+00   9.8405620e-01   1.0840560e+00   9.8405620e-01
   1.6587940e+00   7.8669601e+00   1.0840394e+00   9.8404268e-01   1.0840394e+00   9.8404268e-01   1.0840394e+00   9.8404268e-01   1.0840394e+00   9.8404268e-01   1.0840394e+00   9.8404268e-01
   1.6577940e+00   7.8618432e+00   1.0840302e+00   9.8402924e-01   1.0840302e+00   9.8402924e-01   1.0840302e+00   9.8402924e-01   1.0840302e+00   9.8402924e-01   1.0840302e+00   9.8402924e-01
   1.6567940e+00   7.8566824e+00   1.0840187e+00   9.8401474e-01   1.0840187e+00   9.8401474e-01   1.0840187e+00   9.8401474e-01   1.0840187e+00   9.8401474e-01   1.0840187e+00   9.8401474e-01
   1.6557940e+00   7.8515705e+00   1.0840000e+00   9.8400131e-01   1.0840000e+00   9.8400131e-01   1.0840000e+00   9.8400131e-01   1.0840000e+00   9.8400131e-01   1.0840000e+00   9.8400131e-01
   1.6547940e+00   7.8464570e+00   1.0839907e+00   9.8398726e-01   1.0839907e+00   9.8398726e-01   1.0839907e+00   9.8398726e-01   1.0839907e+00   9.8398726e-01   1.0839907e+00   9.8398726e-01
   1.6537940e+00   7.8412857e+00   1.0839718e+00   9.8397357e-01   1.0839718e+00   9.8397357e-01   1.0839718e+00   9.8397357e-01   1.0839718e+00   9.8397357e-01   1.0839718e+00   9.8397357e-01
   1.6527940e+00   7.8361700e+00   1.0839601e+00   9.8395987e-01   1.0839601e+00   9.8395987e-01   1.0839601e+00   9.8395987e-01   1.0839601e+00   9.8395987e-01   1.0839601e+00   9.8395987e-01
   1.6517940e+00   7.8310007e+00   1.0839472e+00   9.8394617e-01   1.0839472e+00   9.8394617e-01   1.0839472e+00   9.8394617e-01   1.0839472e+00   9.8394617e-01   1.0839472e+00   9.8394617e-01
   1.6507940e+00   7.8258955e+00   1.0839292e+00   9.8393197e-01   1.0839292e+00   9.8393197e-01   1.0839292e+00   9.8393197e-01   1.0839292e+00   9.8393197e-01   1.0839292e+00   9.8393197e-01
   1.6497940e+00   7.8207242e+00   1.0839206e+00   9.8391762e-01   1.0839206e+00   9.8391762e-01   1.0839206e+00   9.8391762e-01   1.0839206e+00   9.8391762e-01   1.0839206e+00   9.8391762e-01
   1.6487940e+00   7.8156104e+00   1.0839006e+00   9.8390407e-01   1.0839006e+00   9.8390407e-01   1.0839006e+00   9.8390407e-01   1.0839006e+00   9.8390407e-01   1.0839006e+00   9.8390407e-01
   1.6477940e+00   7.8104541e+00   1.0838899e+00   9.8389038e-01   1.0838899e+00   9.8389038e-01   1.0838899e+00   9.8389038e-01   1.0838899e+00   9.8389038e-01   1.0838899e+00   9.8389038e-01
   1.6467940e+00   7.8053254e+00   1.0838755e+00   9.8387608e-01   1.0838755e+00   9.8387608e-01   1.0838755e+00   9.8387608e-01   1.0838755e+00   9.8387608e-01   1.0838755e+00   9.8387608e-01
   1.6457940e+00   7.8002046e+00   1.0838594e+00   9.8386190e-01   1.0838594e+00   9.8386190e-01   1.0838594e+00   9.8386190e-01   1.0838594e+00   9.8386190e-01   1.0838594e+00   9.8386190e-01
   1.6447940e+00   7.7950520e+00   1.0838502e+00   9.8384823e-01   1.0838502e+00   9.8384823e-01   1.0838502e+00   9.8384823e-01   1.0838502e+00   9.8384823e-01   1.0838502e+00   9.8384823e-01
   1.6437940e+00   7.7899360e+00   1.0838298e+00   9.8383376e-01   1.0838298e+00   9.8383376e-01   1.0838298e+00   9.8383376e-01   1.0838298e+00   9.8383376e-01   1.0838298e+00   9.8383376e-01
   1.6427940e+00   7.7847681e+00   1.0838200e+00   9.8381970e-01   1.0838200e+00   9.8381970e-01   1.0838200e+00   9.8381970e-01   1.0838200e+00   9.8381970e-01   1.0838200e+00   9.8381970e-01
   1.6417940e+00   7.7796505e+00   1.0838038e+00   9.8380579e-01   1.0838038e+00   9.8380579e-01   1.0838038e+00   9.8380579e-01   1.0838038e+00   9.8380579e-01   1.0838038e+00   9.8380579e-01
   1.6407940e+00   7.7744943e+00   1.0837896e+00   9.8379136e-01   1.0837896e+00   9.8379136e-01   1.0837896e+00   9.8379136e-01   1.0837896e+00   9.8379136e-01   1.0837896e+00   9.8379136e-01
   1.6397940e+00   7.7693780e+00   1.0837790e+00   9.8377775e-01   1.0837790e+00   9.8377775e-01   1.0837790e+00   9.8377775e-01   1.0837790e+00   9.8377775e-01   1.0837790e+00   9.8377775e-01
   1.6387940e+00   7.7642095e+00   1.0837593e+00   9.8376289e-01   1.0837593e+00   9.8376289e-01   1.0837593e+00   9.8376289e-01   1.0837593e+00   9.8376289e-01   1.0837593e+00   9.8376289e-01
   1.6377940e+00   7.7590928e+00   1.0837500e+00   9.8374889e-01   1.0837500e+00   9.8374889e-01   1.0837500e+00   9.8374889e-01   1.0837500e+00   9.8374889e-01   1.0837500e+00   9.8374889e-01
   1.6367940e+00   7.7539248e+00   1.0837318e+00   9.8373454e-01   1.0837318e+00   9.8373454e-01   1.0837318e+00   9.8373454e-01   1.0837318e+00   9.8373454e-01   1.0837318e+00   9.8373454e-01
   1.6357940e+00   7.7488089e+00   1.0837198e+00   9.8372089e-01   1.0837198e+00   9.8372089e-01   1.0837198e+00   9.8372089e-01   1.0837198e+00   9.8372089e-01   1.0837198e+00   9.8372089e-01
   1.6347940e+00   7.7436515e+00   1.0837071e+00   9.8370612e-01   1.0837071e+00   9.8370612e-01   1.0837071e+00   9.8370612e-01   1.0837071e+00   9.8370612e-01   1.0837071e+00   9.8370612e-01
   1.6337940e+00   7.7385341e+00   1.0836892e+00   9.8369142e-01   1.0836892e+00   9.8369142e-01   1.0836892e+00   9.8369142e-01   1.0836892e+00   9.8369142e-01   1.0836892e+00   9.8369142e-01
   1.6327940e+00   7.7333666e+00   1.0836805e+00   9.8367749e-01   1.0836805e+00   9.8367749e-01   1.0836805e+00   9.8367749e-01   1.0836805e+00   9.8367749e-01   1.0836805e+00   9.8367749e-01
   1.6317940e+00   7.7282502e+00   1.0836606e+00   9.8366311e-01   1.0836606e+00   9.8366311e-01   1.0836606e+00   9.8366311e-01   1.0836606e+00   9.8366311e-01   1.0836606e+00   9.8366311e-01
   1.6307940e+00   7.7230823e+00   1.0836505e+00   9.8364822e-01   1.0836505e+00   9.8364822e-01   1.0836505e+00   9.8364822e-01   1.0836505e+00   9.8364822e-01   1.0836505e+00   9.8364822e-01
   1.6297940e+00   7.7179715e+00   1.0836355e+00   9.8363409e-01   1.0836355e+00   9.8363409e-01   1.0836355e+00   9.8363409e-01   1.0836355e+00   9.8363409e-01   1.0836355e+00   9.8363409e-01
   1.6287940e+00   7.7128088e+00   1.0836200e+00   9.8361990e-01   1.0836200e+00   9.8361990e-01   1.0836200e+00   9.8361990e-01   1.0836200e+00   9.8361990e-01   1.0836200e+00   9.8361990e-01
   1.6277940e+00   7.7076939e+00   1.0836100e+00   9.8360525e-01   1.0836100e+00   9.8360525e-01   1.0836100e+00   9.8360525e-01   1.0836100e+00   9.8360525e-01   1.0836100e+00   9.8360525e-01
   1.6267940e+00   7.7025244e+00   1.0835899e+00   9.8359040e-01   1.0835899e+00   9.8359040e-01   1.0835899e+00   9.8359040e-01   1.0835899e+00   9.8359040e-01   1.0835899e+00   9.8359040e-01
   1.6257940e+00   7.6973784e+00   1.0835757e+00   9.8357562e-01   1.0835757e+00   9.8357562e-01   1.0835757e+00   9.8357562e-01   1.0835757e+00   9.8357562e-01   1.0835757e+00   9.8357562e-01
   1.6247940e+00   7.6922433e+00   1.0835593e+00   9.8356167e-01   1.0835593e+00   9.8356167e-01   1.0835593e+00   9.8356167e-01   1.0835593e+00   9.8356167e-01   1.0835593e+00   9.8356167e-01
   1.6237940e+00   7.6870821e+00   1.0835500e+00   9.8354710e-01   1.0835500e+00   9.8354710e-01   1.0835500e+00   9.8354710e-01   1.0835500e+00   9.8354710e-01   1.0835500e+00   9.8354710e-01
   1.6227940e+00   7.6819659e+00   1.0835297e+00   9.8353263e-01   1.0835297e+00   9.8353263e-01   1.0835297e+00   9.8353263e-01   1.0835297e+00   9.8353263e-01   1.0835297e+00   9.8353263e-01
   1.6217940e+00   7.6767980e+00   1.0835208e+00   9.8351788e-01   1.0835208e+00   9.8351788e-01   1.0835208e+00   9.8351788e-01   1.0835208e+00   9.8351788e-01   1.0835208e+00   9.8351788e-01
   1.6207940e+00   7.6716814e+00   1.0834993e+00   9.8350323e-01   1.0834993e+00   9.8350323e-01   1.0834993e+00   9.8350323e-01   1.0834993e+00   9.8350323e-01   1.0834993e+00   9.8350323e-01
   1.6197940e+00   7.6665130e+00   1.0834901e+00   9.8348844e-01   1.0834901e+00   9.8348844e-01   1.0834901e+00   9.8348844e-01   1.0834901e+00   9.8348844e-01   1.0834901e+00   9.8348844e-01
   1.6187940e+00   7.6613976e+00   1.0834700e+00   9.8347377e-01   1.0834700e+00   9.8347377e-01   1.0834700e+00   9.8347377e-01   1.0834700e+00   9.8347377e-01   1.0834700e+00   9.8347377e-01
   1.6177940e+00   7.6562402e+00   1.0834607e+00   9.8345897e-01   1.0834607e+00   9.8345897e-01   1.0834607e+00   9.8345897e-01   1.0834607e+00   9.8345897e-01   1.0834607e+00   9.8345897e-01
   1.6167940e+00   7.6511020e+00   1.0834441e+00   9.8344436e-01   1.0834441e+00   9.8344436e-01   1.0834441e+00   9.8344436e-01   1.0834441e+00   9.8344436e-01   1.0834441e+00   9.8344436e-01
   1.6157940e+00   7.6459555e+00   1.0834301e+00   9.8342936e-01   1.0834301e+00   9.8342936e-01   1.0834301e+00   9.8342936e-01   1.0834301e+00   9.8342936e-01   1.0834301e+00   9.8342936e-01
   1.6147940e+00   7.6407878e+00   1.0834100e+00   9.8341385e-01   1.0834100e+00   9.8341385e-01   1.0834100e+00   9.8341385e-01   1.0834100e+00   9.8341385e-01   1.0834100e+00   9.8341385e-01
   1.6137940e+00   7.6356713e+00   1.0834007e+00   9.8339905e-01   1.0834007e+00   9.8339905e-01   1.0834007e+00   9.8339905e-01   1.0834007e+00   9.8339905e-01   1.0834007e+00   9.8339905e-01
   1.6127940e+00   7.6305077e+00   1.0833844e+00   9.8338432e-01   1.0833844e+00   9.8338432e-01   1.0833844e+00   9.8338432e-01   1.0833844e+00   9.8338432e-01   1.0833844e+00   9.8338432e-01
   1.6117940e+00   7.6253865e+00   1.0833700e+00   9.8336965e-01   1.0833700e+00   9.8336965e-01   1.0833700e+00   9.8336965e-01   1.0833700e+00   9.8336965e-01   1.0833700e+00   9.8336965e-01
   1.6107940e+00   7.6202288e+00   1.0833502e+00   9.8335491e-01   1.0833502e+00   9.8335491e-01   1.0833502e+00   9.8335491e-01   1.0833502e+00   9.8335491e-01   1.0833502e+00   9.8335491e-01
   1.6097940e+00   7.6150610e+00   1.0833407e+00   9.8333942e-01   1.0833407e+00   9.8333942e-01   1.0833407e+00   9.8333942e-01   1.0833407e+00   9.8333942e-01   1.0833407e+00   9.8333942e-01
   1.6087940e+00   7.6099444e+00   1.0833250e+00   9.8332449e-01   1.0833250e+00   9.8332449e-01   1.0833250e+00   9.8332449e-01   1.0833250e+00   9.8332449e-01   1.0833250e+00   9.8332449e-01
   1.6077940e+00   7.6047760e+00   1.0833101e+00   9.8330967e-01   1.0833101e+00   9.8330967e-01   1.0833101e+00   9.8330967e-01   1.0833101e+00   9.8330967e-01   1.0833101e+00   9.8330967e-01
   1.6067940e+00   7.5996125e+00   1.0832903e+00   9.8329491e-01   1.0832903e+00   9.8329491e-01   1.0832903e+00   9.8329491e-01   1.0832903e+00   9.8329491e-01   1.0832903e+00   9.8329491e-01
   1.6057940e+00   7.5945004e+00   1.0832805e+00   9.8327929e-01   1.0832805e+00   9.8327929e-01   1.0832805e+00   9.8327929e-01   1.0832805e+00   9.8327929e-01   1.0832805e+00   9.8327929e-01
   1.6047940e+00   7.5893356e+00   1.0832650e+00   9.8326450e-01   1.0832650e+00   9.8326450e-01   1.0832650e+00   9.8326450e-01   1.0832650e+00   9.8326450e-01   1.0832650e+00   9.8326450e-01
   1.6037940e+00   7.5842215e+00   1.0832501e+00   9.8324878e-01   1.0832501e+00   9.8324878e-01   1.0832501e+00   9.8324878e-01   1.0832501e+00   9.8324878e-01   1.0832501e+00   9.8324878e-01
   1.6027940e+00   7.5790506e+00   1.0832306e+00   9.8323405e-01   1.0832306e+00   9.8323405e-01   1.0832306e+00   9.8323405e-01   1.0832306e+00   9.8323405e-01   1.0832306e+00   9.8323405e-01
   1.6017940e+00   7.5738831e+00   1.0832206e+00   9.8321853e-01   1.0832206e+00   9.8321853e-01   1.0832206e+00   9.8321853e-01   1.0832206e+00   9.8321853e-01   1.0832206e+00   9.8321853e-01
   1.6007940e+00   7.5687656e+00   1.0831992e+00   9.8320364e-01   1.0831992e+00   9.8320364e-01   1.0831992e+00   9.8320364e-01   1.0831992e+00   9.8320364e-01   1.0831992e+00   9.8320364e-01
   1.5997940e+00   7.5636012e+00   1.0831907e+00   9.8318855e-01   1.0831907e+00   9.8318855e-01   1.0831907e+00   9.8318855e-01   1.0831907e+00   9.8318855e-01   1.0831907e+00   9.8318855e-01
   1.5987940e+00   7.5584398e+00   1.0831706e+00   9.8317307e-01   1.0831706e+00   9.8317307e-01   1.0831706e+00   9.8317307e-01   1.0831706e+00   9.8317307e-01   1.0831706e+00   9.8317307e-01
   1.5977940e+00   7.5533240e+00   1.0831605e+00   9.8315744e-01   1.0831605e+00   9.8315744e-01   1.0831605e+00   9.8315744e-01   1.0831605e+00   9.8315744e-01   1.0831605e+00   9.8315744e-01
   1.5967940e+00   7.5481563e+00   1.0831391e+00   9.8314263e-01   1.0831391e+00   9.8314263e-01   1.0831391e+00   9.8314263e-01   1.0831391e+00   9.8314263e-01   1.0831391e+00   9.8314263e-01
   1.5957940e+00   7.5429888e+00   1.0831306e+00   9.8312685e-01   1.0831306e+00   9.8312685e-01   1.0831306e+00   9.8312685e-01   1.0831306e+00   9.8312685e-01   1.0831306e+00   9.8312685e-01
   1.5947940e+00   7.5378719e+00   1.0831096e+00   9.8311123e-01   1.0831096e+00   9.8311123e-01   1.0831096e+00   9.8311123e-01   1.0831096e+00   9.8311123e-01   1.0831096e+00   9.8311123e-01
   1.5937940e+00   7.5327038e+00   1.0830981e+00   9.8309644e-01   1.0830981e+00   9.8309644e-01   1.0830981e+00   9.8309644e-01   1.0830981e+00   9.8309644e-01   1.0830981e+00   9.8309644e-01
   1.5927940e+00   7.5275422e+00   1.0830800e+00   9.8308065e-01   1.0830800e+00   9.8308065e-01   1.0830800e+00   9.8308065e-01   1.0830800e+00   9.8308065e-01   1.0830800e+00   9.8308065e-01
   1.5917940e+00   7.5224299e+00   1.0830633e+00   9.8306500e-01   1.0830633e+00   9.8306500e-01   1.0830633e+00   9.8306500e-01   1.0830633e+00   9.8306500e-01   1.0830633e+00   9.8306500e-01
   1.5907940e+00   7.5172620e+00   1.0830498e+00   9.8304921e-01   1.0830498e+00   9.8304921e-01   1.0830498e+00   9.8304921e-01   1.0830498e+00   9.8304921e-01   1.0830498e+00   9.8304921e-01
   1.5897940e+00   7.5120940e+00   1.0830296e+00   9.8303445e-01   1.0830296e+00   9.8303445e-01   1.0830296e+00   9.8303445e-01   1.0830296e+00   9.8303445e-01   1.0830296e+00   9.8303445e-01
   1.5887940e+00   7.5069774e+00   1.0830208e+00   9.8301882e-01   1.0830208e+00   9.8301882e-01   1.0830208e+00   9.8301882e-01   1.0830208e+00   9.8301882e-01   1.0830208e+00   9.8301882e-01
   1.5877940e+00   7.5018093e+00   1.0829993e+00   9.8300301e-01   1.0829993e+00   9.8300301e-01   1.0829993e+00   9.8300301e-01   1.0829993e+00   9.8300301e-01   1.0829993e+00   9.8300301e-01
   1.5867940e+00   7.4966434e+00   1.0829900e+00   9.8298721e-01   1.0829900e+00   9.8298721e-01   1.0829900e+00   9.8298721e-01   1.0829900e+00   9.8298721e-01   1.0829900e+00   9.8298721e-01
   1.5857940e+00   7.4914919e+00   1.0829695e+00   9.8297148e-01   1.0829695e+00   9.8297148e-01   1.0829695e+00   9.8297148e-01   1.0829695e+00   9.8297148e-01   1.0829695e+00   9.8297148e-01
   1.5847940e+00   7.4863688e+00   1.0829560e+00   9.8295582e-01   1.0829560e+00   9.8295582e-01   1.0829560e+00   9.8295582e-01   1.0829560e+00   9.8295582e-01   1.0829560e+00   9.8295582e-01
   1.5837940e+00   7.4812000e+00   1.0829393e+00   9.8294000e-01   1.0829393e+00   9.8294000e-01   1.0829393e+00   9.8294000e-01   1.0829393e+00   9.8294000e-01   1.0829393e+00   9.8294000e-01
   1.5827940e+00   7.4760321e+00   1.0829209e+00   9.8292421e-01   1.0829209e+00   9.8292421e-01   1.0829209e+00   9.8292421e-01   1.0829209e+00   9.8292421e-01   1.0829209e+00   9.8292421e-01
   1.5817940e+00   7.4709154e+00   1.0829103e+00   9.8290861e-01   1.0829103e+00   9.8290861e-01   1.0829103e+00   9.8290861e-01   1.0829103e+00   9.8290861e-01   1.0829103e+00   9.8290861e-01
   1.5807940e+00   7.4657468e+00   1.0828893e+00   9.8289282e-01   1.0828893e+00   9.8289282e-01   1.0828893e+00   9.8289282e-01   1.0828893e+00   9.8289282e-01   1.0828893e+00   9.8289282e-01
   1.5797940e+00   7.4605829e+00   1.0828808e+00   9.8287700e-01   1.0828808e+00   9.8287700e-01   1.0828808e+00   9.8287700e-01   1.0828808e+00   9.8287700e-01   1.0828808e+00   9.8287700e-01
   1.5787940e+00   7.4554218e+00   1.0828598e+00   9.8286121e-01   1.0828598e+00   9.8286121e-01   1.0828598e+00   9.8286121e-01   1.0828598e+00   9.8286121e-01   1.0828598e+00   9.8286121e-01
   1.5777940e+00   7.4503063e+00   1.0828485e+00   9.8284561e-01   1.0828485e+00   9.8284561e-01   1.0828485e+00   9.8284561e-01   1.0828485e+00   9.8284561e-01   1.0828485e+00   9.8284561e-01
   1.5767940e+00   7.4451381e+00   1.0828307e+00   9.8282981e-01   1.0828307e+00   9.8282981e-01   1.0828307e+00   9.8282981e-01   1.0828307e+00   9.8282981e-01   1.0828307e+00   9.8282981e-01
   1.5757940e+00   7.4399702e+00   1.0828134e+00   9.8281301e-01   1.0828134e+00   9.8281301e-01   1.0828134e+00   9.8281301e-01   1.0828134e+00   9.8281301e-01   1.0828134e+00   9.8281301e-01
   1.5747940e+00   7.4348024e+00   1.0828000e+00   9.8279725e-01   1.0828000e+00   9.8279725e-01   1.0828000e+00   9.8279725e-01   1.0828000e+00   9.8279725e-01   1.0828000e+00   9.8279725e-01
   1.5737940e+00   7.4296858e+00   1.0827799e+00   9.8278160e-01   1.0827799e+00   9.8278160e-01   1.0827799e+00   9.8278160e-01   1.0827799e+00   9.8278160e-01   1.0827799e+00   9.8278160e-01
   1.5727940e+00   7.4245173e+00   1.0827660e+00   9.8276539e-01   1.0827660e+00   9.8276539e-01   1.0827660e+00   9.8276539e-01   1.0827660e+00   9.8276539e-01   1.0827660e+00   9.8276539e-01
   1.5717940e+00   7.4193534e+00   1.0827500e+00   9.8274899e-01   1.0827500e+00   9.8274899e-01   1.0827500e+00   9.8274899e-01   1.0827500e+00   9.8274899e-01   1.0827500e+00   9.8274899e-01
   1.5707940e+00   7.4141920e+00   1.0827310e+00   9.8273323e-01   1.0827310e+00   9.8273323e-01   1.0827310e+00   9.8273323e-01   1.0827310e+00   9.8273323e-01   1.0827310e+00   9.8273323e-01
   1.5697940e+00   7.4090343e+00   1.0827183e+00   9.8271640e-01   1.0827183e+00   9.8271640e-01   1.0827183e+00   9.8271640e-01   1.0827183e+00   9.8271640e-01   1.0827183e+00   9.8271640e-01
   1.5687940e+00   7.4039079e+00   1.0826992e+00   9.8270080e-01   1.0826992e+00   9.8270080e-01   1.0826992e+00   9.8270080e-01   1.0826992e+00   9.8270080e-01   1.0826992e+00   9.8270080e-01
   1.5677940e+00   7.3987402e+00   1.0826833e+00   9.8268509e-01   1.0826833e+00   9.8268509e-01   1.0826833e+00   9.8268509e-01   1.0826833e+00   9.8268509e-01   1.0826833e+00   9.8268509e-01
   1.5667940e+00   7.3935722e+00   1.0826699e+00   9.8266821e-01   1.0826699e+00   9.8266821e-01   1.0826699e+00   9.8266821e-01   1.0826699e+00   9.8266821e-01   1.0826699e+00   9.8266821e-01
   1.5657940e+00   7.3884041e+00   1.0826495e+00   9.8265227e-01   1.0826495e+00   9.8265227e-01   1.0826495e+00   9.8265227e-01   1.0826495e+00   9.8265227e-01   1.0826495e+00   9.8265227e-01
   1.5647940e+00   7.3832573e+00   1.0826358e+00   9.8263570e-01   1.0826358e+00   9.8263570e-01   1.0826358e+00   9.8263570e-01   1.0826358e+00   9.8263570e-01   1.0826358e+00   9.8263570e-01
   1.5637940e+00   7.3781232e+00   1.0826201e+00   9.8261933e-01   1.0826201e+00   9.8261933e-01   1.0826201e+00   9.8261933e-01   1.0826201e+00   9.8261933e-01   1.0826201e+00   9.8261933e-01
   1.5627940e+00   7.3729619e+00   1.0826009e+00   9.8260323e-01   1.0826009e+00   9.8260323e-01   1.0826009e+00   9.8260323e-01   1.0826009e+00   9.8260323e-01   1.0826009e+00   9.8260323e-01
   1.5617940e+00   7.3677945e+00   1.0825881e+00   9.8258641e-01   1.0825881e+00   9.8258641e-01   1.0825881e+00   9.8258641e-01   1.0825881e+00   9.8258641e-01   1.0825881e+00   9.8258641e-01
   1.5607940e+00   7.3626263e+00   1.0825699e+00   9.8257022e-01   1.0825699e+00   9.8257022e-01   1.0825699e+00   9.8257022e-01   1.0825699e+00   9.8257022e-01   1.0825699e+00   9.8257022e-01
   1.5597940e+00   7.3574588e+00   1.0825528e+00   9.8255385e-01   1.0825528e+00   9.8255385e-01   1.0825528e+00   9.8255385e-01   1.0825528e+00   9.8255385e-01   1.0825528e+00   9.8255385e-01
   1.5587940e+00   7.3523440e+00   1.0825400e+00   9.8253721e-01   1.0825400e+00   9.8253721e-01   1.0825400e+00   9.8253721e-01   1.0825400e+00   9.8253721e-01   1.0825400e+00   9.8253721e-01
   1.5577940e+00   7.3471746e+00   1.0825199e+00   9.8252040e-01   1.0825199e+00   9.8252040e-01   1.0825199e+00   9.8252040e-01   1.0825199e+00   9.8252040e-01   1.0825199e+00   9.8252040e-01
   1.5567940e+00   7.3420056e+00   1.0825055e+00   9.8250417e-01   1.0825055e+00   9.8250417e-01   1.0825055e+00   9.8250417e-01   1.0825055e+00   9.8250417e-01   1.0825055e+00   9.8250417e-01
   1.5557940e+00   7.3368411e+00   1.0824907e+00   9.8248793e-01   1.0824907e+00   9.8248793e-01   1.0824907e+00   9.8248793e-01   1.0824907e+00   9.8248793e-01   1.0824907e+00   9.8248793e-01
   1.5547940e+00   7.3316799e+00   1.0824700e+00   9.8247105e-01   1.0824700e+00   9.8247105e-01   1.0824700e+00   9.8247105e-01   1.0824700e+00   9.8247105e-01   1.0824700e+00   9.8247105e-01
   1.5537940e+00   7.3265128e+00   1.0824495e+00   9.8245427e-01   1.0824495e+00   9.8245427e-01   1.0824495e+00   9.8245427e-01   1.0824495e+00   9.8245427e-01   1.0824495e+00   9.8245427e-01
   1.5527940e+00   7.3213445e+00   1.0824409e+00   9.8243747e-01   1.0824409e+00   9.8243747e-01   1.0824409e+00   9.8243747e-01   1.0824409e+00   9.8243747e-01   1.0824409e+00   9.8243747e-01
   1.5517940e+00   7.3162311e+00   1.0824194e+00   9.8242090e-01   1.0824194e+00   9.8242090e-01   1.0824194e+00   9.8242090e-01   1.0824194e+00   9.8242090e-01   1.0824194e+00   9.8242090e-01
   1.5507940e+00   7.3110607e+00   1.0824005e+00   9.8240406e-01   1.0824005e+00   9.8240406e-01   1.0824005e+00   9.8240406e-01   1.0824005e+00   9.8240406e-01   1.0824005e+00   9.8240406e-01
   1.5497940e+00   7.3058928e+00   1.0823876e+00   9.8238729e-01   1.0823876e+00   9.8238729e-01   1.0823876e+00   9.8238729e-01   1.0823876e+00   9.8238729e-01   1.0823876e+00   9.8238729e-01
   1.5487940e+00   7.3007240e+00   1.0823692e+00   9.8237048e-01   1.0823692e+00   9.8237048e-01   1.0823692e+00   9.8237048e-01   1.0823692e+00   9.8237048e-01   1.0823692e+00   9.8237048e-01
   1.5477940e+00   7.2955592e+00   1.0823523e+00   9.8235368e-01   1.0823523e+00   9.8235368e-01   1.0823523e+00   9.8235368e-01   1.0823523e+00   9.8235368e-01   1.0823523e+00   9.8235368e-01
   1.5467940e+00   7.2903983e+00   1.0823394e+00   9.8233693e-01   1.0823394e+00   9.8233693e-01   1.0823394e+00   9.8233693e-01   1.0823394e+00   9.8233693e-01   1.0823394e+00   9.8233693e-01
   1.5457940e+00   7.2852317e+00   1.0823206e+00   9.8232019e-01   1.0823206e+00   9.8232019e-01   1.0823206e+00   9.8232019e-01   1.0823206e+00   9.8232019e-01   1.0823206e+00   9.8232019e-01
   1.5447940e+00   7.2800642e+00   1.0822991e+00   9.8230276e-01   1.0822991e+00   9.8230276e-01   1.0822991e+00   9.8230276e-01   1.0822991e+00   9.8230276e-01   1.0822991e+00   9.8230276e-01
   1.5437940e+00   7.2748958e+00   1.0822904e+00   9.8228551e-01   1.0822904e+00   9.8228551e-01   1.0822904e+00   9.8228551e-01   1.0822904e+00   9.8228551e-01   1.0822904e+00   9.8228551e-01
   1.5427940e+00   7.2697277e+00   1.0822702e+00   9.8226872e-01   1.0822702e+00   9.8226872e-01   1.0822702e+00   9.8226872e-01   1.0822702e+00   9.8226872e-01   1.0822702e+00   9.8226872e-01
   1.5417940e+00   7.2645763e+00   1.0822491e+00   9.8225208e-01   1.0822491e+00   9.8225208e-01   1.0822491e+00   9.8225208e-01   1.0822491e+00   9.8225208e-01   1.0822491e+00   9.8225208e-01
   1.5407940e+00   7.2594434e+00   1.0822344e+00   9.8223475e-01   1.0822344e+00   9.8223475e-01   1.0822344e+00   9.8223475e-01   1.0822344e+00   9.8223475e-01   1.0822344e+00   9.8223475e-01
   1.5397940e+00   7.2542748e+00   1.0822204e+00   9.8221750e-01   1.0822204e+00   9.8221750e-01   1.0822204e+00   9.8221750e-01   1.0822204e+00   9.8221750e-01   1.0822204e+00   9.8221750e-01
   1.5387940e+00   7.2491072e+00   1.0822003e+00   9.8220076e-01   1.0822003e+00   9.8220076e-01   1.0822003e+00   9.8220076e-01   1.0822003e+00   9.8220076e-01   1.0822003e+00   9.8220076e-01
   1.5377940e+00   7.2439458e+00   1.0821792e+00   9.8218289e-01   1.0821792e+00   9.8218289e-01   1.0821792e+00   9.8218289e-01   1.0821792e+00   9.8218289e-01   1.0821792e+00   9.8218289e-01
   1.5367940e+00   7.2387751e+00   1.0821638e+00   9.8216616e-01   1.0821638e+00   9.8216616e-01   1.0821638e+00   9.8216616e-01   1.0821638e+00   9.8216616e-01   1.0821638e+00   9.8216616e-01
   1.5357940e+00   7.2336136e+00   1.0821501e+00   9.8214850e-01   1.0821501e+00   9.8214850e-01   1.0821501e+00   9.8214850e-01   1.0821501e+00   9.8214850e-01   1.0821501e+00   9.8214850e-01
   1.5347940e+00   7.2284465e+00   1.0821297e+00   9.8213163e-01   1.0821297e+00   9.8213163e-01   1.0821297e+00   9.8213163e-01   1.0821297e+00   9.8213163e-01   1.0821297e+00   9.8213163e-01
   1.5337940e+00   7.2232780e+00   1.0821160e+00   9.8211370e-01   1.0821160e+00   9.8211370e-01   1.0821160e+00   9.8211370e-01   1.0821160e+00   9.8211370e-01   1.0821160e+00   9.8211370e-01
   1.5327940e+00   7.2181101e+00   1.0821008e+00   9.8209710e-01   1.0821008e+00   9.8209710e-01   1.0821008e+00   9.8209710e-01   1.0821008e+00   9.8209710e-01   1.0821008e+00   9.8209710e-01
   1.5317940e+00   7.2129423e+00   1.0820798e+00   9.8207922e-01   1.0820798e+00   9.8207922e-01   1.0820798e+00   9.8207922e-01   1.0820798e+00   9.8207922e-01   1.0820798e+00   9.8207922e-01
   1.5307940e+00   7.2077743e+00   1.0820595e+00   9.8206224e-01   1.0820595e+00   9.8206224e-01   1.0820595e+00   9.8206224e-01   1.0820595e+00   9.8206224e-01   1.0820595e+00   9.8206224e-01
   1.5297940e+00   7.2026064e+00   1.0820455e+00   9.8204475e-01   1.0820455e+00   9.8204475e-01   1.0820455e+00   9.8204475e-01   1.0820455e+00   9.8204475e-01   1.0820455e+00   9.8204475e-01
   1.5287940e+00   7.1974376e+00   1.0820308e+00   9.8202678e-01   1.0820308e+00   9.8202678e-01   1.0820308e+00   9.8202678e-01   1.0820308e+00   9.8202678e-01   1.0820308e+00   9.8202678e-01
   1.5277940e+00   7.1922712e+00   1.0820100e+00   9.8200911e-01   1.0820100e+00   9.8200911e-01   1.0820100e+00   9.8200911e-01   1.0820100e+00   9.8200911e-01   1.0820100e+00   9.8200911e-01
   1.5267940e+00   7.1871103e+00   1.0819894e+00   9.8199206e-01   1.0819894e+00   9.8199206e-01   1.0819894e+00   9.8199206e-01   1.0819894e+00   9.8199206e-01   1.0819894e+00   9.8199206e-01
   1.5257940e+00   7.1819454e+00   1.0819749e+00   9.8197455e-01   1.0819749e+00   9.8197455e-01   1.0819749e+00   9.8197455e-01   1.0819749e+00   9.8197455e-01   1.0819749e+00   9.8197455e-01
   1.5247940e+00   7.1767772e+00   1.0819605e+00   9.8195664e-01   1.0819605e+00   9.8195664e-01   1.0819605e+00   9.8195664e-01   1.0819605e+00   9.8195664e-01   1.0819605e+00   9.8195664e-01
   1.5237940e+00   7.1716091e+00   1.0819401e+00   9.8193893e-01   1.0819401e+00   9.8193893e-01   1.0819401e+00   9.8193893e-01   1.0819401e+00   9.8193893e-01   1.0819401e+00   9.8193893e-01
   1.5227940e+00   7.1664408e+00   1.0819193e+00   9.8192101e-01   1.0819193e+00   9.8192101e-01   1.0819193e+00   9.8192101e-01   1.0819193e+00   9.8192101e-01   1.0819193e+00   9.8192101e-01
   1.5217940e+00   7.1612729e+00   1.0819044e+00   9.8190323e-01   1.0819044e+00   9.8190323e-01   1.0819044e+00   9.8190323e-01   1.0819044e+00   9.8190323e-01   1.0819044e+00   9.8190323e-01
   1.5207940e+00   7.1561052e+00   1.0818904e+00   9.8188574e-01   1.0818904e+00   9.8188574e-01   1.0818904e+00   9.8188574e-01   1.0818904e+00   9.8188574e-01   1.0818904e+00   9.8188574e-01
   1.5197940e+00   7.1509377e+00   1.0818689e+00   9.8186781e-01   1.0818689e+00   9.8186781e-01   1.0818689e+00   9.8186781e-01   1.0818689e+00   9.8186781e-01   1.0818689e+00   9.8186781e-01
   1.5187940e+00   7.1457698e+00   1.0818508e+00   9.8184994e-01   1.0818508e+00   9.8184994e-01   1.0818508e+00   9.8184994e-01   1.0818508e+00   9.8184994e-01   1.0818508e+00   9.8184994e-01
   1.5177940e+00   7.1406011e+00   1.0818292e+00   9.8183218e-01   1.0818292e+00   9.8183218e-01   1.0818292e+00   9.8183218e-01   1.0818292e+00   9.8183218e-01   1.0818292e+00   9.8183218e-01
   1.5167940e+00   7.1354352e+00   1.0818113e+00   9.8181438e-01   1.0818113e+00   9.8181438e-01   1.0818113e+00   9.8181438e-01   1.0818113e+00   9.8181438e-01   1.0818113e+00   9.8181438e-01
   1.5157940e+00   7.1302656e+00   1.0817985e+00   9.8179642e-01   1.0817985e+00   9.8179642e-01   1.0817985e+00   9.8179642e-01   1.0817985e+00   9.8179642e-01   1.0817985e+00   9.8179642e-01
   1.5147940e+00   7.1250818e+00   1.0817807e+00   9.8177831e-01   1.0817807e+00   9.8177831e-01   1.0817807e+00   9.8177831e-01   1.0817807e+00   9.8177831e-01   1.0817807e+00   9.8177831e-01
   1.5137940e+00   7.1198893e+00   1.0817594e+00   9.8176014e-01   1.0817594e+00   9.8176014e-01   1.0817594e+00   9.8176014e-01   1.0817594e+00   9.8176014e-01   1.0817594e+00   9.8176014e-01
   1.5127940e+00   7.1147203e+00   1.0817406e+00   9.8174208e-01   1.0817406e+00   9.8174208e-01   1.0817406e+00   9.8174208e-01   1.0817406e+00   9.8174208e-01   1.0817406e+00   9.8174208e-01
   1.5117940e+00   7.1095531e+00   1.0817194e+00   9.8172400e-01   1.0817194e+00   9.8172400e-01   1.0817194e+00   9.8172400e-01   1.0817194e+00   9.8172400e-01   1.0817194e+00   9.8172400e-01
   1.5107940e+00   7.1043846e+00   1.0817049e+00   9.8170596e-01   1.0817049e+00   9.8170596e-01   1.0817049e+00   9.8170596e-01   1.0817049e+00   9.8170596e-01   1.0817049e+00   9.8170596e-01
   1.5097940e+00   7.0992167e+00   1.0816905e+00   9.8168770e-01   1.0816905e+00   9.8168770e-01   1.0816905e+00   9.8168770e-01   1.0816905e+00   9.8168770e-01   1.0816905e+00   9.8168770e-01
   1.5087940e+00   7.0940487e+00   1.0816701e+00   9.8166986e-01   1.0816701e+00   9.8166986e-01   1.0816701e+00   9.8166986e-01   1.0816701e+00   9.8166986e-01   1.0816701e+00   9.8166986e-01
   1.5077940e+00   7.0888808e+00   1.0816493e+00   9.8165112e-01   1.0816493e+00   9.8165112e-01   1.0816493e+00   9.8165112e-01   1.0816493e+00   9.8165112e-01   1.0816493e+00   9.8165112e-01
   1.5067940e+00   7.0837133e+00   1.0816291e+00   9.8163274e-01   1.0816291e+00   9.8163274e-01   1.0816291e+00   9.8163274e-01   1.0816291e+00   9.8163274e-01   1.0816291e+00   9.8163274e-01
   1.5057940e+00   7.0785457e+00   1.0816118e+00   9.8161448e-01   1.0816118e+00   9.8161448e-01   1.0816118e+00   9.8161448e-01   1.0816118e+00   9.8161448e-01   1.0816118e+00   9.8161448e-01
   1.5047940e+00   7.0733256e+00   1.0815985e+00   9.8159644e-01   1.0815985e+00   9.8159644e-01   1.0815985e+00   9.8159644e-01   1.0815985e+00   9.8159644e-01   1.0815985e+00   9.8159644e-01
   1.5037940e+00   7.0681573e+00   1.0815808e+00   9.8157781e-01   1.0815808e+00   9.8157781e-01   1.0815808e+00   9.8157781e-01   1.0815808e+00   9.8157781e-01   1.0815808e+00   9.8157781e-01
   1.5027940e+00   7.0629895e+00   1.0815601e+00   9.8155937e-01   1.0815601e+00   9.8155937e-01   1.0815601e+00   9.8155937e-01   1.0815601e+00   9.8155937e-01   1.0815601e+00   9.8155937e-01
   1.5017940e+00   7.0578231e+00   1.0815398e+00   9.8154116e-01   1.0815398e+00   9.8154116e-01   1.0815398e+00   9.8154116e-01   1.0815398e+00   9.8154116e-01   1.0815398e+00   9.8154116e-01
   1.5007940e+00   7.0526618e+00   1.0815195e+00   9.8152221e-01   1.0815195e+00   9.8152221e-01   1.0815195e+00   9.8152221e-01   1.0815195e+00   9.8152221e-01   1.0815195e+00   9.8152221e-01
   1.4997940e+00   7.0474916e+00   1.0815054e+00   9.8150363e-01   1.0815054e+00   9.8150363e-01   1.0815054e+00   9.8150363e-01   1.0815054e+00   9.8150363e-01   1.0815054e+00   9.8150363e-01
   1.4987940e+00   7.0423289e+00   1.0814828e+00   9.8148513e-01   1.0814828e+00   9.8148513e-01   1.0814828e+00   9.8148513e-01   1.0814828e+00   9.8148513e-01   1.0814828e+00   9.8148513e-01
   1.4977940e+00   7.0371082e+00   1.0814694e+00   9.8146685e-01   1.0814694e+00   9.8146685e-01   1.0814694e+00   9.8146685e-01   1.0814694e+00   9.8146685e-01   1.0814694e+00   9.8146685e-01
   1.4967940e+00   7.0319416e+00   1.0814506e+00   9.8144784e-01   1.0814506e+00   9.8144784e-01   1.0814506e+00   9.8144784e-01   1.0814506e+00   9.8144784e-01   1.0814506e+00   9.8144784e-01
   1.4957940e+00   7.0267729e+00   1.0814308e+00   9.8142869e-01   1.0814308e+00   9.8142869e-01   1.0814308e+00   9.8142869e-01   1.0814308e+00   9.8142869e-01   1.0814308e+00   9.8142869e-01
   1.4947940e+00   7.0216051e+00   1.0814096e+00   9.8141055e-01   1.0814096e+00   9.8141055e-01   1.0814096e+00   9.8141055e-01   1.0814096e+00   9.8141055e-01   1.0814096e+00   9.8141055e-01
   1.4937940e+00   7.0164371e+00   1.0813904e+00   9.8139165e-01   1.0813904e+00   9.8139165e-01   1.0813904e+00   9.8139165e-01   1.0813904e+00   9.8139165e-01   1.0813904e+00   9.8139165e-01
   1.4927940e+00   7.0112140e+00   1.0813691e+00   9.8137231e-01   1.0813691e+00   9.8137231e-01   1.0813691e+00   9.8137231e-01   1.0813691e+00   9.8137231e-01   1.0813691e+00   9.8137231e-01
   1.4917940e+00   7.0060502e+00   1.0813533e+00   9.8135401e-01   1.0813533e+00   9.8135401e-01   1.0813533e+00   9.8135401e-01   1.0813533e+00   9.8135401e-01   1.0813533e+00   9.8135401e-01
   1.4907940e+00   7.0008823e+00   1.0813309e+00   9.8133518e-01   1.0813309e+00   9.8133518e-01   1.0813309e+00   9.8133518e-01   1.0813309e+00   9.8133518e-01   1.0813309e+00   9.8133518e-01
   1.4897940e+00   6.9957142e+00   1.0813182e+00   9.8131627e-01   1.0813182e+00   9.8131627e-01   1.0813182e+00   9.8131627e-01   1.0813182e+00   9.8131627e-01   1.0813182e+00   9.8131627e-01
   1.4887940e+00   6.9905458e+00   1.0813009e+00   9.8129726e-01   1.0813009e+00   9.8129726e-01   1.0813009e+00   9.8129726e-01   1.0813009e+00   9.8129726e-01   1.0813009e+00   9.8129726e-01
   1.4877940e+00   6.9853260e+00   1.0812806e+00   9.8127796e-01   1.0812806e+00   9.8127796e-01   1.0812806e+00   9.8127796e-01   1.0812806e+00   9.8127796e-01   1.0812806e+00   9.8127796e-01
   1.4867940e+00   6.9801588e+00   1.0812600e+00   9.8125885e-01   1.0812600e+00   9.8125885e-01   1.0812600e+00   9.8125885e-01   1.0812600e+00   9.8125885e-01   1.0812600e+00   9.8125885e-01
   1.4857940e+00   6.9749904e+00   1.0812407e+00   9.8123981e-01   1.0812407e+00   9.8123981e-01   1.0812407e+00   9.8123981e-01   1.0812407e+00   9.8123981e-01   1.0812407e+00   9.8123981e-01
   1.4847940e+00   6.9698219e+00   1.0812192e+00   9.8122084e-01   1.0812192e+00   9.8122084e-01   1.0812192e+00   9.8122084e-01   1.0812192e+00   9.8122084e-01   1.0812192e+00   9.8122084e-01
   1.4837940e+00   6.9646049e+00   1.0811997e+00   9.8120135e-01   1.0811997e+00   9.8120135e-01   1.0811997e+00   9.8120135e-01   1.0811997e+00   9.8120135e-01   1.0811997e+00   9.8120135e-01
   1.4827940e+00   6.9594354e+00   1.0811797e+00   9.8118247e-01   1.0811797e+00   9.8118247e-01   1.0811797e+00   9.8118247e-01   1.0811797e+00   9.8118247e-01   1.0811797e+00   9.8118247e-01
   1.4817940e+00   6.9542737e+00   1.0811591e+00   9.8116278e-01   1.0811591e+00   9.8116278e-01   1.0811591e+00   9.8116278e-01   1.0811591e+00   9.8116278e-01   1.0811591e+00   9.8116278e-01
   1.4807940e+00   6.9491070e+00   1.0811433e+00   9.8114326e-01   1.0811433e+00   9.8114326e-01   1.0811433e+00   9.8114326e-01   1.0811433e+00   9.8114326e-01   1.0811433e+00   9.8114326e-01
   1.4797940e+00   6.9438904e+00   1.0811206e+00   9.8112407e-01   1.0811206e+00   9.8112407e-01   1.0811206e+00   9.8112407e-01   1.0811206e+00   9.8112407e-01   1.0811206e+00   9.8112407e-01
   1.4787940e+00   6.9387204e+00   1.0811075e+00   9.8110507e-01   1.0811075e+00   9.8110507e-01   1.0811075e+00   9.8110507e-01   1.0811075e+00   9.8110507e-01   1.0811075e+00   9.8110507e-01
   1.4777940e+00   6.9335557e+00   1.0810849e+00   9.8108549e-01   1.0810849e+00   9.8108549e-01   1.0810849e+00   9.8108549e-01   1.0810849e+00   9.8108549e-01   1.0810849e+00   9.8108549e-01
   1.4767940e+00   6.9283360e+00   1.0810704e+00   9.8106574e-01   1.0810704e+00   9.8106574e-01   1.0810704e+00   9.8106574e-01   1.0810704e+00   9.8106574e-01   1.0810704e+00   9.8106574e-01
   1.4757940e+00   6.9231676e+00   1.0810490e+00   9.8104663e-01   1.0810490e+00   9.8104663e-01   1.0810490e+00   9.8104663e-01   1.0810490e+00   9.8104663e-01   1.0810490e+00   9.8104663e-01
   1.4747940e+00   6.9180003e+00   1.0810267e+00   9.8102656e-01   1.0810267e+00   9.8102656e-01   1.0810267e+00   9.8102656e-01   1.0810267e+00   9.8102656e-01   1.0810267e+00   9.8102656e-01
   1.4737940e+00   6.9127764e+00   1.0810108e+00   9.8100743e-01   1.0810108e+00   9.8100743e-01   1.0810108e+00   9.8100743e-01   1.0810108e+00   9.8100743e-01   1.0810108e+00   9.8100743e-01
   1.4727940e+00   6.9076122e+00   1.0809899e+00   9.8098729e-01   1.0809899e+00   9.8098729e-01   1.0809899e+00   9.8098729e-01   1.0809899e+00   9.8098729e-01   1.0809899e+00   9.8098729e-01
   1.4717940e+00   6.9024440e+00   1.0809681e+00   9.8096829e-01   1.0809681e+00   9.8096829e-01   1.0809681e+00   9.8096829e-01   1.0809681e+00   9.8096829e-01   1.0809681e+00   9.8096829e-01
   1.4707940e+00   6.8972201e+00   1.0809509e+00   9.8094796e-01   1.0809509e+00   9.8094796e-01   1.0809509e+00   9.8094796e-01   1.0809509e+00   9.8094796e-01   1.0809509e+00   9.8094796e-01
   1.4697940e+00   6.8920567e+00   1.0809306e+00   9.8092786e-01   1.0809306e+00   9.8092786e-01   1.0809306e+00   9.8092786e-01   1.0809306e+00   9.8092786e-01   1.0809306e+00   9.8092786e-01
   1.4687940e+00   6.8868892e+00   1.0809091e+00   9.8090884e-01   1.0809091e+00   9.8090884e-01   1.0809091e+00   9.8090884e-01   1.0809091e+00   9.8090884e-01   1.0809091e+00   9.8090884e-01
   1.4677940e+00   6.8816698e+00   1.0808908e+00   9.8088859e-01   1.0808908e+00   9.8088859e-01   1.0808908e+00   9.8088859e-01   1.0808908e+00   9.8088859e-01   1.0808908e+00   9.8088859e-01
   1.4667940e+00   6.8765017e+00   1.0808709e+00   9.8086860e-01   1.0808709e+00   9.8086860e-01   1.0808709e+00   9.8086860e-01   1.0808709e+00   9.8086860e-01   1.0808709e+00   9.8086860e-01
   1.4657940e+00   6.8713342e+00   1.0808498e+00   9.8084851e-01   1.0808498e+00   9.8084851e-01   1.0808498e+00   9.8084851e-01   1.0808498e+00   9.8084851e-01   1.0808498e+00   9.8084851e-01
   1.4647940e+00   6.8661141e+00   1.0808304e+00   9.8082844e-01   1.0808304e+00   9.8082844e-01   1.0808304e+00   9.8082844e-01   1.0808304e+00   9.8082844e-01   1.0808304e+00   9.8082844e-01
   1.4637940e+00   6.8609466e+00   1.0808108e+00   9.8080863e-01   1.0808108e+00   9.8080863e-01   1.0808108e+00   9.8080863e-01   1.0808108e+00   9.8080863e-01   1.0808108e+00   9.8080863e-01
   1.4627940e+00   6.8557400e+00   1.0807900e+00   9.8078872e-01   1.0807900e+00   9.8078872e-01   1.0807900e+00   9.8078872e-01   1.0807900e+00   9.8078872e-01   1.0807900e+00   9.8078872e-01
   1.4617940e+00   6.8505593e+00   1.0807692e+00   9.8076883e-01   1.0807692e+00   9.8076883e-01   1.0807692e+00   9.8076883e-01   1.0807692e+00   9.8076883e-01   1.0807692e+00   9.8076883e-01
   1.4607940e+00   6.8453908e+00   1.0807507e+00   9.8074889e-01   1.0807507e+00   9.8074889e-01   1.0807507e+00   9.8074889e-01   1.0807507e+00   9.8074889e-01   1.0807507e+00   9.8074889e-01
   1.4597940e+00   6.8401713e+00   1.0807308e+00   9.8072818e-01   1.0807308e+00   9.8072818e-01   1.0807308e+00   9.8072818e-01   1.0807308e+00   9.8072818e-01   1.0807308e+00   9.8072818e-01
   1.4587940e+00   6.8350034e+00   1.0807098e+00   9.8070748e-01   1.0807098e+00   9.8070748e-01   1.0807098e+00   9.8070748e-01   1.0807098e+00   9.8070748e-01   1.0807098e+00   9.8070748e-01
   1.4577940e+00   6.8297841e+00   1.0806881e+00   9.8068717e-01   1.0806881e+00   9.8068717e-01   1.0806881e+00   9.8068717e-01   1.0806881e+00   9.8068717e-01   1.0806881e+00   9.8068717e-01
   1.4567940e+00   6.8246166e+00   1.0806709e+00   9.8066722e-01   1.0806709e+00   9.8066722e-01   1.0806709e+00   9.8066722e-01   1.0806709e+00   9.8066722e-01   1.0806709e+00   9.8066722e-01
   1.4557940e+00   6.8194519e+00   1.0806507e+00   9.8064715e-01   1.0806507e+00   9.8064715e-01   1.0806507e+00   9.8064715e-01   1.0806507e+00   9.8064715e-01   1.0806507e+00   9.8064715e-01
   1.4547940e+00   6.8142288e+00   1.0806293e+00   9.8062684e-01   1.0806293e+00   9.8062684e-01   1.0806293e+00   9.8062684e-01   1.0806293e+00   9.8062684e-01   1.0806293e+00   9.8062684e-01
   1.4537940e+00   6.8090644e+00   1.0806071e+00   9.8060581e-01   1.0806071e+00   9.8060581e-01   1.0806071e+00   9.8060581e-01   1.0806071e+00   9.8060581e-01   1.0806071e+00   9.8060581e-01
   1.4527940e+00   6.8038417e+00   1.0805839e+00   9.8058559e-01   1.0805839e+00   9.8058559e-01   1.0805839e+00   9.8058559e-01   1.0805839e+00   9.8058559e-01   1.0805839e+00   9.8058559e-01
   1.4517940e+00   6.7986736e+00   1.0805614e+00   9.8056449e-01   1.0805614e+00   9.8056449e-01   1.0805614e+00   9.8056449e-01   1.0805614e+00   9.8056449e-01   1.0805614e+00   9.8056449e-01
   1.4507940e+00   6.7934545e+00   1.0805395e+00   9.8054423e-01   1.0805395e+00   9.8054423e-01   1.0805395e+00   9.8054423e-01   1.0805395e+00   9.8054423e-01   1.0805395e+00   9.8054423e-01
   1.4497940e+00   6.7882859e+00   1.0805254e+00   9.8052364e-01   1.0805254e+00   9.8052364e-01   1.0805254e+00   9.8052364e-01   1.0805254e+00   9.8052364e-01   1.0805254e+00   9.8052364e-01
   1.4487940e+00   6.7830660e+00   1.0805023e+00   9.8050293e-01   1.0805023e+00   9.8050293e-01   1.0805023e+00   9.8050293e-01   1.0805023e+00   9.8050293e-01   1.0805023e+00   9.8050293e-01
   1.4477940e+00   6.7778982e+00   1.0804805e+00   9.8048183e-01   1.0804805e+00   9.8048183e-01   1.0804805e+00   9.8048183e-01   1.0804805e+00   9.8048183e-01   1.0804805e+00   9.8048183e-01
   1.4467940e+00   6.7726794e+00   1.0804599e+00   9.8046162e-01   1.0804599e+00   9.8046162e-01   1.0804599e+00   9.8046162e-01   1.0804599e+00   9.8046162e-01   1.0804599e+00   9.8046162e-01
   1.4457940e+00   6.7675106e+00   1.0804393e+00   9.8044056e-01   1.0804393e+00   9.8044056e-01   1.0804393e+00   9.8044056e-01   1.0804393e+00   9.8044056e-01   1.0804393e+00   9.8044056e-01
   1.4447940e+00   6.7622917e+00   1.0804198e+00   9.8041927e-01   1.0804198e+00   9.8041927e-01   1.0804198e+00   9.8041927e-01   1.0804198e+00   9.8041927e-01   1.0804198e+00   9.8041927e-01
   1.4437940e+00   6.7571237e+00   1.0804004e+00   9.8039925e-01   1.0804004e+00   9.8039925e-01   1.0804004e+00   9.8039925e-01   1.0804004e+00   9.8039925e-01   1.0804004e+00   9.8039925e-01
   1.4427940e+00   6.7519045e+00   1.0803808e+00   9.8037798e-01   1.0803808e+00   9.8037798e-01   1.0803808e+00   9.8037798e-01   1.0803808e+00   9.8037798e-01   1.0803808e+00   9.8037798e-01
   1.4417940e+00   6.7467389e+00   1.0803606e+00   9.8035691e-01   1.0803606e+00   9.8035691e-01   1.0803606e+00   9.8035691e-01   1.0803606e+00   9.8035691e-01   1.0803606e+00   9.8035691e-01
   1.4407940e+00   6.7415175e+00   1.0803390e+00   9.8033567e-01   1.0803390e+00   9.8033567e-01   1.0803390e+00   9.8033567e-01   1.0803390e+00   9.8033567e-01   1.0803390e+00   9.8033567e-01
   1.4397940e+00   6.7363310e+00   1.0803163e+00   9.8031452e-01   1.0803163e+00   9.8031452e-01   1.0803163e+00   9.8031452e-01   1.0803163e+00   9.8031452e-01   1.0803163e+00   9.8031452e-01
   1.4387940e+00   6.7311302e+00   1.0802932e+00   9.8029337e-01   1.0802932e+00   9.8029337e-01   1.0802932e+00   9.8029337e-01   1.0802932e+00   9.8029337e-01   1.0802932e+00   9.8029337e-01
   1.4377940e+00   6.7259090e+00   1.0802708e+00   9.8027207e-01   1.0802708e+00   9.8027207e-01   1.0802708e+00   9.8027207e-01   1.0802708e+00   9.8027207e-01   1.0802708e+00   9.8027207e-01
   1.4367940e+00   6.7207420e+00   1.0802500e+00   9.8025104e-01   1.0802500e+00   9.8025104e-01   1.0802500e+00   9.8025104e-01   1.0802500e+00   9.8025104e-01   1.0802500e+00   9.8025104e-01
   1.4357940e+00   6.7155234e+00   1.0802300e+00   9.8022977e-01   1.0802300e+00   9.8022977e-01   1.0802300e+00   9.8022977e-01   1.0802300e+00   9.8022977e-01   1.0802300e+00   9.8022977e-01
   1.4347940e+00   6.7103572e+00   1.0802099e+00   9.8020870e-01   1.0802099e+00   9.8020870e-01   1.0802099e+00   9.8020870e-01   1.0802099e+00   9.8020870e-01   1.0802099e+00   9.8020870e-01
   1.4337940e+00   6.7051355e+00   1.0801884e+00   9.8018643e-01   1.0801884e+00   9.8018643e-01   1.0801884e+00   9.8018643e-01   1.0801884e+00   9.8018643e-01   1.0801884e+00   9.8018643e-01
   1.4327940e+00   6.6999118e+00   1.0801656e+00   9.8016514e-01   1.0801656e+00   9.8016514e-01   1.0801656e+00   9.8016514e-01   1.0801656e+00   9.8016514e-01   1.0801656e+00   9.8016514e-01
   1.4317940e+00   6.6947483e+00   1.0801428e+00   9.8014414e-01   1.0801428e+00   9.8014414e-01   1.0801428e+00   9.8014414e-01   1.0801428e+00   9.8014414e-01   1.0801428e+00   9.8014414e-01
   1.4307940e+00   6.6895293e+00   1.0801205e+00   9.8012279e-01   1.0801205e+00   9.8012279e-01   1.0801205e+00   9.8012279e-01   1.0801205e+00   9.8012279e-01   1.0801205e+00   9.8012279e-01
   1.4297940e+00   6.6843453e+00   1.0801001e+00   9.8010076e-01   1.0801001e+00   9.8010076e-01   1.0801001e+00   9.8010076e-01   1.0801001e+00   9.8010076e-01   1.0801001e+00   9.8010076e-01
   1.4287940e+00   6.6791417e+00   1.0800801e+00   9.8007953e-01   1.0800801e+00   9.8007953e-01   1.0800801e+00   9.8007953e-01   1.0800801e+00   9.8007953e-01   1.0800801e+00   9.8007953e-01
   1.4277940e+00   6.6739223e+00   1.0800596e+00   9.8005729e-01   1.0800596e+00   9.8005729e-01   1.0800596e+00   9.8005729e-01   1.0800596e+00   9.8005729e-01   1.0800596e+00   9.8005729e-01
   1.4267940e+00   6.6687566e+00   1.0800380e+00   9.8003627e-01   1.0800380e+00   9.8003627e-01   1.0800380e+00   9.8003627e-01   1.0800380e+00   9.8003627e-01   1.0800380e+00   9.8003627e-01
   1.4257940e+00   6.6635351e+00   1.0800149e+00   9.8001398e-01   1.0800149e+00   9.8001398e-01   1.0800149e+00   9.8001398e-01   1.0800149e+00   9.8001398e-01   1.0800149e+00   9.8001398e-01
   1.4247940e+00   6.6583131e+00   1.0799919e+00   9.7999167e-01   1.0799919e+00   9.7999167e-01   1.0799919e+00   9.7999167e-01   1.0799919e+00   9.7999167e-01   1.0799919e+00   9.7999167e-01
   1.4237940e+00   6.6531420e+00   1.0799702e+00   9.7997066e-01   1.0799702e+00   9.7997066e-01   1.0799702e+00   9.7997066e-01   1.0799702e+00   9.7997066e-01   1.0799702e+00   9.7997066e-01
   1.4227940e+00   6.6479278e+00   1.0799508e+00   9.7994841e-01   1.0799508e+00   9.7994841e-01   1.0799508e+00   9.7994841e-01   1.0799508e+00   9.7994841e-01   1.0799508e+00   9.7994841e-01
   1.4217940e+00   6.6427086e+00   1.0799306e+00   9.7992612e-01   1.0799306e+00   9.7992612e-01   1.0799306e+00   9.7992612e-01   1.0799306e+00   9.7992612e-01   1.0799306e+00   9.7992612e-01
   1.4207940e+00   6.6375388e+00   1.0799006e+00   9.7990413e-01   1.0799006e+00   9.7990413e-01   1.0799006e+00   9.7990413e-01   1.0799006e+00   9.7990413e-01   1.0799006e+00   9.7990413e-01
   1.4197940e+00   6.6323212e+00   1.0798793e+00   9.7988256e-01   1.0798793e+00   9.7988256e-01   1.0798793e+00   9.7988256e-01   1.0798793e+00   9.7988256e-01   1.0798793e+00   9.7988256e-01
   1.4187940e+00   6.6271021e+00   1.0798600e+00   9.7985992e-01   1.0798600e+00   9.7985992e-01   1.0798600e+00   9.7985992e-01   1.0798600e+00   9.7985992e-01   1.0798600e+00   9.7985992e-01
   1.4177940e+00   6.6218871e+00   1.0798395e+00   9.7983832e-01   1.0798395e+00   9.7983832e-01   1.0798395e+00   9.7983832e-01   1.0798395e+00   9.7983832e-01   1.0798395e+00   9.7983832e-01
   1.4167940e+00   6.6167151e+00   1.0798181e+00   9.7981605e-01   1.0798181e+00   9.7981605e-01   1.0798181e+00   9.7981605e-01   1.0798181e+00   9.7981605e-01   1.0798181e+00   9.7981605e-01
   1.4157940e+00   6.6114900e+00   1.0797949e+00   9.7979346e-01   1.0797949e+00   9.7979346e-01   1.0797949e+00   9.7979346e-01   1.0797949e+00   9.7979346e-01   1.0797949e+00   9.7979346e-01
   1.4147940e+00   6.6062675e+00   1.0797695e+00   9.7977067e-01   1.0797695e+00   9.7977067e-01   1.0797695e+00   9.7977067e-01   1.0797695e+00   9.7977067e-01   1.0797695e+00   9.7977067e-01
   1.4137940e+00   6.6010533e+00   1.0797484e+00   9.7974845e-01   1.0797484e+00   9.7974845e-01   1.0797484e+00   9.7974845e-01   1.0797484e+00   9.7974845e-01   1.0797484e+00   9.7974845e-01
   1.4127940e+00   6.5958878e+00   1.0797261e+00   9.7972639e-01   1.0797261e+00   9.7972639e-01   1.0797261e+00   9.7972639e-01   1.0797261e+00   9.7972639e-01   1.0797261e+00   9.7972639e-01
   1.4117940e+00   6.5906617e+00   1.0797028e+00   9.7970421e-01   1.0797028e+00   9.7970421e-01   1.0797028e+00   9.7970421e-01   1.0797028e+00   9.7970421e-01   1.0797028e+00   9.7970421e-01
   1.4107940e+00   6.5854397e+00   1.0796805e+00   9.7968092e-01   1.0796805e+00   9.7968092e-01   1.0796805e+00   9.7968092e-01   1.0796805e+00   9.7968092e-01   1.0796805e+00   9.7968092e-01
   1.4097940e+00   6.5802149e+00   1.0796608e+00   9.7965864e-01   1.0796608e+00   9.7965864e-01   1.0796608e+00   9.7965864e-01   1.0796608e+00   9.7965864e-01   1.0796608e+00   9.7965864e-01
   1.4087940e+00   6.5750173e+00   1.0796336e+00   9.7963576e-01   1.0796336e+00   9.7963576e-01   1.0796336e+00   9.7963576e-01   1.0796336e+00   9.7963576e-01   1.0796336e+00   9.7963576e-01
   1.4077940e+00   6.5698322e+00   1.0796111e+00   9.7961328e-01   1.0796111e+00   9.7961328e-01   1.0796111e+00   9.7961328e-01   1.0796111e+00   9.7961328e-01   1.0796111e+00   9.7961328e-01
   1.4067940e+00   6.5646123e+00   1.0795900e+00   9.7959082e-01   1.0795900e+00   9.7959082e-01   1.0795900e+00   9.7959082e-01   1.0795900e+00   9.7959082e-01   1.0795900e+00   9.7959082e-01
   1.4057940e+00   6.5593932e+00   1.0795709e+00   9.7956783e-01   1.0795709e+00   9.7956783e-01   1.0795709e+00   9.7956783e-01   1.0795709e+00   9.7956783e-01   1.0795709e+00   9.7956783e-01
   1.4047940e+00   6.5541715e+00   1.0795414e+00   9.7954462e-01   1.0795414e+00   9.7954462e-01   1.0795414e+00   9.7954462e-01   1.0795414e+00   9.7954462e-01   1.0795414e+00   9.7954462e-01
   1.4037940e+00   6.5489519e+00   1.0795201e+00   9.7952205e-01   1.0795201e+00   9.7952205e-01   1.0795201e+00   9.7952205e-01   1.0795201e+00   9.7952205e-01   1.0795201e+00   9.7952205e-01
   1.4027940e+00   6.5437620e+00   1.0795000e+00   9.7949918e-01   1.0795000e+00   9.7949918e-01   1.0795000e+00   9.7949918e-01   1.0795000e+00   9.7949918e-01   1.0795000e+00   9.7949918e-01
   1.4017940e+00   6.5385670e+00   1.0794724e+00   9.7947589e-01   1.0794724e+00   9.7947589e-01   1.0794724e+00   9.7947589e-01   1.0794724e+00   9.7947589e-01   1.0794724e+00   9.7947589e-01
   1.4007940e+00   6.5333475e+00   1.0794504e+00   9.7945268e-01   1.0794504e+00   9.7945268e-01   1.0794504e+00   9.7945268e-01   1.0794504e+00   9.7945268e-01   1.0794504e+00   9.7945268e-01
   1.3997940e+00   6.5281287e+00   1.0794300e+00   9.7942929e-01   1.0794300e+00   9.7942929e-01   1.0794300e+00   9.7942929e-01   1.0794300e+00   9.7942929e-01   1.0794300e+00   9.7942929e-01
   1.3987940e+00   6.5229096e+00   1.0794107e+00   9.7940640e-01   1.0794107e+00   9.7940640e-01   1.0794107e+00   9.7940640e-01   1.0794107e+00   9.7940640e-01   1.0794107e+00   9.7940640e-01
   1.3977940e+00   6.5176877e+00   1.0793806e+00   9.7938289e-01   1.0793806e+00   9.7938289e-01   1.0793806e+00   9.7938289e-01   1.0793806e+00   9.7938289e-01   1.0793806e+00   9.7938289e-01
   1.3967940e+00   6.5124623e+00   1.0793599e+00   9.7935951e-01   1.0793599e+00   9.7935951e-01   1.0793599e+00   9.7935951e-01   1.0793599e+00   9.7935951e-01   1.0793599e+00   9.7935951e-01
   1.3957940e+00   6.5072615e+00   1.0793407e+00   9.7933678e-01   1.0793407e+00   9.7933678e-01   1.0793407e+00   9.7933678e-01   1.0793407e+00   9.7933678e-01   1.0793407e+00   9.7933678e-01
   1.3947940e+00   6.5020722e+00   1.0793112e+00   9.7931329e-01   1.0793112e+00   9.7931329e-01   1.0793112e+00   9.7931329e-01   1.0793112e+00   9.7931329e-01   1.0793112e+00   9.7931329e-01
   1.3937940e+00   6.4968392e+00   1.0792901e+00   9.7929006e-01   1.0792901e+00   9.7929006e-01   1.0792901e+00   9.7929006e-01   1.0792901e+00   9.7929006e-01   1.0792901e+00   9.7929006e-01
   1.3927940e+00   6.4916367e+00   1.0792645e+00   9.7926626e-01   1.0792645e+00   9.7926626e-01   1.0792645e+00   9.7926626e-01   1.0792645e+00   9.7926626e-01   1.0792645e+00   9.7926626e-01
   1.3917940e+00   6.4864137e+00   1.0792415e+00   9.7924267e-01   1.0792415e+00   9.7924267e-01   1.0792415e+00   9.7924267e-01   1.0792415e+00   9.7924267e-01   1.0792415e+00   9.7924267e-01
   1.3907940e+00   6.4811966e+00   1.0792205e+00   9.7921927e-01   1.0792205e+00   9.7921927e-01   1.0792205e+00   9.7921927e-01   1.0792205e+00   9.7921927e-01   1.0792205e+00   9.7921927e-01
   1.3897940e+00   6.4759744e+00   1.0791950e+00   9.7919545e-01   1.0791950e+00   9.7919545e-01   1.0791950e+00   9.7919545e-01   1.0791950e+00   9.7919545e-01   1.0791950e+00   9.7919545e-01
   1.3887940e+00   6.4707557e+00   1.0791718e+00   9.7917168e-01   1.0791718e+00   9.7917168e-01   1.0791718e+00   9.7917168e-01   1.0791718e+00   9.7917168e-01   1.0791718e+00   9.7917168e-01
   1.3877940e+00   6.4655360e+00   1.0791484e+00   9.7914828e-01   1.0791484e+00   9.7914828e-01   1.0791484e+00   9.7914828e-01   1.0791484e+00   9.7914828e-01   1.0791484e+00   9.7914828e-01
   1.3867940e+00   6.4603166e+00   1.0791255e+00   9.7912416e-01   1.0791255e+00   9.7912416e-01   1.0791255e+00   9.7912416e-01   1.0791255e+00   9.7912416e-01   1.0791255e+00   9.7912416e-01
   1.3857940e+00   6.4550974e+00   1.0791000e+00   9.7910014e-01   1.0791000e+00   9.7910014e-01   1.0791000e+00   9.7910014e-01   1.0791000e+00   9.7910014e-01   1.0791000e+00   9.7910014e-01
   1.3847940e+00   6.4498764e+00   1.0790788e+00   9.7907652e-01   1.0790788e+00   9.7907652e-01   1.0790788e+00   9.7907652e-01   1.0790788e+00   9.7907652e-01   1.0790788e+00   9.7907652e-01
   1.3837940e+00   6.4446532e+00   1.0790491e+00   9.7905236e-01   1.0790491e+00   9.7905236e-01   1.0790491e+00   9.7905236e-01   1.0790491e+00   9.7905236e-01   1.0790491e+00   9.7905236e-01
   1.3827940e+00   6.4394306e+00   1.0790300e+00   9.7902812e-01   1.0790300e+00   9.7902812e-01   1.0790300e+00   9.7902812e-01   1.0790300e+00   9.7902812e-01   1.0790300e+00   9.7902812e-01
   1.3817940e+00   6.4342102e+00   1.0790003e+00   9.7900395e-01   1.0790003e+00   9.7900395e-01   1.0790003e+00   9.7900395e-01   1.0790003e+00   9.7900395e-01   1.0790003e+00   9.7900395e-01
   1.3807940e+00   6.4289926e+00   1.0789800e+00   9.7897965e-01   1.0789800e+00   9.7897965e-01   1.0789800e+00   9.7897965e-01   1.0789800e+00   9.7897965e-01   1.0789800e+00   9.7897965e-01
   1.3797940e+00   6.4237739e+00   1.0789534e+00   9.7895572e-01   1.0789534e+00   9.7895572e-01   1.0789534e+00   9.7895572e-01   1.0789534e+00   9.7895572e-01   1.0789534e+00   9.7895572e-01
   1.3787940e+00   6.4185514e+00   1.0789308e+00   9.7893118e-01   1.0789308e+00   9.7893118e-01   1.0789308e+00   9.7893118e-01   1.0789308e+00   9.7893118e-01   1.0789308e+00   9.7893118e-01
   1.3777940e+00   6.4133148e+00   1.0789069e+00   9.7890676e-01   1.0789069e+00   9.7890676e-01   1.0789069e+00   9.7890676e-01   1.0789069e+00   9.7890676e-01   1.0789069e+00   9.7890676e-01
   1.3767940e+00   6.4080783e+00   1.0788834e+00   9.7888243e-01   1.0788834e+00   9.7888243e-01   1.0788834e+00   9.7888243e-01   1.0788834e+00   9.7888243e-01   1.0788834e+00   9.7888243e-01
   1.3757940e+00   6.4028442e+00   1.0788594e+00   9.7885803e-01   1.0788594e+00   9.7885803e-01   1.0788594e+00   9.7885803e-01   1.0788594e+00   9.7885803e-01   1.0788594e+00   9.7885803e-01
   1.3747940e+00   6.3976183e+00   1.0788293e+00   9.7883357e-01   1.0788293e+00   9.7883357e-01   1.0788293e+00   9.7883357e-01   1.0788293e+00   9.7883357e-01   1.0788293e+00   9.7883357e-01
   1.3737940e+00   6.3923917e+00   1.0788100e+00   9.7880898e-01   1.0788100e+00   9.7880898e-01   1.0788100e+00   9.7880898e-01   1.0788100e+00   9.7880898e-01   1.0788100e+00   9.7880898e-01
   1.3727940e+00   6.3871718e+00   1.0787812e+00   9.7878428e-01   1.0787812e+00   9.7878428e-01   1.0787812e+00   9.7878428e-01   1.0787812e+00   9.7878428e-01   1.0787812e+00   9.7878428e-01
   1.3717940e+00   6.3819519e+00   1.0787601e+00   9.7875986e-01   1.0787601e+00   9.7875986e-01   1.0787601e+00   9.7875986e-01   1.0787601e+00   9.7875986e-01   1.0787601e+00   9.7875986e-01
   1.3707940e+00   6.3767318e+00   1.0787344e+00   9.7873477e-01   1.0787344e+00   9.7873477e-01   1.0787344e+00   9.7873477e-01   1.0787344e+00   9.7873477e-01   1.0787344e+00   9.7873477e-01
   1.3697940e+00   6.3715133e+00   1.0787097e+00   9.7870959e-01   1.0787097e+00   9.7870959e-01   1.0787097e+00   9.7870959e-01   1.0787097e+00   9.7870959e-01   1.0787097e+00   9.7870959e-01
   1.3687940e+00   6.3662838e+00   1.0786879e+00   9.7868494e-01   1.0786879e+00   9.7868494e-01   1.0786879e+00   9.7868494e-01   1.0786879e+00   9.7868494e-01   1.0786879e+00   9.7868494e-01
   1.3677940e+00   6.3610471e+00   1.0786600e+00   9.7865988e-01   1.0786600e+00   9.7865988e-01   1.0786600e+00   9.7865988e-01   1.0786600e+00   9.7865988e-01   1.0786600e+00   9.7865988e-01
   1.3667940e+00   6.3558015e+00   1.0786315e+00   9.7863460e-01   1.0786315e+00   9.7863460e-01   1.0786315e+00   9.7863460e-01   1.0786315e+00   9.7863460e-01   1.0786315e+00   9.7863460e-01
   1.3657940e+00   6.3505824e+00   1.0786100e+00   9.7861009e-01   1.0786100e+00   9.7861009e-01   1.0786100e+00   9.7861009e-01   1.0786100e+00   9.7861009e-01   1.0786100e+00   9.7861009e-01
   1.3647940e+00   6.3453600e+00   1.0785850e+00   9.7858440e-01   1.0785850e+00   9.7858440e-01   1.0785850e+00   9.7858440e-01   1.0785850e+00   9.7858440e-01   1.0785850e+00   9.7858440e-01
   1.3637940e+00   6.3401390e+00   1.0785599e+00   9.7855974e-01   1.0785599e+00   9.7855974e-01   1.0785599e+00   9.7855974e-01   1.0785599e+00   9.7855974e-01   1.0785599e+00   9.7855974e-01
   1.3627940e+00   6.3349075e+00   1.0785384e+00   9.7853423e-01   1.0785384e+00   9.7853423e-01   1.0785384e+00   9.7853423e-01   1.0785384e+00   9.7853423e-01   1.0785384e+00   9.7853423e-01
   1.3617940e+00   6.3296408e+00   1.0785100e+00   9.7850894e-01   1.0785100e+00   9.7850894e-01   1.0785100e+00   9.7850894e-01   1.0785100e+00   9.7850894e-01   1.0785100e+00   9.7850894e-01
   1.3607940e+00   6.3244231e+00   1.0784819e+00   9.7848372e-01   1.0784819e+00   9.7848372e-01   1.0784819e+00   9.7848372e-01   1.0784819e+00   9.7848372e-01   1.0784819e+00   9.7848372e-01
   1.3597940e+00   6.3192081e+00   1.0784584e+00   9.7845833e-01   1.0784584e+00   9.7845833e-01   1.0784584e+00   9.7845833e-01   1.0784584e+00   9.7845833e-01   1.0784584e+00   9.7845833e-01
   1.3587940e+00   6.3139622e+00   1.0784293e+00   9.7843257e-01   1.0784293e+00   9.7843257e-01   1.0784293e+00   9.7843257e-01   1.0784293e+00   9.7843257e-01   1.0784293e+00   9.7843257e-01
   1.3577940e+00   6.3087257e+00   1.0784099e+00   9.7840695e-01   1.0784099e+00   9.7840695e-01   1.0784099e+00   9.7840695e-01   1.0784099e+00   9.7840695e-01   1.0784099e+00   9.7840695e-01
   1.3567940e+00   6.3034936e+00   1.0783802e+00   9.7838131e-01   1.0783802e+00   9.7838131e-01   1.0783802e+00   9.7838131e-01   1.0783802e+00   9.7838131e-01   1.0783802e+00   9.7838131e-01
   1.3557940e+00   6.2982758e+00   1.0783554e+00   9.7835575e-01   1.0783554e+00   9.7835575e-01   1.0783554e+00   9.7835575e-01   1.0783554e+00   9.7835575e-01   1.0783554e+00   9.7835575e-01
   1.3547940e+00   6.2930045e+00   1.0783299e+00   9.7832994e-01   1.0783299e+00   9.7832994e-01   1.0783299e+00   9.7832994e-01   1.0783299e+00   9.7832994e-01   1.0783299e+00   9.7832994e-01
   1.3537940e+00   6.2877749e+00   1.0783002e+00   9.7830431e-01   1.0783002e+00   9.7830431e-01   1.0783002e+00   9.7830431e-01   1.0783002e+00   9.7830431e-01   1.0783002e+00   9.7830431e-01
   1.3527940e+00   6.2825564e+00   1.0782800e+00   9.7827766e-01   1.0782800e+00   9.7827766e-01   1.0782800e+00   9.7827766e-01   1.0782800e+00   9.7827766e-01   1.0782800e+00   9.7827766e-01
   1.3517940e+00   6.2773395e+00   1.0782524e+00   9.7825215e-01   1.0782524e+00   9.7825215e-01   1.0782524e+00   9.7825215e-01   1.0782524e+00   9.7825215e-01   1.0782524e+00   9.7825215e-01
   1.3507940e+00   6.2720655e+00   1.0782284e+00   9.7822634e-01   1.0782284e+00   9.7822634e-01   1.0782284e+00   9.7822634e-01   1.0782284e+00   9.7822634e-01   1.0782284e+00   9.7822634e-01
   1.3497940e+00   6.2668421e+00   1.0782000e+00   9.7819973e-01   1.0782000e+00   9.7819973e-01   1.0782000e+00   9.7819973e-01   1.0782000e+00   9.7819973e-01   1.0782000e+00   9.7819973e-01
   1.3487940e+00   6.2616220e+00   1.0781723e+00   9.7817419e-01   1.0781723e+00   9.7817419e-01   1.0781723e+00   9.7817419e-01   1.0781723e+00   9.7817419e-01   1.0781723e+00   9.7817419e-01
   1.3477940e+00   6.2563445e+00   1.0781484e+00   9.7814729e-01   1.0781484e+00   9.7814729e-01   1.0781484e+00   9.7814729e-01   1.0781484e+00   9.7814729e-01   1.0781484e+00   9.7814729e-01
   1.3467940e+00   6.2511311e+00   1.0781200e+00   9.7812177e-01   1.0781200e+00   9.7812177e-01   1.0781200e+00   9.7812177e-01   1.0781200e+00   9.7812177e-01   1.0781200e+00   9.7812177e-01
   1.3457940e+00   6.2458653e+00   1.0780920e+00   9.7809493e-01   1.0780920e+00   9.7809493e-01   1.0780920e+00   9.7809493e-01   1.0780920e+00   9.7809493e-01   1.0780920e+00   9.7809493e-01
   1.3447940e+00   6.2406353e+00   1.0780685e+00   9.7806832e-01   1.0780685e+00   9.7806832e-01   1.0780685e+00   9.7806832e-01   1.0780685e+00   9.7806832e-01   1.0780685e+00   9.7806832e-01
   1.3437940e+00   6.2354209e+00   1.0780400e+00   9.7804175e-01   1.0780400e+00   9.7804175e-01   1.0780400e+00   9.7804175e-01   1.0780400e+00   9.7804175e-01   1.0780400e+00   9.7804175e-01
   1.3427940e+00   6.2301473e+00   1.0780120e+00   9.7801595e-01   1.0780120e+00   9.7801595e-01   1.0780120e+00   9.7801595e-01   1.0780120e+00   9.7801595e-01   1.0780120e+00   9.7801595e-01
   1.3417940e+00   6.2249178e+00   1.0779885e+00   9.7798931e-01   1.0779885e+00   9.7798931e-01   1.0779885e+00   9.7798931e-01   1.0779885e+00   9.7798931e-01   1.0779885e+00   9.7798931e-01
   1.3407940e+00   6.2196709e+00   1.0779600e+00   9.7796260e-01   1.0779600e+00   9.7796260e-01   1.0779600e+00   9.7796260e-01   1.0779600e+00   9.7796260e-01   1.0779600e+00   9.7796260e-01
   1.3397940e+00   6.2144262e+00   1.0779319e+00   9.7793591e-01   1.0779319e+00   9.7793591e-01   1.0779319e+00   9.7793591e-01   1.0779319e+00   9.7793591e-01   1.0779319e+00   9.7793591e-01
   1.3387940e+00   6.2091984e+00   1.0779083e+00   9.7790830e-01   1.0779083e+00   9.7790830e-01   1.0779083e+00   9.7790830e-01   1.0779083e+00   9.7790830e-01   1.0779083e+00   9.7790830e-01
   1.3377940e+00   6.2039356e+00   1.0778800e+00   9.7788146e-01   1.0778800e+00   9.7788146e-01   1.0778800e+00   9.7788146e-01   1.0778800e+00   9.7788146e-01   1.0778800e+00   9.7788146e-01
   1.3367940e+00   6.1987175e+00   1.0778519e+00   9.7785492e-01   1.0778519e+00   9.7785492e-01   1.0778519e+00   9.7785492e-01   1.0778519e+00   9.7785492e-01   1.0778519e+00   9.7785492e-01
   1.3357940e+00   6.1934337e+00   1.0778280e+00   9.7782802e-01   1.0778280e+00   9.7782802e-01   1.0778280e+00   9.7782802e-01   1.0778280e+00   9.7782802e-01   1.0778280e+00   9.7782802e-01
   1.3347940e+00   6.1881864e+00   1.0778000e+00   9.7780032e-01   1.0778000e+00   9.7780032e-01   1.0778000e+00   9.7780032e-01   1.0778000e+00   9.7780032e-01   1.0778000e+00   9.7780032e-01
   1.3337940e+00   6.1829413e+00   1.0777715e+00   9.7777363e-01   1.0777715e+00   9.7777363e-01   1.0777715e+00   9.7777363e-01   1.0777715e+00   9.7777363e-01   1.0777715e+00   9.7777363e-01
   1.3327940e+00   6.1777144e+00   1.0777478e+00   9.7774603e-01   1.0777478e+00   9.7774603e-01   1.0777478e+00   9.7774603e-01   1.0777478e+00   9.7774603e-01   1.0777478e+00   9.7774603e-01
   1.3317940e+00   6.1724493e+00   1.0777200e+00   9.7771916e-01   1.0777200e+00   9.7771916e-01   1.0777200e+00   9.7771916e-01   1.0777200e+00   9.7771916e-01   1.0777200e+00   9.7771916e-01
   1.3307940e+00   6.1672257e+00   1.0776915e+00   9.7769163e-01   1.0776915e+00   9.7769163e-01   1.0776915e+00   9.7769163e-01   1.0776915e+00   9.7769163e-01   1.0776915e+00   9.7769163e-01
   1.3297940e+00   6.1619553e+00   1.0776675e+00   9.7766381e-01   1.0776675e+00   9.7766381e-01   1.0776675e+00   9.7766381e-01   1.0776675e+00   9.7766381e-01   1.0776675e+00   9.7766381e-01
   1.3287940e+00   6.1567029e+00   1.0776341e+00   9.7763646e-01   1.0776341e+00   9.7763646e-01   1.0776341e+00   9.7763646e-01   1.0776341e+00   9.7763646e-01   1.0776341e+00   9.7763646e-01
   1.3277940e+00   6.1514632e+00   1.0776096e+00   9.7760934e-01   1.0776096e+00   9.7760934e-01   1.0776096e+00   9.7760934e-01   1.0776096e+00   9.7760934e-01   1.0776096e+00   9.7760934e-01
   1.3267940e+00   6.1461876e+00   1.0775799e+00   9.7758155e-01   1.0775799e+00   9.7758155e-01   1.0775799e+00   9.7758155e-01   1.0775799e+00   9.7758155e-01   1.0775799e+00   9.7758155e-01
   1.3257940e+00   6.1409768e+00   1.0775539e+00   9.7755405e-01   1.0775539e+00   9.7755405e-01   1.0775539e+00   9.7755405e-01   1.0775539e+00   9.7755405e-01   1.0775539e+00   9.7755405e-01
   1.3247940e+00   6.1356910e+00   1.0775294e+00   9.7752608e-01   1.0775294e+00   9.7752608e-01   1.0775294e+00   9.7752608e-01   1.0775294e+00   9.7752608e-01   1.0775294e+00   9.7752608e-01
   1.3237940e+00   6.1304552e+00   1.0774969e+00   9.7749815e-01   1.0774969e+00   9.7749815e-01   1.0774969e+00   9.7749815e-01   1.0774969e+00   9.7749815e-01   1.0774969e+00   9.7749815e-01
   1.3227940e+00   6.1252046e+00   1.0774700e+00   9.7746966e-01   1.0774700e+00   9.7746966e-01   1.0774700e+00   9.7746966e-01   1.0774700e+00   9.7746966e-01   1.0774700e+00   9.7746966e-01
   1.3217940e+00   6.1199280e+00   1.0774406e+00   9.7744186e-01   1.0774406e+00   9.7744186e-01   1.0774406e+00   9.7744186e-01   1.0774406e+00   9.7744186e-01   1.0774406e+00   9.7744186e-01
   1.3207940e+00   6.1146869e+00   1.0774163e+00   9.7741380e-01   1.0774163e+00   9.7741380e-01   1.0774163e+00   9.7741380e-01   1.0774163e+00   9.7741380e-01   1.0774163e+00   9.7741380e-01
   1.3197940e+00   6.1094347e+00   1.0773828e+00   9.7738535e-01   1.0773828e+00   9.7738535e-01   1.0773828e+00   9.7738535e-01   1.0773828e+00   9.7738535e-01   1.0773828e+00   9.7738535e-01
   1.3187940e+00   6.1041572e+00   1.0773588e+00   9.7735746e-01   1.0773588e+00   9.7735746e-01   1.0773588e+00   9.7735746e-01   1.0773588e+00   9.7735746e-01   1.0773588e+00   9.7735746e-01
   1.3177940e+00   6.0989162e+00   1.0773300e+00   9.7732879e-01   1.0773300e+00   9.7732879e-01   1.0773300e+00   9.7732879e-01   1.0773300e+00   9.7732879e-01   1.0773300e+00   9.7732879e-01
   1.3167940e+00   6.0936699e+00   1.0773000e+00   9.7730038e-01   1.0773000e+00   9.7730038e-01   1.0773000e+00   9.7730038e-01   1.0773000e+00   9.7730038e-01   1.0773000e+00   9.7730038e-01
   1.3157940e+00   6.0883964e+00   1.0772703e+00   9.7727234e-01   1.0772703e+00   9.7727234e-01   1.0772703e+00   9.7727234e-01   1.0772703e+00   9.7727234e-01   1.0772703e+00   9.7727234e-01
   1.3147940e+00   6.0831156e+00   1.0772449e+00   9.7724334e-01   1.0772449e+00   9.7724334e-01   1.0772449e+00   9.7724334e-01   1.0772449e+00   9.7724334e-01   1.0772449e+00   9.7724334e-01
   1.3137940e+00   6.0778971e+00   1.0772119e+00   9.7721507e-01   1.0772119e+00   9.7721507e-01   1.0772119e+00   9.7721507e-01   1.0772119e+00   9.7721507e-01   1.0772119e+00   9.7721507e-01
   1.3127940e+00   6.0726269e+00   1.0771880e+00   9.7718599e-01   1.0771880e+00   9.7718599e-01   1.0771880e+00   9.7718599e-01   1.0771880e+00   9.7718599e-01   1.0771880e+00   9.7718599e-01
   1.3117940e+00   6.0673493e+00   1.0771599e+00   9.7715763e-01   1.0771599e+00   9.7715763e-01   1.0771599e+00   9.7715763e-01   1.0771599e+00   9.7715763e-01   1.0771599e+00   9.7715763e-01
   1.3107940e+00   6.0620868e+00   1.0771295e+00   9.7712853e-01   1.0771295e+00   9.7712853e-01   1.0771295e+00   9.7712853e-01   1.0771295e+00   9.7712853e-01   1.0771295e+00   9.7712853e-01
   1.3097940e+00   6.0568391e+00   1.0771000e+00   9.7709976e-01   1.0771000e+00   9.7709976e-01   1.0771000e+00   9.7709976e-01   1.0771000e+00   9.7709976e-01   1.0771000e+00   9.7709976e-01
   1.3087940e+00   6.0515861e+00   1.0770701e+00   9.7707100e-01   1.0770701e+00   9.7707100e-01   1.0770701e+00   9.7707100e-01   1.0770701e+00   9.7707100e-01   1.0770701e+00   9.7707100e-01
   1.3077940e+00   6.0463102e+00   1.0770408e+00   9.7704209e-01   1.0770408e+00   9.7704209e-01   1.0770408e+00   9.7704209e-01   1.0770408e+00   9.7704209e-01   1.0770408e+00   9.7704209e-01
   1.3067940e+00   6.0410360e+00   1.0770100e+00   9.7701216e-01   1.0770100e+00   9.7701216e-01   1.0770100e+00   9.7701216e-01   1.0770100e+00   9.7701216e-01   1.0770100e+00   9.7701216e-01
   1.3057940e+00   6.0357765e+00   1.0769830e+00   9.7698349e-01   1.0769830e+00   9.7698349e-01   1.0769830e+00   9.7698349e-01   1.0769830e+00   9.7698349e-01   1.0769830e+00   9.7698349e-01
   1.3047940e+00   6.0304870e+00   1.0769502e+00   9.7695360e-01   1.0769502e+00   9.7695360e-01   1.0769502e+00   9.7695360e-01   1.0769502e+00   9.7695360e-01   1.0769502e+00   9.7695360e-01
   1.3037940e+00   6.0252466e+00   1.0769258e+00   9.7692447e-01   1.0769258e+00   9.7692447e-01   1.0769258e+00   9.7692447e-01   1.0769258e+00   9.7692447e-01   1.0769258e+00   9.7692447e-01
   1.3027940e+00   6.0200006e+00   1.0768924e+00   9.7689520e-01   1.0768924e+00   9.7689520e-01   1.0768924e+00   9.7689520e-01   1.0768924e+00   9.7689520e-01   1.0768924e+00   9.7689520e-01
   1.3017940e+00   6.0147261e+00   1.0768684e+00   9.7686535e-01   1.0768684e+00   9.7686535e-01   1.0768684e+00   9.7686535e-01   1.0768684e+00   9.7686535e-01   1.0768684e+00   9.7686535e-01
   1.3007940e+00   6.0094489e+00   1.0768350e+00   9.7683599e-01   1.0768350e+00   9.7683599e-01   1.0768350e+00   9.7683599e-01   1.0768350e+00   9.7683599e-01   1.0768350e+00   9.7683599e-01
   1.2997940e+00   6.0041719e+00   1.0768098e+00   9.7680659e-01   1.0768098e+00   9.7680659e-01   1.0768098e+00   9.7680659e-01   1.0768098e+00   9.7680659e-01   1.0768098e+00   9.7680659e-01
   1.2987940e+00   5.9989029e+00   1.0767775e+00   9.7677652e-01   1.0767775e+00   9.7677652e-01   1.0767775e+00   9.7677652e-01   1.0767775e+00   9.7677652e-01   1.0767775e+00   9.7677652e-01
   1.2977940e+00   5.9936212e+00   1.0767430e+00   9.7674624e-01   1.0767430e+00   9.7674624e-01   1.0767430e+00   9.7674624e-01   1.0767430e+00   9.7674624e-01   1.0767430e+00   9.7674624e-01
   1.2967940e+00   5.9883554e+00   1.0767194e+00   9.7671708e-01   1.0767194e+00   9.7671708e-01   1.0767194e+00   9.7671708e-01   1.0767194e+00   9.7671708e-01   1.0767194e+00   9.7671708e-01
   1.2957940e+00   5.9830748e+00   1.0766865e+00   9.7668697e-01   1.0766865e+00   9.7668697e-01   1.0766865e+00   9.7668697e-01   1.0766865e+00   9.7668697e-01   1.0766865e+00   9.7668697e-01
   1.2947940e+00   5.9778243e+00   1.0766524e+00   9.7665652e-01   1.0766524e+00   9.7665652e-01   1.0766524e+00   9.7665652e-01   1.0766524e+00   9.7665652e-01   1.0766524e+00   9.7665652e-01
   1.2937940e+00   5.9725362e+00   1.0766288e+00   9.7662648e-01   1.0766288e+00   9.7662648e-01   1.0766288e+00   9.7662648e-01   1.0766288e+00   9.7662648e-01   1.0766288e+00   9.7662648e-01
   1.2927940e+00   5.9672505e+00   1.0765954e+00   9.7659634e-01   1.0765954e+00   9.7659634e-01   1.0765954e+00   9.7659634e-01   1.0765954e+00   9.7659634e-01   1.0765954e+00   9.7659634e-01
   1.2917940e+00   5.9619958e+00   1.0765615e+00   9.7656595e-01   1.0765615e+00   9.7656595e-01   1.0765615e+00   9.7656595e-01   1.0765615e+00   9.7656595e-01   1.0765615e+00   9.7656595e-01
   1.2907940e+00   5.9567124e+00   1.0765385e+00   9.7653502e-01   1.0765385e+00   9.7653502e-01   1.0765385e+00   9.7653502e-01   1.0765385e+00   9.7653502e-01   1.0765385e+00   9.7653502e-01
   1.2897940e+00   5.9514332e+00   1.0765044e+00   9.7650464e-01   1.0765044e+00   9.7650464e-01   1.0765044e+00   9.7650464e-01   1.0765044e+00   9.7650464e-01   1.0765044e+00   9.7650464e-01
   1.2887940e+00   5.9461682e+00   1.0764709e+00   9.7647437e-01   1.0764709e+00   9.7647437e-01   1.0764709e+00   9.7647437e-01   1.0764709e+00   9.7647437e-01   1.0764709e+00   9.7647437e-01
   1.2877940e+00   5.9408910e+00   1.0764478e+00   9.7644318e-01   1.0764478e+00   9.7644318e-01   1.0764478e+00   9.7644318e-01   1.0764478e+00   9.7644318e-01   1.0764478e+00   9.7644318e-01
   1.2867940e+00   5.9356208e+00   1.0764134e+00   9.7641267e-01   1.0764134e+00   9.7641267e-01   1.0764134e+00   9.7641267e-01   1.0764134e+00   9.7641267e-01   1.0764134e+00   9.7641267e-01
   1.2857940e+00   5.9303397e+00   1.0763806e+00   9.7638180e-01   1.0763806e+00   9.7638180e-01   1.0763806e+00   9.7638180e-01   1.0763806e+00   9.7638180e-01   1.0763806e+00   9.7638180e-01
   1.2847940e+00   5.9250713e+00   1.0763500e+00   9.7635055e-01   1.0763500e+00   9.7635055e-01   1.0763500e+00   9.7635055e-01   1.0763500e+00   9.7635055e-01   1.0763500e+00   9.7635055e-01
   1.2837940e+00   5.9197998e+00   1.0763201e+00   9.7632020e-01   1.0763201e+00   9.7632020e-01   1.0763201e+00   9.7632020e-01   1.0763201e+00   9.7632020e-01   1.0763201e+00   9.7632020e-01
   1.2827940e+00   5.9145160e+00   1.0762882e+00   9.7628914e-01   1.0762882e+00   9.7628914e-01   1.0762882e+00   9.7628914e-01   1.0762882e+00   9.7628914e-01   1.0762882e+00   9.7628914e-01
   1.2817940e+00   5.9092159e+00   1.0762538e+00   9.7625788e-01   1.0762538e+00   9.7625788e-01   1.0762538e+00   9.7625788e-01   1.0762538e+00   9.7625788e-01   1.0762538e+00   9.7625788e-01
   1.2807940e+00   5.9039281e+00   1.0762298e+00   9.7622649e-01   1.0762298e+00   9.7622649e-01   1.0762298e+00   9.7622649e-01   1.0762298e+00   9.7622649e-01   1.0762298e+00   9.7622649e-01
   1.2797940e+00   5.8986518e+00   1.0761978e+00   9.7619529e-01   1.0761978e+00   9.7619529e-01   1.0761978e+00   9.7619529e-01   1.0761978e+00   9.7619529e-01   1.0761978e+00   9.7619529e-01
   1.2787940e+00   5.8933734e+00   1.0761633e+00   9.7616296e-01   1.0761633e+00   9.7616296e-01   1.0761633e+00   9.7616296e-01   1.0761633e+00   9.7616296e-01   1.0761633e+00   9.7616296e-01
   1.2777940e+00   5.8880942e+00   1.0761306e+00   9.7613176e-01   1.0761306e+00   9.7613176e-01   1.0761306e+00   9.7613176e-01   1.0761306e+00   9.7613176e-01   1.0761306e+00   9.7613176e-01
   1.2767940e+00   5.8828058e+00   1.0761000e+00   9.7610046e-01   1.0761000e+00   9.7610046e-01   1.0761000e+00   9.7610046e-01   1.0761000e+00   9.7610046e-01   1.0761000e+00   9.7610046e-01
   1.2757940e+00   5.8775155e+00   1.0760699e+00   9.7606814e-01   1.0760699e+00   9.7606814e-01   1.0760699e+00   9.7606814e-01   1.0760699e+00   9.7606814e-01   1.0760699e+00   9.7606814e-01
   1.2747940e+00   5.8722262e+00   1.0760380e+00   9.7603687e-01   1.0760380e+00   9.7603687e-01   1.0760380e+00   9.7603687e-01   1.0760380e+00   9.7603687e-01   1.0760380e+00   9.7603687e-01
   1.2737940e+00   5.8669577e+00   1.0760044e+00   9.7600466e-01   1.0760044e+00   9.7600466e-01   1.0760044e+00   9.7600466e-01   1.0760044e+00   9.7600466e-01   1.0760044e+00   9.7600466e-01
   1.2727940e+00   5.8616337e+00   1.0759709e+00   9.7597309e-01   1.0759709e+00   9.7597309e-01   1.0759709e+00   9.7597309e-01   1.0759709e+00   9.7597309e-01   1.0759709e+00   9.7597309e-01
   1.2717940e+00   5.8563559e+00   1.0759399e+00   9.7594094e-01   1.0759399e+00   9.7594094e-01   1.0759399e+00   9.7594094e-01   1.0759399e+00   9.7594094e-01   1.0759399e+00   9.7594094e-01
   1.2707940e+00   5.8510776e+00   1.0759100e+00   9.7590872e-01   1.0759100e+00   9.7590872e-01   1.0759100e+00   9.7590872e-01   1.0759100e+00   9.7590872e-01   1.0759100e+00   9.7590872e-01
   1.2697940e+00   5.8458021e+00   1.0758791e+00   9.7587645e-01   1.0758791e+00   9.7587645e-01   1.0758791e+00   9.7587645e-01   1.0758791e+00   9.7587645e-01   1.0758791e+00   9.7587645e-01
   1.2687940e+00   5.8404750e+00   1.0758458e+00   9.7584393e-01   1.0758458e+00   9.7584393e-01   1.0758458e+00   9.7584393e-01   1.0758458e+00   9.7584393e-01   1.0758458e+00   9.7584393e-01
   1.2677940e+00   5.8352020e+00   1.0758115e+00   9.7581176e-01   1.0758115e+00   9.7581176e-01   1.0758115e+00   9.7581176e-01   1.0758115e+00   9.7581176e-01   1.0758115e+00   9.7581176e-01
   1.2667940e+00   5.8299199e+00   1.0757769e+00   9.7577954e-01   1.0757769e+00   9.7577954e-01   1.0757769e+00   9.7577954e-01   1.0757769e+00   9.7577954e-01   1.0757769e+00   9.7577954e-01
   1.2657940e+00   5.8246065e+00   1.0757425e+00   9.7574602e-01   1.0757425e+00   9.7574602e-01   1.0757425e+00   9.7574602e-01   1.0757425e+00   9.7574602e-01   1.0757425e+00   9.7574602e-01
   1.2647940e+00   5.8193244e+00   1.0757104e+00   9.7571381e-01   1.0757104e+00   9.7571381e-01   1.0757104e+00   9.7571381e-01   1.0757104e+00   9.7571381e-01   1.0757104e+00   9.7571381e-01
   1.2637940e+00   5.8140356e+00   1.0756801e+00   9.7568038e-01   1.0756801e+00   9.7568038e-01   1.0756801e+00   9.7568038e-01   1.0756801e+00   9.7568038e-01   1.0756801e+00   9.7568038e-01
   1.2627940e+00   5.8087346e+00   1.0756500e+00   9.7564804e-01   1.0756500e+00   9.7564804e-01   1.0756500e+00   9.7564804e-01   1.0756500e+00   9.7564804e-01   1.0756500e+00   9.7564804e-01
   1.2617940e+00   5.8034431e+00   1.0756185e+00   9.7561478e-01   1.0756185e+00   9.7561478e-01   1.0756185e+00   9.7561478e-01   1.0756185e+00   9.7561478e-01   1.0756185e+00   9.7561478e-01
   1.2607940e+00   5.7981316e+00   1.0755847e+00   9.7558127e-01   1.0755847e+00   9.7558127e-01   1.0755847e+00   9.7558127e-01   1.0755847e+00   9.7558127e-01   1.0755847e+00   9.7558127e-01
   1.2597940e+00   5.7928585e+00   1.0755494e+00   9.7554906e-01   1.0755494e+00   9.7554906e-01   1.0755494e+00   9.7554906e-01   1.0755494e+00   9.7554906e-01   1.0755494e+00   9.7554906e-01
   1.2587940e+00   5.7875270e+00   1.0755161e+00   9.7551568e-01   1.0755161e+00   9.7551568e-01   1.0755161e+00   9.7551568e-01   1.0755161e+00   9.7551568e-01   1.0755161e+00   9.7551568e-01
   1.2577940e+00   5.7822155e+00   1.0754823e+00   9.7548214e-01   1.0754823e+00   9.7548214e-01   1.0754823e+00   9.7548214e-01   1.0754823e+00   9.7548214e-01   1.0754823e+00   9.7548214e-01
   1.2567940e+00   5.7769332e+00   1.0754476e+00   9.7544866e-01   1.0754476e+00   9.7544866e-01   1.0754476e+00   9.7544866e-01   1.0754476e+00   9.7544866e-01   1.0754476e+00   9.7544866e-01
   1.2557940e+00   5.7716222e+00   1.0754141e+00   9.7541439e-01   1.0754141e+00   9.7541439e-01   1.0754141e+00   9.7541439e-01   1.0754141e+00   9.7541439e-01   1.0754141e+00   9.7541439e-01
   1.2547940e+00   5.7663309e+00   1.0753802e+00   9.7538116e-01   1.0753802e+00   9.7538116e-01   1.0753802e+00   9.7538116e-01   1.0753802e+00   9.7538116e-01   1.0753802e+00   9.7538116e-01
   1.2537940e+00   5.7610371e+00   1.0753457e+00   9.7534745e-01   1.0753457e+00   9.7534745e-01   1.0753457e+00   9.7534745e-01   1.0753457e+00   9.7534745e-01   1.0753457e+00   9.7534745e-01
   1.2527940e+00   5.7557257e+00   1.0753123e+00   9.7531333e-01   1.0753123e+00   9.7531333e-01   1.0753123e+00   9.7531333e-01   1.0753123e+00   9.7531333e-01   1.0753123e+00   9.7531333e-01
   1.2517940e+00   5.7504053e+00   1.0752776e+00   9.7527968e-01   1.0752776e+00   9.7527968e-01   1.0752776e+00   9.7527968e-01   1.0752776e+00   9.7527968e-01   1.0752776e+00   9.7527968e-01
   1.2507940e+00   5.7450969e+00   1.0752434e+00   9.7524552e-01   1.0752434e+00   9.7524552e-01   1.0752434e+00   9.7524552e-01   1.0752434e+00   9.7524552e-01   1.0752434e+00   9.7524552e-01
   1.2497940e+00   5.7398051e+00   1.0752103e+00   9.7521117e-01   1.0752103e+00   9.7521117e-01   1.0752103e+00   9.7521117e-01   1.0752103e+00   9.7521117e-01   1.0752103e+00   9.7521117e-01
   1.2487940e+00   5.7345112e+00   1.0751757e+00   9.7517674e-01   1.0751757e+00   9.7517674e-01   1.0751757e+00   9.7517674e-01   1.0751757e+00   9.7517674e-01   1.0751757e+00   9.7517674e-01
   1.2477940e+00   5.7291988e+00   1.0751429e+00   9.7514261e-01   1.0751429e+00   9.7514261e-01   1.0751429e+00   9.7514261e-01   1.0751429e+00   9.7514261e-01   1.0751429e+00   9.7514261e-01
   1.2467940e+00   5.7238749e+00   1.0751076e+00   9.7510781e-01   1.0751076e+00   9.7510781e-01   1.0751076e+00   9.7510781e-01   1.0751076e+00   9.7510781e-01   1.0751076e+00   9.7510781e-01
   1.2457940e+00   5.7185734e+00   1.0750749e+00   9.7507339e-01   1.0750749e+00   9.7507339e-01   1.0750749e+00   9.7507339e-01   1.0750749e+00   9.7507339e-01   1.0750749e+00   9.7507339e-01
   1.2447940e+00   5.7132681e+00   1.0750402e+00   9.7503905e-01   1.0750402e+00   9.7503905e-01   1.0750402e+00   9.7503905e-01   1.0750402e+00   9.7503905e-01   1.0750402e+00   9.7503905e-01
   1.2437940e+00   5.7079477e+00   1.0750069e+00   9.7500421e-01   1.0750069e+00   9.7500421e-01   1.0750069e+00   9.7500421e-01   1.0750069e+00   9.7500421e-01   1.0750069e+00   9.7500421e-01
   1.2427940e+00   5.7026363e+00   1.0749699e+00   9.7496911e-01   1.0749699e+00   9.7496911e-01   1.0749699e+00   9.7496911e-01   1.0749699e+00   9.7496911e-01   1.0749699e+00   9.7496911e-01
   1.2417940e+00   5.6973327e+00   1.0749384e+00   9.7493458e-01   1.0749384e+00   9.7493458e-01   1.0749384e+00   9.7493458e-01   1.0749384e+00   9.7493458e-01   1.0749384e+00   9.7493458e-01
   1.2407940e+00   5.6920214e+00   1.0749001e+00   9.7489935e-01   1.0749001e+00   9.7489935e-01   1.0749001e+00   9.7489935e-01   1.0749001e+00   9.7489935e-01   1.0749001e+00   9.7489935e-01
   1.2397940e+00   5.6866935e+00   1.0748603e+00   9.7486384e-01   1.0748603e+00   9.7486384e-01   1.0748603e+00   9.7486384e-01   1.0748603e+00   9.7486384e-01   1.0748603e+00   9.7486384e-01
   1.2387940e+00   5.6813652e+00   1.0748300e+00   9.7482884e-01   1.0748300e+00   9.7482884e-01   1.0748300e+00   9.7482884e-01   1.0748300e+00   9.7482884e-01   1.0748300e+00   9.7482884e-01
   1.2377940e+00   5.6760524e+00   1.0747912e+00   9.7479297e-01   1.0747912e+00   9.7479297e-01   1.0747912e+00   9.7479297e-01   1.0747912e+00   9.7479297e-01   1.0747912e+00   9.7479297e-01
   1.2367940e+00   5.6707486e+00   1.0747569e+00   9.7475827e-01   1.0747569e+00   9.7475827e-01   1.0747569e+00   9.7475827e-01   1.0747569e+00   9.7475827e-01   1.0747569e+00   9.7475827e-01
   1.2357940e+00   5.6654009e+00   1.0747236e+00   9.7472208e-01   1.0747236e+00   9.7472208e-01   1.0747236e+00   9.7472208e-01   1.0747236e+00   9.7472208e-01   1.0747236e+00   9.7472208e-01
   1.2347940e+00   5.6601097e+00   1.0746891e+00   9.7468633e-01   1.0746891e+00   9.7468633e-01   1.0746891e+00   9.7468633e-01   1.0746891e+00   9.7468633e-01   1.0746891e+00   9.7468633e-01
   1.2337940e+00   5.6547839e+00   1.0746501e+00   9.7465037e-01   1.0746501e+00   9.7465037e-01   1.0746501e+00   9.7465037e-01   1.0746501e+00   9.7465037e-01   1.0746501e+00   9.7465037e-01
   1.2327940e+00   5.6494606e+00   1.0746108e+00   9.7461453e-01   1.0746108e+00   9.7461453e-01   1.0746108e+00   9.7461453e-01   1.0746108e+00   9.7461453e-01   1.0746108e+00   9.7461453e-01
   1.2317940e+00   5.6441285e+00   1.0745757e+00   9.7457851e-01   1.0745757e+00   9.7457851e-01   1.0745757e+00   9.7457851e-01   1.0745757e+00   9.7457851e-01   1.0745757e+00   9.7457851e-01
   1.2307940e+00   5.6388224e+00   1.0745430e+00   9.7454278e-01   1.0745430e+00   9.7454278e-01   1.0745430e+00   9.7454278e-01   1.0745430e+00   9.7454278e-01   1.0745430e+00   9.7454278e-01
   1.2297940e+00   5.6334827e+00   1.0745085e+00   9.7450585e-01   1.0745085e+00   9.7450585e-01   1.0745085e+00   9.7450585e-01   1.0745085e+00   9.7450585e-01   1.0745085e+00   9.7450585e-01
   1.2287940e+00   5.6281762e+00   1.0744701e+00   9.7446990e-01   1.0744701e+00   9.7446990e-01   1.0744701e+00   9.7446990e-01   1.0744701e+00   9.7446990e-01   1.0744701e+00   9.7446990e-01
   1.2277940e+00   5.6228323e+00   1.0744304e+00   9.7443378e-01   1.0744304e+00   9.7443378e-01   1.0744304e+00   9.7443378e-01   1.0744304e+00   9.7443378e-01   1.0744304e+00   9.7443378e-01
   1.2267940e+00   5.6174958e+00   1.0743946e+00   9.7439683e-01   1.0743946e+00   9.7439683e-01   1.0743946e+00   9.7439683e-01   1.0743946e+00   9.7439683e-01   1.0743946e+00   9.7439683e-01
   1.2257940e+00   5.6121821e+00   1.0743617e+00   9.7435992e-01   1.0743617e+00   9.7435992e-01   1.0743617e+00   9.7435992e-01   1.0743617e+00   9.7435992e-01   1.0743617e+00   9.7435992e-01
   1.2247940e+00   5.6068480e+00   1.0743277e+00   9.7432288e-01   1.0743277e+00   9.7432288e-01   1.0743277e+00   9.7432288e-01   1.0743277e+00   9.7432288e-01   1.0743277e+00   9.7432288e-01
   1.2237940e+00   5.6015184e+00   1.0742822e+00   9.7428593e-01   1.0742822e+00   9.7428593e-01   1.0742822e+00   9.7428593e-01   1.0742822e+00   9.7428593e-01   1.0742822e+00   9.7428593e-01
   1.2227940e+00   5.5961849e+00   1.0742482e+00   9.7424895e-01   1.0742482e+00   9.7424895e-01   1.0742482e+00   9.7424895e-01   1.0742482e+00   9.7424895e-01   1.0742482e+00   9.7424895e-01
   1.2217940e+00   5.5908622e+00   1.0742153e+00   9.7421209e-01   1.0742153e+00   9.7421209e-01   1.0742153e+00   9.7421209e-01   1.0742153e+00   9.7421209e-01   1.0742153e+00   9.7421209e-01
   1.2207940e+00   5.5855370e+00   1.0741706e+00   9.7417510e-01   1.0741706e+00   9.7417510e-01   1.0741706e+00   9.7417510e-01   1.0741706e+00   9.7417510e-01   1.0741706e+00   9.7417510e-01
   1.2197940e+00   5.5801854e+00   1.0741350e+00   9.7413747e-01   1.0741350e+00   9.7413747e-01   1.0741350e+00   9.7413747e-01   1.0741350e+00   9.7413747e-01   1.0741350e+00   9.7413747e-01
   1.2187940e+00   5.5748395e+00   1.0741017e+00   9.7409991e-01   1.0741017e+00   9.7409991e-01   1.0741017e+00   9.7409991e-01   1.0741017e+00   9.7409991e-01   1.0741017e+00   9.7409991e-01
   1.2177940e+00   5.5695083e+00   1.0740599e+00   9.7406195e-01   1.0740599e+00   9.7406195e-01   1.0740599e+00   9.7406195e-01   1.0740599e+00   9.7406195e-01   1.0740599e+00   9.7406195e-01
   1.2167940e+00   5.5641788e+00   1.0740222e+00   9.7402499e-01   1.0740222e+00   9.7402499e-01   1.0740222e+00   9.7402499e-01   1.0740222e+00   9.7402499e-01   1.0740222e+00   9.7402499e-01
   1.2157940e+00   5.5588454e+00   1.0739888e+00   9.7398698e-01   1.0739888e+00   9.7398698e-01   1.0739888e+00   9.7398698e-01   1.0739888e+00   9.7398698e-01   1.0739888e+00   9.7398698e-01
   1.2147940e+00   5.5534878e+00   1.0739500e+00   9.7394884e-01   1.0739500e+00   9.7394884e-01   1.0739500e+00   9.7394884e-01   1.0739500e+00   9.7394884e-01   1.0739500e+00   9.7394884e-01
   1.2137940e+00   5.5481507e+00   1.0739096e+00   9.7391079e-01   1.0739096e+00   9.7391079e-01   1.0739096e+00   9.7391079e-01   1.0739096e+00   9.7391079e-01   1.0739096e+00   9.7391079e-01
   1.2127940e+00   5.5428160e+00   1.0738762e+00   9.7387285e-01   1.0738762e+00   9.7387285e-01   1.0738762e+00   9.7387285e-01   1.0738762e+00   9.7387285e-01   1.0738762e+00   9.7387285e-01
   1.2117940e+00   5.5374928e+00   1.0738310e+00   9.7383404e-01   1.0738310e+00   9.7383404e-01   1.0738310e+00   9.7383404e-01   1.0738310e+00   9.7383404e-01   1.0738310e+00   9.7383404e-01
   1.2107940e+00   5.5321481e+00   1.0737969e+00   9.7379583e-01   1.0737969e+00   9.7379583e-01   1.0737969e+00   9.7379583e-01   1.0737969e+00   9.7379583e-01   1.0737969e+00   9.7379583e-01
   1.2097940e+00   5.5268021e+00   1.0737601e+00   9.7375778e-01   1.0737601e+00   9.7375778e-01   1.0737601e+00   9.7375778e-01   1.0737601e+00   9.7375778e-01   1.0737601e+00   9.7375778e-01
   1.2087940e+00   5.5214411e+00   1.0737175e+00   9.7371859e-01   1.0737175e+00   9.7371859e-01   1.0737175e+00   9.7371859e-01   1.0737175e+00   9.7371859e-01   1.0737175e+00   9.7371859e-01
   1.2077940e+00   5.5160981e+00   1.0736801e+00   9.7367941e-01   1.0736801e+00   9.7367941e-01   1.0736801e+00   9.7367941e-01   1.0736801e+00   9.7367941e-01   1.0736801e+00   9.7367941e-01
   1.2067940e+00   5.5107417e+00   1.0736387e+00   9.7364036e-01   1.0736387e+00   9.7364036e-01   1.0736387e+00   9.7364036e-01   1.0736387e+00   9.7364036e-01   1.0736387e+00   9.7364036e-01
   1.2057940e+00   5.5053926e+00   1.0736054e+00   9.7360169e-01   1.0736054e+00   9.7360169e-01   1.0736054e+00   9.7360169e-01   1.0736054e+00   9.7360169e-01   1.0736054e+00   9.7360169e-01
   1.2047940e+00   5.5000457e+00   1.0735606e+00   9.7356225e-01   1.0735606e+00   9.7356225e-01   1.0735606e+00   9.7356225e-01   1.0735606e+00   9.7356225e-01   1.0735606e+00   9.7356225e-01
   1.2037940e+00   5.4946918e+00   1.0735264e+00   9.7352296e-01   1.0735264e+00   9.7352296e-01   1.0735264e+00   9.7352296e-01   1.0735264e+00   9.7352296e-01   1.0735264e+00   9.7352296e-01
   1.2027940e+00   5.4893435e+00   1.0734812e+00   9.7348398e-01   1.0734812e+00   9.7348398e-01   1.0734812e+00   9.7348398e-01   1.0734812e+00   9.7348398e-01   1.0734812e+00   9.7348398e-01
   1.2017940e+00   5.4839915e+00   1.0734474e+00   9.7344450e-01   1.0734474e+00   9.7344450e-01   1.0734474e+00   9.7344450e-01   1.0734474e+00   9.7344450e-01   1.0734474e+00   9.7344450e-01
   1.2007940e+00   5.4786425e+00   1.0734019e+00   9.7340471e-01   1.0734019e+00   9.7340471e-01   1.0734019e+00   9.7340471e-01   1.0734019e+00   9.7340471e-01   1.0734019e+00   9.7340471e-01
   1.1997940e+00   5.4732913e+00   1.0733683e+00   9.7336455e-01   1.0733683e+00   9.7336455e-01   1.0733683e+00   9.7336455e-01   1.0733683e+00   9.7336455e-01   1.0733683e+00   9.7336455e-01
   1.1987940e+00   5.4679453e+00   1.0733229e+00   9.7332486e-01   1.0733229e+00   9.7332486e-01   1.0733229e+00   9.7332486e-01   1.0733229e+00   9.7332486e-01   1.0733229e+00   9.7332486e-01
   1.1977940e+00   5.4625922e+00   1.0732890e+00   9.7328524e-01   1.0732890e+00   9.7328524e-01   1.0732890e+00   9.7328524e-01   1.0732890e+00   9.7328524e-01   1.0732890e+00   9.7328524e-01
   1.1967940e+00   5.4572177e+00   1.0732445e+00   9.7324453e-01   1.0732445e+00   9.7324453e-01   1.0732445e+00   9.7324453e-01   1.0732445e+00   9.7324453e-01   1.0732445e+00   9.7324453e-01
   1.1957940e+00   5.4518411e+00   1.0732004e+00   9.7320384e-01   1.0732004e+00   9.7320384e-01   1.0732004e+00   9.7320384e-01   1.0732004e+00   9.7320384e-01   1.0732004e+00   9.7320384e-01
   1.1947940e+00   5.4464827e+00   1.0731660e+00   9.7316356e-01   1.0731660e+00   9.7316356e-01   1.0731660e+00   9.7316356e-01   1.0731660e+00   9.7316356e-01   1.0731660e+00   9.7316356e-01
   1.1937940e+00   5.4411372e+00   1.0731209e+00   9.7312352e-01   1.0731209e+00   9.7312352e-01   1.0731209e+00   9.7312352e-01   1.0731209e+00   9.7312352e-01   1.0731209e+00   9.7312352e-01
   1.1927940e+00   5.4357910e+00   1.0730870e+00   9.7308310e-01   1.0730870e+00   9.7308310e-01   1.0730870e+00   9.7308310e-01   1.0730870e+00   9.7308310e-01   1.0730870e+00   9.7308310e-01
   1.1917940e+00   5.4304258e+00   1.0730417e+00   9.7304223e-01   1.0730417e+00   9.7304223e-01   1.0730417e+00   9.7304223e-01   1.0730417e+00   9.7304223e-01   1.0730417e+00   9.7304223e-01
   1.1907940e+00   5.4250478e+00   1.0729999e+00   9.7300091e-01   1.0729999e+00   9.7300091e-01   1.0729999e+00   9.7300091e-01   1.0729999e+00   9.7300091e-01   1.0729999e+00   9.7300091e-01
   1.1897940e+00   5.4196792e+00   1.0729630e+00   9.7295973e-01   1.0729630e+00   9.7295973e-01   1.0729630e+00   9.7295973e-01   1.0729630e+00   9.7295973e-01   1.0729630e+00   9.7295973e-01
   1.1887940e+00   5.4143255e+00   1.0729175e+00   9.7291863e-01   1.0729175e+00   9.7291863e-01   1.0729175e+00   9.7291863e-01   1.0729175e+00   9.7291863e-01   1.0729175e+00   9.7291863e-01
   1.1877940e+00   5.4089612e+00   1.0728727e+00   9.7287735e-01   1.0728727e+00   9.7287735e-01   1.0728727e+00   9.7287735e-01   1.0728727e+00   9.7287735e-01   1.0728727e+00   9.7287735e-01
   1.1867940e+00   5.4035662e+00   1.0728387e+00   9.7283578e-01   1.0728387e+00   9.7283578e-01   1.0728387e+00   9.7283578e-01   1.0728387e+00   9.7283578e-01   1.0728387e+00   9.7283578e-01
   1.1857940e+00   5.3982274e+00   1.0727941e+00   9.7279440e-01   1.0727941e+00   9.7279440e-01   1.0727941e+00   9.7279440e-01   1.0727941e+00   9.7279440e-01   1.0727941e+00   9.7279440e-01
   1.1847940e+00   5.3928182e+00   1.0727502e+00   9.7275232e-01   1.0727502e+00   9.7275232e-01   1.0727502e+00   9.7275232e-01   1.0727502e+00   9.7275232e-01   1.0727502e+00   9.7275232e-01
   1.1837940e+00   5.3874681e+00   1.0727100e+00   9.7271026e-01   1.0727100e+00   9.7271026e-01   1.0727100e+00   9.7271026e-01   1.0727100e+00   9.7271026e-01   1.0727100e+00   9.7271026e-01
   1.1827940e+00   5.3821080e+00   1.0726704e+00   9.7266818e-01   1.0726704e+00   9.7266818e-01   1.0726704e+00   9.7266818e-01   1.0726704e+00   9.7266818e-01   1.0726704e+00   9.7266818e-01
   1.1817940e+00   5.3767029e+00   1.0726253e+00   9.7262623e-01   1.0726253e+00   9.7262623e-01   1.0726253e+00   9.7262623e-01   1.0726253e+00   9.7262623e-01   1.0726253e+00   9.7262623e-01
   1.1807940e+00   5.3713506e+00   1.0725808e+00   9.7258358e-01   1.0725808e+00   9.7258358e-01   1.0725808e+00   9.7258358e-01   1.0725808e+00   9.7258358e-01   1.0725808e+00   9.7258358e-01
   1.1797940e+00   5.3659479e+00   1.0725400e+00   9.7254167e-01   1.0725400e+00   9.7254167e-01   1.0725400e+00   9.7254167e-01   1.0725400e+00   9.7254167e-01   1.0725400e+00   9.7254167e-01
   1.1787940e+00   5.3605934e+00   1.0725017e+00   9.7249904e-01   1.0725017e+00   9.7249904e-01   1.0725017e+00   9.7249904e-01   1.0725017e+00   9.7249904e-01   1.0725017e+00   9.7249904e-01
   1.1777940e+00   5.3551859e+00   1.0724564e+00   9.7245603e-01   1.0724564e+00   9.7245603e-01   1.0724564e+00   9.7245603e-01   1.0724564e+00   9.7245603e-01   1.0724564e+00   9.7245603e-01
   1.1767940e+00   5.3498356e+00   1.0724117e+00   9.7241347e-01   1.0724117e+00   9.7241347e-01   1.0724117e+00   9.7241347e-01   1.0724117e+00   9.7241347e-01   1.0724117e+00   9.7241347e-01
   1.1757940e+00   5.3444344e+00   1.0723663e+00   9.7236983e-01   1.0723663e+00   9.7236983e-01   1.0723663e+00   9.7236983e-01   1.0723663e+00   9.7236983e-01   1.0723663e+00   9.7236983e-01
   1.1747940e+00   5.3390337e+00   1.0723299e+00   9.7232652e-01   1.0723299e+00   9.7232652e-01   1.0723299e+00   9.7232652e-01   1.0723299e+00   9.7232652e-01   1.0723299e+00   9.7232652e-01
   1.1737940e+00   5.3336818e+00   1.0722879e+00   9.7228401e-01   1.0722879e+00   9.7228401e-01   1.0722879e+00   9.7228401e-01   1.0722879e+00   9.7228401e-01   1.0722879e+00   9.7228401e-01
   1.1727940e+00   5.3282716e+00   1.0722430e+00   9.7223995e-01   1.0722430e+00   9.7223995e-01   1.0722430e+00   9.7223995e-01   1.0722430e+00   9.7223995e-01   1.0722430e+00   9.7223995e-01
   1.1717940e+00   5.3228833e+00   1.0721975e+00   9.7219608e-01   1.0721975e+00   9.7219608e-01   1.0721975e+00   9.7219608e-01   1.0721975e+00   9.7219608e-01   1.0721975e+00   9.7219608e-01
   1.1707940e+00   5.3175166e+00   1.0721530e+00   9.7215245e-01   1.0721530e+00   9.7215245e-01   1.0721530e+00   9.7215245e-01   1.0721530e+00   9.7215245e-01   1.0721530e+00   9.7215245e-01
   1.1697940e+00   5.3121128e+00   1.0721081e+00   9.7210838e-01   1.0721081e+00   9.7210838e-01   1.0721081e+00   9.7210838e-01   1.0721081e+00   9.7210838e-01   1.0721081e+00   9.7210838e-01
   1.1687940e+00   5.3066999e+00   1.0720630e+00   9.7206436e-01   1.0720630e+00   9.7206436e-01   1.0720630e+00   9.7206436e-01   1.0720630e+00   9.7206436e-01   1.0720630e+00   9.7206436e-01
   1.1677940e+00   5.3013123e+00   1.0720177e+00   9.7202048e-01   1.0720177e+00   9.7202048e-01   1.0720177e+00   9.7202048e-01   1.0720177e+00   9.7202048e-01   1.0720177e+00   9.7202048e-01
   1.1667940e+00   5.2959521e+00   1.0719729e+00   9.7197587e-01   1.0719729e+00   9.7197587e-01   1.0719729e+00   9.7197587e-01   1.0719729e+00   9.7197587e-01   1.0719729e+00   9.7197587e-01
   1.1657940e+00   5.2905388e+00   1.0719282e+00   9.7193190e-01   1.0719282e+00   9.7193190e-01   1.0719282e+00   9.7193190e-01   1.0719282e+00   9.7193190e-01   1.0719282e+00   9.7193190e-01
   1.1647940e+00   5.2851395e+00   1.0718829e+00   9.7188685e-01   1.0718829e+00   9.7188685e-01   1.0718829e+00   9.7188685e-01   1.0718829e+00   9.7188685e-01   1.0718829e+00   9.7188685e-01
   1.1637940e+00   5.2797264e+00   1.0718382e+00   9.7184183e-01   1.0718382e+00   9.7184183e-01   1.0718382e+00   9.7184183e-01   1.0718382e+00   9.7184183e-01   1.0718382e+00   9.7184183e-01
   1.1627940e+00   5.2743186e+00   1.0717929e+00   9.7179682e-01   1.0717929e+00   9.7179682e-01   1.0717929e+00   9.7179682e-01   1.0717929e+00   9.7179682e-01   1.0717929e+00   9.7179682e-01
   1.1617940e+00   5.2689266e+00   1.0717483e+00   9.7175195e-01   1.0717483e+00   9.7175195e-01   1.0717483e+00   9.7175195e-01   1.0717483e+00   9.7175195e-01   1.0717483e+00   9.7175195e-01
   1.1607940e+00   5.2635413e+00   1.0717031e+00   9.7170650e-01   1.0717031e+00   9.7170650e-01   1.0717031e+00   9.7170650e-01   1.0717031e+00   9.7170650e-01   1.0717031e+00   9.7170650e-01
   1.1597940e+00   5.2581619e+00   1.0716588e+00   9.7166130e-01   1.0716588e+00   9.7166130e-01   1.0716588e+00   9.7166130e-01   1.0716588e+00   9.7166130e-01   1.0716588e+00   9.7166130e-01
   1.1587940e+00   5.2527326e+00   1.0716139e+00   9.7161503e-01   1.0716139e+00   9.7161503e-01   1.0716139e+00   9.7161503e-01   1.0716139e+00   9.7161503e-01   1.0716139e+00   9.7161503e-01
   1.1577940e+00   5.2473426e+00   1.0715692e+00   9.7157021e-01   1.0715692e+00   9.7157021e-01   1.0715692e+00   9.7157021e-01   1.0715692e+00   9.7157021e-01   1.0715692e+00   9.7157021e-01
   1.1567940e+00   5.2419156e+00   1.0715239e+00   9.7152352e-01   1.0715239e+00   9.7152352e-01   1.0715239e+00   9.7152352e-01   1.0715239e+00   9.7152352e-01   1.0715239e+00   9.7152352e-01
   1.1557940e+00   5.2364866e+00   1.0714787e+00   9.7147776e-01   1.0714787e+00   9.7147776e-01   1.0714787e+00   9.7147776e-01   1.0714787e+00   9.7147776e-01   1.0714787e+00   9.7147776e-01
   1.1547940e+00   5.2311013e+00   1.0714346e+00   9.7143147e-01   1.0714346e+00   9.7143147e-01   1.0714346e+00   9.7143147e-01   1.0714346e+00   9.7143147e-01   1.0714346e+00   9.7143147e-01
   1.1537940e+00   5.2256645e+00   1.0713887e+00   9.7138487e-01   1.0713887e+00   9.7138487e-01   1.0713887e+00   9.7138487e-01   1.0713887e+00   9.7138487e-01   1.0713887e+00   9.7138487e-01
   1.1527940e+00   5.2202588e+00   1.0713400e+00   9.7133820e-01   1.0713400e+00   9.7133820e-01   1.0713400e+00   9.7133820e-01   1.0713400e+00   9.7133820e-01   1.0713400e+00   9.7133820e-01
   1.1517940e+00   5.2148484e+00   1.0712882e+00   9.7129165e-01   1.0712882e+00   9.7129165e-01   1.0712882e+00   9.7129165e-01   1.0712882e+00   9.7129165e-01   1.0712882e+00   9.7129165e-01
   1.1507940e+00   5.2094485e+00   1.0712435e+00   9.7124485e-01   1.0712435e+00   9.7124485e-01   1.0712435e+00   9.7124485e-01   1.0712435e+00   9.7124485e-01   1.0712435e+00   9.7124485e-01
   1.1497940e+00   5.2040391e+00   1.0711986e+00   9.7119765e-01   1.0711986e+00   9.7119765e-01   1.0711986e+00   9.7119765e-01   1.0711986e+00   9.7119765e-01   1.0711986e+00   9.7119765e-01
   1.1487940e+00   5.1986132e+00   1.0711540e+00   9.7115070e-01   1.0711540e+00   9.7115070e-01   1.0711540e+00   9.7115070e-01   1.0711540e+00   9.7115070e-01   1.0711540e+00   9.7115070e-01
   1.1477940e+00   5.1931720e+00   1.0711000e+00   9.7110322e-01   1.0711000e+00   9.7110322e-01   1.0711000e+00   9.7110322e-01   1.0711000e+00   9.7110322e-01   1.0711000e+00   9.7110322e-01
   1.1467940e+00   5.1877641e+00   1.0710530e+00   9.7105577e-01   1.0710530e+00   9.7105577e-01   1.0710530e+00   9.7105577e-01   1.0710530e+00   9.7105577e-01   1.0710530e+00   9.7105577e-01
   1.1457940e+00   5.1823552e+00   1.0710080e+00   9.7100829e-01   1.0710080e+00   9.7100829e-01   1.0710080e+00   9.7100829e-01   1.0710080e+00   9.7100829e-01   1.0710080e+00   9.7100829e-01
   1.1447940e+00   5.1768999e+00   1.0709630e+00   9.7095995e-01   1.0709630e+00   9.7095995e-01   1.0709630e+00   9.7095995e-01   1.0709630e+00   9.7095995e-01   1.0709630e+00   9.7095995e-01
   1.1437940e+00   5.1714904e+00   1.0709100e+00   9.7091172e-01   1.0709100e+00   9.7091172e-01   1.0709100e+00   9.7091172e-01   1.0709100e+00   9.7091172e-01   1.0709100e+00   9.7091172e-01
   1.1427940e+00   5.1660664e+00   1.0708624e+00   9.7086305e-01   1.0708624e+00   9.7086305e-01   1.0708624e+00   9.7086305e-01   1.0708624e+00   9.7086305e-01   1.0708624e+00   9.7086305e-01
   1.1417940e+00   5.1606220e+00   1.0708169e+00   9.7081524e-01   1.0708169e+00   9.7081524e-01   1.0708169e+00   9.7081524e-01   1.0708169e+00   9.7081524e-01   1.0708169e+00   9.7081524e-01
   1.1407940e+00   5.1552153e+00   1.0707616e+00   9.7076674e-01   1.0707616e+00   9.7076674e-01   1.0707616e+00   9.7076674e-01   1.0707616e+00   9.7076674e-01   1.0707616e+00   9.7076674e-01
   1.1397940e+00   5.1497501e+00   1.0707163e+00   9.7071770e-01   1.0707163e+00   9.7071770e-01   1.0707163e+00   9.7071770e-01   1.0707163e+00   9.7071770e-01   1.0707163e+00   9.7071770e-01
   1.1387940e+00   5.1443417e+00   1.0706713e+00   9.7066907e-01   1.0706713e+00   9.7066907e-01   1.0706713e+00   9.7066907e-01   1.0706713e+00   9.7066907e-01   1.0706713e+00   9.7066907e-01
   1.1377940e+00   5.1388821e+00   1.0706150e+00   9.7061922e-01   1.0706150e+00   9.7061922e-01   1.0706150e+00   9.7061922e-01   1.0706150e+00   9.7061922e-01   1.0706150e+00   9.7061922e-01
   1.1367940e+00   5.1334775e+00   1.0705708e+00   9.7057077e-01   1.0705708e+00   9.7057077e-01   1.0705708e+00   9.7057077e-01   1.0705708e+00   9.7057077e-01   1.0705708e+00   9.7057077e-01
   1.1357940e+00   5.1280109e+00   1.0705200e+00   9.7052073e-01   1.0705200e+00   9.7052073e-01   1.0705200e+00   9.7052073e-01   1.0705200e+00   9.7052073e-01   1.0705200e+00   9.7052073e-01
   1.1347940e+00   5.1225516e+00   1.0704697e+00   9.7047076e-01   1.0704697e+00   9.7047076e-01   1.0704697e+00   9.7047076e-01   1.0704697e+00   9.7047076e-01   1.0704697e+00   9.7047076e-01
   1.1337940e+00   5.1171480e+00   1.0704246e+00   9.7042122e-01   1.0704246e+00   9.7042122e-01   1.0704246e+00   9.7042122e-01   1.0704246e+00   9.7042122e-01   1.0704246e+00   9.7042122e-01
   1.1327940e+00   5.1116831e+00   1.0703691e+00   9.7037122e-01   1.0703691e+00   9.7037122e-01   1.0703691e+00   9.7037122e-01   1.0703691e+00   9.7037122e-01   1.0703691e+00   9.7037122e-01
   1.1317940e+00   5.1062142e+00   1.0703235e+00   9.7032011e-01   1.0703235e+00   9.7032011e-01   1.0703235e+00   9.7032011e-01   1.0703235e+00   9.7032011e-01   1.0703235e+00   9.7032011e-01
   1.1307940e+00   5.1008164e+00   1.0702685e+00   9.7027070e-01   1.0702685e+00   9.7027070e-01   1.0702685e+00   9.7027070e-01   1.0702685e+00   9.7027070e-01   1.0702685e+00   9.7027070e-01
   1.1297940e+00   5.0953544e+00   1.0702229e+00   9.7021970e-01   1.0702229e+00   9.7021970e-01   1.0702229e+00   9.7021970e-01   1.0702229e+00   9.7021970e-01   1.0702229e+00   9.7021970e-01
   1.1287940e+00   5.0898901e+00   1.0701675e+00   9.7016867e-01   1.0701675e+00   9.7016867e-01   1.0701675e+00   9.7016867e-01   1.0701675e+00   9.7016867e-01   1.0701675e+00   9.7016867e-01
   1.1277940e+00   5.0844242e+00   1.0701223e+00   9.7011767e-01   1.0701223e+00   9.7011767e-01   1.0701223e+00   9.7011767e-01   1.0701223e+00   9.7011767e-01   1.0701223e+00   9.7011767e-01
   1.1267940e+00   5.0790219e+00   1.0700669e+00   9.7006727e-01   1.0700669e+00   9.7006727e-01   1.0700669e+00   9.7006727e-01   1.0700669e+00   9.7006727e-01   1.0700669e+00   9.7006727e-01
   1.1257940e+00   5.0735609e+00   1.0700112e+00   9.7001533e-01   1.0700112e+00   9.7001533e-01   1.0700112e+00   9.7001533e-01   1.0700112e+00   9.7001533e-01   1.0700112e+00   9.7001533e-01
   1.1247940e+00   5.0680971e+00   1.0699658e+00   9.6996430e-01   1.0699658e+00   9.6996430e-01   1.0699658e+00   9.6996430e-01   1.0699658e+00   9.6996430e-01   1.0699658e+00   9.6996430e-01
   1.1237940e+00   5.0626314e+00   1.0699103e+00   9.6991219e-01   1.0699103e+00   9.6991219e-01   1.0699103e+00   9.6991219e-01   1.0699103e+00   9.6991219e-01   1.0699103e+00   9.6991219e-01
   1.1227940e+00   5.0571719e+00   1.0698654e+00   9.6986015e-01   1.0698654e+00   9.6986015e-01   1.0698654e+00   9.6986015e-01   1.0698654e+00   9.6986015e-01   1.0698654e+00   9.6986015e-01
   1.1217940e+00   5.0517117e+00   1.0698091e+00   9.6980822e-01   1.0698091e+00   9.6980822e-01   1.0698091e+00   9.6980822e-01   1.0698091e+00   9.6980822e-01   1.0698091e+00   9.6980822e-01
   1.1207940e+00   5.0462487e+00   1.0697535e+00   9.6975630e-01   1.0697535e+00   9.6975630e-01   1.0697535e+00   9.6975630e-01   1.0697535e+00   9.6975630e-01   1.0697535e+00   9.6975630e-01
   1.1197940e+00   5.0407842e+00   1.0697084e+00   9.6970320e-01   1.0697084e+00   9.6970320e-01   1.0697084e+00   9.6970320e-01   1.0697084e+00   9.6970320e-01   1.0697084e+00   9.6970320e-01
   1.1187940e+00   5.0353190e+00   1.0696525e+00   9.6965046e-01   1.0696525e+00   9.6965046e-01   1.0696525e+00   9.6965046e-01   1.0696525e+00   9.6965046e-01   1.0696525e+00   9.6965046e-01
   1.1177940e+00   5.0298545e+00   1.0695969e+00   9.6959788e-01   1.0695969e+00   9.6959788e-01   1.0695969e+00   9.6959788e-01   1.0695969e+00   9.6959788e-01   1.0695969e+00   9.6959788e-01
   1.1167940e+00   5.0244013e+00   1.0695414e+00   9.6954430e-01   1.0695414e+00   9.6954430e-01   1.0695414e+00   9.6954430e-01   1.0695414e+00   9.6954430e-01   1.0695414e+00   9.6954430e-01
   1.1157940e+00   5.0188825e+00   1.0694951e+00   9.6949131e-01   1.0694951e+00   9.6949131e-01   1.0694951e+00   9.6949131e-01   1.0694951e+00   9.6949131e-01   1.0694951e+00   9.6949131e-01
   1.1147940e+00   5.0134176e+00   1.0694397e+00   9.6943767e-01   1.0694397e+00   9.6943767e-01   1.0694397e+00   9.6943767e-01   1.0694397e+00   9.6943767e-01   1.0694397e+00   9.6943767e-01
   1.1137940e+00   5.0079519e+00   1.0693842e+00   9.6938419e-01   1.0693842e+00   9.6938419e-01   1.0693842e+00   9.6938419e-01   1.0693842e+00   9.6938419e-01   1.0693842e+00   9.6938419e-01
   1.1127940e+00   5.0024878e+00   1.0693285e+00   9.6933055e-01   1.0693285e+00   9.6933055e-01   1.0693285e+00   9.6933055e-01   1.0693285e+00   9.6933055e-01   1.0693285e+00   9.6933055e-01
   1.1117940e+00   4.9969716e+00   1.0692725e+00   9.6927541e-01   1.0692725e+00   9.6927541e-01   1.0692725e+00   9.6927541e-01   1.0692725e+00   9.6927541e-01   1.0692725e+00   9.6927541e-01
   1.1107940e+00   4.9915119e+00   1.0692169e+00   9.6922117e-01   1.0692169e+00   9.6922117e-01   1.0692169e+00   9.6922117e-01   1.0692169e+00   9.6922117e-01   1.0692169e+00   9.6922117e-01
   1.1097940e+00   4.9860510e+00   1.0691713e+00   9.6916736e-01   1.0691713e+00   9.6916736e-01   1.0691713e+00   9.6916736e-01   1.0691713e+00   9.6916736e-01   1.0691713e+00   9.6916736e-01
   1.1087940e+00   4.9805323e+00   1.0691153e+00   9.6911227e-01   1.0691153e+00   9.6911227e-01   1.0691153e+00   9.6911227e-01   1.0691153e+00   9.6911227e-01   1.0691153e+00   9.6911227e-01
   1.1077940e+00   4.9750671e+00   1.0690596e+00   9.6905676e-01   1.0690596e+00   9.6905676e-01   1.0690596e+00   9.6905676e-01   1.0690596e+00   9.6905676e-01   1.0690596e+00   9.6905676e-01
   1.1067940e+00   4.9695478e+00   1.0690036e+00   9.6900158e-01   1.0690036e+00   9.6900158e-01   1.0690036e+00   9.6900158e-01   1.0690036e+00   9.6900158e-01   1.0690036e+00   9.6900158e-01
   1.1057940e+00   4.9640836e+00   1.0689481e+00   9.6894621e-01   1.0689481e+00   9.6894621e-01   1.0689481e+00   9.6894621e-01   1.0689481e+00   9.6894621e-01   1.0689481e+00   9.6894621e-01
   1.1047940e+00   4.9585668e+00   1.0688919e+00   9.6889088e-01   1.0688919e+00   9.6889088e-01   1.0688919e+00   9.6889088e-01   1.0688919e+00   9.6889088e-01   1.0688919e+00   9.6889088e-01
   1.1037940e+00   4.9531108e+00   1.0688364e+00   9.6883535e-01   1.0688364e+00   9.6883535e-01   1.0688364e+00   9.6883535e-01   1.0688364e+00   9.6883535e-01   1.0688364e+00   9.6883535e-01
   1.1027940e+00   4.9475912e+00   1.0687802e+00   9.6877830e-01   1.0687802e+00   9.6877830e-01   1.0687802e+00   9.6877830e-01   1.0687802e+00   9.6877830e-01   1.0687802e+00   9.6877830e-01
   1.1017940e+00   4.9420695e+00   1.0687241e+00   9.6872207e-01   1.0687241e+00   9.6872207e-01   1.0687241e+00   9.6872207e-01   1.0687241e+00   9.6872207e-01   1.0687241e+00   9.6872207e-01
   1.1007940e+00   4.9366112e+00   1.0686686e+00   9.6866554e-01   1.0686686e+00   9.6866554e-01   1.0686686e+00   9.6866554e-01   1.0686686e+00   9.6866554e-01   1.0686686e+00   9.6866554e-01
   1.0997940e+00   4.9310887e+00   1.0686124e+00   9.6860950e-01   1.0686124e+00   9.6860950e-01   1.0686124e+00   9.6860950e-01   1.0686124e+00   9.6860950e-01   1.0686124e+00   9.6860950e-01
   1.0987940e+00   4.9255699e+00   1.0685563e+00   9.6855197e-01   1.0685563e+00   9.6855197e-01   1.0685563e+00   9.6855197e-01   1.0685563e+00   9.6855197e-01   1.0685563e+00   9.6855197e-01
   1.0977940e+00   4.9200565e+00   1.0684903e+00   9.6849434e-01   1.0684903e+00   9.6849434e-01   1.0684903e+00   9.6849434e-01   1.0684903e+00   9.6849434e-01   1.0684903e+00   9.6849434e-01
   1.0967940e+00   4.9145965e+00   1.0684347e+00   9.6843771e-01   1.0684347e+00   9.6843771e-01   1.0684347e+00   9.6843771e-01   1.0684347e+00   9.6843771e-01   1.0684347e+00   9.6843771e-01
   1.0957940e+00   4.9090796e+00   1.0683786e+00   9.6837954e-01   1.0683786e+00   9.6837954e-01   1.0683786e+00   9.6837954e-01   1.0683786e+00   9.6837954e-01   1.0683786e+00   9.6837954e-01
   1.0947940e+00   4.9035598e+00   1.0683225e+00   9.6832169e-01   1.0683225e+00   9.6832169e-01   1.0683225e+00   9.6832169e-01   1.0683225e+00   9.6832169e-01   1.0683225e+00   9.6832169e-01
   1.0937940e+00   4.8980362e+00   1.0682663e+00   9.6826395e-01   1.0682663e+00   9.6826395e-01   1.0682663e+00   9.6826395e-01   1.0682663e+00   9.6826395e-01   1.0682663e+00   9.6826395e-01
   1.0927940e+00   4.8925210e+00   1.0682098e+00   9.6820519e-01   1.0682098e+00   9.6820519e-01   1.0682098e+00   9.6820519e-01   1.0682098e+00   9.6820519e-01   1.0682098e+00   9.6820519e-01
   1.0917940e+00   4.8870034e+00   1.0681441e+00   9.6814650e-01   1.0681441e+00   9.6814650e-01   1.0681441e+00   9.6814650e-01   1.0681441e+00   9.6814650e-01   1.0681441e+00   9.6814650e-01
   1.0907940e+00   4.8814842e+00   1.0680880e+00   9.6808777e-01   1.0680880e+00   9.6808777e-01   1.0680880e+00   9.6808777e-01   1.0680880e+00   9.6808777e-01   1.0680880e+00   9.6808777e-01
   1.0897940e+00   4.8759653e+00   1.0680319e+00   9.6802888e-01   1.0680319e+00   9.6802888e-01   1.0680319e+00   9.6802888e-01   1.0680319e+00   9.6802888e-01   1.0680319e+00   9.6802888e-01
   1.0887940e+00   4.8704510e+00   1.0679659e+00   9.6796931e-01   1.0679659e+00   9.6796931e-01   1.0679659e+00   9.6796931e-01   1.0679659e+00   9.6796931e-01   1.0679659e+00   9.6796931e-01
   1.0877940e+00   4.8649229e+00   1.0679096e+00   9.6790965e-01   1.0679096e+00   9.6790965e-01   1.0679096e+00   9.6790965e-01   1.0679096e+00   9.6790965e-01   1.0679096e+00   9.6790965e-01
   1.0867940e+00   4.8593495e+00   1.0678530e+00   9.6784995e-01   1.0678530e+00   9.6784995e-01   1.0678530e+00   9.6784995e-01   1.0678530e+00   9.6784995e-01   1.0678530e+00   9.6784995e-01
   1.0857940e+00   4.8538338e+00   1.0677869e+00   9.6778951e-01   1.0677869e+00   9.6778951e-01   1.0677869e+00   9.6778951e-01   1.0677869e+00   9.6778951e-01   1.0677869e+00   9.6778951e-01
   1.0847940e+00   4.8483168e+00   1.0677307e+00   9.6772988e-01   1.0677307e+00   9.6772988e-01   1.0677307e+00   9.6772988e-01   1.0677307e+00   9.6772988e-01   1.0677307e+00   9.6772988e-01
   1.0837940e+00   4.8427659e+00   1.0676637e+00   9.6766878e-01   1.0676637e+00   9.6766878e-01   1.0676637e+00   9.6766878e-01   1.0676637e+00   9.6766878e-01   1.0676637e+00   9.6766878e-01
   1.0827940e+00   4.8372232e+00   1.0676080e+00   9.6760774e-01   1.0676080e+00   9.6760774e-01   1.0676080e+00   9.6760774e-01   1.0676080e+00   9.6760774e-01   1.0676080e+00   9.6760774e-01
   1.0817940e+00   4.8317085e+00   1.0675522e+00   9.6754707e-01   1.0675522e+00   9.6754707e-01   1.0675522e+00   9.6754707e-01   1.0675522e+00   9.6754707e-01   1.0675522e+00   9.6754707e-01
   1.0807940e+00   4.8261265e+00   1.0674852e+00   9.6748568e-01   1.0674852e+00   9.6748568e-01   1.0674852e+00   9.6748568e-01   1.0674852e+00   9.6748568e-01   1.0674852e+00   9.6748568e-01
   1.0797940e+00   4.8206149e+00   1.0674280e+00   9.6742404e-01   1.0674280e+00   9.6742404e-01   1.0674280e+00   9.6742404e-01   1.0674280e+00   9.6742404e-01   1.0674280e+00   9.6742404e-01
   1.0787940e+00   4.8150561e+00   1.0673626e+00   9.6736184e-01   1.0673626e+00   9.6736184e-01   1.0673626e+00   9.6736184e-01   1.0673626e+00   9.6736184e-01   1.0673626e+00   9.6736184e-01
   1.0777940e+00   4.8095236e+00   1.0672956e+00   9.6730001e-01   1.0672956e+00   9.6730001e-01   1.0672956e+00   9.6730001e-01   1.0672956e+00   9.6730001e-01   1.0672956e+00   9.6730001e-01
   1.0767940e+00   4.8039462e+00   1.0672396e+00   9.6723762e-01   1.0672396e+00   9.6723762e-01   1.0672396e+00   9.6723762e-01   1.0672396e+00   9.6723762e-01   1.0672396e+00   9.6723762e-01
   1.0757940e+00   4.7983907e+00   1.0671732e+00   9.6717482e-01   1.0671732e+00   9.6717482e-01   1.0671732e+00   9.6717482e-01   1.0671732e+00   9.6717482e-01   1.0671732e+00   9.6717482e-01
   1.0747940e+00   4.7928582e+00   1.0671138e+00   9.6711267e-01   1.0671138e+00   9.6711267e-01   1.0671138e+00   9.6711267e-01   1.0671138e+00   9.6711267e-01   1.0671138e+00   9.6711267e-01
   1.0737940e+00   4.7872826e+00   1.0670502e+00   9.6704921e-01   1.0670502e+00   9.6704921e-01   1.0670502e+00   9.6704921e-01   1.0670502e+00   9.6704921e-01   1.0670502e+00   9.6704921e-01
   1.0727940e+00   4.7817283e+00   1.0669838e+00   9.6698550e-01   1.0669838e+00   9.6698550e-01   1.0669838e+00   9.6698550e-01   1.0669838e+00   9.6698550e-01   1.0669838e+00   9.6698550e-01
   1.0717940e+00   4.7761745e+00   1.0669246e+00   9.6692209e-01   1.0669246e+00   9.6692209e-01   1.0669246e+00   9.6692209e-01   1.0669246e+00   9.6692209e-01   1.0669246e+00   9.6692209e-01
   1.0707940e+00   4.7706155e+00   1.0668609e+00   9.6685784e-01   1.0668609e+00   9.6685784e-01   1.0668609e+00   9.6685784e-01   1.0668609e+00   9.6685784e-01   1.0668609e+00   9.6685784e-01
   1.0697940e+00   4.7650464e+00   1.0667941e+00   9.6679349e-01   1.0667941e+00   9.6679349e-01   1.0667941e+00   9.6679349e-01   1.0667941e+00   9.6679349e-01   1.0667941e+00   9.6679349e-01
   1.0687940e+00   4.7594729e+00   1.0667275e+00   9.6672930e-01   1.0667275e+00   9.6672930e-01   1.0667275e+00   9.6672930e-01   1.0667275e+00   9.6672930e-01   1.0667275e+00   9.6672930e-01
   1.0677940e+00   4.7538953e+00   1.0666605e+00   9.6666397e-01   1.0666605e+00   9.6666397e-01   1.0666605e+00   9.6666397e-01   1.0666605e+00   9.6666397e-01   1.0666605e+00   9.6666397e-01
   1.0667940e+00   4.7483281e+00   1.0665982e+00   9.6659898e-01   1.0665982e+00   9.6659898e-01   1.0665982e+00   9.6659898e-01   1.0665982e+00   9.6659898e-01   1.0665982e+00   9.6659898e-01
   1.0657940e+00   4.7427318e+00   1.0665378e+00   9.6653374e-01   1.0665378e+00   9.6653374e-01   1.0665378e+00   9.6653374e-01   1.0665378e+00   9.6653374e-01   1.0665378e+00   9.6653374e-01
   1.0647940e+00   4.7371755e+00   1.0664710e+00   9.6646796e-01   1.0664710e+00   9.6646796e-01   1.0664710e+00   9.6646796e-01   1.0664710e+00   9.6646796e-01   1.0664710e+00   9.6646796e-01
   1.0637940e+00   4.7315627e+00   1.0664037e+00   9.6640215e-01   1.0664037e+00   9.6640215e-01   1.0664037e+00   9.6640215e-01   1.0664037e+00   9.6640215e-01   1.0664037e+00   9.6640215e-01
   1.0627940e+00   4.7259682e+00   1.0663367e+00   9.6633553e-01   1.0663367e+00   9.6633553e-01   1.0663367e+00   9.6633553e-01   1.0663367e+00   9.6633553e-01   1.0663367e+00   9.6633553e-01
   1.0617940e+00   4.7203920e+00   1.0662702e+00   9.6626928e-01   1.0662702e+00   9.6626928e-01   1.0662702e+00   9.6626928e-01   1.0662702e+00   9.6626928e-01   1.0662702e+00   9.6626928e-01
   1.0607940e+00   4.7147846e+00   1.0662032e+00   9.6620178e-01   1.0662032e+00   9.6620178e-01   1.0662032e+00   9.6620178e-01   1.0662032e+00   9.6620178e-01   1.0662032e+00   9.6620178e-01
   1.0597940e+00   4.7091855e+00   1.0661363e+00   9.6613492e-01   1.0661363e+00   9.6613492e-01   1.0661363e+00   9.6613492e-01   1.0661363e+00   9.6613492e-01   1.0661363e+00   9.6613492e-01
   1.0587940e+00   4.7036119e+00   1.0660698e+00   9.6606756e-01   1.0660698e+00   9.6606756e-01   1.0660698e+00   9.6606756e-01   1.0660698e+00   9.6606756e-01   1.0660698e+00   9.6606756e-01
   1.0577940e+00   4.6980043e+00   1.0660030e+00   9.6600011e-01   1.0660030e+00   9.6600011e-01   1.0660030e+00   9.6600011e-01   1.0660030e+00   9.6600011e-01   1.0660030e+00   9.6600011e-01
   1.0567940e+00   4.6924171e+00   1.0659366e+00   9.6593193e-01   1.0659366e+00   9.6593193e-01   1.0659366e+00   9.6593193e-01   1.0659366e+00   9.6593193e-01   1.0659366e+00   9.6593193e-01
   1.0557940e+00   4.6867886e+00   1.0658670e+00   9.6586330e-01   1.0658670e+00   9.6586330e-01   1.0658670e+00   9.6586330e-01   1.0658670e+00   9.6586330e-01   1.0658670e+00   9.6586330e-01
   1.0547940e+00   4.6812059e+00   1.0657914e+00   9.6579527e-01   1.0657914e+00   9.6579527e-01   1.0657914e+00   9.6579527e-01   1.0657914e+00   9.6579527e-01   1.0657914e+00   9.6579527e-01
   1.0537940e+00   4.6755817e+00   1.0657247e+00   9.6572551e-01   1.0657247e+00   9.6572551e-01   1.0657247e+00   9.6572551e-01   1.0657247e+00   9.6572551e-01   1.0657247e+00   9.6572551e-01
   1.0527940e+00   4.6699457e+00   1.0656574e+00   9.6565661e-01   1.0656574e+00   9.6565661e-01   1.0656574e+00   9.6565661e-01   1.0656574e+00   9.6565661e-01   1.0656574e+00   9.6565661e-01
   1.0517940e+00   4.6643732e+00   1.0655906e+00   9.6558701e-01   1.0655906e+00   9.6558701e-01   1.0655906e+00   9.6558701e-01   1.0655906e+00   9.6558701e-01   1.0655906e+00   9.6558701e-01
   1.0507940e+00   4.6587483e+00   1.0655171e+00   9.6551725e-01   1.0655171e+00   9.6551725e-01   1.0655171e+00   9.6551725e-01   1.0655171e+00   9.6551725e-01   1.0655171e+00   9.6551725e-01
   1.0497940e+00   4.6531215e+00   1.0654463e+00   9.6544653e-01   1.0654463e+00   9.6544653e-01   1.0654463e+00   9.6544653e-01   1.0654463e+00   9.6544653e-01   1.0654463e+00   9.6544653e-01
   1.0487940e+00   4.6474944e+00   1.0653795e+00   9.6537594e-01   1.0653795e+00   9.6537594e-01   1.0653795e+00   9.6537594e-01   1.0653795e+00   9.6537594e-01   1.0653795e+00   9.6537594e-01
   1.0477940e+00   4.6418704e+00   1.0653041e+00   9.6530539e-01   1.0653041e+00   9.6530539e-01   1.0653041e+00   9.6530539e-01   1.0653041e+00   9.6530539e-01   1.0653041e+00   9.6530539e-01
   1.0467940e+00   4.6362264e+00   1.0652347e+00   9.6523409e-01   1.0652347e+00   9.6523409e-01   1.0652347e+00   9.6523409e-01   1.0652347e+00   9.6523409e-01   1.0652347e+00   9.6523409e-01
   1.0457940e+00   4.6306002e+00   1.0651649e+00   9.6516264e-01   1.0651649e+00   9.6516264e-01   1.0651649e+00   9.6516264e-01   1.0651649e+00   9.6516264e-01   1.0651649e+00   9.6516264e-01
   1.0447940e+00   4.6249668e+00   1.0650898e+00   9.6509115e-01   1.0650898e+00   9.6509115e-01   1.0650898e+00   9.6509115e-01   1.0650898e+00   9.6509115e-01   1.0650898e+00   9.6509115e-01
   1.0437940e+00   4.6193366e+00   1.0650236e+00   9.6501895e-01   1.0650236e+00   9.6501895e-01   1.0650236e+00   9.6501895e-01   1.0650236e+00   9.6501895e-01   1.0650236e+00   9.6501895e-01
   1.0427940e+00   4.6136870e+00   1.0649455e+00   9.6494625e-01   1.0649455e+00   9.6494625e-01   1.0649455e+00   9.6494625e-01   1.0649455e+00   9.6494625e-01   1.0649455e+00   9.6494625e-01
   1.0417940e+00   4.6080249e+00   1.0648760e+00   9.6487344e-01   1.0648760e+00   9.6487344e-01   1.0648760e+00   9.6487344e-01   1.0648760e+00   9.6487344e-01   1.0648760e+00   9.6487344e-01
   1.0407940e+00   4.6023938e+00   1.0648010e+00   9.6479996e-01   1.0648010e+00   9.6479996e-01   1.0648010e+00   9.6479996e-01   1.0648010e+00   9.6479996e-01   1.0648010e+00   9.6479996e-01
   1.0397940e+00   4.5967286e+00   1.0647226e+00   9.6472606e-01   1.0647226e+00   9.6472606e-01   1.0647226e+00   9.6472606e-01   1.0647226e+00   9.6472606e-01   1.0647226e+00   9.6472606e-01
   1.0387940e+00   4.5910820e+00   1.0646516e+00   9.6465254e-01   1.0646516e+00   9.6465254e-01   1.0646516e+00   9.6465254e-01   1.0646516e+00   9.6465254e-01   1.0646516e+00   9.6465254e-01
   1.0377940e+00   4.5854413e+00   1.0645788e+00   9.6457803e-01   1.0645788e+00   9.6457803e-01   1.0645788e+00   9.6457803e-01   1.0645788e+00   9.6457803e-01   1.0645788e+00   9.6457803e-01
   1.0367940e+00   4.5797714e+00   1.0645019e+00   9.6450412e-01   1.0645019e+00   9.6450412e-01   1.0645019e+00   9.6450412e-01   1.0645019e+00   9.6450412e-01   1.0645019e+00   9.6450412e-01
   1.0357940e+00   4.5740983e+00   1.0644263e+00   9.6442809e-01   1.0644263e+00   9.6442809e-01   1.0644263e+00   9.6442809e-01   1.0644263e+00   9.6442809e-01   1.0644263e+00   9.6442809e-01
   1.0347940e+00   4.5684232e+00   1.0643562e+00   9.6435312e-01   1.0643562e+00   9.6435312e-01   1.0643562e+00   9.6435312e-01   1.0643562e+00   9.6435312e-01   1.0643562e+00   9.6435312e-01
   1.0337940e+00   4.5627645e+00   1.0642785e+00   9.6427742e-01   1.0642785e+00   9.6427742e-01   1.0642785e+00   9.6427742e-01   1.0642785e+00   9.6427742e-01   1.0642785e+00   9.6427742e-01
   1.0327940e+00   4.5570845e+00   1.0642002e+00   9.6420134e-01   1.0642002e+00   9.6420134e-01   1.0642002e+00   9.6420134e-01   1.0642002e+00   9.6420134e-01   1.0642002e+00   9.6420134e-01
   1.0317940e+00   4.5514036e+00   1.0641221e+00   9.6412458e-01   1.0641221e+00   9.6412458e-01   1.0641221e+00   9.6412458e-01   1.0641221e+00   9.6412458e-01   1.0641221e+00   9.6412458e-01
   1.0307940e+00   4.5457334e+00   1.0640441e+00   9.6404850e-01   1.0640441e+00   9.6404850e-01   1.0640441e+00   9.6404850e-01   1.0640441e+00   9.6404850e-01   1.0640441e+00   9.6404850e-01
   1.0297940e+00   4.5400682e+00   1.0639668e+00   9.6397125e-01   1.0639668e+00   9.6397125e-01   1.0639668e+00   9.6397125e-01   1.0639668e+00   9.6397125e-01   1.0639668e+00   9.6397125e-01
   1.0287940e+00   4.5343924e+00   1.0638899e+00   9.6389359e-01   1.0638899e+00   9.6389359e-01   1.0638899e+00   9.6389359e-01   1.0638899e+00   9.6389359e-01   1.0638899e+00   9.6389359e-01
   1.0277940e+00   4.5286591e+00   1.0638130e+00   9.6381500e-01   1.0638130e+00   9.6381500e-01   1.0638130e+00   9.6381500e-01   1.0638130e+00   9.6381500e-01   1.0638130e+00   9.6381500e-01
   1.0267940e+00   4.5229928e+00   1.0637376e+00   9.6373733e-01   1.0637376e+00   9.6373733e-01   1.0637376e+00   9.6373733e-01   1.0637376e+00   9.6373733e-01   1.0637376e+00   9.6373733e-01
   1.0257940e+00   4.5172821e+00   1.0636550e+00   9.6365800e-01   1.0636550e+00   9.6365800e-01   1.0636550e+00   9.6365800e-01   1.0636550e+00   9.6365800e-01   1.0636550e+00   9.6365800e-01
   1.0247940e+00   4.5115826e+00   1.0635781e+00   9.6357924e-01   1.0635781e+00   9.6357924e-01   1.0635781e+00   9.6357924e-01   1.0635781e+00   9.6357924e-01   1.0635781e+00   9.6357924e-01
   1.0237940e+00   4.5058596e+00   1.0634998e+00   9.6349961e-01   1.0634998e+00   9.6349961e-01   1.0634998e+00   9.6349961e-01   1.0634998e+00   9.6349961e-01   1.0634998e+00   9.6349961e-01
   1.0227940e+00   4.5001888e+00   1.0634224e+00   9.6341982e-01   1.0634224e+00   9.6341982e-01   1.0634224e+00   9.6341982e-01   1.0634224e+00   9.6341982e-01   1.0634224e+00   9.6341982e-01
   1.0217940e+00   4.4944527e+00   1.0633376e+00   9.6333928e-01   1.0633376e+00   9.6333928e-01   1.0633376e+00   9.6333928e-01   1.0633376e+00   9.6333928e-01   1.0633376e+00   9.6333928e-01
   1.0207940e+00   4.4887471e+00   1.0632549e+00   9.6325909e-01   1.0632549e+00   9.6325909e-01   1.0632549e+00   9.6325909e-01   1.0632549e+00   9.6325909e-01   1.0632549e+00   9.6325909e-01
   1.0197940e+00   4.4830521e+00   1.0631783e+00   9.6317808e-01   1.0631783e+00   9.6317808e-01   1.0631783e+00   9.6317808e-01   1.0631783e+00   9.6317808e-01   1.0631783e+00   9.6317808e-01
   1.0187940e+00   4.4773173e+00   1.0630988e+00   9.6309650e-01   1.0630988e+00   9.6309650e-01   1.0630988e+00   9.6309650e-01   1.0630988e+00   9.6309650e-01   1.0630988e+00   9.6309650e-01
   1.0177940e+00   4.4715877e+00   1.0630131e+00   9.6301390e-01   1.0630131e+00   9.6301390e-01   1.0630131e+00   9.6301390e-01   1.0630131e+00   9.6301390e-01   1.0630131e+00   9.6301390e-01
   1.0167940e+00   4.4658542e+00   1.0629331e+00   9.6293175e-01   1.0629331e+00   9.6293175e-01   1.0629331e+00   9.6293175e-01   1.0629331e+00   9.6293175e-01   1.0629331e+00   9.6293175e-01
   1.0157940e+00   4.4601239e+00   1.0628498e+00   9.6284883e-01   1.0628498e+00   9.6284883e-01   1.0628498e+00   9.6284883e-01   1.0628498e+00   9.6284883e-01   1.0628498e+00   9.6284883e-01
   1.0147940e+00   4.4543937e+00   1.0627668e+00   9.6276645e-01   1.0627668e+00   9.6276645e-01   1.0627668e+00   9.6276645e-01   1.0627668e+00   9.6276645e-01   1.0627668e+00   9.6276645e-01
   1.0137940e+00   4.4486611e+00   1.0626783e+00   9.6268268e-01   1.0626783e+00   9.6268268e-01   1.0626783e+00   9.6268268e-01   1.0626783e+00   9.6268268e-01   1.0626783e+00   9.6268268e-01
   1.0127940e+00   4.4428732e+00   1.0625986e+00   9.6259755e-01   1.0625986e+00   9.6259755e-01   1.0625986e+00   9.6259755e-01   1.0625986e+00   9.6259755e-01   1.0625986e+00   9.6259755e-01
   1.0117940e+00   4.4371398e+00   1.0625132e+00   9.6251396e-01   1.0625132e+00   9.6251396e-01   1.0625132e+00   9.6251396e-01   1.0625132e+00   9.6251396e-01   1.0625132e+00   9.6251396e-01
   1.0107940e+00   4.4314148e+00   1.0624264e+00   9.6242874e-01   1.0624264e+00   9.6242874e-01   1.0624264e+00   9.6242874e-01   1.0624264e+00   9.6242874e-01   1.0624264e+00   9.6242874e-01
   1.0097940e+00   4.4256210e+00   1.0623444e+00   9.6234312e-01   1.0623444e+00   9.6234312e-01   1.0623444e+00   9.6234312e-01   1.0623444e+00   9.6234312e-01   1.0623444e+00   9.6234312e-01
   1.0087940e+00   4.4198901e+00   1.0622562e+00   9.6225754e-01   1.0622562e+00   9.6225754e-01   1.0622562e+00   9.6225754e-01   1.0622562e+00   9.6225754e-01   1.0622562e+00   9.6225754e-01
   1.0077940e+00   4.4140941e+00   1.0621746e+00   9.6217089e-01   1.0621746e+00   9.6217089e-01   1.0621746e+00   9.6217089e-01   1.0621746e+00   9.6217089e-01   1.0621746e+00   9.6217089e-01
   1.0067940e+00   4.4083198e+00   1.0620869e+00   9.6208382e-01   1.0620869e+00   9.6208382e-01   1.0620869e+00   9.6208382e-01   1.0620869e+00   9.6208382e-01   1.0620869e+00   9.6208382e-01
   1.0057940e+00   4.4025739e+00   1.0619995e+00   9.6199733e-01   1.0619995e+00   9.6199733e-01   1.0619995e+00   9.6199733e-01   1.0619995e+00   9.6199733e-01   1.0619995e+00   9.6199733e-01
   1.0047940e+00   4.3967876e+00   1.0619111e+00   9.6190914e-01   1.0619111e+00   9.6190914e-01   1.0619111e+00   9.6190914e-01   1.0619111e+00   9.6190914e-01   1.0619111e+00   9.6190914e-01
   1.0037940e+00   4.3909963e+00   1.0618225e+00   9.6182090e-01   1.0618225e+00   9.6182090e-01   1.0618225e+00   9.6182090e-01   1.0618225e+00   9.6182090e-01   1.0618225e+00   9.6182090e-01
   1.0027940e+00   4.3852087e+00   1.0617338e+00   9.6173265e-01   1.0617338e+00   9.6173265e-01   1.0617338e+00   9.6173265e-01   1.0617338e+00   9.6173265e-01   1.0617338e+00   9.6173265e-01
   1.0017940e+00   4.3794187e+00   1.0616450e+00   9.6164343e-01   1.0616450e+00   9.6164343e-01   1.0616450e+00   9.6164343e-01   1.0616450e+00   9.6164343e-01   1.0616450e+00   9.6164343e-01
   1.0007940e+00   4.3736304e+00   1.0615516e+00   9.6155425e-01   1.0615516e+00   9.6155425e-01   1.0615516e+00   9.6155425e-01   1.0615516e+00   9.6155425e-01   1.0615516e+00   9.6155425e-01
   9.9979398e-01   4.3678287e+00   1.0614644e+00   9.6146379e-01   1.0614644e+00   9.6146379e-01   1.0614644e+00   9.6146379e-01   1.0614644e+00   9.6146379e-01   1.0614644e+00   9.6146379e-01
   9.9879398e-01   4.3620295e+00   1.0613763e+00   9.6137347e-01   1.0613763e+00   9.6137347e-01   1.0613763e+00   9.6137347e-01   1.0613763e+00   9.6137347e-01   1.0613763e+00   9.6137347e-01
   9.9779398e-01   4.3562155e+00   1.0612798e+00   9.6128273e-01   1.0612798e+00   9.6128273e-01   1.0612798e+00   9.6128273e-01   1.0612798e+00   9.6128273e-01   1.0612798e+00   9.6128273e-01
   9.9679398e-01   4.3504067e+00   1.0611904e+00   9.6119033e-01   1.0611904e+00   9.6119033e-01   1.0611904e+00   9.6119033e-01   1.0611904e+00   9.6119033e-01   1.0611904e+00   9.6119033e-01
   9.9579398e-01   4.3445892e+00   1.0611007e+00   9.6109881e-01   1.0611007e+00   9.6109881e-01   1.0611007e+00   9.6109881e-01   1.0611007e+00   9.6109881e-01   1.0611007e+00   9.6109881e-01
   9.9479398e-01   4.3387635e+00   1.0610041e+00   9.6100616e-01   1.0610041e+00   9.6100616e-01   1.0610041e+00   9.6100616e-01   1.0610041e+00   9.6100616e-01   1.0610041e+00   9.6100616e-01
   9.9379398e-01   4.3329429e+00   1.0609127e+00   9.6091319e-01   1.0609127e+00   9.6091319e-01   1.0609127e+00   9.6091319e-01   1.0609127e+00   9.6091319e-01   1.0609127e+00   9.6091319e-01
   9.9279398e-01   4.3271074e+00   1.0608164e+00   9.6081960e-01   1.0608164e+00   9.6081960e-01   1.0608164e+00   9.6081960e-01   1.0608164e+00   9.6081960e-01   1.0608164e+00   9.6081960e-01
   9.9179398e-01   4.3212745e+00   1.0607242e+00   9.6072534e-01   1.0607242e+00   9.6072534e-01   1.0607242e+00   9.6072534e-01   1.0607242e+00   9.6072534e-01   1.0607242e+00   9.6072534e-01
   9.9079398e-01   4.3154278e+00   1.0606297e+00   9.6063082e-01   1.0606297e+00   9.6063082e-01   1.0606297e+00   9.6063082e-01   1.0606297e+00   9.6063082e-01   1.0606297e+00   9.6063082e-01
   9.8979398e-01   4.3095847e+00   1.0605354e+00   9.6053586e-01   1.0605354e+00   9.6053586e-01   1.0605354e+00   9.6053586e-01   1.0605354e+00   9.6053586e-01   1.0605354e+00   9.6053586e-01
   9.8879398e-01   4.3037357e+00   1.0604428e+00   9.6043973e-01   1.0604428e+00   9.6043973e-01   1.0604428e+00   9.6043973e-01   1.0604428e+00   9.6043973e-01   1.0604428e+00   9.6043973e-01
   9.8779398e-01   4.2978774e+00   1.0603426e+00   9.6034365e-01   1.0603426e+00   9.6034365e-01   1.0603426e+00   9.6034365e-01   1.0603426e+00   9.6034365e-01   1.0603426e+00   9.6034365e-01
   9.8679398e-01   4.2920195e+00   1.0602436e+00   9.6024623e-01   1.0602436e+00   9.6024623e-01   1.0602436e+00   9.6024623e-01   1.0602436e+00   9.6024623e-01   1.0602436e+00   9.6024623e-01
   9.8579398e-01   4.2861536e+00   1.0601475e+00   9.6014898e-01   1.0601475e+00   9.6014898e-01   1.0601475e+00   9.6014898e-01   1.0601475e+00   9.6014898e-01   1.0601475e+00   9.6014898e-01
   9.8479398e-01   4.2802786e+00   1.0600480e+00   9.6005131e-01   1.0600480e+00   9.6005131e-01   1.0600480e+00   9.6005131e-01   1.0600480e+00   9.6005131e-01   1.0600480e+00   9.6005131e-01
   9.8379398e-01   4.2744056e+00   1.0599565e+00   9.5995280e-01   1.0599565e+00   9.5995280e-01   1.0599565e+00   9.5995280e-01   1.0599565e+00   9.5995280e-01   1.0599565e+00   9.5995280e-01
   9.8279398e-01   4.2685208e+00   1.0598569e+00   9.5985321e-01   1.0598569e+00   9.5985321e-01   1.0598569e+00   9.5985321e-01   1.0598569e+00   9.5985321e-01   1.0598569e+00   9.5985321e-01
   9.8179398e-01   4.2626355e+00   1.0597573e+00   9.5975365e-01   1.0597573e+00   9.5975365e-01   1.0597573e+00   9.5975365e-01   1.0597573e+00   9.5975365e-01   1.0597573e+00   9.5975365e-01
   9.8079398e-01   4.2567450e+00   1.0596575e+00   9.5965386e-01   1.0596575e+00   9.5965386e-01   1.0596575e+00   9.5965386e-01   1.0596575e+00   9.5965386e-01   1.0596575e+00   9.5965386e-01
   9.7979398e-01   4.2508467e+00   1.0595492e+00   9.5955303e-01   1.0595492e+00   9.5955303e-01   1.0595492e+00   9.5955303e-01   1.0595492e+00   9.5955303e-01   1.0595492e+00   9.5955303e-01
   9.7879398e-01   4.2449440e+00   1.0594492e+00   9.5945114e-01   1.0594492e+00   9.5945114e-01   1.0594492e+00   9.5945114e-01   1.0594492e+00   9.5945114e-01   1.0594492e+00   9.5945114e-01
   9.7779398e-01   4.2390289e+00   1.0593473e+00   9.5934907e-01   1.0593473e+00   9.5934907e-01   1.0593473e+00   9.5934907e-01   1.0593473e+00   9.5934907e-01   1.0593473e+00   9.5934907e-01
   9.7679398e-01   4.2331213e+00   1.0592478e+00   9.5924598e-01   1.0592478e+00   9.5924598e-01   1.0592478e+00   9.5924598e-01   1.0592478e+00   9.5924598e-01   1.0592478e+00   9.5924598e-01
   9.7579398e-01   4.2271993e+00   1.0591474e+00   9.5914277e-01   1.0591474e+00   9.5914277e-01   1.0591474e+00   9.5914277e-01   1.0591474e+00   9.5914277e-01   1.0591474e+00   9.5914277e-01
   9.7479398e-01   4.2212725e+00   1.0590365e+00   9.5903928e-01   1.0590365e+00   9.5903928e-01   1.0590365e+00   9.5903928e-01   1.0590365e+00   9.5903928e-01   1.0590365e+00   9.5903928e-01
   9.7379398e-01   4.2153389e+00   1.0589368e+00   9.5893484e-01   1.0589368e+00   9.5893484e-01   1.0589368e+00   9.5893484e-01   1.0589368e+00   9.5893484e-01   1.0589368e+00   9.5893484e-01
   9.7279398e-01   4.2094069e+00   1.0588281e+00   9.5882926e-01   1.0588281e+00   9.5882926e-01   1.0588281e+00   9.5882926e-01   1.0588281e+00   9.5882926e-01   1.0588281e+00   9.5882926e-01
   9.7179398e-01   4.2034658e+00   1.0587253e+00   9.5872380e-01   1.0587253e+00   9.5872380e-01   1.0587253e+00   9.5872380e-01   1.0587253e+00   9.5872380e-01   1.0587253e+00   9.5872380e-01
   9.7079398e-01   4.1975169e+00   1.0586138e+00   9.5861691e-01   1.0586138e+00   9.5861691e-01   1.0586138e+00   9.5861691e-01   1.0586138e+00   9.5861691e-01   1.0586138e+00   9.5861691e-01
   9.6979398e-01   4.1915595e+00   1.0585140e+00   9.5851017e-01   1.0585140e+00   9.5851017e-01   1.0585140e+00   9.5851017e-01   1.0585140e+00   9.5851017e-01   1.0585140e+00   9.5851017e-01
   9.6879398e-01   4.1855949e+00   1.0584025e+00   9.5840214e-01   1.0584025e+00   9.5840214e-01   1.0584025e+00   9.5840214e-01   1.0584025e+00   9.5840214e-01   1.0584025e+00   9.5840214e-01
   9.6779398e-01   4.1796319e+00   1.0582905e+00   9.5829297e-01   1.0582905e+00   9.5829297e-01   1.0582905e+00   9.5829297e-01   1.0582905e+00   9.5829297e-01   1.0582905e+00   9.5829297e-01
   9.6679398e-01   4.1736555e+00   1.0581849e+00   9.5818433e-01   1.0581849e+00   9.5818433e-01   1.0581849e+00   9.5818433e-01   1.0581849e+00   9.5818433e-01   1.0581849e+00   9.5818433e-01
   9.6579398e-01   4.1676795e+00   1.0580790e+00   9.5807452e-01   1.0580790e+00   9.5807452e-01   1.0580790e+00   9.5807452e-01   1.0580790e+00   9.5807452e-01   1.0580790e+00   9.5807452e-01
   9.6479398e-01   4.1616947e+00   1.0579675e+00   9.5796419e-01   1.0579675e+00   9.5796419e-01   1.0579675e+00   9.5796419e-01   1.0579675e+00   9.5796419e-01   1.0579675e+00   9.5796419e-01
   9.6379398e-01   4.1557010e+00   1.0578557e+00   9.5785258e-01   1.0578557e+00   9.5785258e-01   1.0578557e+00   9.5785258e-01   1.0578557e+00   9.5785258e-01   1.0578557e+00   9.5785258e-01
   9.6279398e-01   4.1497035e+00   1.0577437e+00   9.5774091e-01   1.0577437e+00   9.5774091e-01   1.0577437e+00   9.5774091e-01   1.0577437e+00   9.5774091e-01   1.0577437e+00   9.5774091e-01
   9.6179398e-01   4.1436916e+00   1.0576315e+00   9.5762804e-01   1.0576315e+00   9.5762804e-01   1.0576315e+00   9.5762804e-01   1.0576315e+00   9.5762804e-01   1.0576315e+00   9.5762804e-01
   9.6079398e-01   4.1376790e+00   1.0575188e+00   9.5751428e-01   1.0575188e+00   9.5751428e-01   1.0575188e+00   9.5751428e-01   1.0575188e+00   9.5751428e-01   1.0575188e+00   9.5751428e-01
   9.5979398e-01   4.1316675e+00   1.0573965e+00   9.5740026e-01   1.0573965e+00   9.5740026e-01   1.0573965e+00   9.5740026e-01   1.0573965e+00   9.5740026e-01   1.0573965e+00   9.5740026e-01
   9.5879398e-01   4.1256379e+00   1.0572845e+00   9.5728583e-01   1.0572845e+00   9.5728583e-01   1.0572845e+00   9.5728583e-01   1.0572845e+00   9.5728583e-01   1.0572845e+00   9.5728583e-01
   9.5779398e-01   4.1196050e+00   1.0571721e+00   9.5716943e-01   1.0571721e+00   9.5716943e-01   1.0571721e+00   9.5716943e-01   1.0571721e+00   9.5716943e-01   1.0571721e+00   9.5716943e-01
   9.5679398e-01   4.1135615e+00   1.0570486e+00   9.5705392e-01   1.0570486e+00   9.5705392e-01   1.0570486e+00   9.5705392e-01   1.0570486e+00   9.5705392e-01   1.0570486e+00   9.5705392e-01
   9.5579398e-01   4.1075182e+00   1.0569364e+00   9.5693615e-01   1.0569364e+00   9.5693615e-01   1.0569364e+00   9.5693615e-01   1.0569364e+00   9.5693615e-01   1.0569364e+00   9.5693615e-01
   9.5479398e-01   4.1014652e+00   1.0568135e+00   9.5681842e-01   1.0568135e+00   9.5681842e-01   1.0568135e+00   9.5681842e-01   1.0568135e+00   9.5681842e-01   1.0568135e+00   9.5681842e-01
   9.5379398e-01   4.0954031e+00   1.0567005e+00   9.5669948e-01   1.0567005e+00   9.5669948e-01   1.0567005e+00   9.5669948e-01   1.0567005e+00   9.5669948e-01   1.0567005e+00   9.5669948e-01
   9.5279398e-01   4.0893349e+00   1.0565772e+00   9.5658027e-01   1.0565772e+00   9.5658027e-01   1.0565772e+00   9.5658027e-01   1.0565772e+00   9.5658027e-01   1.0565772e+00   9.5658027e-01
   9.5179398e-01   4.0832582e+00   1.0564639e+00   9.5645989e-01   1.0564639e+00   9.5645989e-01   1.0564639e+00   9.5645989e-01   1.0564639e+00   9.5645989e-01   1.0564639e+00   9.5645989e-01
   9.5079398e-01   4.0771752e+00   1.0563403e+00   9.5633822e-01   1.0563403e+00   9.5633822e-01   1.0563403e+00   9.5633822e-01   1.0563403e+00   9.5633822e-01   1.0563403e+00   9.5633822e-01
   9.4979398e-01   4.0710823e+00   1.0562166e+00   9.5621665e-01   1.0562166e+00   9.5621665e-01   1.0562166e+00   9.5621665e-01   1.0562166e+00   9.5621665e-01   1.0562166e+00   9.5621665e-01
   9.4879398e-01   4.0649834e+00   1.0560927e+00   9.5609377e-01   1.0560927e+00   9.5609377e-01   1.0560927e+00   9.5609377e-01   1.0560927e+00   9.5609377e-01   1.0560927e+00   9.5609377e-01
   9.4779398e-01   4.0588779e+00   1.0559687e+00   9.5596976e-01   1.0559687e+00   9.5596976e-01   1.0559687e+00   9.5596976e-01   1.0559687e+00   9.5596976e-01   1.0559687e+00   9.5596976e-01
   9.4679398e-01   4.0527590e+00   1.0558446e+00   9.5584560e-01   1.0558446e+00   9.5584560e-01   1.0558446e+00   9.5584560e-01   1.0558446e+00   9.5584560e-01   1.0558446e+00   9.5584560e-01
   9.4579398e-01   4.0466339e+00   1.0557201e+00   9.5571969e-01   1.0557201e+00   9.5571969e-01   1.0557201e+00   9.5571969e-01   1.0557201e+00   9.5571969e-01   1.0557201e+00   9.5571969e-01
   9.4479398e-01   4.0405028e+00   1.0555957e+00   9.5559375e-01   1.0555957e+00   9.5559375e-01   1.0555957e+00   9.5559375e-01   1.0555957e+00   9.5559375e-01   1.0555957e+00   9.5559375e-01
   9.4379398e-01   4.0343681e+00   1.0554706e+00   9.5546614e-01   1.0554706e+00   9.5546614e-01   1.0554706e+00   9.5546614e-01   1.0554706e+00   9.5546614e-01   1.0554706e+00   9.5546614e-01
   9.4279398e-01   4.0282239e+00   1.0553363e+00   9.5533803e-01   1.0553363e+00   9.5533803e-01   1.0553363e+00   9.5533803e-01   1.0553363e+00   9.5533803e-01   1.0553363e+00   9.5533803e-01
   9.4179398e-01   4.0220641e+00   1.0552112e+00   9.5520868e-01   1.0552112e+00   9.5520868e-01   1.0552112e+00   9.5520868e-01   1.0552112e+00   9.5520868e-01   1.0552112e+00   9.5520868e-01
   9.4079398e-01   4.0158969e+00   1.0550760e+00   9.5507934e-01   1.0550760e+00   9.5507934e-01   1.0550760e+00   9.5507934e-01   1.0550760e+00   9.5507934e-01   1.0550760e+00   9.5507934e-01
   9.3979398e-01   4.0097222e+00   1.0549506e+00   9.5494859e-01   1.0549506e+00   9.5494859e-01   1.0549506e+00   9.5494859e-01   1.0549506e+00   9.5494859e-01   1.0549506e+00   9.5494859e-01
   9.3879398e-01   4.0035394e+00   1.0548151e+00   9.5481659e-01   1.0548151e+00   9.5481659e-01   1.0548151e+00   9.5481659e-01   1.0548151e+00   9.5481659e-01   1.0548151e+00   9.5481659e-01
   9.3779398e-01   3.9973522e+00   1.0546788e+00   9.5468396e-01   1.0546788e+00   9.5468396e-01   1.0546788e+00   9.5468396e-01   1.0546788e+00   9.5468396e-01   1.0546788e+00   9.5468396e-01
   9.3679398e-01   3.9911520e+00   1.0545537e+00   9.5454964e-01   1.0545537e+00   9.5454964e-01   1.0545537e+00   9.5454964e-01   1.0545537e+00   9.5454964e-01   1.0545537e+00   9.5454964e-01
   9.3579398e-01   3.9849437e+00   1.0544179e+00   9.5441516e-01   1.0544179e+00   9.5441516e-01   1.0544179e+00   9.5441516e-01   1.0544179e+00   9.5441516e-01   1.0544179e+00   9.5441516e-01
   9.3479398e-01   3.9787214e+00   1.0542812e+00   9.5427928e-01   1.0542812e+00   9.5427928e-01   1.0542812e+00   9.5427928e-01   1.0542812e+00   9.5427928e-01   1.0542812e+00   9.5427928e-01
   9.3379398e-01   3.9724919e+00   1.0541448e+00   9.5414214e-01   1.0541448e+00   9.5414214e-01   1.0541448e+00   9.5414214e-01   1.0541448e+00   9.5414214e-01   1.0541448e+00   9.5414214e-01
   9.3279398e-01   3.9662514e+00   1.0540066e+00   9.5400477e-01   1.0540066e+00   9.5400477e-01   1.0540066e+00   9.5400477e-01   1.0540066e+00   9.5400477e-01   1.0540066e+00   9.5400477e-01
   9.3179398e-01   3.9600011e+00   1.0538667e+00   9.5386526e-01   1.0538667e+00   9.5386526e-01   1.0538667e+00   9.5386526e-01   1.0538667e+00   9.5386526e-01   1.0538667e+00   9.5386526e-01
   9.3079398e-01   3.9537420e+00   1.0537236e+00   9.5372547e-01   1.0537236e+00   9.5372547e-01   1.0537236e+00   9.5372547e-01   1.0537236e+00   9.5372547e-01   1.0537236e+00   9.5372547e-01
   9.2979398e-01   3.9474743e+00   1.0535873e+00   9.5358449e-01   1.0535873e+00   9.5358449e-01   1.0535873e+00   9.5358449e-01   1.0535873e+00   9.5358449e-01   1.0535873e+00   9.5358449e-01
   9.2879398e-01   3.9412023e+00   1.0534387e+00   9.5344233e-01   1.0534387e+00   9.5344233e-01   1.0534387e+00   9.5344233e-01   1.0534387e+00   9.5344233e-01   1.0534387e+00   9.5344233e-01
   9.2779398e-01   3.9349166e+00   1.0533016e+00   9.5329914e-01   1.0533016e+00   9.5329914e-01   1.0533016e+00   9.5329914e-01   1.0533016e+00   9.5329914e-01   1.0533016e+00   9.5329914e-01
   9.2679398e-01   3.9286154e+00   1.0531537e+00   9.5315489e-01   1.0531537e+00   9.5315489e-01   1.0531537e+00   9.5315489e-01   1.0531537e+00   9.5315489e-01   1.0531537e+00   9.5315489e-01
   9.2579398e-01   3.9223057e+00   1.0530087e+00   9.5300968e-01   1.0530087e+00   9.5300968e-01   1.0530087e+00   9.5300968e-01   1.0530087e+00   9.5300968e-01   1.0530087e+00   9.5300968e-01
   9.2479398e-01   3.9159850e+00   1.0528659e+00   9.5286307e-01   1.0528659e+00   9.5286307e-01   1.0528659e+00   9.5286307e-01   1.0528659e+00   9.5286307e-01   1.0528659e+00   9.5286307e-01
   9.2379398e-01   3.9096507e+00   1.0527134e+00   9.5271524e-01   1.0527134e+00   9.5271524e-01   1.0527134e+00   9.5271524e-01   1.0527134e+00   9.5271524e-01   1.0527134e+00   9.5271524e-01
   9.2279398e-01   3.9033075e+00   1.0525694e+00   9.5256620e-01   1.0525694e+00   9.5256620e-01   1.0525694e+00   9.5256620e-01   1.0525694e+00   9.5256620e-01   1.0525694e+00   9.5256620e-01
   9.2179398e-01   3.8969571e+00   1.0524168e+00   9.5241586e-01   1.0524168e+00   9.5241586e-01   1.0524168e+00   9.5241586e-01   1.0524168e+00   9.5241586e-01   1.0524168e+00   9.5241586e-01
   9.2079398e-01   3.8905940e+00   1.0522633e+00   9.5226437e-01   1.0522633e+00   9.5226437e-01   1.0522633e+00   9.5226437e-01   1.0522633e+00   9.5226437e-01   1.0522633e+00   9.5226437e-01
   9.1979398e-01   3.8842170e+00   1.0521130e+00   9.5211201e-01   1.0521130e+00   9.5211201e-01   1.0521130e+00   9.5211201e-01   1.0521130e+00   9.5211201e-01   1.0521130e+00   9.5211201e-01
   9.1879398e-01   3.8778231e+00   1.0519544e+00   9.5195729e-01   1.0519544e+00   9.5195729e-01   1.0519544e+00   9.5195729e-01   1.0519544e+00   9.5195729e-01   1.0519544e+00   9.5195729e-01
   9.1779398e-01   3.8714262e+00   1.0518030e+00   9.5180244e-01   1.0518030e+00   9.5180244e-01   1.0518030e+00   9.5180244e-01   1.0518030e+00   9.5180244e-01   1.0518030e+00   9.5180244e-01
   9.1679398e-01   3.8650104e+00   1.0516445e+00   9.5164614e-01   1.0516445e+00   9.5164614e-01   1.0516445e+00   9.5164614e-01   1.0516445e+00   9.5164614e-01   1.0516445e+00   9.5164614e-01
   9.1579398e-01   3.8585882e+00   1.0514882e+00   9.5148824e-01   1.0514882e+00   9.5148824e-01   1.0514882e+00   9.5148824e-01   1.0514882e+00   9.5148824e-01   1.0514882e+00   9.5148824e-01
   9.1479398e-01   3.8521486e+00   1.0513308e+00   9.5132906e-01   1.0513308e+00   9.5132906e-01   1.0513308e+00   9.5132906e-01   1.0513308e+00   9.5132906e-01   1.0513308e+00   9.5132906e-01
   9.1379398e-01   3.8456988e+00   1.0511712e+00   9.5116817e-01   1.0511712e+00   9.5116817e-01   1.0511712e+00   9.5116817e-01   1.0511712e+00   9.5116817e-01   1.0511712e+00   9.5116817e-01
   9.1279398e-01   3.8392362e+00   1.0510081e+00   9.5100613e-01   1.0510081e+00   9.5100613e-01   1.0510081e+00   9.5100613e-01   1.0510081e+00   9.5100613e-01   1.0510081e+00   9.5100613e-01
   9.1179398e-01   3.8327568e+00   1.0508420e+00   9.5084288e-01   1.0508420e+00   9.5084288e-01   1.0508420e+00   9.5084288e-01   1.0508420e+00   9.5084288e-01   1.0508420e+00   9.5084288e-01
   9.1079398e-01   3.8262691e+00   1.0506766e+00   9.5067820e-01   1.0506766e+00   9.5067820e-01   1.0506766e+00   9.5067820e-01   1.0506766e+00   9.5067820e-01   1.0506766e+00   9.5067820e-01
   9.0979398e-01   3.8197640e+00   1.0505138e+00   9.5051215e-01   1.0505138e+00   9.5051215e-01   1.0505138e+00   9.5051215e-01   1.0505138e+00   9.5051215e-01   1.0505138e+00   9.5051215e-01
   9.0879398e-01   3.8132434e+00   1.0503418e+00   9.5034432e-01   1.0503418e+00   9.5034432e-01   1.0503418e+00   9.5034432e-01   1.0503418e+00   9.5034432e-01   1.0503418e+00   9.5034432e-01
   9.0779398e-01   3.8067111e+00   1.0501782e+00   9.5017508e-01   1.0501782e+00   9.5017508e-01   1.0501782e+00   9.5017508e-01   1.0501782e+00   9.5017508e-01   1.0501782e+00   9.5017508e-01
   9.0679398e-01   3.8001671e+00   1.0500062e+00   9.5000413e-01   1.0500062e+00   9.5000413e-01   1.0500062e+00   9.5000413e-01   1.0500062e+00   9.5000413e-01   1.0500062e+00   9.5000413e-01
   9.0579398e-01   3.7936004e+00   1.0498291e+00   9.4983199e-01   1.0498291e+00   9.4983199e-01   1.0498291e+00   9.4983199e-01   1.0498291e+00   9.4983199e-01   1.0498291e+00   9.4983199e-01
   9.0479398e-01   3.7870284e+00   1.0496583e+00   9.4965835e-01   1.0496583e+00   9.4965835e-01   1.0496583e+00   9.4965835e-01   1.0496583e+00   9.4965835e-01   1.0496583e+00   9.4965835e-01
   9.0379398e-01   3.7804362e+00   1.0494783e+00   9.4948245e-01   1.0494783e+00   9.4948245e-01   1.0494783e+00   9.4948245e-01   1.0494783e+00   9.4948245e-01   1.0494783e+00   9.4948245e-01
   9.0279398e-01   3.7738284e+00   1.0493080e+00   9.4930520e-01   1.0493080e+00   9.4930520e-01   1.0493080e+00   9.4930520e-01   1.0493080e+00   9.4930520e-01   1.0493080e+00   9.4930520e-01
   9.0179398e-01   3.7672025e+00   1.0491255e+00   9.4912637e-01   1.0491255e+00   9.4912637e-01   1.0491255e+00   9.4912637e-01   1.0491255e+00   9.4912637e-01   1.0491255e+00   9.4912637e-01
   9.0079398e-01   3.7605607e+00   1.0489438e+00   9.4894634e-01   1.0489438e+00   9.4894634e-01   1.0489438e+00   9.4894634e-01   1.0489438e+00   9.4894634e-01   1.0489438e+00   9.4894634e-01
   8.9979398e-01   3.7539074e+00   1.0487605e+00   9.4876386e-01   1.0487605e+00   9.4876386e-01   1.0487605e+00   9.4876386e-01   1.0487605e+00   9.4876386e-01   1.0487605e+00   9.4876386e-01
   8.9879398e-01   3.7472355e+00   1.0485771e+00   9.4857955e-01   1.0485771e+00   9.4857955e-01   1.0485771e+00   9.4857955e-01   1.0485771e+00   9.4857955e-01   1.0485771e+00   9.4857955e-01
   8.9779398e-01   3.7405443e+00   1.0483943e+00   9.4839372e-01   1.0483943e+00   9.4839372e-01   1.0483943e+00   9.4839372e-01   1.0483943e+00   9.4839372e-01   1.0483943e+00   9.4839372e-01
   8.9679398e-01   3.7338350e+00   1.0482090e+00   9.4820583e-01   1.0482090e+00   9.4820583e-01   1.0482090e+00   9.4820583e-01   1.0482090e+00   9.4820583e-01   1.0482090e+00   9.4820583e-01
   8.9579398e-01   3.7271103e+00   1.0480149e+00   9.4801684e-01   1.0480149e+00   9.4801684e-01   1.0480149e+00   9.4801684e-01   1.0480149e+00   9.4801684e-01   1.0480149e+00   9.4801684e-01
   8.9479398e-01   3.7203721e+00   1.0478265e+00   9.4782523e-01   1.0478265e+00   9.4782523e-01   1.0478265e+00   9.4782523e-01   1.0478265e+00   9.4782523e-01   1.0478265e+00   9.4782523e-01
   8.9379398e-01   3.7136114e+00   1.0476340e+00   9.4763149e-01   1.0476340e+00   9.4763149e-01   1.0476340e+00   9.4763149e-01   1.0476340e+00   9.4763149e-01   1.0476340e+00   9.4763149e-01
   8.9279398e-01   3.7068262e+00   1.0474374e+00   9.4743632e-01   1.0474374e+00   9.4743632e-01   1.0474374e+00   9.4743632e-01   1.0474374e+00   9.4743632e-01   1.0474374e+00   9.4743632e-01
   8.9179398e-01   3.7000296e+00   1.0472405e+00   9.4723876e-01   1.0472405e+00   9.4723876e-01   1.0472405e+00   9.4723876e-01   1.0472405e+00   9.4723876e-01   1.0472405e+00   9.4723876e-01
   8.9079398e-01   3.6932089e+00   1.0470431e+00   9.4703914e-01   1.0470431e+00   9.4703914e-01   1.0470431e+00   9.4703914e-01   1.0470431e+00   9.4703914e-01   1.0470431e+00   9.4703914e-01
   8.8979398e-01   3.6863707e+00   1.0468346e+00   9.4683779e-01   1.0468346e+00   9.4683779e-01   1.0468346e+00   9.4683779e-01   1.0468346e+00   9.4683779e-01   1.0468346e+00   9.4683779e-01
   8.8879398e-01   3.6795113e+00   1.0466358e+00   9.4663396e-01   1.0466358e+00   9.4663396e-01   1.0466358e+00   9.4663396e-01   1.0466358e+00   9.4663396e-01   1.0466358e+00   9.4663396e-01
   8.8779398e-01   3.6726271e+00   1.0464262e+00   9.4642819e-01   1.0464262e+00   9.4642819e-01   1.0464262e+00   9.4642819e-01   1.0464262e+00   9.4642819e-01   1.0464262e+00   9.4642819e-01
   8.8679398e-01   3.6657282e+00   1.0462160e+00   9.4622000e-01   1.0462160e+00   9.4622000e-01   1.0462160e+00   9.4622000e-01   1.0462160e+00   9.4622000e-01   1.0462160e+00   9.4622000e-01
   8.8579398e-01   3.6588060e+00   1.0460054e+00   9.4600934e-01   1.0460054e+00   9.4600934e-01   1.0460054e+00   9.4600934e-01   1.0460054e+00   9.4600934e-01   1.0460054e+00   9.4600934e-01
   8.8479398e-01   3.6518534e+00   1.0457937e+00   9.4579665e-01   1.0457937e+00   9.4579665e-01   1.0457937e+00   9.4579665e-01   1.0457937e+00   9.4579665e-01   1.0457937e+00   9.4579665e-01
   8.8379398e-01   3.6448820e+00   1.0455815e+00   9.4558152e-01   1.0455815e+00   9.4558152e-01   1.0455815e+00   9.4558152e-01   1.0455815e+00   9.4558152e-01   1.0455815e+00   9.4558152e-01
   8.8279398e-01   3.6378948e+00   1.0453692e+00   9.4536425e-01   1.0453692e+00   9.4536425e-01   1.0453692e+00   9.4536425e-01   1.0453692e+00   9.4536425e-01   1.0453692e+00   9.4536425e-01
   8.8179398e-01   3.6308799e+00   1.0451450e+00   9.4514448e-01   1.0451450e+00   9.4514448e-01   1.0451450e+00   9.4514448e-01   1.0451450e+00   9.4514448e-01   1.0451450e+00   9.4514448e-01
   8.8079398e-01   3.6238353e+00   1.0449206e+00   9.4492128e-01   1.0449206e+00   9.4492128e-01   1.0449206e+00   9.4492128e-01   1.0449206e+00   9.4492128e-01   1.0449206e+00   9.4492128e-01
   8.7979398e-01   3.6167683e+00   1.0446954e+00   9.4469653e-01   1.0446954e+00   9.4469653e-01   1.0446954e+00   9.4469653e-01   1.0446954e+00   9.4469653e-01   1.0446954e+00   9.4469653e-01
   8.7879398e-01   3.6096838e+00   1.0444695e+00   9.4446853e-01   1.0444695e+00   9.4446853e-01   1.0444695e+00   9.4446853e-01   1.0444695e+00   9.4446853e-01   1.0444695e+00   9.4446853e-01
   8.7779398e-01   3.6025628e+00   1.0442402e+00   9.4423733e-01   1.0442402e+00   9.4423733e-01   1.0442402e+00   9.4423733e-01   1.0442402e+00   9.4423733e-01   1.0442402e+00   9.4423733e-01
   8.7679398e-01   3.5954173e+00   1.0440054e+00   9.4400419e-01   1.0440054e+00   9.4400419e-01   1.0440054e+00   9.4400419e-01   1.0440054e+00   9.4400419e-01   1.0440054e+00   9.4400419e-01
   8.7579398e-01   3.5882445e+00   1.0437662e+00   9.4376821e-01   1.0437662e+00   9.4376821e-01   1.0437662e+00   9.4376821e-01   1.0437662e+00   9.4376821e-01   1.0437662e+00   9.4376821e-01
   8.7479398e-01   3.5810485e+00   1.0435273e+00   9.4352845e-01   1.0435273e+00   9.4352845e-01   1.0435273e+00   9.4352845e-01   1.0435273e+00   9.4352845e-01   1.0435273e+00   9.4352845e-01
   8.7379398e-01   3.5738150e+00   1.0432879e+00   9.4328613e-01   1.0432879e+00   9.4328613e-01   1.0432879e+00   9.4328613e-01   1.0432879e+00   9.4328613e-01   1.0432879e+00   9.4328613e-01
   8.7279398e-01   3.5665528e+00   1.0430387e+00   9.4304112e-01   1.0430387e+00   9.4304112e-01   1.0430387e+00   9.4304112e-01   1.0430387e+00   9.4304112e-01   1.0430387e+00   9.4304112e-01
   8.7179398e-01   3.5592618e+00   1.0427944e+00   9.4279241e-01   1.0427944e+00   9.4279241e-01   1.0427944e+00   9.4279241e-01   1.0427944e+00   9.4279241e-01   1.0427944e+00   9.4279241e-01
   8.7079398e-01   3.5519394e+00   1.0425409e+00   9.4254068e-01   1.0425409e+00   9.4254068e-01   1.0425409e+00   9.4254068e-01   1.0425409e+00   9.4254068e-01   1.0425409e+00   9.4254068e-01
   8.6979398e-01   3.5445905e+00   1.0422854e+00   9.4228580e-01   1.0422854e+00   9.4228580e-01   1.0422854e+00   9.4228580e-01   1.0422854e+00   9.4228580e-01   1.0422854e+00   9.4228580e-01
   8.6879398e-01   3.5372054e+00   1.0420267e+00   9.4202754e-01   1.0420267e+00   9.4202754e-01   1.0420267e+00   9.4202754e-01   1.0420267e+00   9.4202754e-01   1.0420267e+00   9.4202754e-01
   8.6779398e-01   3.5297816e+00   1.0417643e+00   9.4176475e-01   1.0417643e+00   9.4176475e-01   1.0417643e+00   9.4176475e-01   1.0417643e+00   9.4176475e-01   1.0417643e+00   9.4176475e-01
   8.6679398e-01   3.5223199e+00   1.0414987e+00   9.4149894e-01   1.0414987e+00   9.4149894e-01   1.0414987e+00   9.4149894e-01   1.0414987e+00   9.4149894e-01   1.0414987e+00   9.4149894e-01
   8.6579398e-01   3.5148269e+00   1.0412275e+00   9.4123003e-01   1.0412275e+00   9.4123003e-01   1.0412275e+00   9.4123003e-01   1.0412275e+00   9.4123003e-01   1.0412275e+00   9.4123003e-01
   8.6479398e-01   3.5073004e+00   1.0409528e+00   9.4095691e-01   1.0409528e+00   9.4095691e-01   1.0409528e+00   9.4095691e-01   1.0409528e+00   9.4095691e-01   1.0409528e+00   9.4095691e-01
   8.6379398e-01   3.4997319e+00   1.0406811e+00   9.4067934e-01   1.0406811e+00   9.4067934e-01   1.0406811e+00   9.4067934e-01   1.0406811e+00   9.4067934e-01   1.0406811e+00   9.4067934e-01
   8.6279398e-01   3.4921208e+00   1.0403954e+00   9.4039776e-01   1.0403954e+00   9.4039776e-01   1.0403954e+00   9.4039776e-01   1.0403954e+00   9.4039776e-01   1.0403954e+00   9.4039776e-01
   8.6179398e-01   3.4844677e+00   1.0401145e+00   9.4011235e-01   1.0401145e+00   9.4011235e-01   1.0401145e+00   9.4011235e-01   1.0401145e+00   9.4011235e-01   1.0401145e+00   9.4011235e-01
   8.6079398e-01   3.4767803e+00   1.0398225e+00   9.3982229e-01   1.0398225e+00   9.3982229e-01   1.0398225e+00   9.3982229e-01   1.0398225e+00   9.3982229e-01   1.0398225e+00   9.3982229e-01
   8.5979398e-01   3.4690399e+00   1.0395283e+00   9.3952781e-01   1.0395283e+00   9.3952781e-01   1.0395283e+00   9.3952781e-01   1.0395283e+00   9.3952781e-01   1.0395283e+00   9.3952781e-01
   8.5879398e-01   3.4612632e+00   1.0392329e+00   9.3922875e-01   1.0392329e+00   9.3922875e-01   1.0392329e+00   9.3922875e-01   1.0392329e+00   9.3922875e-01   1.0392329e+00   9.3922875e-01
   8.5779398e-01   3.4534338e+00   1.0389243e+00   9.3892556e-01   1.0389243e+00   9.3892556e-01   1.0389243e+00   9.3892556e-01   1.0389243e+00   9.3892556e-01   1.0389243e+00   9.3892556e-01
   8.5679398e-01   3.4455629e+00   1.0386144e+00   9.3861665e-01   1.0386144e+00   9.3861665e-01   1.0386144e+00   9.3861665e-01   1.0386144e+00   9.3861665e-01   1.0386144e+00   9.3861665e-01
   8.5579398e-01   3.4376298e+00   1.0383023e+00   9.3830296e-01   1.0383023e+00   9.3830296e-01   1.0383023e+00   9.3830296e-01   1.0383023e+00   9.3830296e-01   1.0383023e+00   9.3830296e-01
   8.5479398e-01   3.4296518e+00   1.0379856e+00   9.3798314e-01   1.0379856e+00   9.3798314e-01   1.0379856e+00   9.3798314e-01   1.0379856e+00   9.3798314e-01   1.0379856e+00   9.3798314e-01
   8.5379398e-01   3.4216270e+00   1.0376620e+00   9.3765897e-01   1.0376620e+00   9.3765897e-01   1.0376620e+00   9.3765897e-01   1.0376620e+00   9.3765897e-01   1.0376620e+00   9.3765897e-01
   8.5279398e-01   3.4135383e+00   1.0373311e+00   9.3732842e-01   1.0373311e+00   9.3732842e-01   1.0373311e+00   9.3732842e-01   1.0373311e+00   9.3732842e-01   1.0373311e+00   9.3732842e-01
   8.5179398e-01   3.4053925e+00   1.0369923e+00   9.3699292e-01   1.0369923e+00   9.3699292e-01   1.0369923e+00   9.3699292e-01   1.0369923e+00   9.3699292e-01   1.0369923e+00   9.3699292e-01
   8.5079398e-01   3.3971837e+00   1.0366488e+00   9.3664997e-01   1.0366488e+00   9.3664997e-01   1.0366488e+00   9.3664997e-01   1.0366488e+00   9.3664997e-01   1.0366488e+00   9.3664997e-01
   8.4979398e-01   3.3889227e+00   1.0363029e+00   9.3630152e-01   1.0363029e+00   9.3630152e-01   1.0363029e+00   9.3630152e-01   1.0363029e+00   9.3630152e-01   1.0363029e+00   9.3630152e-01
   8.4879398e-01   3.3805836e+00   1.0359436e+00   9.3594574e-01   1.0359436e+00   9.3594574e-01   1.0359436e+00   9.3594574e-01   1.0359436e+00   9.3594574e-01   1.0359436e+00   9.3594574e-01
   8.4779398e-01   3.3721839e+00   1.0355823e+00   9.3558391e-01   1.0355823e+00   9.3558391e-01   1.0355823e+00   9.3558391e-01   1.0355823e+00   9.3558391e-01   1.0355823e+00   9.3558391e-01
   8.4679398e-01   3.3637095e+00   1.0352176e+00   9.3521387e-01   1.0352176e+00   9.3521387e-01   1.0352176e+00   9.3521387e-01   1.0352176e+00   9.3521387e-01   1.0352176e+00   9.3521387e-01
   8.4579398e-01   3.3551627e+00   1.0348354e+00   9.3483708e-01   1.0348354e+00   9.3483708e-01   1.0348354e+00   9.3483708e-01   1.0348354e+00   9.3483708e-01   1.0348354e+00   9.3483708e-01
   8.4479398e-01   3.3465378e+00   1.0344504e+00   9.3445182e-01   1.0344504e+00   9.3445182e-01   1.0344504e+00   9.3445182e-01   1.0344504e+00   9.3445182e-01   1.0344504e+00   9.3445182e-01
   8.4379398e-01   3.3378246e+00   1.0340568e+00   9.3405903e-01   1.0340568e+00   9.3405903e-01   1.0340568e+00   9.3405903e-01   1.0340568e+00   9.3405903e-01   1.0340568e+00   9.3405903e-01
   8.4279398e-01   3.3290359e+00   1.0336563e+00   9.3365698e-01   1.0336563e+00   9.3365698e-01   1.0336563e+00   9.3365698e-01   1.0336563e+00   9.3365698e-01   1.0336563e+00   9.3365698e-01
   8.4179398e-01   3.3201507e+00   1.0332459e+00   9.3324614e-01   1.0332459e+00   9.3324614e-01   1.0332459e+00   9.3324614e-01   1.0332459e+00   9.3324614e-01   1.0332459e+00   9.3324614e-01
   8.4079398e-01   3.3111738e+00   1.0328289e+00   9.3282530e-01   1.0328289e+00   9.3282530e-01   1.0328289e+00   9.3282530e-01   1.0328289e+00   9.3282530e-01   1.0328289e+00   9.3282530e-01
   8.3979398e-01   3.3020998e+00   1.0323979e+00   9.3239512e-01   1.0323979e+00   9.3239512e-01   1.0323979e+00   9.3239512e-01   1.0323979e+00   9.3239512e-01   1.0323979e+00   9.3239512e-01
   8.3879398e-01   3.2929197e+00   1.0319512e+00   9.3195337e-01   1.0319512e+00   9.3195337e-01   1.0319512e+00   9.3195337e-01   1.0319512e+00   9.3195337e-01   1.0319512e+00   9.3195337e-01
   8.3779398e-01   3.2836172e+00   1.0314972e+00   9.3150116e-01   1.0314972e+00   9.3150116e-01   1.0314972e+00   9.3150116e-01   1.0314972e+00   9.3150116e-01   1.0314972e+00   9.3150116e-01
   8.3679398e-01   3.2742021e+00   1.0310388e+00   9.3103653e-01   1.0310388e+00   9.3103653e-01   1.0310388e+00   9.3103653e-01   1.0310388e+00   9.3103653e-01   1.0310388e+00   9.3103653e-01
   8.3579398e-01   3.2646617e+00   1.0305633e+00   9.3055903e-01   1.0305633e+00   9.3055903e-01   1.0305633e+00   9.3055903e-01   1.0305633e+00   9.3055903e-01   1.0305633e+00   9.3055903e-01
   8.3479398e-01   3.2549917e+00   1.0300707e+00   9.3006869e-01   1.0300707e+00   9.3006869e-01   1.0300707e+00   9.3006869e-01   1.0300707e+00   9.3006869e-01   1.0300707e+00   9.3006869e-01
   8.3379398e-01   3.2451735e+00   1.0295608e+00   9.2956340e-01   1.0295608e+00   9.2956340e-01   1.0295608e+00   9.2956340e-01   1.0295608e+00   9.2956340e-01   1.0295608e+00   9.2956340e-01
   8.3279398e-01   3.2352001e+00   1.0290429e+00   9.2904342e-01   1.0290429e+00   9.2904342e-01   1.0290429e+00   9.2904342e-01   1.0290429e+00   9.2904342e-01   1.0290429e+00   9.2904342e-01
   8.3179398e-01   3.2250629e+00   1.0285070e+00   9.2850696e-01   1.0285070e+00   9.2850696e-01   1.0285070e+00   9.2850696e-01   1.0285070e+00   9.2850696e-01   1.0285070e+00   9.2850696e-01
   8.3079398e-01   3.2147493e+00   1.0279516e+00   9.2795197e-01   1.0279516e+00   9.2795197e-01   1.0279516e+00   9.2795197e-01   1.0279516e+00   9.2795197e-01   1.0279516e+00   9.2795197e-01
   8.2979398e-01   3.2042347e+00   1.0273772e+00   9.2737823e-01   1.0273772e+00   9.2737823e-01   1.0273772e+00   9.2737823e-01   1.0273772e+00   9.2737823e-01   1.0273772e+00   9.2737823e-01
   8.2879398e-01   3.1935280e+00   1.0267813e+00   9.2678329e-01   1.0267813e+00   9.2678329e-01   1.0267813e+00   9.2678329e-01   1.0267813e+00   9.2678329e-01   1.0267813e+00   9.2678329e-01
   8.2779398e-01   3.1825708e+00   1.0261679e+00   9.2616580e-01   1.0261679e+00   9.2616580e-01   1.0261679e+00   9.2616580e-01   1.0261679e+00   9.2616580e-01   1.0261679e+00   9.2616580e-01
   8.2679398e-01   3.1713776e+00   1.0255234e+00   9.2552353e-01   1.0255234e+00   9.2552353e-01   1.0255234e+00   9.2552353e-01   1.0255234e+00   9.2552353e-01   1.0255234e+00   9.2552353e-01
   8.2579398e-01   3.1598954e+00   1.0248508e+00   9.2485331e-01   1.0248508e+00   9.2485331e-01   1.0248508e+00   9.2485331e-01   1.0248508e+00   9.2485331e-01   1.0248508e+00   9.2485331e-01
   8.2479398e-01   3.1481135e+00   1.0241488e+00   9.2415256e-01   1.0241488e+00   9.2415256e-01   1.0241488e+00   9.2415256e-01   1.0241488e+00   9.2415256e-01   1.0241488e+00   9.2415256e-01
   8.2379398e-01   3.1359795e+00   1.0234153e+00   9.2341729e-01   1.0234153e+00   9.2341729e-01   1.0234153e+00   9.2341729e-01   1.0234153e+00   9.2341729e-01   1.0234153e+00   9.2341729e-01
   8.2279398e-01   3.1234618e+00   1.0226481e+00   9.2264414e-01   1.0226481e+00   9.2264414e-01   1.0226481e+00   9.2264414e-01   1.0226481e+00   9.2264414e-01   1.0226481e+00   9.2264414e-01
   8.2179398e-01   3.1104992e+00   1.0218255e+00   9.2182666e-01   1.0218255e+00   9.2182666e-01   1.0218255e+00   9.2182666e-01   1.0218255e+00   9.2182666e-01   1.0218255e+00   9.2182666e-01
   8.2079398e-01   3.0970151e+00   1.0209592e+00   9.2095824e-01   1.0209592e+00   9.2095824e-01   1.0209592e+00   9.2095824e-01   1.0209592e+00   9.2095824e-01   1.0209592e+00   9.2095824e-01
   8.1979398e-01   3.0829227e+00   1.0200306e+00   9.2002934e-01   1.0200306e+00   9.2002934e-01   1.0200306e+00   9.2002934e-01   1.0200306e+00   9.2002934e-01   1.0200306e+00   9.2002934e-01
   8.1879398e-01   3.0681109e+00   1.0190294e+00   9.1903034e-01   1.0190294e+00   9.1903034e-01   1.0190294e+00   9.1903034e-01   1.0190294e+00   9.1903034e-01   1.0190294e+00   9.1903034e-01
   8.1779398e-01   3.0524001e+00   1.0179420e+00   9.1794274e-01   1.0179420e+00   9.1794274e-01   1.0179420e+00   9.1794274e-01   1.0179420e+00   9.1794274e-01   1.0179420e+00   9.1794274e-01
   8.1679398e-01   3.0355690e+00   1.0167483e+00   9.1674508e-01   1.0167483e+00   9.1674508e-01   1.0167483e+00   9.1674508e-01   1.0167483e+00   9.1674508e-01   1.0167483e+00   9.1674508e-01
   8.1579398e-01   3.0172395e+00   1.0153993e+00   9.1540098e-01   1.0153993e+00   9.1540098e-01   1.0153993e+00   9.1540098e-01   1.0153993e+00   9.1540098e-01   1.0153993e+00   9.1540098e-01
   8.1479398e-01   2.9968094e+00   1.0138521e+00   9.1385047e-01   1.0138521e+00   9.1385047e-01   1.0138521e+00   9.1385047e-01   1.0138521e+00   9.1385047e-01   1.0138521e+00   9.1385047e-01
   8.1379398e-01   2.9730832e+00   1.0119777e+00   9.1197826e-01   1.0119777e+00   9.1197826e-01   1.0119777e+00   9.1197826e-01   1.0119777e+00   9.1197826e-01   1.0119777e+00   9.1197826e-01
   8.1279398e-01   2.9429614e+00   1.0094820e+00   9.0948236e-01   1.0094820e+00   9.0948236e-01   1.0094820e+00   9.0948236e-01   1.0094820e+00   9.0948236e-01   1.0094820e+00   9.0948236e-01
   8.1179398e-01   2.8774314e+00   1.0035387e+00   9.0353789e-01   1.0035387e+00   9.0353789e-01   1.0035387e+00   9.0353789e-01   1.0035387e+00   9.0353789e-01   1.0035387e+00   9.0353789e-01
