# Supplementary material for: Parallel arrangements of positive feedback loops limit cell-to-cell variability in differentiation
Source: PLoS One. 2017 Nov 29;12(11):e0188623. doi: 10.1371/journal.pone.0188623 (PMC5706692; doi:10.1371/journal.pone.0188623)
Supplement: S1 Codes — (ZIP) [file pone.0188623.s001.zip › codes/GK/AND/Residence Time/IntrinsicNoise/Parallel/thrs_1L_Pr_GK.dat]

   9.7854602e-01   1.6241944e+00
   9.7754602e-01   1.6518525e+00
   9.7654602e-01   1.6640145e+00
   9.7554602e-01   1.6732521e+00
   9.7454602e-01   1.6809771e+00
   9.7354602e-01   1.6877432e+00
   9.7254602e-01   1.6938179e+00
   9.7154602e-01   1.6993747e+00
   9.7054602e-01   1.7045269e+00
   9.6954602e-01   1.7093369e+00
   9.6854602e-01   1.7138716e+00
   9.6754602e-01   1.7181694e+00
   9.6654602e-01   1.7222549e+00
   9.6554602e-01   1.7261730e+00
   9.6454602e-01   1.7299183e+00
   9.6354602e-01   1.7335281e+00
   9.6254602e-01   1.7370030e+00
   9.6154602e-01   1.7403653e+00
   9.6054602e-01   1.7436263e+00
   9.5954602e-01   1.7467795e+00
   9.5854602e-01   1.7498562e+00
   9.5754602e-01   1.7528386e+00
   9.5654602e-01   1.7557539e+00
   9.5554602e-01   1.7585866e+00
   9.5454602e-01   1.7613604e+00
   9.5354602e-01   1.7640699e+00
   9.5254602e-01   1.7667225e+00
   9.5154602e-01   1.7693210e+00
   9.5054602e-01   1.7718682e+00
   9.4954602e-01   1.7743664e+00
   9.4854602e-01   1.7768133e+00
   9.4754602e-01   1.7792218e+00
   9.4654602e-01   1.7815820e+00
   9.4554602e-01   1.7839113e+00
   9.4454602e-01   1.7861973e+00
   9.4354602e-01   1.7884547e+00
   9.4254602e-01   1.7906687e+00
   9.4154602e-01   1.7928517e+00
   9.4054602e-01   1.7950066e+00
   9.3954602e-01   1.7971267e+00
   9.3854602e-01   1.7992234e+00
   9.3754602e-01   1.8012848e+00
   9.3654602e-01   1.8033248e+00
   9.3554602e-01   1.8053402e+00
   9.3454602e-01   1.8073280e+00
   9.3354602e-01   1.8092972e+00
   9.3254602e-01   1.8112324e+00
   9.3154602e-01   1.8131604e+00
   9.3054602e-01   1.8150557e+00
   9.2954602e-01   1.8169374e+00
   9.2854602e-01   1.8188015e+00
   9.2754602e-01   1.8206323e+00
   9.2654602e-01   1.8224554e+00
   9.2554602e-01   1.8242614e+00
   9.2454602e-01   1.8260477e+00
   9.2354602e-01   1.8278208e+00
   9.2254602e-01   1.8295755e+00
   9.2154602e-01   1.8313066e+00
   9.2054602e-01   1.8330326e+00
   9.1954602e-01   1.8347421e+00
   9.1854602e-01   1.8364343e+00
   9.1754602e-01   1.8381142e+00
   9.1654602e-01   1.8397780e+00
   9.1554602e-01   1.8414348e+00
   9.1454602e-01   1.8430759e+00
   9.1354602e-01   1.8447014e+00
   9.1254602e-01   1.8463176e+00
   9.1154602e-01   1.8479258e+00
   9.1054602e-01   1.8495194e+00
   9.0954602e-01   1.8510985e+00
   9.0854602e-01   1.8526717e+00
   9.0754602e-01   1.8542349e+00
   9.0654602e-01   1.8557836e+00
   9.0554602e-01   1.8573298e+00
   9.0454602e-01   1.8588546e+00
   9.0354602e-01   1.8603850e+00
   9.0254602e-01   1.8618962e+00
   9.0154602e-01   1.8634024e+00
   9.0054602e-01   1.8648951e+00
   8.9954602e-01   1.8663872e+00
   8.9854602e-01   1.8678654e+00
   8.9754602e-01   1.8693422e+00
   8.9654602e-01   1.8707991e+00
   8.9554602e-01   1.8722640e+00
   8.9454602e-01   1.8737064e+00
   8.9354602e-01   1.8751551e+00
   8.9254602e-01   1.8765880e+00
   8.9154602e-01   1.8780174e+00
   8.9054602e-01   1.8794461e+00
   8.8954602e-01   1.8808638e+00
   8.8854602e-01   1.8822707e+00
   8.8754602e-01   1.8836765e+00
   8.8654602e-01   1.8850805e+00
   8.8554602e-01   1.8864765e+00
   8.8454602e-01   1.8878619e+00
   8.8354602e-01   1.8892471e+00
   8.8254602e-01   1.8906263e+00
   8.8154602e-01   1.8920022e+00
   8.8054602e-01   1.8933662e+00
   8.7954602e-01   1.8947327e+00
   8.7854602e-01   1.8960958e+00
   8.7754602e-01   1.8974531e+00
   8.7654602e-01   1.8987968e+00
   8.7554602e-01   1.9001494e+00
   8.7454602e-01   1.9014880e+00
   8.7354602e-01   1.9028343e+00
   8.7254602e-01   1.9041705e+00
   8.7154602e-01   1.9055001e+00
   8.7054602e-01   1.9068283e+00
   8.6954602e-01   1.9081571e+00
   8.6854602e-01   1.9094868e+00
   8.6754602e-01   1.9108079e+00
   8.6654602e-01   1.9121211e+00
   8.6554602e-01   1.9134332e+00
   8.6454602e-01   1.9147481e+00
   8.6354602e-01   1.9160646e+00
   8.6254602e-01   1.9173692e+00
   8.6154602e-01   1.9186771e+00
   8.6054602e-01   1.9199747e+00
   8.5954602e-01   1.9212781e+00
   8.5854602e-01   1.9225799e+00
   8.5754602e-01   1.9238765e+00
   8.5654602e-01   1.9251793e+00
   8.5554602e-01   1.9264743e+00
   8.5454602e-01   1.9277605e+00
   8.5354602e-01   1.9290603e+00
   8.5254602e-01   1.9303512e+00
   8.5154602e-01   1.9316437e+00
   8.5054602e-01   1.9329332e+00
   8.4954602e-01   1.9342233e+00
   8.4854602e-01   1.9355100e+00
   8.4754602e-01   1.9367992e+00
   8.4654602e-01   1.9380899e+00
   8.4554602e-01   1.9393753e+00
   8.4454602e-01   1.9406607e+00
   8.4354602e-01   1.9419499e+00
   8.4254602e-01   1.9432412e+00
   8.4154602e-01   1.9445213e+00
   8.4054602e-01   1.9458166e+00
   8.3954602e-01   1.9471048e+00
   8.3854602e-01   1.9483941e+00
   8.3754602e-01   1.9496862e+00
   8.3654602e-01   1.9509703e+00
   8.3554602e-01   1.9522683e+00
   8.3454602e-01   1.9535573e+00
   8.3354602e-01   1.9548508e+00
   8.3254602e-01   1.9561453e+00
   8.3154602e-01   1.9574436e+00
   8.3054602e-01   1.9587457e+00
   8.2954602e-01   1.9600485e+00
   8.2854602e-01   1.9613466e+00
   8.2754602e-01   1.9626557e+00
   8.2654602e-01   1.9639601e+00
   8.2554602e-01   1.9652660e+00
   8.2454602e-01   1.9665861e+00
   8.2354602e-01   1.9678993e+00
   8.2254602e-01   1.9692153e+00
   8.2154602e-01   1.9705366e+00
   8.2054602e-01   1.9718605e+00
   8.1954602e-01   1.9731778e+00
   8.1854602e-01   1.9745104e+00
   8.1754602e-01   1.9758429e+00
   8.1654602e-01   1.9771823e+00
   8.1554602e-01   1.9785250e+00
   8.1454602e-01   1.9798676e+00
   8.1354602e-01   1.9812113e+00
   8.1254602e-01   1.9825687e+00
   8.1154602e-01   1.9839279e+00
   8.1054602e-01   1.9852914e+00
   8.0954602e-01   1.9866621e+00
   8.0854602e-01   1.9880347e+00
   8.0754602e-01   1.9894084e+00
   8.0654602e-01   1.9907929e+00
   8.0554602e-01   1.9921824e+00
   8.0454602e-01   1.9935745e+00
   8.0354602e-01   1.9949785e+00
   8.0254602e-01   1.9963880e+00
   8.0154602e-01   1.9977959e+00
   8.0054602e-01   1.9992218e+00
   7.9954602e-01   2.0006502e+00
   7.9854602e-01   2.0020837e+00
   7.9754602e-01   2.0035298e+00
   7.9654602e-01   2.0049816e+00
   7.9554602e-01   2.0064386e+00
   7.9454602e-01   2.0079012e+00
   7.9354602e-01   2.0093825e+00
   7.9254602e-01   2.0108703e+00
   7.9154602e-01   2.0123640e+00
   7.9054602e-01   2.0138657e+00
   7.8954602e-01   2.0153762e+00
   7.8854602e-01   2.0169002e+00
   7.8754602e-01   2.0184348e+00
   7.8654602e-01   2.0199890e+00
   7.8554602e-01   2.0215368e+00
   7.8454602e-01   2.0231093e+00
   7.8354602e-01   2.0246924e+00
   7.8254602e-01   2.0262837e+00
   7.8154602e-01   2.0278941e+00
   7.8054602e-01   2.0295140e+00
   7.7954602e-01   2.0311424e+00
   7.7854602e-01   2.0327934e+00
   7.7754602e-01   2.0344602e+00
   7.7654602e-01   2.0361372e+00
   7.7554602e-01   2.0378351e+00
   7.7454602e-01   2.0395444e+00
   7.7354602e-01   2.0412758e+00
   7.7254602e-01   2.0430189e+00
   7.7154602e-01   2.0447832e+00
   7.7054602e-01   2.0465738e+00
   7.6954602e-01   2.0483742e+00
   7.6854602e-01   2.0502001e+00
   7.6754602e-01   2.0520479e+00
   7.6654602e-01   2.0539125e+00
   7.6554602e-01   2.0558106e+00
   7.6454602e-01   2.0577273e+00
   7.6354602e-01   2.0596692e+00
   7.6254602e-01   2.0616300e+00
   7.6154602e-01   2.0636276e+00
   7.6054602e-01   2.0656573e+00
   7.5954602e-01   2.0677093e+00
   7.5854602e-01   2.0698006e+00
   7.5754602e-01   2.0719123e+00
   7.5654602e-01   2.0740691e+00
   7.5554602e-01   2.0762569e+00
   7.5454602e-01   2.0784844e+00
   7.5354602e-01   2.0807519e+00
   7.5254602e-01   2.0830560e+00
   7.5154602e-01   2.0854070e+00
   7.5054602e-01   2.0878051e+00
   7.4954602e-01   2.0902529e+00
   7.4854602e-01   2.0927586e+00
   7.4754602e-01   2.0953121e+00
   7.4654602e-01   2.0979242e+00
   7.4554602e-01   2.1005995e+00
   7.4454602e-01   2.1033312e+00
   7.4354602e-01   2.1061413e+00
   7.4254602e-01   2.1090342e+00
   7.4154602e-01   2.1119946e+00
   7.4054602e-01   2.1150495e+00
   7.3954602e-01   2.1181958e+00
   7.3854602e-01   2.1214448e+00
   7.3754602e-01   2.1248059e+00
   7.3654602e-01   2.1282797e+00
   7.3554602e-01   2.1318979e+00
   7.3454602e-01   2.1356486e+00
   7.3354602e-01   2.1395701e+00
   7.3254602e-01   2.1436742e+00
   7.3154602e-01   2.1479738e+00
   7.3054602e-01   2.1525111e+00
   7.2954602e-01   2.1573198e+00
   7.2854602e-01   2.1624317e+00
   7.2754602e-01   2.1679118e+00
   7.2654602e-01   2.1738351e+00
   7.2554602e-01   2.1803168e+00
   7.2454602e-01   2.1874921e+00
   7.2354602e-01   2.1956298e+00
   7.2254602e-01   2.2051580e+00
   7.2154602e-01   2.2169496e+00
   7.2054602e-01   2.2336742e+00
