# Supplementary material for: Parallel arrangements of positive feedback loops limit cell-to-cell variability in differentiation
Source: PLoS One. 2017 Nov 29;12(11):e0188623. doi: 10.1371/journal.pone.0188623 (PMC5706692; doi:10.1371/journal.pone.0188623)
Supplement: S1 Codes — (ZIP) [file pone.0188623.s001.zip › codes/GK/AND/Residence Time/IntrinsicNoise/Parallel/thrs_2L_Pr_GK.dat]

   1.3890700e+00   1.6781594e+00
   1.3880700e+00   1.6970710e+00
   1.3870700e+00   1.7053300e+00
   1.3860700e+00   1.7115881e+00
   1.3850700e+00   1.7167944e+00
   1.3840700e+00   1.7213860e+00
   1.3830700e+00   1.7254785e+00
   1.3820700e+00   1.7292182e+00
   1.3810700e+00   1.7327179e+00
   1.3800700e+00   1.7359349e+00
   1.3790700e+00   1.7389850e+00
   1.3780700e+00   1.7418710e+00
   1.3770700e+00   1.7446013e+00
   1.3760700e+00   1.7472304e+00
   1.3750700e+00   1.7497420e+00
   1.3740700e+00   1.7521526e+00
   1.3730700e+00   1.7544645e+00
   1.3720700e+00   1.7567105e+00
   1.3710700e+00   1.7588862e+00
   1.3700700e+00   1.7609799e+00
   1.3690700e+00   1.7630340e+00
   1.3680700e+00   1.7650180e+00
   1.3670700e+00   1.7669543e+00
   1.3660700e+00   1.7688381e+00
   1.3650700e+00   1.7706750e+00
   1.3640700e+00   1.7724725e+00
   1.3630700e+00   1.7742228e+00
   1.3620700e+00   1.7759506e+00
   1.3610700e+00   1.7776298e+00
   1.3600700e+00   1.7792669e+00
   1.3590700e+00   1.7808866e+00
   1.3580700e+00   1.7824682e+00
   1.3570700e+00   1.7840341e+00
   1.3560700e+00   1.7855496e+00
   1.3550700e+00   1.7870646e+00
   1.3540700e+00   1.7885408e+00
   1.3530700e+00   1.7899988e+00
   1.3520700e+00   1.7914251e+00
   1.3510700e+00   1.7928283e+00
   1.3500700e+00   1.7942147e+00
   1.3490700e+00   1.7955866e+00
   1.3480700e+00   1.7969379e+00
   1.3470700e+00   1.7982659e+00
   1.3460700e+00   1.7995784e+00
   1.3450700e+00   1.8008637e+00
   1.3440700e+00   1.8021381e+00
   1.3430700e+00   1.8034050e+00
   1.3420700e+00   1.8046490e+00
   1.3410700e+00   1.8058820e+00
   1.3400700e+00   1.8070976e+00
   1.3390700e+00   1.8083053e+00
   1.3380700e+00   1.8094858e+00
   1.3370700e+00   1.8106639e+00
   1.3360700e+00   1.8118171e+00
   1.3350700e+00   1.8129735e+00
   1.3340700e+00   1.8141080e+00
   1.3330700e+00   1.8152287e+00
   1.3320700e+00   1.8163423e+00
   1.3310700e+00   1.8174499e+00
   1.3300700e+00   1.8185376e+00
   1.3290700e+00   1.8196205e+00
   1.3280700e+00   1.8206938e+00
   1.3270700e+00   1.8217537e+00
   1.3260700e+00   1.8228127e+00
   1.3250700e+00   1.8238386e+00
   1.3240700e+00   1.8248802e+00
   1.3230700e+00   1.8259009e+00
   1.3220700e+00   1.8269199e+00
   1.3210700e+00   1.8279310e+00
   1.3200700e+00   1.8289249e+00
   1.3190700e+00   1.8299101e+00
   1.3180700e+00   1.8308961e+00
   1.3170700e+00   1.8318718e+00
   1.3160700e+00   1.8328323e+00
   1.3150700e+00   1.8337886e+00
   1.3140700e+00   1.8347438e+00
   1.3130700e+00   1.8356882e+00
   1.3120700e+00   1.8366237e+00
   1.3110700e+00   1.8375569e+00
   1.3100700e+00   1.8384775e+00
   1.3090700e+00   1.8393939e+00
   1.3080700e+00   1.8403098e+00
   1.3070700e+00   1.8412211e+00
   1.3060700e+00   1.8421138e+00
   1.3050700e+00   1.8430004e+00
   1.3040700e+00   1.8438926e+00
   1.3030700e+00   1.8447732e+00
   1.3020700e+00   1.8456451e+00
   1.3010700e+00   1.8465148e+00
   1.3000700e+00   1.8473846e+00
   1.2990700e+00   1.8482403e+00
   1.2980700e+00   1.8491019e+00
   1.2970700e+00   1.8499472e+00
   1.2960700e+00   1.8507804e+00
   1.2950700e+00   1.8516300e+00
   1.2940700e+00   1.8524597e+00
   1.2930700e+00   1.8532899e+00
   1.2920700e+00   1.8541099e+00
   1.2910700e+00   1.8549322e+00
   1.2900700e+00   1.8557547e+00
   1.2890700e+00   1.8565640e+00
   1.2880700e+00   1.8573589e+00
   1.2870700e+00   1.8581707e+00
   1.2860700e+00   1.8589621e+00
   1.2850700e+00   1.8597537e+00
   1.2840700e+00   1.8605454e+00
   1.2830700e+00   1.8613379e+00
   1.2820700e+00   1.8621088e+00
   1.2810700e+00   1.8628957e+00
   1.2800700e+00   1.8636689e+00
   1.2790700e+00   1.8644423e+00
   1.2780700e+00   1.8652039e+00
   1.2770700e+00   1.8659745e+00
   1.2760700e+00   1.8667315e+00
   1.2750700e+00   1.8674864e+00
   1.2740700e+00   1.8682342e+00
   1.2730700e+00   1.8689880e+00
   1.2720700e+00   1.8697320e+00
   1.2710700e+00   1.8704705e+00
   1.2700700e+00   1.8712168e+00
   1.2690700e+00   1.8719527e+00
   1.2680700e+00   1.8726809e+00
   1.2670700e+00   1.8734176e+00
   1.2660700e+00   1.8741381e+00
   1.2650700e+00   1.8748656e+00
   1.2640700e+00   1.8755757e+00
   1.2630700e+00   1.8763028e+00
   1.2620700e+00   1.8770130e+00
   1.2610700e+00   1.8777329e+00
   1.2600700e+00   1.8784428e+00
   1.2590700e+00   1.8791360e+00
   1.2580700e+00   1.8798461e+00
   1.2570700e+00   1.8805489e+00
   1.2560700e+00   1.8812492e+00
   1.2550700e+00   1.8819422e+00
   1.2540700e+00   1.8826352e+00
   1.2530700e+00   1.8833283e+00
   1.2520700e+00   1.8840217e+00
   1.2510700e+00   1.8846971e+00
   1.2500700e+00   1.8853833e+00
   1.2490700e+00   1.8860689e+00
   1.2480700e+00   1.8867496e+00
   1.2470700e+00   1.8874269e+00
   1.2460700e+00   1.8880954e+00
   1.2450700e+00   1.8887741e+00
   1.2440700e+00   1.8894399e+00
   1.2430700e+00   1.8901030e+00
   1.2420700e+00   1.8907668e+00
   1.2410700e+00   1.8914340e+00
   1.2400700e+00   1.8920925e+00
   1.2390700e+00   1.8927576e+00
   1.2380700e+00   1.8934180e+00
   1.2370700e+00   1.8940706e+00
   1.2360700e+00   1.8947194e+00
   1.2350700e+00   1.8953693e+00
   1.2340700e+00   1.8960196e+00
   1.2330700e+00   1.8966700e+00
   1.2320700e+00   1.8973209e+00
   1.2310700e+00   1.8979640e+00
   1.2300700e+00   1.8986066e+00
   1.2290700e+00   1.8992413e+00
   1.2280700e+00   1.8998801e+00
   1.2270700e+00   1.9005166e+00
   1.2260700e+00   1.9011513e+00
   1.2250700e+00   1.9017860e+00
   1.2240700e+00   1.9024203e+00
   1.2230700e+00   1.9030526e+00
   1.2220700e+00   1.9036804e+00
   1.2210700e+00   1.9043037e+00
   1.2200700e+00   1.9049383e+00
   1.2190700e+00   1.9055574e+00
   1.2180700e+00   1.9061819e+00
   1.2170700e+00   1.9067923e+00
   1.2160700e+00   1.9074172e+00
   1.2150700e+00   1.9080399e+00
   1.2140700e+00   1.9086521e+00
   1.2130700e+00   1.9092718e+00
   1.2120700e+00   1.9098847e+00
   1.2110700e+00   1.9104948e+00
   1.2100700e+00   1.9111046e+00
   1.2090700e+00   1.9117143e+00
   1.2080700e+00   1.9123239e+00
   1.2070700e+00   1.9129333e+00
   1.2060700e+00   1.9135432e+00
   1.2050700e+00   1.9141360e+00
   1.2040700e+00   1.9147481e+00
   1.2030700e+00   1.9153465e+00
   1.2020700e+00   1.9159490e+00
   1.2010700e+00   1.9165476e+00
   1.2000700e+00   1.9171495e+00
   1.1990700e+00   1.9177435e+00
   1.1980700e+00   1.9183439e+00
   1.1970700e+00   1.9189378e+00
   1.1960700e+00   1.9195223e+00
   1.1950700e+00   1.9201258e+00
   1.1940700e+00   1.9207087e+00
   1.1930700e+00   1.9213057e+00
   1.1920700e+00   1.9218912e+00
   1.1910700e+00   1.9224802e+00
   1.1900700e+00   1.9230660e+00
   1.1890700e+00   1.9236600e+00
   1.1880700e+00   1.9242450e+00
   1.1870700e+00   1.9248307e+00
   1.1860700e+00   1.9254040e+00
   1.1850700e+00   1.9259895e+00
   1.1840700e+00   1.9265742e+00
   1.1830700e+00   1.9271565e+00
   1.1820700e+00   1.9277344e+00
   1.1810700e+00   1.9283186e+00
   1.1800700e+00   1.9288941e+00
   1.1790700e+00   1.9294700e+00
   1.1780700e+00   1.9300506e+00
   1.1770700e+00   1.9306235e+00
   1.1760700e+00   1.9311980e+00
   1.1750700e+00   1.9317726e+00
   1.1740700e+00   1.9323476e+00
   1.1730700e+00   1.9329160e+00
   1.1720700e+00   1.9334916e+00
   1.1710700e+00   1.9340676e+00
   1.1700700e+00   1.9346370e+00
   1.1690700e+00   1.9352040e+00
   1.1680700e+00   1.9357762e+00
   1.1670700e+00   1.9363395e+00
   1.1660700e+00   1.9369090e+00
   1.1650700e+00   1.9374810e+00
   1.1640700e+00   1.9380427e+00
   1.1630700e+00   1.9386084e+00
   1.1620700e+00   1.9391801e+00
   1.1610700e+00   1.9397450e+00
   1.1600700e+00   1.9403077e+00
   1.1590700e+00   1.9408717e+00
   1.1580700e+00   1.9414379e+00
   1.1570700e+00   1.9419975e+00
   1.1560700e+00   1.9425643e+00
   1.1550700e+00   1.9431146e+00
   1.1540700e+00   1.9436804e+00
   1.1530700e+00   1.9442421e+00
   1.1520700e+00   1.9448078e+00
   1.1510700e+00   1.9453590e+00
   1.1500700e+00   1.9459239e+00
   1.1490700e+00   1.9464770e+00
   1.1480700e+00   1.9470399e+00
   1.1470700e+00   1.9475954e+00
   1.1460700e+00   1.9481565e+00
   1.1450700e+00   1.9487118e+00
   1.1440700e+00   1.9492651e+00
   1.1430700e+00   1.9498240e+00
   1.1420700e+00   1.9503795e+00
   1.1410700e+00   1.9509344e+00
   1.1400700e+00   1.9514897e+00
   1.1390700e+00   1.9520411e+00
   1.1380700e+00   1.9525981e+00
   1.1370700e+00   1.9531491e+00
   1.1360700e+00   1.9537064e+00
   1.1350700e+00   1.9542610e+00
   1.1340700e+00   1.9548162e+00
   1.1330700e+00   1.9553746e+00
   1.1320700e+00   1.9559160e+00
   1.1310700e+00   1.9564723e+00
   1.1300700e+00   1.9570291e+00
   1.1290700e+00   1.9575802e+00
   1.1280700e+00   1.9581268e+00
   1.1270700e+00   1.9586862e+00
   1.1260700e+00   1.9592370e+00
   1.1250700e+00   1.9597864e+00
   1.1240700e+00   1.9603422e+00
   1.1230700e+00   1.9608881e+00
   1.1220700e+00   1.9614455e+00
   1.1210700e+00   1.9619927e+00
   1.1200700e+00   1.9625480e+00
   1.1190700e+00   1.9630972e+00
   1.1180700e+00   1.9636372e+00
   1.1170700e+00   1.9641968e+00
   1.1160700e+00   1.9647433e+00
   1.1150700e+00   1.9652919e+00
   1.1140700e+00   1.9658472e+00
   1.1130700e+00   1.9663945e+00
   1.1120700e+00   1.9669415e+00
   1.1110700e+00   1.9675026e+00
   1.1100700e+00   1.9680513e+00
   1.1090700e+00   1.9685986e+00
   1.1080700e+00   1.9691458e+00
   1.1070700e+00   1.9696923e+00
   1.1060700e+00   1.9702520e+00
   1.1050700e+00   1.9708028e+00
   1.1040700e+00   1.9713499e+00
   1.1030700e+00   1.9718969e+00
   1.1020700e+00   1.9724500e+00
   1.1010700e+00   1.9729975e+00
   1.1000700e+00   1.9735533e+00
   1.0990700e+00   1.9741065e+00
   1.0980700e+00   1.9746558e+00
   1.0970700e+00   1.9752061e+00
   1.0960700e+00   1.9757597e+00
   1.0950700e+00   1.9763067e+00
   1.0940700e+00   1.9768591e+00
   1.0930700e+00   1.9774111e+00
   1.0920700e+00   1.9779582e+00
   1.0910700e+00   1.9785113e+00
   1.0900700e+00   1.9790641e+00
   1.0890700e+00   1.9796178e+00
   1.0880700e+00   1.9801694e+00
   1.0870700e+00   1.9807271e+00
   1.0860700e+00   1.9812848e+00
   1.0850700e+00   1.9818375e+00
   1.0840700e+00   1.9823900e+00
   1.0830700e+00   1.9829422e+00
   1.0820700e+00   1.9834938e+00
   1.0810700e+00   1.9840478e+00
   1.0800700e+00   1.9846047e+00
   1.0790700e+00   1.9851557e+00
   1.0780700e+00   1.9857142e+00
   1.0770700e+00   1.9862646e+00
   1.0760700e+00   1.9868350e+00
   1.0750700e+00   1.9873853e+00
   1.0740700e+00   1.9879435e+00
   1.0730700e+00   1.9885011e+00
   1.0720700e+00   1.9890535e+00
   1.0710700e+00   1.9896111e+00
   1.0700700e+00   1.9901768e+00
   1.0690700e+00   1.9907362e+00
   1.0680700e+00   1.9912940e+00
   1.0670700e+00   1.9918520e+00
   1.0660700e+00   1.9924142e+00
   1.0650700e+00   1.9929767e+00
   1.0640700e+00   1.9935343e+00
   1.0630700e+00   1.9940980e+00
   1.0620700e+00   1.9946666e+00
   1.0610700e+00   1.9952235e+00
   1.0600700e+00   1.9957873e+00
   1.0590700e+00   1.9963544e+00
   1.0580700e+00   1.9969175e+00
   1.0570700e+00   1.9974837e+00
   1.0560700e+00   1.9980492e+00
   1.0550700e+00   1.9986183e+00
   1.0540700e+00   1.9991836e+00
   1.0530700e+00   1.9997525e+00
   1.0520700e+00   2.0003179e+00
   1.0510700e+00   2.0008934e+00
   1.0500700e+00   2.0014591e+00
   1.0490700e+00   2.0020262e+00
   1.0480700e+00   2.0026062e+00
   1.0470700e+00   2.0031724e+00
   1.0460700e+00   2.0037412e+00
   1.0450700e+00   2.0043208e+00
   1.0440700e+00   2.0048945e+00
   1.0430700e+00   2.0054733e+00
   1.0420700e+00   2.0060359e+00
   1.0410700e+00   2.0066142e+00
   1.0400700e+00   2.0071928e+00
   1.0390700e+00   2.0077713e+00
   1.0380700e+00   2.0083499e+00
   1.0370700e+00   2.0089381e+00
   1.0360700e+00   2.0095156e+00
   1.0350700e+00   2.0100928e+00
   1.0340700e+00   2.0106784e+00
   1.0330700e+00   2.0112587e+00
   1.0320700e+00   2.0118449e+00
   1.0310700e+00   2.0124281e+00
   1.0300700e+00   2.0130210e+00
   1.0290700e+00   2.0135990e+00
   1.0280700e+00   2.0141955e+00
   1.0270700e+00   2.0147778e+00
   1.0260700e+00   2.0153729e+00
   1.0250700e+00   2.0159680e+00
   1.0240700e+00   2.0165503e+00
   1.0230700e+00   2.0171454e+00
   1.0220700e+00   2.0177428e+00
   1.0210700e+00   2.0183354e+00
   1.0200700e+00   2.0189365e+00
   1.0190700e+00   2.0195293e+00
   1.0180700e+00   2.0201299e+00
   1.0170700e+00   2.0207300e+00
   1.0160700e+00   2.0213297e+00
   1.0150700e+00   2.0219264e+00
   1.0140700e+00   2.0225419e+00
   1.0130700e+00   2.0231404e+00
   1.0120700e+00   2.0237438e+00
   1.0110700e+00   2.0243500e+00
   1.0100700e+00   2.0249563e+00
   1.0090700e+00   2.0255647e+00
   1.0080700e+00   2.0261799e+00
   1.0070700e+00   2.0267891e+00
   1.0060700e+00   2.0274018e+00
   1.0050700e+00   2.0280186e+00
   1.0040700e+00   2.0286350e+00
   1.0030700e+00   2.0292514e+00
   1.0020700e+00   2.0298703e+00
   1.0010700e+00   2.0304903e+00
   1.0000700e+00   2.0311112e+00
   9.9907003e-01   2.0317353e+00
   9.9807003e-01   2.0323584e+00
   9.9707003e-01   2.0329865e+00
   9.9607003e-01   2.0336103e+00
   9.9507003e-01   2.0342399e+00
   9.9407003e-01   2.0348730e+00
   9.9307003e-01   2.0355063e+00
   9.9207003e-01   2.0361408e+00
   9.9107003e-01   2.0367753e+00
   9.9007003e-01   2.0374113e+00
   9.8907003e-01   2.0380478e+00
   9.8807003e-01   2.0386853e+00
   9.8707003e-01   2.0393322e+00
   9.8607003e-01   2.0399728e+00
   9.8507003e-01   2.0406198e+00
   9.8407003e-01   2.0412722e+00
   9.8307003e-01   2.0419159e+00
   9.8207003e-01   2.0425682e+00
   9.8107003e-01   2.0432216e+00
   9.8007003e-01   2.0438759e+00
   9.7907003e-01   2.0445294e+00
   9.7807003e-01   2.0451877e+00
   9.7707003e-01   2.0458533e+00
   9.7607003e-01   2.0465099e+00
   9.7507003e-01   2.0471781e+00
   9.7407003e-01   2.0478368e+00
   9.7307003e-01   2.0485076e+00
   9.7207003e-01   2.0491782e+00
   9.7107003e-01   2.0498497e+00
   9.7007003e-01   2.0505229e+00
   9.6907003e-01   2.0512029e+00
   9.6807003e-01   2.0518811e+00
   9.6707003e-01   2.0525649e+00
   9.6607003e-01   2.0532426e+00
   9.6507003e-01   2.0539300e+00
   9.6407003e-01   2.0546182e+00
   9.6307003e-01   2.0553077e+00
   9.6207003e-01   2.0559982e+00
   9.6107003e-01   2.0566961e+00
   9.6007003e-01   2.0573875e+00
   9.5907003e-01   2.0580839e+00
   9.5807003e-01   2.0587885e+00
   9.5707003e-01   2.0594951e+00
   9.5607003e-01   2.0602029e+00
   9.5507003e-01   2.0609112e+00
   9.5407003e-01   2.0616213e+00
   9.5307003e-01   2.0623324e+00
   9.5207003e-01   2.0630535e+00
   9.5107003e-01   2.0637675e+00
   9.5007003e-01   2.0644908e+00
   9.4907003e-01   2.0652175e+00
   9.4807003e-01   2.0659438e+00
   9.4707003e-01   2.0666800e+00
   9.4607003e-01   2.0674093e+00
   9.4507003e-01   2.0681414e+00
   9.4407003e-01   2.0688851e+00
   9.4307003e-01   2.0696294e+00
   9.4207003e-01   2.0703749e+00
   9.4107003e-01   2.0711223e+00
   9.4007003e-01   2.0718703e+00
   9.3907003e-01   2.0726224e+00
   9.3807003e-01   2.0733797e+00
   9.3707003e-01   2.0741440e+00
   9.3607003e-01   2.0749061e+00
   9.3507003e-01   2.0756731e+00
   9.3407003e-01   2.0764401e+00
   9.3307003e-01   2.0772158e+00
   9.3207003e-01   2.0779934e+00
   9.3107003e-01   2.0787763e+00
   9.3007003e-01   2.0795605e+00
   9.2907003e-01   2.0803471e+00
   9.2807003e-01   2.0811344e+00
   9.2707003e-01   2.0819335e+00
   9.2607003e-01   2.0827265e+00
   9.2507003e-01   2.0835316e+00
   9.2407003e-01   2.0843382e+00
   9.2307003e-01   2.0851460e+00
   9.2207003e-01   2.0859624e+00
   9.2107003e-01   2.0867776e+00
   9.2007003e-01   2.0876002e+00
   9.1907003e-01   2.0884259e+00
   9.1807003e-01   2.0892509e+00
   9.1707003e-01   2.0900910e+00
   9.1607003e-01   2.0909313e+00
   9.1507003e-01   2.0917675e+00
   9.1407003e-01   2.0926136e+00
   9.1307003e-01   2.0934632e+00
   9.1207003e-01   2.0943244e+00
   9.1107003e-01   2.0951873e+00
   9.1007003e-01   2.0960520e+00
   9.0907003e-01   2.0969188e+00
   9.0807003e-01   2.0977873e+00
   9.0707003e-01   2.0986683e+00
   9.0607003e-01   2.0995521e+00
   9.0507003e-01   2.1004467e+00
   9.0407003e-01   2.1013366e+00
   9.0307003e-01   2.1022335e+00
   9.0207003e-01   2.1031355e+00
   9.0107003e-01   2.1040472e+00
   9.0007003e-01   2.1049636e+00
   8.9907003e-01   2.1058865e+00
   8.9807003e-01   2.1068068e+00
   8.9707003e-01   2.1077380e+00
   8.9607003e-01   2.1086708e+00
   8.9507003e-01   2.1096183e+00
   8.9407003e-01   2.1105675e+00
   8.9307003e-01   2.1115195e+00
   8.9207003e-01   2.1124849e+00
   8.9107003e-01   2.1134470e+00
   8.9007003e-01   2.1144209e+00
   8.8907003e-01   2.1153982e+00
   8.8807003e-01   2.1163788e+00
   8.8707003e-01   2.1173721e+00
   8.8607003e-01   2.1183779e+00
   8.8507003e-01   2.1193759e+00
   8.8407003e-01   2.1203890e+00
   8.8307003e-01   2.1214095e+00
   8.8207003e-01   2.1224335e+00
   8.8107003e-01   2.1234700e+00
   8.8007003e-01   2.1245106e+00
   8.7907003e-01   2.1255523e+00
   8.7807003e-01   2.1266122e+00
   8.7707003e-01   2.1276790e+00
   8.7607003e-01   2.1287501e+00
   8.7507003e-01   2.1298228e+00
   8.7407003e-01   2.1309090e+00
   8.7307003e-01   2.1320114e+00
   8.7207003e-01   2.1331135e+00
   8.7107003e-01   2.1342259e+00
   8.7007003e-01   2.1353474e+00
   8.6907003e-01   2.1364742e+00
   8.6807003e-01   2.1376189e+00
   8.6707003e-01   2.1387613e+00
   8.6607003e-01   2.1399235e+00
   8.6507003e-01   2.1410921e+00
   8.6407003e-01   2.1422641e+00
   8.6307003e-01   2.1434511e+00
   8.6207003e-01   2.1446545e+00
   8.6107003e-01   2.1458605e+00
   8.6007003e-01   2.1470823e+00
   8.5907003e-01   2.1483063e+00
   8.5807003e-01   2.1495455e+00
   8.5707003e-01   2.1508014e+00
   8.5607003e-01   2.1520622e+00
   8.5507003e-01   2.1533358e+00
   8.5407003e-01   2.1546156e+00
   8.5307003e-01   2.1559166e+00
   8.5207003e-01   2.1572287e+00
   8.5107003e-01   2.1585566e+00
   8.5007003e-01   2.1598903e+00
   8.4907003e-01   2.1612428e+00
   8.4807003e-01   2.1626059e+00
   8.4707003e-01   2.1639856e+00
   8.4607003e-01   2.1653712e+00
   8.4507003e-01   2.1667813e+00
   8.4407003e-01   2.1682006e+00
   8.4307003e-01   2.1696432e+00
   8.4207003e-01   2.1710965e+00
   8.4107003e-01   2.1725592e+00
   8.4007003e-01   2.1740513e+00
   8.3907003e-01   2.1755494e+00
   8.3807003e-01   2.1770702e+00
   8.3707003e-01   2.1786083e+00
   8.3607003e-01   2.1801615e+00
   8.3507003e-01   2.1817342e+00
   8.3407003e-01   2.1833297e+00
   8.3307003e-01   2.1849396e+00
   8.3207003e-01   2.1865713e+00
   8.3107003e-01   2.1882255e+00
   8.3007003e-01   2.1899025e+00
   8.2907003e-01   2.1916018e+00
   8.2807003e-01   2.1933244e+00
   8.2707003e-01   2.1950600e+00
   8.2607003e-01   2.1968320e+00
   8.2507003e-01   2.1986270e+00
   8.2407003e-01   2.2004422e+00
   8.2307003e-01   2.2022913e+00
   8.2207003e-01   2.2041564e+00
   8.2107003e-01   2.2060636e+00
   8.2007003e-01   2.2079882e+00
   8.1907003e-01   2.2099476e+00
   8.1807003e-01   2.2119400e+00
   8.1707003e-01   2.2139629e+00
   8.1607003e-01   2.2160231e+00
   8.1507003e-01   2.2181149e+00
   8.1407003e-01   2.2202401e+00
   8.1307003e-01   2.2224042e+00
   8.1207003e-01   2.2246131e+00
   8.1107003e-01   2.2268567e+00
   8.1007003e-01   2.2291392e+00
   8.0907003e-01   2.2314768e+00
   8.0807003e-01   2.2338559e+00
   8.0707003e-01   2.2362744e+00
   8.0607003e-01   2.2387552e+00
   8.0507003e-01   2.2412804e+00
   8.0407003e-01   2.2438637e+00
   8.0307003e-01   2.2465036e+00
   8.0207003e-01   2.2492085e+00
   8.0107003e-01   2.2519754e+00
   8.0007003e-01   2.2548089e+00
   7.9907003e-01   2.2577231e+00
   7.9807003e-01   2.2606991e+00
   7.9707003e-01   2.2637584e+00
   7.9607003e-01   2.2669105e+00
   7.9507003e-01   2.2701513e+00
   7.9407003e-01   2.2734925e+00
   7.9307003e-01   2.2769346e+00
   7.9207003e-01   2.2804889e+00
   7.9107003e-01   2.2841610e+00
   7.9007003e-01   2.2879743e+00
   7.8907003e-01   2.2919179e+00
   7.8807003e-01   2.2960295e+00
   7.8707003e-01   2.3003048e+00
   7.8607003e-01   2.3047612e+00
   7.8507003e-01   2.3094412e+00
   7.8407003e-01   2.3143503e+00
   7.8307003e-01   2.3195225e+00
   7.8207003e-01   2.3249951e+00
   7.8107003e-01   2.3308229e+00
   7.8007003e-01   2.3370552e+00
   7.7907003e-01   2.3437756e+00
   7.7807003e-01   2.3510960e+00
   7.7707003e-01   2.3591605e+00
   7.7607003e-01   2.3682112e+00
   7.7507003e-01   2.3786158e+00
   7.7407003e-01   2.3911108e+00
   7.7307003e-01   2.4074098e+00
   7.7207003e-01   2.4356728e+00
