# Supplementary material for: Parallel arrangements of positive feedback loops limit cell-to-cell variability in differentiation
Source: PLoS One. 2017 Nov 29;12(11):e0188623. doi: 10.1371/journal.pone.0188623 (PMC5706692; doi:10.1371/journal.pone.0188623)
Supplement: S1 Codes — (ZIP) [file pone.0188623.s001.zip › codes/GK/AND/Residence Time/IntrinsicNoise/Parallel/thrs_3L_Pr_GK.dat]

   1.6062400e+00   1.7668657e+00
   1.6052400e+00   1.7815933e+00
   1.6042400e+00   1.7880153e+00
   1.6032400e+00   1.7928653e+00
   1.6022400e+00   1.7969180e+00
   1.6012400e+00   1.8004493e+00
   1.6002400e+00   1.8036280e+00
   1.5992400e+00   1.8065142e+00
   1.5982400e+00   1.8091942e+00
   1.5972400e+00   1.8116809e+00
   1.5962400e+00   1.8140313e+00
   1.5952400e+00   1.8162442e+00
   1.5942400e+00   1.8183565e+00
   1.5932400e+00   1.8203780e+00
   1.5922400e+00   1.8223033e+00
   1.5912400e+00   1.8241496e+00
   1.5902400e+00   1.8259347e+00
   1.5892400e+00   1.8276588e+00
   1.5882400e+00   1.8293233e+00
   1.5872400e+00   1.8309345e+00
   1.5862400e+00   1.8325000e+00
   1.5852400e+00   1.8340248e+00
   1.5842400e+00   1.8354963e+00
   1.5832400e+00   1.8369548e+00
   1.5822400e+00   1.8383574e+00
   1.5812400e+00   1.8397303e+00
   1.5802400e+00   1.8410849e+00
   1.5792400e+00   1.8423913e+00
   1.5782400e+00   1.8436794e+00
   1.5772400e+00   1.8449444e+00
   1.5762400e+00   1.8461746e+00
   1.5752400e+00   1.8473852e+00
   1.5742400e+00   1.8485838e+00
   1.5732400e+00   1.8497570e+00
   1.5722400e+00   1.8509009e+00
   1.5712400e+00   1.8520358e+00
   1.5702400e+00   1.8531458e+00
   1.5692400e+00   1.8542387e+00
   1.5682400e+00   1.8553206e+00
   1.5672400e+00   1.8563815e+00
   1.5662400e+00   1.8574215e+00
   1.5652400e+00   1.8584503e+00
   1.5642400e+00   1.8594701e+00
   1.5632400e+00   1.8604697e+00
   1.5622400e+00   1.8614502e+00
   1.5612400e+00   1.8624319e+00
   1.5602400e+00   1.8633935e+00
   1.5592400e+00   1.8643451e+00
   1.5582400e+00   1.8652868e+00
   1.5572400e+00   1.8662121e+00
   1.5562400e+00   1.8671322e+00
   1.5552400e+00   1.8680411e+00
   1.5542400e+00   1.8689449e+00
   1.5532400e+00   1.8698267e+00
   1.5522400e+00   1.8707061e+00
   1.5512400e+00   1.8715705e+00
   1.5502400e+00   1.8724310e+00
   1.5492400e+00   1.8732835e+00
   1.5482400e+00   1.8741266e+00
   1.5472400e+00   1.8749588e+00
   1.5462400e+00   1.8757856e+00
   1.5452400e+00   1.8765980e+00
   1.5442400e+00   1.8774074e+00
   1.5432400e+00   1.8782134e+00
   1.5422400e+00   1.8790106e+00
   1.5412400e+00   1.8798004e+00
   1.5402400e+00   1.8805845e+00
   1.5392400e+00   1.8813460e+00
   1.5382400e+00   1.8821223e+00
   1.5372400e+00   1.8828842e+00
   1.5362400e+00   1.8836404e+00
   1.5352400e+00   1.8843929e+00
   1.5342400e+00   1.8851350e+00
   1.5332400e+00   1.8858697e+00
   1.5322400e+00   1.8865995e+00
   1.5312400e+00   1.8873258e+00
   1.5302400e+00   1.8880470e+00
   1.5292400e+00   1.8887660e+00
   1.5282400e+00   1.8894753e+00
   1.5272400e+00   1.8901849e+00
   1.5262400e+00   1.8908830e+00
   1.5252400e+00   1.8915814e+00
   1.5242400e+00   1.8922684e+00
   1.5232400e+00   1.8929595e+00
   1.5222400e+00   1.8936396e+00
   1.5212400e+00   1.8943136e+00
   1.5202400e+00   1.8949890e+00
   1.5192400e+00   1.8956600e+00
   1.5182400e+00   1.8963225e+00
   1.5172400e+00   1.8969763e+00
   1.5162400e+00   1.8976393e+00
   1.5152400e+00   1.8982895e+00
   1.5142400e+00   1.8989337e+00
   1.5132400e+00   1.8995782e+00
   1.5122400e+00   1.9002223e+00
   1.5112400e+00   1.9008513e+00
   1.5102400e+00   1.9014887e+00
   1.5092400e+00   1.9021151e+00
   1.5082400e+00   1.9027455e+00
   1.5072400e+00   1.9033644e+00
   1.5062400e+00   1.9039831e+00
   1.5052400e+00   1.9046020e+00
   1.5042400e+00   1.9052205e+00
   1.5032400e+00   1.9058207e+00
   1.5022400e+00   1.9064340e+00
   1.5012400e+00   1.9070352e+00
   1.5002400e+00   1.9076305e+00
   1.4992400e+00   1.9082261e+00
   1.4982400e+00   1.9088219e+00
   1.4972400e+00   1.9094179e+00
   1.4962400e+00   1.9100007e+00
   1.4952400e+00   1.9105918e+00
   1.4942400e+00   1.9111695e+00
   1.4932400e+00   1.9117504e+00
   1.4922400e+00   1.9123251e+00
   1.4912400e+00   1.9128977e+00
   1.4902400e+00   1.9134702e+00
   1.4892400e+00   1.9140433e+00
   1.4882400e+00   1.9146157e+00
   1.4872400e+00   1.9151729e+00
   1.4862400e+00   1.9157386e+00
   1.4852400e+00   1.9162954e+00
   1.4842400e+00   1.9168545e+00
   1.4832400e+00   1.9174124e+00
   1.4822400e+00   1.9179637e+00
   1.4812400e+00   1.9185154e+00
   1.4802400e+00   1.9190545e+00
   1.4792400e+00   1.9196042e+00
   1.4782400e+00   1.9201539e+00
   1.4772400e+00   1.9206866e+00
   1.4762400e+00   1.9212279e+00
   1.4752400e+00   1.9217699e+00
   1.4742400e+00   1.9222998e+00
   1.4732400e+00   1.9228346e+00
   1.4722400e+00   1.9233713e+00
   1.4712400e+00   1.9239026e+00
   1.4702400e+00   1.9244212e+00
   1.4692400e+00   1.9249509e+00
   1.4682400e+00   1.9254728e+00
   1.4672400e+00   1.9259965e+00
   1.4662400e+00   1.9265148e+00
   1.4652400e+00   1.9270258e+00
   1.4642400e+00   1.9275541e+00
   1.4632400e+00   1.9280645e+00
   1.4622400e+00   1.9285769e+00
   1.4612400e+00   1.9290868e+00
   1.4602400e+00   1.9295967e+00
   1.4592400e+00   1.9301065e+00
   1.4582400e+00   1.9306170e+00
   1.4572400e+00   1.9311096e+00
   1.4562400e+00   1.9316199e+00
   1.4552400e+00   1.9321245e+00
   1.4542400e+00   1.9326202e+00
   1.4532400e+00   1.9331151e+00
   1.4522400e+00   1.9336201e+00
   1.4512400e+00   1.9341094e+00
   1.4502400e+00   1.9346011e+00
   1.4492400e+00   1.9350978e+00
   1.4482400e+00   1.9355884e+00
   1.4472400e+00   1.9360794e+00
   1.4462400e+00   1.9365720e+00
   1.4452400e+00   1.9370493e+00
   1.4442400e+00   1.9375362e+00
   1.4432400e+00   1.9380234e+00
   1.4422400e+00   1.9385042e+00
   1.4412400e+00   1.9389894e+00
   1.4402400e+00   1.9394653e+00
   1.4392400e+00   1.9399475e+00
   1.4382400e+00   1.9404244e+00
   1.4372400e+00   1.9408987e+00
   1.4362400e+00   1.9413709e+00
   1.4352400e+00   1.9418548e+00
   1.4342400e+00   1.9423255e+00
   1.4332400e+00   1.9427970e+00
   1.4322400e+00   1.9432682e+00
   1.4312400e+00   1.9437305e+00
   1.4302400e+00   1.9442025e+00
   1.4292400e+00   1.9446689e+00
   1.4282400e+00   1.9451392e+00
   1.4272400e+00   1.9455974e+00
   1.4262400e+00   1.9460645e+00
   1.4252400e+00   1.9465299e+00
   1.4242400e+00   1.9469886e+00
   1.4232400e+00   1.9474464e+00
   1.4222400e+00   1.9479096e+00
   1.4212400e+00   1.9483660e+00
   1.4202400e+00   1.9488246e+00
   1.4192400e+00   1.9492854e+00
   1.4182400e+00   1.9497397e+00
   1.4172400e+00   1.9501929e+00
   1.4162400e+00   1.9506465e+00
   1.4152400e+00   1.9511010e+00
   1.4142400e+00   1.9515506e+00
   1.4132400e+00   1.9520067e+00
   1.4122400e+00   1.9524520e+00
   1.4112400e+00   1.9529013e+00
   1.4102400e+00   1.9533500e+00
   1.4092400e+00   1.9538036e+00
   1.4082400e+00   1.9542434e+00
   1.4072400e+00   1.9546954e+00
   1.4062400e+00   1.9551335e+00
   1.4052400e+00   1.9555841e+00
   1.4042400e+00   1.9560244e+00
   1.4032400e+00   1.9564690e+00
   1.4022400e+00   1.9569116e+00
   1.4012400e+00   1.9573482e+00
   1.4002400e+00   1.9577883e+00
   1.3992400e+00   1.9582346e+00
   1.3982400e+00   1.9586713e+00
   1.3972400e+00   1.9591076e+00
   1.3962400e+00   1.9595440e+00
   1.3952400e+00   1.9599802e+00
   1.3942400e+00   1.9604159e+00
   1.3932400e+00   1.9608487e+00
   1.3922400e+00   1.9612850e+00
   1.3912400e+00   1.9617185e+00
   1.3902400e+00   1.9621539e+00
   1.3892400e+00   1.9625849e+00
   1.3882400e+00   1.9630216e+00
   1.3872400e+00   1.9634540e+00
   1.3862400e+00   1.9638870e+00
   1.3852400e+00   1.9643068e+00
   1.3842400e+00   1.9647396e+00
   1.3832400e+00   1.9651718e+00
   1.3822400e+00   1.9655953e+00
   1.3812400e+00   1.9660262e+00
   1.3802400e+00   1.9664562e+00
   1.3792400e+00   1.9668779e+00
   1.3782400e+00   1.9673073e+00
   1.3772400e+00   1.9677305e+00
   1.3762400e+00   1.9681598e+00
   1.3752400e+00   1.9685761e+00
   1.3742400e+00   1.9690062e+00
   1.3732400e+00   1.9694241e+00
   1.3722400e+00   1.9698539e+00
   1.3712400e+00   1.9702716e+00
   1.3702400e+00   1.9706886e+00
   1.3692400e+00   1.9711172e+00
   1.3682400e+00   1.9715369e+00
   1.3672400e+00   1.9719547e+00
   1.3662400e+00   1.9723751e+00
   1.3652400e+00   1.9727966e+00
   1.3642400e+00   1.9732129e+00
   1.3632400e+00   1.9736328e+00
   1.3622400e+00   1.9740489e+00
   1.3612400e+00   1.9744691e+00
   1.3602400e+00   1.9748877e+00
   1.3592400e+00   1.9753033e+00
   1.3582400e+00   1.9757187e+00
   1.3572400e+00   1.9761336e+00
   1.3562400e+00   1.9765487e+00
   1.3552400e+00   1.9769641e+00
   1.3542400e+00   1.9773804e+00
   1.3532400e+00   1.9777958e+00
   1.3522400e+00   1.9782062e+00
   1.3512400e+00   1.9786168e+00
   1.3502400e+00   1.9790335e+00
   1.3492400e+00   1.9794509e+00
   1.3482400e+00   1.9798580e+00
   1.3472400e+00   1.9802734e+00
   1.3462400e+00   1.9806861e+00
   1.3452400e+00   1.9810960e+00
   1.3442400e+00   1.9815032e+00
   1.3432400e+00   1.9819206e+00
   1.3422400e+00   1.9823333e+00
   1.3412400e+00   1.9827362e+00
   1.3402400e+00   1.9831521e+00
   1.3392400e+00   1.9835560e+00
   1.3382400e+00   1.9839680e+00
   1.3372400e+00   1.9843787e+00
   1.3362400e+00   1.9847838e+00
   1.3352400e+00   1.9851994e+00
   1.3342400e+00   1.9856017e+00
   1.3332400e+00   1.9860160e+00
   1.3322400e+00   1.9864179e+00
   1.3312400e+00   1.9868328e+00
   1.3302400e+00   1.9872316e+00
   1.3292400e+00   1.9876459e+00
   1.3282400e+00   1.9880462e+00
   1.3272400e+00   1.9884595e+00
   1.3262400e+00   1.9888617e+00
   1.3252400e+00   1.9892730e+00
   1.3242400e+00   1.9896745e+00
   1.3232400e+00   1.9900847e+00
   1.3222400e+00   1.9904880e+00
   1.3212400e+00   1.9908941e+00
   1.3202400e+00   1.9912991e+00
   1.3192400e+00   1.9917020e+00
   1.3182400e+00   1.9921102e+00
   1.3172400e+00   1.9925096e+00
   1.3162400e+00   1.9929243e+00
   1.3152400e+00   1.9933219e+00
   1.3142400e+00   1.9937312e+00
   1.3132400e+00   1.9941327e+00
   1.3122400e+00   1.9945367e+00
   1.3112400e+00   1.9949439e+00
   1.3102400e+00   1.9953432e+00
   1.3092400e+00   1.9957539e+00
   1.3082400e+00   1.9961512e+00
   1.3072400e+00   1.9965523e+00
   1.3062400e+00   1.9969621e+00
   1.3052400e+00   1.9973600e+00
   1.3042400e+00   1.9977700e+00
   1.3032400e+00   1.9981700e+00
   1.3022400e+00   1.9985736e+00
   1.3012400e+00   1.9989775e+00
   1.3002400e+00   1.9993759e+00
   1.2992400e+00   1.9997843e+00
   1.2982400e+00   2.0001826e+00
   1.2972400e+00   2.0005917e+00
   1.2962400e+00   2.0009918e+00
   1.2952400e+00   2.0013973e+00
   1.2942400e+00   2.0017973e+00
   1.2932400e+00   2.0021984e+00
   1.2922400e+00   2.0026019e+00
   1.2912400e+00   2.0030019e+00
   1.2902400e+00   2.0034103e+00
   1.2892400e+00   2.0038086e+00
   1.2882400e+00   2.0042161e+00
   1.2872400e+00   2.0046117e+00
   1.2862400e+00   2.0050222e+00
   1.2852400e+00   2.0054209e+00
   1.2842400e+00   2.0058265e+00
   1.2832400e+00   2.0062212e+00
   1.2822400e+00   2.0066350e+00
   1.2812400e+00   2.0070305e+00
   1.2802400e+00   2.0074369e+00
   1.2792400e+00   2.0078385e+00
   1.2782400e+00   2.0082395e+00
   1.2772400e+00   2.0086501e+00
   1.2762400e+00   2.0090454e+00
   1.2752400e+00   2.0094544e+00
   1.2742400e+00   2.0098511e+00
   1.2732400e+00   2.0102564e+00
   1.2722400e+00   2.0106591e+00
   1.2712400e+00   2.0110667e+00
   1.2702400e+00   2.0114696e+00
   1.2692400e+00   2.0118747e+00
   1.2682400e+00   2.0122715e+00
   1.2672400e+00   2.0126799e+00
   1.2662400e+00   2.0130858e+00
   1.2652400e+00   2.0134813e+00
   1.2642400e+00   2.0138891e+00
   1.2632400e+00   2.0142961e+00
   1.2622400e+00   2.0147013e+00
   1.2612400e+00   2.0151046e+00
   1.2602400e+00   2.0155043e+00
   1.2592400e+00   2.0159119e+00
   1.2582400e+00   2.0163167e+00
   1.2572400e+00   2.0167199e+00
   1.2562400e+00   2.0171233e+00
   1.2552400e+00   2.0175279e+00
   1.2542400e+00   2.0179338e+00
   1.2532400e+00   2.0183462e+00
   1.2522400e+00   2.0187535e+00
   1.2512400e+00   2.0191578e+00
   1.2502400e+00   2.0195645e+00
   1.2492400e+00   2.0199718e+00
   1.2482400e+00   2.0203781e+00
   1.2472400e+00   2.0207812e+00
   1.2462400e+00   2.0211911e+00
   1.2452400e+00   2.0216003e+00
   1.2442400e+00   2.0220039e+00
   1.2432400e+00   2.0224107e+00
   1.2422400e+00   2.0228222e+00
   1.2412400e+00   2.0232243e+00
   1.2402400e+00   2.0236394e+00
   1.2392400e+00   2.0240415e+00
   1.2382400e+00   2.0244567e+00
   1.2372400e+00   2.0248599e+00
   1.2362400e+00   2.0252738e+00
   1.2352400e+00   2.0256831e+00
   1.2342400e+00   2.0260915e+00
   1.2332400e+00   2.0265057e+00
   1.2322400e+00   2.0269081e+00
   1.2312400e+00   2.0273225e+00
   1.2302400e+00   2.0277360e+00
   1.2292400e+00   2.0281398e+00
   1.2282400e+00   2.0285541e+00
   1.2272400e+00   2.0289677e+00
   1.2262400e+00   2.0293820e+00
   1.2252400e+00   2.0297844e+00
   1.2242400e+00   2.0302039e+00
   1.2232400e+00   2.0306173e+00
   1.2222400e+00   2.0310310e+00
   1.2212400e+00   2.0314448e+00
   1.2202400e+00   2.0318587e+00
   1.2192400e+00   2.0322723e+00
   1.2182400e+00   2.0326859e+00
   1.2172400e+00   2.0331045e+00
   1.2162400e+00   2.0335178e+00
   1.2152400e+00   2.0339318e+00
   1.2142400e+00   2.0343457e+00
   1.2132400e+00   2.0347630e+00
   1.2122400e+00   2.0351874e+00
   1.2112400e+00   2.0356009e+00
   1.2102400e+00   2.0360139e+00
   1.2092400e+00   2.0364410e+00
   1.2082400e+00   2.0368565e+00
   1.2072400e+00   2.0372693e+00
   1.2062400e+00   2.0376947e+00
   1.2052400e+00   2.0381119e+00
   1.2042400e+00   2.0385356e+00
   1.2032400e+00   2.0389481e+00
   1.2022400e+00   2.0393792e+00
   1.2012400e+00   2.0397927e+00
   1.2002400e+00   2.0402193e+00
   1.1992400e+00   2.0406400e+00
   1.1982400e+00   2.0410615e+00
   1.1972400e+00   2.0414843e+00
   1.1962400e+00   2.0419111e+00
   1.1952400e+00   2.0423319e+00
   1.1942400e+00   2.0427576e+00
   1.1932400e+00   2.0431784e+00
   1.1922400e+00   2.0436053e+00
   1.1912400e+00   2.0440384e+00
   1.1902400e+00   2.0444596e+00
   1.1892400e+00   2.0448857e+00
   1.1882400e+00   2.0453173e+00
   1.1872400e+00   2.0457409e+00
   1.1862400e+00   2.0461762e+00
   1.1852400e+00   2.0465978e+00
   1.1842400e+00   2.0470268e+00
   1.1832400e+00   2.0474596e+00
   1.1822400e+00   2.0478948e+00
   1.1812400e+00   2.0483205e+00
   1.1802400e+00   2.0487539e+00
   1.1792400e+00   2.0491876e+00
   1.1782400e+00   2.0496218e+00
   1.1772400e+00   2.0500482e+00
   1.1762400e+00   2.0504826e+00
   1.1752400e+00   2.0509193e+00
   1.1742400e+00   2.0513532e+00
   1.1732400e+00   2.0517883e+00
   1.1722400e+00   2.0522268e+00
   1.1712400e+00   2.0526621e+00
   1.1702400e+00   2.0531087e+00
   1.1692400e+00   2.0535428e+00
   1.1682400e+00   2.0539796e+00
   1.1672400e+00   2.0544183e+00
   1.1662400e+00   2.0548601e+00
   1.1652400e+00   2.0552977e+00
   1.1642400e+00   2.0557459e+00
   1.1632400e+00   2.0561809e+00
   1.1622400e+00   2.0566299e+00
   1.1612400e+00   2.0570715e+00
   1.1602400e+00   2.0575114e+00
   1.1592400e+00   2.0579616e+00
   1.1582400e+00   2.0584099e+00
   1.1572400e+00   2.0588517e+00
   1.1562400e+00   2.0592976e+00
   1.1552400e+00   2.0597434e+00
   1.1542400e+00   2.0601900e+00
   1.1532400e+00   2.0606472e+00
   1.1522400e+00   2.0610910e+00
   1.1512400e+00   2.0615461e+00
   1.1502400e+00   2.0619946e+00
   1.1492400e+00   2.0624425e+00
   1.1482400e+00   2.0628971e+00
   1.1472400e+00   2.0633534e+00
   1.1462400e+00   2.0638036e+00
   1.1452400e+00   2.0642600e+00
   1.1442400e+00   2.0647161e+00
   1.1432400e+00   2.0651734e+00
   1.1422400e+00   2.0656327e+00
   1.1412400e+00   2.0660890e+00
   1.1402400e+00   2.0665479e+00
   1.1392400e+00   2.0670055e+00
   1.1382400e+00   2.0674679e+00
   1.1372400e+00   2.0679326e+00
   1.1362400e+00   2.0683941e+00
   1.1352400e+00   2.0688554e+00
   1.1342400e+00   2.0693191e+00
   1.1332400e+00   2.0697904e+00
   1.1322400e+00   2.0702494e+00
   1.1312400e+00   2.0707212e+00
   1.1302400e+00   2.0711820e+00
   1.1292400e+00   2.0716494e+00
   1.1282400e+00   2.0721193e+00
   1.1272400e+00   2.0725940e+00
   1.1262400e+00   2.0730673e+00
   1.1252400e+00   2.0735326e+00
   1.1242400e+00   2.0740165e+00
   1.1232400e+00   2.0744819e+00
   1.1222400e+00   2.0749611e+00
   1.1212400e+00   2.0754325e+00
   1.1202400e+00   2.0759149e+00
   1.1192400e+00   2.0763928e+00
   1.1182400e+00   2.0768686e+00
   1.1172400e+00   2.0773467e+00
   1.1162400e+00   2.0778287e+00
   1.1152400e+00   2.0783064e+00
   1.1142400e+00   2.0787954e+00
   1.1132400e+00   2.0792799e+00
   1.1122400e+00   2.0797624e+00
   1.1112400e+00   2.0802447e+00
   1.1102400e+00   2.0807413e+00
   1.1092400e+00   2.0812301e+00
   1.1082400e+00   2.0817145e+00
   1.1072400e+00   2.0822086e+00
   1.1062400e+00   2.0826950e+00
   1.1052400e+00   2.0831867e+00
   1.1042400e+00   2.0836859e+00
   1.1032400e+00   2.0841804e+00
   1.1022400e+00   2.0846698e+00
   1.1012400e+00   2.0851752e+00
   1.1002400e+00   2.0856688e+00
   1.0992400e+00   2.0861739e+00
   1.0982400e+00   2.0866657e+00
   1.0972400e+00   2.0871707e+00
   1.0962400e+00   2.0876751e+00
   1.0952400e+00   2.0881796e+00
   1.0942400e+00   2.0886851e+00
   1.0932400e+00   2.0891926e+00
   1.0922400e+00   2.0896950e+00
   1.0912400e+00   2.0902150e+00
   1.0902400e+00   2.0907188e+00
   1.0892400e+00   2.0912276e+00
   1.0882400e+00   2.0917418e+00
   1.0872400e+00   2.0922624e+00
   1.0862400e+00   2.0927710e+00
   1.0852400e+00   2.0932890e+00
   1.0842400e+00   2.0938084e+00
   1.0832400e+00   2.0943343e+00
   1.0822400e+00   2.0948489e+00
   1.0812400e+00   2.0953760e+00
   1.0802400e+00   2.0958947e+00
   1.0792400e+00   2.0964218e+00
   1.0782400e+00   2.0969462e+00
   1.0772400e+00   2.0974721e+00
   1.0762400e+00   2.0980004e+00
   1.0752400e+00   2.0985315e+00
   1.0742400e+00   2.0990638e+00
   1.0732400e+00   2.0996013e+00
   1.0722400e+00   2.1001342e+00
   1.0712400e+00   2.1006708e+00
   1.0702400e+00   2.1012084e+00
   1.0692400e+00   2.1017522e+00
   1.0682400e+00   2.1022935e+00
   1.0672400e+00   2.1028334e+00
   1.0662400e+00   2.1033755e+00
   1.0652400e+00   2.1039175e+00
   1.0642400e+00   2.1044699e+00
   1.0632400e+00   2.1050147e+00
   1.0622400e+00   2.1055701e+00
   1.0612400e+00   2.1061253e+00
   1.0602400e+00   2.1066738e+00
   1.0592400e+00   2.1072257e+00
   1.0582400e+00   2.1077933e+00
   1.0572400e+00   2.1083477e+00
   1.0562400e+00   2.1089031e+00
   1.0552400e+00   2.1094685e+00
   1.0542400e+00   2.1100284e+00
   1.0532400e+00   2.1105952e+00
   1.0522400e+00   2.1111641e+00
   1.0512400e+00   2.1117317e+00
   1.0502400e+00   2.1123042e+00
   1.0492400e+00   2.1128766e+00
   1.0482400e+00   2.1134457e+00
   1.0472400e+00   2.1140251e+00
   1.0462400e+00   2.1146036e+00
   1.0452400e+00   2.1151850e+00
   1.0442400e+00   2.1157686e+00
   1.0432400e+00   2.1163463e+00
   1.0422400e+00   2.1169312e+00
   1.0412400e+00   2.1175277e+00
   1.0402400e+00   2.1181058e+00
   1.0392400e+00   2.1187012e+00
   1.0382400e+00   2.1192941e+00
   1.0372400e+00   2.1198871e+00
   1.0362400e+00   2.1204865e+00
   1.0352400e+00   2.1210861e+00
   1.0342400e+00   2.1216846e+00
   1.0332400e+00   2.1222953e+00
   1.0322400e+00   2.1228990e+00
   1.0312400e+00   2.1235081e+00
   1.0302400e+00   2.1241178e+00
   1.0292400e+00   2.1247270e+00
   1.0282400e+00   2.1253348e+00
   1.0272400e+00   2.1259580e+00
   1.0262400e+00   2.1265735e+00
   1.0252400e+00   2.1271950e+00
   1.0242400e+00   2.1278168e+00
   1.0232400e+00   2.1284369e+00
   1.0222400e+00   2.1290729e+00
   1.0212400e+00   2.1296964e+00
   1.0202400e+00   2.1303317e+00
   1.0192400e+00   2.1309663e+00
   1.0182400e+00   2.1316009e+00
   1.0172400e+00   2.1322408e+00
   1.0162400e+00   2.1328870e+00
   1.0152400e+00   2.1335251e+00
   1.0142400e+00   2.1341708e+00
   1.0132400e+00   2.1348225e+00
   1.0122400e+00   2.1354742e+00
   1.0112400e+00   2.1361316e+00
   1.0102400e+00   2.1367832e+00
   1.0092400e+00   2.1374424e+00
   1.0082400e+00   2.1381078e+00
   1.0072400e+00   2.1387701e+00
   1.0062400e+00   2.1394367e+00
   1.0052400e+00   2.1401050e+00
   1.0042400e+00   2.1407793e+00
   1.0032400e+00   2.1414571e+00
   1.0022400e+00   2.1421337e+00
   1.0012400e+00   2.1428180e+00
   1.0002400e+00   2.1434936e+00
   9.9924003e-01   2.1441856e+00
   9.9824003e-01   2.1448773e+00
   9.9724003e-01   2.1455696e+00
   9.9624003e-01   2.1462634e+00
   9.9524003e-01   2.1469579e+00
   9.9424003e-01   2.1476630e+00
   9.9324003e-01   2.1483596e+00
   9.9224003e-01   2.1490678e+00
   9.9124003e-01   2.1497860e+00
   9.9024003e-01   2.1504946e+00
   9.8924003e-01   2.1512157e+00
   9.8824003e-01   2.1519264e+00
   9.8724003e-01   2.1526491e+00
   9.8624003e-01   2.1533840e+00
   9.8524003e-01   2.1541090e+00
   9.8424003e-01   2.1548445e+00
   9.8324003e-01   2.1555819e+00
   9.8224003e-01   2.1563200e+00
   9.8124003e-01   2.1570597e+00
   9.8024003e-01   2.1578111e+00
   9.7924003e-01   2.1585527e+00
   9.7824003e-01   2.1593077e+00
   9.7724003e-01   2.1600710e+00
   9.7624003e-01   2.1608266e+00
   9.7524003e-01   2.1615943e+00
   9.7424003e-01   2.1623630e+00
   9.7324003e-01   2.1631368e+00
   9.7224003e-01   2.1639060e+00
   9.7124003e-01   2.1646902e+00
   9.7024003e-01   2.1654740e+00
   9.6924003e-01   2.1662595e+00
   9.6824003e-01   2.1670459e+00
   9.6724003e-01   2.1678460e+00
   9.6624003e-01   2.1686430e+00
   9.6524003e-01   2.1694466e+00
   9.6424003e-01   2.1702591e+00
   9.6324003e-01   2.1710644e+00
   9.6224003e-01   2.1718810e+00
   9.6124003e-01   2.1726983e+00
   9.6024003e-01   2.1735302e+00
   9.5924003e-01   2.1743558e+00
   9.5824003e-01   2.1751893e+00
   9.5724003e-01   2.1760244e+00
   9.5624003e-01   2.1768728e+00
   9.5524003e-01   2.1777113e+00
   9.5424003e-01   2.1785622e+00
   9.5324003e-01   2.1794261e+00
   9.5224003e-01   2.1802828e+00
   9.5124003e-01   2.1811499e+00
   9.5024003e-01   2.1820183e+00
   9.4924003e-01   2.1828927e+00
   9.4824003e-01   2.1837743e+00
   9.4724003e-01   2.1846597e+00
   9.4624003e-01   2.1855487e+00
   9.4524003e-01   2.1864444e+00
   9.4424003e-01   2.1873468e+00
   9.4324003e-01   2.1882585e+00
   9.4224003e-01   2.1891642e+00
   9.4124003e-01   2.1900835e+00
   9.4024003e-01   2.1910050e+00
   9.3924003e-01   2.1919343e+00
   9.3824003e-01   2.1928722e+00
   9.3724003e-01   2.1938110e+00
   9.3624003e-01   2.1947537e+00
   9.3524003e-01   2.1957080e+00
   9.3424003e-01   2.1966652e+00
   9.3324003e-01   2.1976248e+00
   9.3224003e-01   2.1985968e+00
   9.3124003e-01   2.1995714e+00
   9.3024003e-01   2.2005544e+00
   9.2924003e-01   2.2015475e+00
   9.2824003e-01   2.2025415e+00
   9.2724003e-01   2.2035389e+00
   9.2624003e-01   2.2045454e+00
   9.2524003e-01   2.2055607e+00
   9.2424003e-01   2.2065788e+00
   9.2324003e-01   2.2076108e+00
   9.2224003e-01   2.2086458e+00
   9.2124003e-01   2.2096930e+00
   9.2024003e-01   2.2107364e+00
   9.1924003e-01   2.2117964e+00
   9.1824003e-01   2.2128647e+00
   9.1724003e-01   2.2139371e+00
   9.1624003e-01   2.2150142e+00
   9.1524003e-01   2.2161048e+00
   9.1424003e-01   2.2172026e+00
   9.1324003e-01   2.2183017e+00
   9.1224003e-01   2.2194171e+00
   9.1124003e-01   2.2205328e+00
   9.1024003e-01   2.2216664e+00
   9.0924003e-01   2.2228050e+00
   9.0824003e-01   2.2239467e+00
   9.0724003e-01   2.2251048e+00
   9.0624003e-01   2.2262651e+00
   9.0524003e-01   2.2274406e+00
   9.0424003e-01   2.2286258e+00
   9.0324003e-01   2.2298126e+00
   9.0224003e-01   2.2310157e+00
   9.0124003e-01   2.2322305e+00
   9.0024003e-01   2.2334472e+00
   8.9924003e-01   2.2346776e+00
   8.9824003e-01   2.2359247e+00
   8.9724003e-01   2.2371758e+00
   8.9624003e-01   2.2384331e+00
   8.9524003e-01   2.2397105e+00
   8.9424003e-01   2.2409915e+00
   8.9324003e-01   2.2422891e+00
   8.9224003e-01   2.2435950e+00
   8.9124003e-01   2.2449101e+00
   8.9024003e-01   2.2462439e+00
   8.8924003e-01   2.2475848e+00
   8.8824003e-01   2.2489437e+00
   8.8724003e-01   2.2503073e+00
   8.8624003e-01   2.2516875e+00
   8.8524003e-01   2.2530854e+00
   8.8424003e-01   2.2544894e+00
   8.8324003e-01   2.2559083e+00
   8.8224003e-01   2.2573437e+00
   8.8124003e-01   2.2587847e+00
   8.8024003e-01   2.2602537e+00
   8.7924003e-01   2.2617280e+00
   8.7824003e-01   2.2632192e+00
   8.7724003e-01   2.2647292e+00
   8.7624003e-01   2.2662473e+00
   8.7524003e-01   2.2677827e+00
   8.7424003e-01   2.2693427e+00
   8.7324003e-01   2.2709157e+00
   8.7224003e-01   2.2724976e+00
   8.7124003e-01   2.2741056e+00
   8.7024003e-01   2.2757251e+00
   8.6924003e-01   2.2773746e+00
   8.6824003e-01   2.2790285e+00
   8.6724003e-01   2.2807072e+00
   8.6624003e-01   2.2824063e+00
   8.6524003e-01   2.2841285e+00
   8.6424003e-01   2.2858642e+00
   8.6324003e-01   2.2876299e+00
   8.6224003e-01   2.2894105e+00
   8.6124003e-01   2.2912166e+00
   8.6024003e-01   2.2930446e+00
   8.5924003e-01   2.2948908e+00
   8.5824003e-01   2.2967689e+00
   8.5724003e-01   2.2986663e+00
   8.5624003e-01   2.3005877e+00
   8.5524003e-01   2.3025468e+00
   8.5424003e-01   2.3045229e+00
   8.5324003e-01   2.3065268e+00
   8.5224003e-01   2.3085574e+00
   8.5124003e-01   2.3106254e+00
   8.5024003e-01   2.3127164e+00
   8.4924003e-01   2.3148434e+00
   8.4824003e-01   2.3169974e+00
   8.4724003e-01   2.3191861e+00
   8.4624003e-01   2.3214077e+00
   8.4524003e-01   2.3236715e+00
   8.4424003e-01   2.3259591e+00
   8.4324003e-01   2.3282952e+00
   8.4224003e-01   2.3306712e+00
   8.4124003e-01   2.3330826e+00
   8.4024003e-01   2.3355341e+00
   8.3924003e-01   2.3380400e+00
   8.3824003e-01   2.3405860e+00
   8.3724003e-01   2.3431720e+00
   8.3624003e-01   2.3458196e+00
   8.3524003e-01   2.3485162e+00
   8.3424003e-01   2.3512572e+00
   8.3324003e-01   2.3540614e+00
   8.3224003e-01   2.3569200e+00
   8.3124003e-01   2.3598472e+00
   8.3024003e-01   2.3628320e+00
   8.2924003e-01   2.3658879e+00
   8.2824003e-01   2.3690128e+00
   8.2724003e-01   2.3722083e+00
   8.2624003e-01   2.3754891e+00
   8.2524003e-01   2.3788530e+00
   8.2424003e-01   2.3823004e+00
   8.2324003e-01   2.3858466e+00
   8.2224003e-01   2.3894850e+00
   8.2124003e-01   2.3932291e+00
   8.2024003e-01   2.3970904e+00
   8.1924003e-01   2.4010697e+00
   8.1824003e-01   2.4051731e+00
   8.1724003e-01   2.4094246e+00
   8.1624003e-01   2.4138239e+00
   8.1524003e-01   2.4183860e+00
   8.1424003e-01   2.4231283e+00
   8.1324003e-01   2.4280740e+00
   8.1224003e-01   2.4332214e+00
   8.1124003e-01   2.4386108e+00
   8.1024003e-01   2.4442741e+00
   8.0924003e-01   2.4502398e+00
   8.0824003e-01   2.4565472e+00
   8.0724003e-01   2.4632547e+00
   8.0624003e-01   2.4704273e+00
   8.0524003e-01   2.4781483e+00
   8.0424003e-01   2.4865508e+00
   8.0324003e-01   2.4957831e+00
   8.0224003e-01   2.5061233e+00
   8.0124003e-01   2.5179795e+00
   8.0024003e-01   2.5321460e+00
   7.9924003e-01   2.5504143e+00
   7.9824003e-01   2.5804347e+00
