# Supplementary material for: Parallel arrangements of positive feedback loops limit cell-to-cell variability in differentiation
Source: PLoS One. 2017 Nov 29;12(11):e0188623. doi: 10.1371/journal.pone.0188623 (PMC5706692; doi:10.1371/journal.pone.0188623)
Supplement: S1 Codes — (ZIP) [file pone.0188623.s001.zip › codes/GK/AND/Residence Time/IntrinsicNoise/Parallel/thrs_4L_Pr_GK.dat]

   1.7263700e+00   1.8328992e+00
   1.7253700e+00   1.8456311e+00
   1.7243700e+00   1.8510858e+00
   1.7233700e+00   1.8551994e+00
   1.7223700e+00   1.8586243e+00
   1.7213700e+00   1.8616211e+00
   1.7203700e+00   1.8643072e+00
   1.7193700e+00   1.8667503e+00
   1.7183700e+00   1.8689993e+00
   1.7173700e+00   1.8711203e+00
   1.7163700e+00   1.8730993e+00
   1.7153700e+00   1.8749688e+00
   1.7143700e+00   1.8767552e+00
   1.7133700e+00   1.8784618e+00
   1.7123700e+00   1.8800917e+00
   1.7113700e+00   1.8816639e+00
   1.7103700e+00   1.8831768e+00
   1.7093700e+00   1.8846201e+00
   1.7083700e+00   1.8860331e+00
   1.7073700e+00   1.8874063e+00
   1.7063700e+00   1.8887175e+00
   1.7053700e+00   1.8900138e+00
   1.7043700e+00   1.8912639e+00
   1.7033700e+00   1.8924885e+00
   1.7023700e+00   1.8936893e+00
   1.7013700e+00   1.8948423e+00
   1.7003700e+00   1.8959842e+00
   1.6993700e+00   1.8971011e+00
   1.6983700e+00   1.8981857e+00
   1.6973700e+00   1.8992551e+00
   1.6963700e+00   1.9003040e+00
   1.6953700e+00   1.9013300e+00
   1.6943700e+00   1.9023404e+00
   1.6933700e+00   1.9033260e+00
   1.6923700e+00   1.9042996e+00
   1.6913700e+00   1.9052649e+00
   1.6903700e+00   1.9061973e+00
   1.6893700e+00   1.9071320e+00
   1.6883700e+00   1.9080403e+00
   1.6873700e+00   1.9089452e+00
   1.6863700e+00   1.9098273e+00
   1.6853700e+00   1.9107077e+00
   1.6843700e+00   1.9115665e+00
   1.6833700e+00   1.9124111e+00
   1.6823700e+00   1.9132497e+00
   1.6813700e+00   1.9140899e+00
   1.6803700e+00   1.9149012e+00
   1.6793700e+00   1.9157110e+00
   1.6783700e+00   1.9165035e+00
   1.6773700e+00   1.9172951e+00
   1.6763700e+00   1.9180745e+00
   1.6753700e+00   1.9188452e+00
   1.6743700e+00   1.9196112e+00
   1.6733700e+00   1.9203593e+00
   1.6723700e+00   1.9211046e+00
   1.6713700e+00   1.9218513e+00
   1.6703700e+00   1.9225887e+00
   1.6693700e+00   1.9233014e+00
   1.6683700e+00   1.9240157e+00
   1.6673700e+00   1.9247306e+00
   1.6663700e+00   1.9254335e+00
   1.6653700e+00   1.9261349e+00
   1.6643700e+00   1.9268272e+00
   1.6633700e+00   1.9275060e+00
   1.6623700e+00   1.9281828e+00
   1.6613700e+00   1.9288530e+00
   1.6603700e+00   1.9295234e+00
   1.6593700e+00   1.9301842e+00
   1.6583700e+00   1.9308400e+00
   1.6573700e+00   1.9314871e+00
   1.6563700e+00   1.9321366e+00
   1.6553700e+00   1.9327791e+00
   1.6543700e+00   1.9334130e+00
   1.6533700e+00   1.9340381e+00
   1.6523700e+00   1.9346644e+00
   1.6513700e+00   1.9352868e+00
   1.6503700e+00   1.9359022e+00
   1.6493700e+00   1.9365119e+00
   1.6483700e+00   1.9371247e+00
   1.6473700e+00   1.9377299e+00
   1.6463700e+00   1.9383202e+00
   1.6453700e+00   1.9389201e+00
   1.6443700e+00   1.9395097e+00
   1.6433700e+00   1.9401041e+00
   1.6423700e+00   1.9406872e+00
   1.6413700e+00   1.9412607e+00
   1.6403700e+00   1.9418432e+00
   1.6393700e+00   1.9424116e+00
   1.6383700e+00   1.9429844e+00
   1.6373700e+00   1.9435481e+00
   1.6363700e+00   1.9441100e+00
   1.6353700e+00   1.9446689e+00
   1.6343700e+00   1.9452232e+00
   1.6333700e+00   1.9457728e+00
   1.6323700e+00   1.9463253e+00
   1.6313700e+00   1.9468675e+00
   1.6303700e+00   1.9474185e+00
   1.6293700e+00   1.9479530e+00
   1.6283700e+00   1.9484878e+00
   1.6273700e+00   1.9490245e+00
   1.6263700e+00   1.9495615e+00
   1.6253700e+00   1.9500936e+00
   1.6243700e+00   1.9506109e+00
   1.6233700e+00   1.9511395e+00
   1.6223700e+00   1.9516617e+00
   1.6213700e+00   1.9521847e+00
   1.6203700e+00   1.9526916e+00
   1.6193700e+00   1.9532131e+00
   1.6183700e+00   1.9537173e+00
   1.6173700e+00   1.9542252e+00
   1.6163700e+00   1.9547361e+00
   1.6153700e+00   1.9552366e+00
   1.6143700e+00   1.9557368e+00
   1.6133700e+00   1.9562402e+00
   1.6123700e+00   1.9567351e+00
   1.6113700e+00   1.9572304e+00
   1.6103700e+00   1.9577243e+00
   1.6093700e+00   1.9582207e+00
   1.6083700e+00   1.9587102e+00
   1.6073700e+00   1.9591902e+00
   1.6063700e+00   1.9596779e+00
   1.6053700e+00   1.9601638e+00
   1.6043700e+00   1.9606399e+00
   1.6033700e+00   1.9611178e+00
   1.6023700e+00   1.9615991e+00
   1.6013700e+00   1.9620715e+00
   1.6003700e+00   1.9625501e+00
   1.5993700e+00   1.9630182e+00
   1.5983700e+00   1.9634887e+00
   1.5973700e+00   1.9639592e+00
   1.5963700e+00   1.9644224e+00
   1.5953700e+00   1.9648888e+00
   1.5943700e+00   1.9653499e+00
   1.5933700e+00   1.9658096e+00
   1.5923700e+00   1.9662680e+00
   1.5913700e+00   1.9667262e+00
   1.5903700e+00   1.9671846e+00
   1.5893700e+00   1.9676430e+00
   1.5883700e+00   1.9680965e+00
   1.5873700e+00   1.9685507e+00
   1.5863700e+00   1.9689929e+00
   1.5853700e+00   1.9694458e+00
   1.5843700e+00   1.9699011e+00
   1.5833700e+00   1.9703379e+00
   1.5823700e+00   1.9707887e+00
   1.5813700e+00   1.9712258e+00
   1.5803700e+00   1.9716742e+00
   1.5793700e+00   1.9721097e+00
   1.5783700e+00   1.9725480e+00
   1.5773700e+00   1.9729925e+00
   1.5763700e+00   1.9734228e+00
   1.5753700e+00   1.9738578e+00
   1.5743700e+00   1.9743012e+00
   1.5733700e+00   1.9747300e+00
   1.5723700e+00   1.9751599e+00
   1.5713700e+00   1.9755885e+00
   1.5703700e+00   1.9760193e+00
   1.5693700e+00   1.9764488e+00
   1.5683700e+00   1.9768737e+00
   1.5673700e+00   1.9773020e+00
   1.5663700e+00   1.9777274e+00
   1.5653700e+00   1.9781480e+00
   1.5643700e+00   1.9785708e+00
   1.5633700e+00   1.9789918e+00
   1.5623700e+00   1.9794076e+00
   1.5613700e+00   1.9798307e+00
   1.5603700e+00   1.9802538e+00
   1.5593700e+00   1.9806678e+00
   1.5583700e+00   1.9810804e+00
   1.5573700e+00   1.9815034e+00
   1.5563700e+00   1.9819103e+00
   1.5553700e+00   1.9823293e+00
   1.5543700e+00   1.9827328e+00
   1.5533700e+00   1.9831500e+00
   1.5523700e+00   1.9835535e+00
   1.5513700e+00   1.9839677e+00
   1.5503700e+00   1.9843763e+00
   1.5493700e+00   1.9847824e+00
   1.5483700e+00   1.9851890e+00
   1.5473700e+00   1.9855924e+00
   1.5463700e+00   1.9860034e+00
   1.5453700e+00   1.9864054e+00
   1.5443700e+00   1.9868059e+00
   1.5433700e+00   1.9872074e+00
   1.5423700e+00   1.9876120e+00
   1.5413700e+00   1.9880121e+00
   1.5403700e+00   1.9884119e+00
   1.5393700e+00   1.9888085e+00
   1.5383700e+00   1.9892050e+00
   1.5373700e+00   1.9896063e+00
   1.5363700e+00   1.9900069e+00
   1.5353700e+00   1.9904036e+00
   1.5343700e+00   1.9907953e+00
   1.5333700e+00   1.9911917e+00
   1.5323700e+00   1.9915841e+00
   1.5313700e+00   1.9919770e+00
   1.5303700e+00   1.9923699e+00
   1.5293700e+00   1.9927633e+00
   1.5283700e+00   1.9931533e+00
   1.5273700e+00   1.9935450e+00
   1.5263700e+00   1.9939231e+00
   1.5253700e+00   1.9943162e+00
   1.5243700e+00   1.9947050e+00
   1.5233700e+00   1.9950939e+00
   1.5223700e+00   1.9954827e+00
   1.5213700e+00   1.9958701e+00
   1.5203700e+00   1.9962548e+00
   1.5193700e+00   1.9966355e+00
   1.5183700e+00   1.9970205e+00
   1.5173700e+00   1.9974064e+00
   1.5163700e+00   1.9977932e+00
   1.5153700e+00   1.9981668e+00
   1.5143700e+00   1.9985536e+00
   1.5133700e+00   1.9989392e+00
   1.5123700e+00   1.9993215e+00
   1.5113700e+00   1.9996951e+00
   1.5103700e+00   2.0000783e+00
   1.5093700e+00   2.0004610e+00
   1.5083700e+00   2.0008312e+00
   1.5073700e+00   2.0012138e+00
   1.5063700e+00   2.0015964e+00
   1.5053700e+00   2.0019667e+00
   1.5043700e+00   2.0023484e+00
   1.5033700e+00   2.0027164e+00
   1.5023700e+00   2.0030986e+00
   1.5013700e+00   2.0034775e+00
   1.5003700e+00   2.0038455e+00
   1.4993700e+00   2.0042260e+00
   1.4983700e+00   2.0045929e+00
   1.4973700e+00   2.0049730e+00
   1.4963700e+00   2.0053380e+00
   1.4953700e+00   2.0057164e+00
   1.4943700e+00   2.0060861e+00
   1.4933700e+00   2.0064606e+00
   1.4923700e+00   2.0068344e+00
   1.4913700e+00   2.0071998e+00
   1.4903700e+00   2.0075760e+00
   1.4893700e+00   2.0079390e+00
   1.4883700e+00   2.0083154e+00
   1.4873700e+00   2.0086801e+00
   1.4863700e+00   2.0090563e+00
   1.4853700e+00   2.0094151e+00
   1.4843700e+00   2.0097922e+00
   1.4833700e+00   2.0101517e+00
   1.4823700e+00   2.0105284e+00
   1.4813700e+00   2.0108884e+00
   1.4803700e+00   2.0112606e+00
   1.4793700e+00   2.0116202e+00
   1.4783700e+00   2.0119929e+00
   1.4773700e+00   2.0123546e+00
   1.4763700e+00   2.0127259e+00
   1.4753700e+00   2.0130842e+00
   1.4743700e+00   2.0134535e+00
   1.4733700e+00   2.0138153e+00
   1.4723700e+00   2.0141787e+00
   1.4713700e+00   2.0145428e+00
   1.4703700e+00   2.0149107e+00
   1.4693700e+00   2.0152689e+00
   1.4683700e+00   2.0156322e+00
   1.4673700e+00   2.0159972e+00
   1.4663700e+00   2.0163544e+00
   1.4653700e+00   2.0167231e+00
   1.4643700e+00   2.0170836e+00
   1.4633700e+00   2.0174473e+00
   1.4623700e+00   2.0178042e+00
   1.4613700e+00   2.0181701e+00
   1.4603700e+00   2.0185248e+00
   1.4593700e+00   2.0188924e+00
   1.4583700e+00   2.0192470e+00
   1.4573700e+00   2.0196133e+00
   1.4563700e+00   2.0199660e+00
   1.4553700e+00   2.0203317e+00
   1.4543700e+00   2.0206865e+00
   1.4533700e+00   2.0210523e+00
   1.4523700e+00   2.0214028e+00
   1.4513700e+00   2.0217704e+00
   1.4503700e+00   2.0221226e+00
   1.4493700e+00   2.0224863e+00
   1.4483700e+00   2.0228460e+00
   1.4473700e+00   2.0232021e+00
   1.4463700e+00   2.0235553e+00
   1.4453700e+00   2.0239157e+00
   1.4443700e+00   2.0242755e+00
   1.4433700e+00   2.0246301e+00
   1.4423700e+00   2.0249930e+00
   1.4413700e+00   2.0253430e+00
   1.4403700e+00   2.0257056e+00
   1.4393700e+00   2.0260651e+00
   1.4383700e+00   2.0264158e+00
   1.4373700e+00   2.0267784e+00
   1.4363700e+00   2.0271272e+00
   1.4353700e+00   2.0274867e+00
   1.4343700e+00   2.0278492e+00
   1.4333700e+00   2.0281953e+00
   1.4323700e+00   2.0285584e+00
   1.4313700e+00   2.0289106e+00
   1.4303700e+00   2.0292653e+00
   1.4293700e+00   2.0296236e+00
   1.4283700e+00   2.0299840e+00
   1.4273700e+00   2.0303321e+00
   1.4263700e+00   2.0306888e+00
   1.4253700e+00   2.0310480e+00
   1.4243700e+00   2.0314004e+00
   1.4233700e+00   2.0317532e+00
   1.4223700e+00   2.0321128e+00
   1.4213700e+00   2.0324685e+00
   1.4203700e+00   2.0328210e+00
   1.4193700e+00   2.0331744e+00
   1.4183700e+00   2.0335302e+00
   1.4173700e+00   2.0338861e+00
   1.4163700e+00   2.0342419e+00
   1.4153700e+00   2.0345987e+00
   1.4143700e+00   2.0349430e+00
   1.4133700e+00   2.0352997e+00
   1.4123700e+00   2.0356558e+00
   1.4113700e+00   2.0360117e+00
   1.4103700e+00   2.0363676e+00
   1.4093700e+00   2.0367236e+00
   1.4083700e+00   2.0370794e+00
   1.4073700e+00   2.0374340e+00
   1.4063700e+00   2.0377879e+00
   1.4053700e+00   2.0381436e+00
   1.4043700e+00   2.0384980e+00
   1.4033700e+00   2.0388521e+00
   1.4023700e+00   2.0392081e+00
   1.4013700e+00   2.0395599e+00
   1.4003700e+00   2.0399157e+00
   1.3993700e+00   2.0402687e+00
   1.3983700e+00   2.0406223e+00
   1.3973700e+00   2.0409762e+00
   1.3963700e+00   2.0413295e+00
   1.3953700e+00   2.0416817e+00
   1.3943700e+00   2.0420341e+00
   1.3933700e+00   2.0423865e+00
   1.3923700e+00   2.0427506e+00
   1.3913700e+00   2.0431037e+00
   1.3903700e+00   2.0434572e+00
   1.3893700e+00   2.0438097e+00
   1.3883700e+00   2.0441638e+00
   1.3873700e+00   2.0445240e+00
   1.3863700e+00   2.0448735e+00
   1.3853700e+00   2.0452272e+00
   1.3843700e+00   2.0455881e+00
   1.3833700e+00   2.0459409e+00
   1.3823700e+00   2.0462898e+00
   1.3813700e+00   2.0466552e+00
   1.3803700e+00   2.0470045e+00
   1.3793700e+00   2.0473586e+00
   1.3783700e+00   2.0477177e+00
   1.3773700e+00   2.0480764e+00
   1.3763700e+00   2.0484281e+00
   1.3753700e+00   2.0487788e+00
   1.3743700e+00   2.0491416e+00
   1.3733700e+00   2.0494962e+00
   1.3723700e+00   2.0498510e+00
   1.3713700e+00   2.0502100e+00
   1.3703700e+00   2.0505602e+00
   1.3693700e+00   2.0509219e+00
   1.3683700e+00   2.0512799e+00
   1.3673700e+00   2.0516301e+00
   1.3663700e+00   2.0519918e+00
   1.3653700e+00   2.0523503e+00
   1.3643700e+00   2.0527066e+00
   1.3633700e+00   2.0530588e+00
   1.3623700e+00   2.0534175e+00
   1.3613700e+00   2.0537781e+00
   1.3603700e+00   2.0541385e+00
   1.3593700e+00   2.0544967e+00
   1.3583700e+00   2.0548485e+00
   1.3573700e+00   2.0552053e+00
   1.3563700e+00   2.0555643e+00
   1.3553700e+00   2.0559211e+00
   1.3543700e+00   2.0562824e+00
   1.3533700e+00   2.0566410e+00
   1.3523700e+00   2.0570024e+00
   1.3513700e+00   2.0573576e+00
   1.3503700e+00   2.0577223e+00
   1.3493700e+00   2.0580770e+00
   1.3483700e+00   2.0584405e+00
   1.3473700e+00   2.0587973e+00
   1.3463700e+00   2.0591566e+00
   1.3453700e+00   2.0595173e+00
   1.3443700e+00   2.0598811e+00
   1.3433700e+00   2.0602346e+00
   1.3423700e+00   2.0606001e+00
   1.3413700e+00   2.0609637e+00
   1.3403700e+00   2.0613175e+00
   1.3393700e+00   2.0616828e+00
   1.3383700e+00   2.0620457e+00
   1.3373700e+00   2.0624082e+00
   1.3363700e+00   2.0627758e+00
   1.3353700e+00   2.0631276e+00
   1.3343700e+00   2.0634912e+00
   1.3333700e+00   2.0638546e+00
   1.3323700e+00   2.0642191e+00
   1.3313700e+00   2.0645834e+00
   1.3303700e+00   2.0649472e+00
   1.3293700e+00   2.0653100e+00
   1.3283700e+00   2.0656728e+00
   1.3273700e+00   2.0660370e+00
   1.3263700e+00   2.0663981e+00
   1.3253700e+00   2.0667725e+00
   1.3243700e+00   2.0671356e+00
   1.3233700e+00   2.0675002e+00
   1.3223700e+00   2.0678646e+00
   1.3213700e+00   2.0682320e+00
   1.3203700e+00   2.0685994e+00
   1.3193700e+00   2.0689637e+00
   1.3183700e+00   2.0693346e+00
   1.3173700e+00   2.0696979e+00
   1.3163700e+00   2.0700725e+00
   1.3153700e+00   2.0704317e+00
   1.3143700e+00   2.0708093e+00
   1.3133700e+00   2.0711677e+00
   1.3123700e+00   2.0715443e+00
   1.3113700e+00   2.0719058e+00
   1.3103700e+00   2.0722773e+00
   1.3093700e+00   2.0726514e+00
   1.3083700e+00   2.0730135e+00
   1.3073700e+00   2.0733857e+00
   1.3063700e+00   2.0737570e+00
   1.3053700e+00   2.0741323e+00
   1.3043700e+00   2.0744983e+00
   1.3033700e+00   2.0748770e+00
   1.3023700e+00   2.0752473e+00
   1.3013700e+00   2.0756176e+00
   1.3003700e+00   2.0759922e+00
   1.2993700e+00   2.0763661e+00
   1.2983700e+00   2.0767363e+00
   1.2973700e+00   2.0771153e+00
   1.2963700e+00   2.0774819e+00
   1.2953700e+00   2.0778603e+00
   1.2943700e+00   2.0782370e+00
   1.2933700e+00   2.0786092e+00
   1.2923700e+00   2.0789868e+00
   1.2913700e+00   2.0793643e+00
   1.2903700e+00   2.0797460e+00
   1.2893700e+00   2.0801124e+00
   1.2883700e+00   2.0804926e+00
   1.2873700e+00   2.0808693e+00
   1.2863700e+00   2.0812509e+00
   1.2853700e+00   2.0816275e+00
   1.2843700e+00   2.0820072e+00
   1.2833700e+00   2.0823853e+00
   1.2823700e+00   2.0827625e+00
   1.2813700e+00   2.0831501e+00
   1.2803700e+00   2.0835311e+00
   1.2793700e+00   2.0839112e+00
   1.2783700e+00   2.0842867e+00
   1.2773700e+00   2.0846803e+00
   1.2763700e+00   2.0850562e+00
   1.2753700e+00   2.0854400e+00
   1.2743700e+00   2.0858236e+00
   1.2733700e+00   2.0862034e+00
   1.2723700e+00   2.0865919e+00
   1.2713700e+00   2.0869797e+00
   1.2703700e+00   2.0873586e+00
   1.2693700e+00   2.0877466e+00
   1.2683700e+00   2.0881378e+00
   1.2673700e+00   2.0885212e+00
   1.2663700e+00   2.0889087e+00
   1.2653700e+00   2.0892923e+00
   1.2643700e+00   2.0896821e+00
   1.2633700e+00   2.0900734e+00
   1.2623700e+00   2.0904608e+00
   1.2613700e+00   2.0908545e+00
   1.2603700e+00   2.0912406e+00
   1.2593700e+00   2.0916351e+00
   1.2583700e+00   2.0920215e+00
   1.2573700e+00   2.0924158e+00
   1.2563700e+00   2.0928139e+00
   1.2553700e+00   2.0931970e+00
   1.2543700e+00   2.0935935e+00
   1.2533700e+00   2.0939901e+00
   1.2523700e+00   2.0943841e+00
   1.2513700e+00   2.0947819e+00
   1.2503700e+00   2.0951747e+00
   1.2493700e+00   2.0955732e+00
   1.2483700e+00   2.0959660e+00
   1.2473700e+00   2.0963634e+00
   1.2463700e+00   2.0967614e+00
   1.2453700e+00   2.0971539e+00
   1.2443700e+00   2.0975624e+00
   1.2433700e+00   2.0979589e+00
   1.2423700e+00   2.0983614e+00
   1.2413700e+00   2.0987598e+00
   1.2403700e+00   2.0991590e+00
   1.2393700e+00   2.0995638e+00
   1.2383700e+00   2.0999688e+00
   1.2373700e+00   2.1003670e+00
   1.2363700e+00   2.1007718e+00
   1.2353700e+00   2.1011780e+00
   1.2343700e+00   2.1015843e+00
   1.2333700e+00   2.1019888e+00
   1.2323700e+00   2.1023911e+00
   1.2313700e+00   2.1028061e+00
   1.2303700e+00   2.1032086e+00
   1.2293700e+00   2.1036180e+00
   1.2283700e+00   2.1040243e+00
   1.2273700e+00   2.1044378e+00
   1.2263700e+00   2.1048507e+00
   1.2253700e+00   2.1052558e+00
   1.2243700e+00   2.1056697e+00
   1.2233700e+00   2.1060840e+00
   1.2223700e+00   2.1064974e+00
   1.2213700e+00   2.1069115e+00
   1.2203700e+00   2.1073271e+00
   1.2193700e+00   2.1077394e+00
   1.2183700e+00   2.1081562e+00
   1.2173700e+00   2.1085675e+00
   1.2163700e+00   2.1089945e+00
   1.2153700e+00   2.1094071e+00
   1.2143700e+00   2.1098252e+00
   1.2133700e+00   2.1102467e+00
   1.2123700e+00   2.1106600e+00
   1.2113700e+00   2.1110864e+00
   1.2103700e+00   2.1115118e+00
   1.2093700e+00   2.1119296e+00
   1.2083700e+00   2.1123528e+00
   1.2073700e+00   2.1127782e+00
   1.2063700e+00   2.1132008e+00
   1.2053700e+00   2.1136295e+00
   1.2043700e+00   2.1140538e+00
   1.2033700e+00   2.1144849e+00
   1.2023700e+00   2.1149042e+00
   1.2013700e+00   2.1153379e+00
   1.2003700e+00   2.1157667e+00
   1.1993700e+00   2.1161948e+00
   1.1983700e+00   2.1166278e+00
   1.1973700e+00   2.1170593e+00
   1.1963700e+00   2.1174904e+00
   1.1953700e+00   2.1179236e+00
   1.1943700e+00   2.1183570e+00
   1.1933700e+00   2.1187902e+00
   1.1923700e+00   2.1192316e+00
   1.1913700e+00   2.1196718e+00
   1.1903700e+00   2.1201057e+00
   1.1893700e+00   2.1205486e+00
   1.1883700e+00   2.1209860e+00
   1.1873700e+00   2.1214244e+00
   1.1863700e+00   2.1218663e+00
   1.1853700e+00   2.1223110e+00
   1.1843700e+00   2.1227501e+00
   1.1833700e+00   2.1231923e+00
   1.1823700e+00   2.1236439e+00
   1.1813700e+00   2.1240840e+00
   1.1803700e+00   2.1245354e+00
   1.1793700e+00   2.1249790e+00
   1.1783700e+00   2.1254301e+00
   1.1773700e+00   2.1258849e+00
   1.1763700e+00   2.1263256e+00
   1.1753700e+00   2.1267781e+00
   1.1743700e+00   2.1272326e+00
   1.1733700e+00   2.1276823e+00
   1.1723700e+00   2.1281373e+00
   1.1713700e+00   2.1286012e+00
   1.1703700e+00   2.1290545e+00
   1.1693700e+00   2.1295070e+00
   1.1683700e+00   2.1299708e+00
   1.1673700e+00   2.1304241e+00
   1.1663700e+00   2.1308904e+00
   1.1653700e+00   2.1313546e+00
   1.1643700e+00   2.1318146e+00
   1.1633700e+00   2.1322771e+00
   1.1623700e+00   2.1327388e+00
   1.1613700e+00   2.1332022e+00
   1.1603700e+00   2.1336740e+00
   1.1593700e+00   2.1341421e+00
   1.1583700e+00   2.1346074e+00
   1.1573700e+00   2.1350800e+00
   1.1563700e+00   2.1355522e+00
   1.1553700e+00   2.1360268e+00
   1.1543700e+00   2.1365019e+00
   1.1533700e+00   2.1369707e+00
   1.1523700e+00   2.1374458e+00
   1.1513700e+00   2.1379206e+00
   1.1503700e+00   2.1383981e+00
   1.1493700e+00   2.1388795e+00
   1.1483700e+00   2.1393531e+00
   1.1473700e+00   2.1398388e+00
   1.1463700e+00   2.1403236e+00
   1.1453700e+00   2.1408064e+00
   1.1443700e+00   2.1412875e+00
   1.1433700e+00   2.1417688e+00
   1.1423700e+00   2.1422661e+00
   1.1413700e+00   2.1427463e+00
   1.1403700e+00   2.1432406e+00
   1.1393700e+00   2.1437247e+00
   1.1383700e+00   2.1442162e+00
   1.1373700e+00   2.1447135e+00
   1.1363700e+00   2.1452049e+00
   1.1353700e+00   2.1457009e+00
   1.1343700e+00   2.1462034e+00
   1.1333700e+00   2.1466999e+00
   1.1323700e+00   2.1471948e+00
   1.1313700e+00   2.1477026e+00
   1.1303700e+00   2.1482020e+00
   1.1293700e+00   2.1487053e+00
   1.1283700e+00   2.1492092e+00
   1.1273700e+00   2.1497174e+00
   1.1263700e+00   2.1502260e+00
   1.1253700e+00   2.1507293e+00
   1.1243700e+00   2.1512476e+00
   1.1233700e+00   2.1517509e+00
   1.1223700e+00   2.1522659e+00
   1.1213700e+00   2.1527829e+00
   1.1203700e+00   2.1532977e+00
   1.1193700e+00   2.1538125e+00
   1.1183700e+00   2.1543298e+00
   1.1173700e+00   2.1548540e+00
   1.1163700e+00   2.1553742e+00
   1.1153700e+00   2.1558925e+00
   1.1143700e+00   2.1564183e+00
   1.1133700e+00   2.1569457e+00
   1.1123700e+00   2.1574751e+00
   1.1113700e+00   2.1580057e+00
   1.1103700e+00   2.1585303e+00
   1.1093700e+00   2.1590686e+00
   1.1083700e+00   2.1595934e+00
   1.1073700e+00   2.1601346e+00
   1.1063700e+00   2.1606684e+00
   1.1053700e+00   2.1612098e+00
   1.1043700e+00   2.1617444e+00
   1.1033700e+00   2.1622825e+00
   1.1023700e+00   2.1628339e+00
   1.1013700e+00   2.1633749e+00
   1.1003700e+00   2.1639238e+00
   1.0993700e+00   2.1644717e+00
   1.0983700e+00   2.1650230e+00
   1.0973700e+00   2.1655671e+00
   1.0963700e+00   2.1661188e+00
   1.0953700e+00   2.1666755e+00
   1.0943700e+00   2.1672304e+00
   1.0933700e+00   2.1677882e+00
   1.0923700e+00   2.1683492e+00
   1.0913700e+00   2.1689107e+00
   1.0903700e+00   2.1694711e+00
   1.0893700e+00   2.1700445e+00
   1.0883700e+00   2.1706046e+00
   1.0873700e+00   2.1711755e+00
   1.0863700e+00   2.1717358e+00
   1.0853700e+00   2.1723157e+00
   1.0843700e+00   2.1728885e+00
   1.0833700e+00   2.1734628e+00
   1.0823700e+00   2.1740407e+00
   1.0813700e+00   2.1746215e+00
   1.0803700e+00   2.1752017e+00
   1.0793700e+00   2.1757859e+00
   1.0783700e+00   2.1763698e+00
   1.0773700e+00   2.1769583e+00
   1.0763700e+00   2.1775451e+00
   1.0753700e+00   2.1781358e+00
   1.0743700e+00   2.1787291e+00
   1.0733700e+00   2.1793250e+00
   1.0723700e+00   2.1799178e+00
   1.0713700e+00   2.1805211e+00
   1.0703700e+00   2.1811199e+00
   1.0693700e+00   2.1817279e+00
   1.0683700e+00   2.1823235e+00
   1.0673700e+00   2.1829316e+00
   1.0663700e+00   2.1835396e+00
   1.0653700e+00   2.1841617e+00
   1.0643700e+00   2.1847693e+00
   1.0633700e+00   2.1853849e+00
   1.0623700e+00   2.1860015e+00
   1.0613700e+00   2.1866235e+00
   1.0603700e+00   2.1872453e+00
   1.0593700e+00   2.1878758e+00
   1.0583700e+00   2.1884936e+00
   1.0573700e+00   2.1891241e+00
   1.0563700e+00   2.1897541e+00
   1.0553700e+00   2.1903908e+00
   1.0543700e+00   2.1910212e+00
   1.0533700e+00   2.1916685e+00
   1.0523700e+00   2.1923072e+00
   1.0513700e+00   2.1929494e+00
   1.0503700e+00   2.1935965e+00
   1.0493700e+00   2.1942424e+00
   1.0483700e+00   2.1948969e+00
   1.0473700e+00   2.1955393e+00
   1.0463700e+00   2.1961964e+00
   1.0453700e+00   2.1968555e+00
   1.0443700e+00   2.1975168e+00
   1.0433700e+00   2.1981789e+00
   1.0423700e+00   2.1988410e+00
   1.0413700e+00   2.1995138e+00
   1.0403700e+00   2.2001857e+00
   1.0393700e+00   2.2008587e+00
   1.0383700e+00   2.2015267e+00
   1.0373700e+00   2.2022117e+00
   1.0363700e+00   2.2028975e+00
   1.0353700e+00   2.2035742e+00
   1.0343700e+00   2.2042603e+00
   1.0333700e+00   2.2049472e+00
   1.0323700e+00   2.2056407e+00
   1.0313700e+00   2.2063424e+00
   1.0303700e+00   2.2070349e+00
   1.0293700e+00   2.2077372e+00
   1.0283700e+00   2.2084394e+00
   1.0273700e+00   2.2091508e+00
   1.0263700e+00   2.2098618e+00
   1.0253700e+00   2.2105726e+00
   1.0243700e+00   2.2112827e+00
   1.0233700e+00   2.2120025e+00
   1.0223700e+00   2.2127277e+00
   1.0213700e+00   2.2134538e+00
   1.0203700e+00   2.2141696e+00
   1.0193700e+00   2.2149072e+00
   1.0183700e+00   2.2156431e+00
   1.0173700e+00   2.2163798e+00
   1.0163700e+00   2.2171220e+00
   1.0153700e+00   2.2178574e+00
   1.0143700e+00   2.2186110e+00
   1.0133700e+00   2.2193625e+00
   1.0123700e+00   2.2201152e+00
   1.0113700e+00   2.2208731e+00
   1.0103700e+00   2.2216292e+00
   1.0093700e+00   2.2223939e+00
   1.0083700e+00   2.2231657e+00
   1.0073700e+00   2.2239343e+00
   1.0063700e+00   2.2247145e+00
   1.0053700e+00   2.2254834e+00
   1.0043700e+00   2.2262722e+00
   1.0033700e+00   2.2270499e+00
   1.0023700e+00   2.2278474e+00
   1.0013700e+00   2.2286418e+00
   1.0003700e+00   2.2294308e+00
   9.9936998e-01   2.2302297e+00
   9.9836998e-01   2.2310374e+00
   9.9736998e-01   2.2318459e+00
   9.9636998e-01   2.2326570e+00
   9.9536998e-01   2.2334726e+00
   9.9436998e-01   2.2342945e+00
   9.9336998e-01   2.2351181e+00
   9.9236998e-01   2.2359423e+00
   9.9136998e-01   2.2367795e+00
   9.9036998e-01   2.2376181e+00
   9.8936998e-01   2.2384569e+00
   9.8836998e-01   2.2392999e+00
   9.8736998e-01   2.2401523e+00
   9.8636998e-01   2.2410055e+00
   9.8536998e-01   2.2418606e+00
   9.8436998e-01   2.2427188e+00
   9.8336998e-01   2.2435870e+00
   9.8236998e-01   2.2444567e+00
   9.8136998e-01   2.2453379e+00
   9.8036998e-01   2.2462132e+00
   9.7936998e-01   2.2470974e+00
   9.7836998e-01   2.2479959e+00
   9.7736998e-01   2.2488856e+00
   9.7636998e-01   2.2497854e+00
   9.7536998e-01   2.2506877e+00
   9.7436998e-01   2.2516033e+00
   9.7336998e-01   2.2525071e+00
   9.7236998e-01   2.2534381e+00
   9.7136998e-01   2.2543560e+00
   9.7036998e-01   2.2552890e+00
   9.6936998e-01   2.2562231e+00
   9.6836998e-01   2.2571657e+00
   9.6736998e-01   2.2581024e+00
   9.6636998e-01   2.2590525e+00
   9.6536998e-01   2.2600173e+00
   9.6436998e-01   2.2609808e+00
   9.6336998e-01   2.2619486e+00
   9.6236998e-01   2.2629188e+00
   9.6136998e-01   2.2638996e+00
   9.6036998e-01   2.2648866e+00
   9.5936998e-01   2.2658725e+00
   9.5836998e-01   2.2668660e+00
   9.5736998e-01   2.2678681e+00
   9.5636998e-01   2.2688773e+00
   9.5536998e-01   2.2698922e+00
   9.5436998e-01   2.2709133e+00
   9.5336998e-01   2.2719466e+00
   9.5236998e-01   2.2729728e+00
   9.5136998e-01   2.2740124e+00
   9.5036998e-01   2.2750654e+00
   9.4936998e-01   2.2761209e+00
   9.4836998e-01   2.2771789e+00
   9.4736998e-01   2.2782399e+00
   9.4636998e-01   2.2793151e+00
   9.4536998e-01   2.2803928e+00
   9.4436998e-01   2.2814851e+00
   9.4336998e-01   2.2825802e+00
   9.4236998e-01   2.2836874e+00
   9.4136998e-01   2.2847892e+00
   9.4036998e-01   2.2859055e+00
   9.3936998e-01   2.2870358e+00
   9.3836998e-01   2.2881689e+00
   9.3736998e-01   2.2893056e+00
   9.3636998e-01   2.2904553e+00
   9.3536998e-01   2.2916148e+00
   9.3436998e-01   2.2927722e+00
   9.3336998e-01   2.2939465e+00
   9.3236998e-01   2.2951340e+00
   9.3136998e-01   2.2963199e+00
   9.3036998e-01   2.2975165e+00
   9.2936998e-01   2.2987186e+00
   9.2836998e-01   2.2999337e+00
   9.2736998e-01   2.3011658e+00
   9.2636998e-01   2.3023990e+00
   9.2536998e-01   2.3036403e+00
   9.2436998e-01   2.3048917e+00
   9.2336998e-01   2.3061563e+00
   9.2236998e-01   2.3074228e+00
   9.2136998e-01   2.3087097e+00
   9.2036998e-01   2.3099978e+00
   9.1936998e-01   2.3113002e+00
   9.1836998e-01   2.3126091e+00
   9.1736998e-01   2.3139329e+00
   9.1636998e-01   2.3152679e+00
   9.1536998e-01   2.3166043e+00
   9.1436998e-01   2.3179608e+00
   9.1336998e-01   2.3193258e+00
   9.1236998e-01   2.3207041e+00
   9.1136998e-01   2.3220880e+00
   9.1036998e-01   2.3234904e+00
   9.0936998e-01   2.3249087e+00
   9.0836998e-01   2.3263313e+00
   9.0736998e-01   2.3277660e+00
   9.0636998e-01   2.3292175e+00
   9.0536998e-01   2.3306744e+00
   9.0436998e-01   2.3321501e+00
   9.0336998e-01   2.3336362e+00
   9.0236998e-01   2.3351420e+00
   9.0136998e-01   2.3366525e+00
   9.0036998e-01   2.3381847e+00
   8.9936998e-01   2.3397281e+00
   8.9836998e-01   2.3412890e+00
   8.9736998e-01   2.3428573e+00
   8.9636998e-01   2.3444517e+00
   8.9536998e-01   2.3460535e+00
   8.9436998e-01   2.3476748e+00
   8.9336998e-01   2.3493024e+00
   8.9236998e-01   2.3509542e+00
   8.9136998e-01   2.3526218e+00
   8.9036998e-01   2.3543059e+00
   8.8936998e-01   2.3560100e+00
   8.8836998e-01   2.3577275e+00
   8.8736998e-01   2.3594716e+00
   8.8636998e-01   2.3612264e+00
   8.8536998e-01   2.3629999e+00
   8.8436998e-01   2.3647964e+00
   8.8336998e-01   2.3666069e+00
   8.8236998e-01   2.3684447e+00
   8.8136998e-01   2.3702969e+00
   8.8036998e-01   2.3721790e+00
   8.7936998e-01   2.3740737e+00
   8.7836998e-01   2.3759925e+00
   8.7736998e-01   2.3779358e+00
   8.7636998e-01   2.3798992e+00
   8.7536998e-01   2.3818899e+00
   8.7436998e-01   2.3839062e+00
   8.7336998e-01   2.3859486e+00
   8.7236998e-01   2.3880084e+00
   8.7136998e-01   2.3901047e+00
   8.7036998e-01   2.3922195e+00
   8.6936998e-01   2.3943641e+00
   8.6836998e-01   2.3965440e+00
   8.6736998e-01   2.3987438e+00
   8.6636998e-01   2.4009821e+00
   8.6536998e-01   2.4032463e+00
   8.6436998e-01   2.4055441e+00
   8.6336998e-01   2.4078745e+00
   8.6236998e-01   2.4102359e+00
   8.6136998e-01   2.4126321e+00
   8.6036998e-01   2.4150705e+00
   8.5936998e-01   2.4175347e+00
   8.5836998e-01   2.4200488e+00
   8.5736998e-01   2.4225988e+00
   8.5636998e-01   2.4251885e+00
   8.5536998e-01   2.4278216e+00
   8.5436998e-01   2.4304980e+00
   8.5336998e-01   2.4332288e+00
   8.5236998e-01   2.4360009e+00
   8.5136998e-01   2.4388163e+00
   8.5036998e-01   2.4416830e+00
   8.4936998e-01   2.4446056e+00
   8.4836998e-01   2.4475899e+00
   8.4736998e-01   2.4506229e+00
   8.4636998e-01   2.4537174e+00
   8.4536998e-01   2.4568736e+00
   8.4436998e-01   2.4601011e+00
   8.4336998e-01   2.4633901e+00
   8.4236998e-01   2.4667472e+00
   8.4136998e-01   2.4701826e+00
   8.4036998e-01   2.4737001e+00
   8.3936998e-01   2.4772974e+00
   8.3836998e-01   2.4809868e+00
   8.3736998e-01   2.4847619e+00
   8.3636998e-01   2.4886376e+00
   8.3536998e-01   2.4926144e+00
   8.3436998e-01   2.4966953e+00
   8.3336998e-01   2.5009077e+00
   8.3236998e-01   2.5052279e+00
   8.3136998e-01   2.5096852e+00
   8.3036998e-01   2.5142914e+00
   8.2936998e-01   2.5190443e+00
   8.2836998e-01   2.5239698e+00
   8.2736998e-01   2.5290617e+00
   8.2636998e-01   2.5343576e+00
   8.2536998e-01   2.5398654e+00
   8.2436998e-01   2.5456059e+00
   8.2336998e-01   2.5516073e+00
   8.2236998e-01   2.5578960e+00
   8.2136998e-01   2.5645107e+00
   8.2036998e-01   2.5715007e+00
   8.1936998e-01   2.5789115e+00
   8.1836998e-01   2.5868150e+00
   8.1736998e-01   2.5953038e+00
   8.1636998e-01   2.6044879e+00
   8.1536998e-01   2.6145542e+00
   8.1436998e-01   2.6257285e+00
   8.1336998e-01   2.6384195e+00
   8.1236998e-01   2.6533060e+00
   8.1136998e-01   2.6718495e+00
   8.1036998e-01   2.6985262e+00
