# Supplementary material for: Parallel arrangements of positive feedback loops limit cell-to-cell variability in differentiation
Source: PLoS One. 2017 Nov 29;12(11):e0188623. doi: 10.1371/journal.pone.0188623 (PMC5706692; doi:10.1371/journal.pone.0188623)
Supplement: S1 Codes — (ZIP) [file pone.0188623.s001.zip › codes/GK/AND/Residence Time/IntrinsicNoise/Parallel/thrs_5L_Pr_GK.dat]

   1.8015900e+00   1.8818808e+00
   1.8005900e+00   1.8932389e+00
   1.7995900e+00   1.8981153e+00
   1.7985900e+00   1.9018116e+00
   1.7975900e+00   1.9049032e+00
   1.7965900e+00   1.9075711e+00
   1.7955900e+00   1.9099926e+00
   1.7945900e+00   1.9121853e+00
   1.7935900e+00   1.9142298e+00
   1.7925900e+00   1.9161266e+00
   1.7915900e+00   1.9178997e+00
   1.7905900e+00   1.9195913e+00
   1.7895900e+00   1.9211950e+00
   1.7885900e+00   1.9227400e+00
   1.7875900e+00   1.9242113e+00
   1.7865900e+00   1.9256170e+00
   1.7855900e+00   1.9269799e+00
   1.7845900e+00   1.9282826e+00
   1.7835900e+00   1.9295605e+00
   1.7825900e+00   1.9307897e+00
   1.7815900e+00   1.9319846e+00
   1.7805900e+00   1.9331529e+00
   1.7795900e+00   1.9342878e+00
   1.7785900e+00   1.9353819e+00
   1.7775900e+00   1.9364663e+00
   1.7765900e+00   1.9375246e+00
   1.7755900e+00   1.9385496e+00
   1.7745900e+00   1.9395495e+00
   1.7735900e+00   1.9405402e+00
   1.7725900e+00   1.9415014e+00
   1.7715900e+00   1.9424577e+00
   1.7705900e+00   1.9433851e+00
   1.7695900e+00   1.9443005e+00
   1.7685900e+00   1.9451934e+00
   1.7675900e+00   1.9460788e+00
   1.7665900e+00   1.9469453e+00
   1.7655900e+00   1.9478002e+00
   1.7645900e+00   1.9486411e+00
   1.7635900e+00   1.9494739e+00
   1.7625900e+00   1.9502893e+00
   1.7615900e+00   1.9510877e+00
   1.7605900e+00   1.9518923e+00
   1.7595900e+00   1.9526777e+00
   1.7585900e+00   1.9534465e+00
   1.7575900e+00   1.9542078e+00
   1.7565900e+00   1.9549547e+00
   1.7555900e+00   1.9557077e+00
   1.7545900e+00   1.9564469e+00
   1.7535900e+00   1.9571683e+00
   1.7525900e+00   1.9578856e+00
   1.7515900e+00   1.9586000e+00
   1.7505900e+00   1.9593018e+00
   1.7495900e+00   1.9599991e+00
   1.7485900e+00   1.9606893e+00
   1.7475900e+00   1.9613635e+00
   1.7465900e+00   1.9620398e+00
   1.7455900e+00   1.9627051e+00
   1.7445900e+00   1.9633695e+00
   1.7435900e+00   1.9640194e+00
   1.7425900e+00   1.9646730e+00
   1.7415900e+00   1.9653127e+00
   1.7405900e+00   1.9659472e+00
   1.7395900e+00   1.9665816e+00
   1.7385900e+00   1.9672071e+00
   1.7375900e+00   1.9678280e+00
   1.7365900e+00   1.9684377e+00
   1.7355900e+00   1.9690566e+00
   1.7345900e+00   1.9696560e+00
   1.7335900e+00   1.9702560e+00
   1.7325900e+00   1.9708502e+00
   1.7315900e+00   1.9714417e+00
   1.7305900e+00   1.9720306e+00
   1.7295900e+00   1.9726134e+00
   1.7285900e+00   1.9731905e+00
   1.7275900e+00   1.9737682e+00
   1.7265900e+00   1.9743333e+00
   1.7255900e+00   1.9749013e+00
   1.7245900e+00   1.9754609e+00
   1.7235900e+00   1.9760205e+00
   1.7225900e+00   1.9765718e+00
   1.7215900e+00   1.9771315e+00
   1.7205900e+00   1.9776740e+00
   1.7195900e+00   1.9782155e+00
   1.7185900e+00   1.9787556e+00
   1.7175900e+00   1.9792959e+00
   1.7165900e+00   1.9798241e+00
   1.7155900e+00   1.9803568e+00
   1.7145900e+00   1.9808797e+00
   1.7135900e+00   1.9814096e+00
   1.7125900e+00   1.9819253e+00
   1.7115900e+00   1.9824450e+00
   1.7105900e+00   1.9829652e+00
   1.7095900e+00   1.9834747e+00
   1.7085900e+00   1.9839803e+00
   1.7075900e+00   1.9844926e+00
   1.7065900e+00   1.9850001e+00
   1.7055900e+00   1.9854974e+00
   1.7045900e+00   1.9859997e+00
   1.7035900e+00   1.9864914e+00
   1.7025900e+00   1.9869812e+00
   1.7015900e+00   1.9874779e+00
   1.7005900e+00   1.9879682e+00
   1.6995900e+00   1.9884550e+00
   1.6985900e+00   1.9889408e+00
   1.6975900e+00   1.9894175e+00
   1.6965900e+00   1.9899045e+00
   1.6955900e+00   1.9903742e+00
   1.6945900e+00   1.9908528e+00
   1.6935900e+00   1.9913221e+00
   1.6925900e+00   1.9917987e+00
   1.6915900e+00   1.9922631e+00
   1.6905900e+00   1.9927387e+00
   1.6895900e+00   1.9931984e+00
   1.6885900e+00   1.9936589e+00
   1.6875900e+00   1.9941148e+00
   1.6865900e+00   1.9945832e+00
   1.6855900e+00   1.9950382e+00
   1.6845900e+00   1.9954927e+00
   1.6835900e+00   1.9959424e+00
   1.6825900e+00   1.9963958e+00
   1.6815900e+00   1.9968514e+00
   1.6805900e+00   1.9973027e+00
   1.6795900e+00   1.9977478e+00
   1.6785900e+00   1.9981922e+00
   1.6775900e+00   1.9986366e+00
   1.6765900e+00   1.9990787e+00
   1.6755900e+00   1.9995111e+00
   1.6745900e+00   1.9999508e+00
   1.6735900e+00   2.0003866e+00
   1.6725900e+00   2.0008243e+00
   1.6715900e+00   2.0012591e+00
   1.6705900e+00   2.0016939e+00
   1.6695900e+00   2.0021283e+00
   1.6685900e+00   2.0025497e+00
   1.6675900e+00   2.0029793e+00
   1.6665900e+00   2.0034071e+00
   1.6655900e+00   2.0038315e+00
   1.6645900e+00   2.0042535e+00
   1.6635900e+00   2.0046785e+00
   1.6625900e+00   2.0050942e+00
   1.6615900e+00   2.0055199e+00
   1.6605900e+00   2.0059386e+00
   1.6595900e+00   2.0063525e+00
   1.6585900e+00   2.0067745e+00
   1.6575900e+00   2.0071817e+00
   1.6565900e+00   2.0076016e+00
   1.6555900e+00   2.0080121e+00
   1.6545900e+00   2.0084269e+00
   1.6535900e+00   2.0088300e+00
   1.6525900e+00   2.0092458e+00
   1.6515900e+00   2.0096480e+00
   1.6505900e+00   2.0100598e+00
   1.6495900e+00   2.0104632e+00
   1.6485900e+00   2.0108689e+00
   1.6475900e+00   2.0112743e+00
   1.6465900e+00   2.0116703e+00
   1.6455900e+00   2.0120804e+00
   1.6445900e+00   2.0124717e+00
   1.6435900e+00   2.0128762e+00
   1.6425900e+00   2.0132774e+00
   1.6415900e+00   2.0136686e+00
   1.6405900e+00   2.0140669e+00
   1.6395900e+00   2.0144676e+00
   1.6385900e+00   2.0148548e+00
   1.6375900e+00   2.0152511e+00
   1.6365900e+00   2.0156414e+00
   1.6355900e+00   2.0160371e+00
   1.6345900e+00   2.0164229e+00
   1.6335900e+00   2.0168178e+00
   1.6325900e+00   2.0172039e+00
   1.6315900e+00   2.0175950e+00
   1.6305900e+00   2.0179778e+00
   1.6295900e+00   2.0183636e+00
   1.6285900e+00   2.0187534e+00
   1.6275900e+00   2.0191365e+00
   1.6265900e+00   2.0195218e+00
   1.6255900e+00   2.0199029e+00
   1.6245900e+00   2.0202803e+00
   1.6235900e+00   2.0206721e+00
   1.6225900e+00   2.0210515e+00
   1.6215900e+00   2.0214300e+00
   1.6205900e+00   2.0218090e+00
   1.6195900e+00   2.0221873e+00
   1.6185900e+00   2.0225629e+00
   1.6175900e+00   2.0229388e+00
   1.6165900e+00   2.0233222e+00
   1.6155900e+00   2.0236958e+00
   1.6145900e+00   2.0240698e+00
   1.6135900e+00   2.0244428e+00
   1.6125900e+00   2.0248144e+00
   1.6115900e+00   2.0251939e+00
   1.6105900e+00   2.0255659e+00
   1.6095900e+00   2.0259373e+00
   1.6085900e+00   2.0263089e+00
   1.6075900e+00   2.0266752e+00
   1.6065900e+00   2.0270495e+00
   1.6055900e+00   2.0274179e+00
   1.6045900e+00   2.0277867e+00
   1.6035900e+00   2.0281555e+00
   1.6025900e+00   2.0285234e+00
   1.6015900e+00   2.0288895e+00
   1.6005900e+00   2.0292537e+00
   1.5995900e+00   2.0296219e+00
   1.5985900e+00   2.0299867e+00
   1.5975900e+00   2.0303516e+00
   1.5965900e+00   2.0307147e+00
   1.5955900e+00   2.0310810e+00
   1.5945900e+00   2.0314427e+00
   1.5935900e+00   2.0318044e+00
   1.5925900e+00   2.0321650e+00
   1.5915900e+00   2.0325271e+00
   1.5905900e+00   2.0328893e+00
   1.5895900e+00   2.0332519e+00
   1.5885900e+00   2.0336098e+00
   1.5875900e+00   2.0339718e+00
   1.5865900e+00   2.0343299e+00
   1.5855900e+00   2.0346868e+00
   1.5845900e+00   2.0350462e+00
   1.5835900e+00   2.0354050e+00
   1.5825900e+00   2.0357626e+00
   1.5815900e+00   2.0361184e+00
   1.5805900e+00   2.0364764e+00
   1.5795900e+00   2.0368293e+00
   1.5785900e+00   2.0371870e+00
   1.5775900e+00   2.0375432e+00
   1.5765900e+00   2.0378989e+00
   1.5755900e+00   2.0382505e+00
   1.5745900e+00   2.0386041e+00
   1.5735900e+00   2.0389582e+00
   1.5725900e+00   2.0393118e+00
   1.5715900e+00   2.0396650e+00
   1.5705900e+00   2.0400183e+00
   1.5695900e+00   2.0403689e+00
   1.5685900e+00   2.0407182e+00
   1.5675900e+00   2.0410724e+00
   1.5665900e+00   2.0414243e+00
   1.5655900e+00   2.0417741e+00
   1.5645900e+00   2.0421227e+00
   1.5635900e+00   2.0424800e+00
   1.5625900e+00   2.0428259e+00
   1.5615900e+00   2.0431679e+00
   1.5605900e+00   2.0435266e+00
   1.5595900e+00   2.0438743e+00
   1.5585900e+00   2.0442156e+00
   1.5575900e+00   2.0445700e+00
   1.5565900e+00   2.0449174e+00
   1.5555900e+00   2.0452613e+00
   1.5545900e+00   2.0456103e+00
   1.5535900e+00   2.0459598e+00
   1.5525900e+00   2.0463009e+00
   1.5515900e+00   2.0466463e+00
   1.5505900e+00   2.0469980e+00
   1.5495900e+00   2.0473362e+00
   1.5485900e+00   2.0476908e+00
   1.5475900e+00   2.0480328e+00
   1.5465900e+00   2.0483764e+00
   1.5455900e+00   2.0487263e+00
   1.5445900e+00   2.0490609e+00
   1.5435900e+00   2.0494134e+00
   1.5425900e+00   2.0497536e+00
   1.5415900e+00   2.0501016e+00
   1.5405900e+00   2.0504405e+00
   1.5395900e+00   2.0507898e+00
   1.5385900e+00   2.0511271e+00
   1.5375900e+00   2.0514771e+00
   1.5365900e+00   2.0518140e+00
   1.5355900e+00   2.0521591e+00
   1.5345900e+00   2.0525016e+00
   1.5335900e+00   2.0528446e+00
   1.5325900e+00   2.0531801e+00
   1.5315900e+00   2.0535257e+00
   1.5305900e+00   2.0538711e+00
   1.5295900e+00   2.0542081e+00
   1.5285900e+00   2.0545534e+00
   1.5275900e+00   2.0548904e+00
   1.5265900e+00   2.0552320e+00
   1.5255900e+00   2.0555750e+00
   1.5245900e+00   2.0559100e+00
   1.5235900e+00   2.0562547e+00
   1.5225900e+00   2.0565949e+00
   1.5215900e+00   2.0569399e+00
   1.5205900e+00   2.0572711e+00
   1.5195900e+00   2.0576146e+00
   1.5185900e+00   2.0579573e+00
   1.5175900e+00   2.0583000e+00
   1.5165900e+00   2.0586299e+00
   1.5155900e+00   2.0589705e+00
   1.5145900e+00   2.0593134e+00
   1.5135900e+00   2.0596520e+00
   1.5125900e+00   2.0599950e+00
   1.5115900e+00   2.0603326e+00
   1.5105900e+00   2.0606652e+00
   1.5095900e+00   2.0610049e+00
   1.5085900e+00   2.0613441e+00
   1.5075900e+00   2.0616832e+00
   1.5065900e+00   2.0620220e+00
   1.5055900e+00   2.0623610e+00
   1.5045900e+00   2.0627001e+00
   1.5035900e+00   2.0630394e+00
   1.5025900e+00   2.0633741e+00
   1.5015900e+00   2.0637135e+00
   1.5005900e+00   2.0640529e+00
   1.4995900e+00   2.0643878e+00
   1.4985900e+00   2.0647266e+00
   1.4975900e+00   2.0650628e+00
   1.4965900e+00   2.0653981e+00
   1.4955900e+00   2.0657383e+00
   1.4945900e+00   2.0660832e+00
   1.4935900e+00   2.0664184e+00
   1.4925900e+00   2.0667531e+00
   1.4915900e+00   2.0670898e+00
   1.4905900e+00   2.0674218e+00
   1.4895900e+00   2.0677713e+00
   1.4885900e+00   2.0681033e+00
   1.4875900e+00   2.0684387e+00
   1.4865900e+00   2.0687727e+00
   1.4855900e+00   2.0691161e+00
   1.4845900e+00   2.0694493e+00
   1.4835900e+00   2.0697865e+00
   1.4825900e+00   2.0701296e+00
   1.4815900e+00   2.0704633e+00
   1.4805900e+00   2.0707991e+00
   1.4795900e+00   2.0711402e+00
   1.4785900e+00   2.0714687e+00
   1.4775900e+00   2.0718144e+00
   1.4765900e+00   2.0721463e+00
   1.4755900e+00   2.0724892e+00
   1.4745900e+00   2.0728223e+00
   1.4735900e+00   2.0731637e+00
   1.4725900e+00   2.0734987e+00
   1.4715900e+00   2.0738354e+00
   1.4705900e+00   2.0741756e+00
   1.4695900e+00   2.0745067e+00
   1.4685900e+00   2.0748500e+00
   1.4675900e+00   2.0751889e+00
   1.4665900e+00   2.0755186e+00
   1.4655900e+00   2.0758602e+00
   1.4645900e+00   2.0761995e+00
   1.4635900e+00   2.0765344e+00
   1.4625900e+00   2.0768701e+00
   1.4615900e+00   2.0772097e+00
   1.4605900e+00   2.0775486e+00
   1.4595900e+00   2.0778900e+00
   1.4585900e+00   2.0782250e+00
   1.4575900e+00   2.0785595e+00
   1.4565900e+00   2.0788968e+00
   1.4555900e+00   2.0792422e+00
   1.4545900e+00   2.0795747e+00
   1.4535900e+00   2.0799102e+00
   1.4525900e+00   2.0802549e+00
   1.4515900e+00   2.0805870e+00
   1.4505900e+00   2.0809331e+00
   1.4495900e+00   2.0812651e+00
   1.4485900e+00   2.0816099e+00
   1.4475900e+00   2.0819441e+00
   1.4465900e+00   2.0822857e+00
   1.4455900e+00   2.0826234e+00
   1.4445900e+00   2.0829665e+00
   1.4435900e+00   2.0832977e+00
   1.4425900e+00   2.0836426e+00
   1.4415900e+00   2.0839796e+00
   1.4405900e+00   2.0843183e+00
   1.4395900e+00   2.0846594e+00
   1.4385900e+00   2.0850042e+00
   1.4375900e+00   2.0853333e+00
   1.4365900e+00   2.0856787e+00
   1.4355900e+00   2.0860186e+00
   1.4345900e+00   2.0863598e+00
   1.4335900e+00   2.0867045e+00
   1.4325900e+00   2.0870445e+00
   1.4315900e+00   2.0873860e+00
   1.4305900e+00   2.0877288e+00
   1.4295900e+00   2.0880671e+00
   1.4285900e+00   2.0884089e+00
   1.4275900e+00   2.0887517e+00
   1.4265900e+00   2.0890897e+00
   1.4255900e+00   2.0894323e+00
   1.4245900e+00   2.0897713e+00
   1.4235900e+00   2.0901131e+00
   1.4225900e+00   2.0904531e+00
   1.4215900e+00   2.0907940e+00
   1.4205900e+00   2.0911426e+00
   1.4195900e+00   2.0914847e+00
   1.4185900e+00   2.0918232e+00
   1.4175900e+00   2.0921668e+00
   1.4165900e+00   2.0925140e+00
   1.4155900e+00   2.0928517e+00
   1.4145900e+00   2.0932023e+00
   1.4135900e+00   2.0935399e+00
   1.4125900e+00   2.0938850e+00
   1.4115900e+00   2.0942268e+00
   1.4105900e+00   2.0945748e+00
   1.4095900e+00   2.0949136e+00
   1.4085900e+00   2.0952637e+00
   1.4075900e+00   2.0956094e+00
   1.4065900e+00   2.0959533e+00
   1.4055900e+00   2.0963000e+00
   1.4045900e+00   2.0966439e+00
   1.4035900e+00   2.0969880e+00
   1.4025900e+00   2.0973356e+00
   1.4015900e+00   2.0976812e+00
   1.4005900e+00   2.0980297e+00
   1.3995900e+00   2.0983728e+00
   1.3985900e+00   2.0987270e+00
   1.3975900e+00   2.0990706e+00
   1.3965900e+00   2.0994140e+00
   1.3955900e+00   2.0997667e+00
   1.3945900e+00   2.1001102e+00
   1.3935900e+00   2.1004638e+00
   1.3925900e+00   2.1008070e+00
   1.3915900e+00   2.1011616e+00
   1.3905900e+00   2.1015035e+00
   1.3895900e+00   2.1018564e+00
   1.3885900e+00   2.1022105e+00
   1.3875900e+00   2.1025529e+00
   1.3865900e+00   2.1029047e+00
   1.3855900e+00   2.1032572e+00
   1.3845900e+00   2.1036092e+00
   1.3835900e+00   2.1039605e+00
   1.3825900e+00   2.1043045e+00
   1.3815900e+00   2.1046556e+00
   1.3805900e+00   2.1050071e+00
   1.3795900e+00   2.1053622e+00
   1.3785900e+00   2.1057121e+00
   1.3775900e+00   2.1060648e+00
   1.3765900e+00   2.1064148e+00
   1.3755900e+00   2.1067773e+00
   1.3745900e+00   2.1071294e+00
   1.3735900e+00   2.1074827e+00
   1.3725900e+00   2.1078316e+00
   1.3715900e+00   2.1081885e+00
   1.3705900e+00   2.1085471e+00
   1.3695900e+00   2.1088947e+00
   1.3685900e+00   2.1092602e+00
   1.3675900e+00   2.1096078e+00
   1.3665900e+00   2.1099651e+00
   1.3655900e+00   2.1103201e+00
   1.3645900e+00   2.1106796e+00
   1.3635900e+00   2.1110339e+00
   1.3625900e+00   2.1113955e+00
   1.3615900e+00   2.1117492e+00
   1.3605900e+00   2.1121064e+00
   1.3595900e+00   2.1124652e+00
   1.3585900e+00   2.1128293e+00
   1.3575900e+00   2.1131856e+00
   1.3565900e+00   2.1135402e+00
   1.3555900e+00   2.1139094e+00
   1.3545900e+00   2.1142645e+00
   1.3535900e+00   2.1146188e+00
   1.3525900e+00   2.1149894e+00
   1.3515900e+00   2.1153420e+00
   1.3505900e+00   2.1157079e+00
   1.3495900e+00   2.1160720e+00
   1.3485900e+00   2.1164320e+00
   1.3475900e+00   2.1167981e+00
   1.3465900e+00   2.1171520e+00
   1.3455900e+00   2.1175209e+00
   1.3445900e+00   2.1178859e+00
   1.3435900e+00   2.1182511e+00
   1.3425900e+00   2.1186161e+00
   1.3415900e+00   2.1189819e+00
   1.3405900e+00   2.1193500e+00
   1.3395900e+00   2.1197150e+00
   1.3385900e+00   2.1200800e+00
   1.3375900e+00   2.1204451e+00
   1.3365900e+00   2.1208101e+00
   1.3355900e+00   2.1211754e+00
   1.3345900e+00   2.1215433e+00
   1.3335900e+00   2.1219189e+00
   1.3325900e+00   2.1222844e+00
   1.3315900e+00   2.1226503e+00
   1.3305900e+00   2.1230252e+00
   1.3295900e+00   2.1233922e+00
   1.3285900e+00   2.1237648e+00
   1.3275900e+00   2.1241343e+00
   1.3265900e+00   2.1245044e+00
   1.3255900e+00   2.1248768e+00
   1.3245900e+00   2.1252468e+00
   1.3235900e+00   2.1256194e+00
   1.3225900e+00   2.1259952e+00
   1.3215900e+00   2.1263699e+00
   1.3205900e+00   2.1267399e+00
   1.3195900e+00   2.1271204e+00
   1.3185900e+00   2.1274920e+00
   1.3175900e+00   2.1278706e+00
   1.3165900e+00   2.1282445e+00
   1.3155900e+00   2.1286204e+00
   1.3145900e+00   2.1289967e+00
   1.3135900e+00   2.1293774e+00
   1.3125900e+00   2.1297560e+00
   1.3115900e+00   2.1301294e+00
   1.3105900e+00   2.1305104e+00
   1.3095900e+00   2.1308916e+00
   1.3085900e+00   2.1312724e+00
   1.3075900e+00   2.1316532e+00
   1.3065900e+00   2.1320344e+00
   1.3055900e+00   2.1324152e+00
   1.3045900e+00   2.1327963e+00
   1.3035900e+00   2.1331761e+00
   1.3025900e+00   2.1335688e+00
   1.3015900e+00   2.1339489e+00
   1.3005900e+00   2.1343292e+00
   1.2995900e+00   2.1347205e+00
   1.2985900e+00   2.1351007e+00
   1.2975900e+00   2.1354933e+00
   1.2965900e+00   2.1358725e+00
   1.2955900e+00   2.1362642e+00
   1.2945900e+00   2.1366506e+00
   1.2935900e+00   2.1370370e+00
   1.2925900e+00   2.1374239e+00
   1.2915900e+00   2.1378145e+00
   1.2905900e+00   2.1382062e+00
   1.2895900e+00   2.1385948e+00
   1.2885900e+00   2.1389802e+00
   1.2875900e+00   2.1393780e+00
   1.2865900e+00   2.1397694e+00
   1.2855900e+00   2.1401619e+00
   1.2845900e+00   2.1405595e+00
   1.2835900e+00   2.1409444e+00
   1.2825900e+00   2.1413424e+00
   1.2815900e+00   2.1417387e+00
   1.2805900e+00   2.1421399e+00
   1.2795900e+00   2.1425367e+00
   1.2785900e+00   2.1429334e+00
   1.2775900e+00   2.1433303e+00
   1.2765900e+00   2.1437273e+00
   1.2755900e+00   2.1441240e+00
   1.2745900e+00   2.1445197e+00
   1.2735900e+00   2.1449285e+00
   1.2725900e+00   2.1453246e+00
   1.2715900e+00   2.1457245e+00
   1.2705900e+00   2.1461284e+00
   1.2695900e+00   2.1465309e+00
   1.2685900e+00   2.1469329e+00
   1.2675900e+00   2.1473437e+00
   1.2665900e+00   2.1477425e+00
   1.2655900e+00   2.1481460e+00
   1.2645900e+00   2.1485593e+00
   1.2635900e+00   2.1489604e+00
   1.2625900e+00   2.1493695e+00
   1.2615900e+00   2.1497809e+00
   1.2605900e+00   2.1501839e+00
   1.2595900e+00   2.1505960e+00
   1.2585900e+00   2.1510085e+00
   1.2575900e+00   2.1514188e+00
   1.2565900e+00   2.1518281e+00
   1.2555900e+00   2.1522407e+00
   1.2545900e+00   2.1526548e+00
   1.2535900e+00   2.1530700e+00
   1.2525900e+00   2.1534829e+00
   1.2515900e+00   2.1538962e+00
   1.2505900e+00   2.1543116e+00
   1.2495900e+00   2.1547356e+00
   1.2485900e+00   2.1551516e+00
   1.2475900e+00   2.1555700e+00
   1.2465900e+00   2.1559872e+00
   1.2455900e+00   2.1564120e+00
   1.2445900e+00   2.1568253e+00
   1.2435900e+00   2.1572529e+00
   1.2425900e+00   2.1576710e+00
   1.2415900e+00   2.1580942e+00
   1.2405900e+00   2.1585152e+00
   1.2395900e+00   2.1589472e+00
   1.2385900e+00   2.1593648e+00
   1.2375900e+00   2.1597990e+00
   1.2365900e+00   2.1602157e+00
   1.2355900e+00   2.1606490e+00
   1.2345900e+00   2.1610782e+00
   1.2335900e+00   2.1615105e+00
   1.2325900e+00   2.1619319e+00
   1.2315900e+00   2.1623659e+00
   1.2305900e+00   2.1627940e+00
   1.2295900e+00   2.1632299e+00
   1.2285900e+00   2.1636700e+00
   1.2275900e+00   2.1641006e+00
   1.2265900e+00   2.1645315e+00
   1.2255900e+00   2.1649712e+00
   1.2245900e+00   2.1654064e+00
   1.2235900e+00   2.1658487e+00
   1.2225900e+00   2.1662874e+00
   1.2215900e+00   2.1667255e+00
   1.2205900e+00   2.1671635e+00
   1.2195900e+00   2.1676080e+00
   1.2185900e+00   2.1680536e+00
   1.2175900e+00   2.1684881e+00
   1.2165900e+00   2.1689404e+00
   1.2155900e+00   2.1693778e+00
   1.2145900e+00   2.1698290e+00
   1.2135900e+00   2.1702772e+00
   1.2125900e+00   2.1707213e+00
   1.2115900e+00   2.1711663e+00
   1.2105900e+00   2.1716184e+00
   1.2095900e+00   2.1720675e+00
   1.2085900e+00   2.1725265e+00
   1.2075900e+00   2.1729786e+00
   1.2065900e+00   2.1734244e+00
   1.2055900e+00   2.1738848e+00
   1.2045900e+00   2.1743373e+00
   1.2035900e+00   2.1747999e+00
   1.2025900e+00   2.1752454e+00
   1.2015900e+00   2.1757092e+00
   1.2005900e+00   2.1761679e+00
   1.1995900e+00   2.1766318e+00
   1.1985900e+00   2.1770937e+00
   1.1975900e+00   2.1775511e+00
   1.1965900e+00   2.1780200e+00
   1.1955900e+00   2.1784781e+00
   1.1945900e+00   2.1789454e+00
   1.1935900e+00   2.1794127e+00
   1.1925900e+00   2.1798807e+00
   1.1915900e+00   2.1803497e+00
   1.1905900e+00   2.1808207e+00
   1.1895900e+00   2.1812873e+00
   1.1885900e+00   2.1817667e+00
   1.1875900e+00   2.1822380e+00
   1.1865900e+00   2.1827104e+00
   1.1855900e+00   2.1831841e+00
   1.1845900e+00   2.1836641e+00
   1.1835900e+00   2.1841365e+00
   1.1825900e+00   2.1846161e+00
   1.1815900e+00   2.1851005e+00
   1.1805900e+00   2.1855780e+00
   1.1795900e+00   2.1860629e+00
   1.1785900e+00   2.1865399e+00
   1.1775900e+00   2.1870298e+00
   1.1765900e+00   2.1875169e+00
   1.1755900e+00   2.1880035e+00
   1.1745900e+00   2.1884908e+00
   1.1735900e+00   2.1889797e+00
   1.1725900e+00   2.1894687e+00
   1.1715900e+00   2.1899555e+00
   1.1705900e+00   2.1904533e+00
   1.1695900e+00   2.1909444e+00
   1.1685900e+00   2.1914385e+00
   1.1675900e+00   2.1919348e+00
   1.1665900e+00   2.1924301e+00
   1.1655900e+00   2.1929295e+00
   1.1645900e+00   2.1934319e+00
   1.1635900e+00   2.1939304e+00
   1.1625900e+00   2.1944354e+00
   1.1615900e+00   2.1949408e+00
   1.1605900e+00   2.1954409e+00
   1.1595900e+00   2.1959472e+00
   1.1585900e+00   2.1964550e+00
   1.1575900e+00   2.1969700e+00
   1.1565900e+00   2.1974813e+00
   1.1555900e+00   2.1979898e+00
   1.1545900e+00   2.1985037e+00
   1.1535900e+00   2.1990154e+00
   1.1525900e+00   2.1995333e+00
   1.1515900e+00   2.2000476e+00
   1.1505900e+00   2.2005622e+00
   1.1495900e+00   2.2010839e+00
   1.1485900e+00   2.2016060e+00
   1.1475900e+00   2.2021359e+00
   1.1465900e+00   2.2026503e+00
   1.1455900e+00   2.2031771e+00
   1.1445900e+00   2.2037053e+00
   1.1435900e+00   2.2042337e+00
   1.1425900e+00   2.2047612e+00
   1.1415900e+00   2.2052893e+00
   1.1405900e+00   2.2058303e+00
   1.1395900e+00   2.2063619e+00
   1.1385900e+00   2.2068989e+00
   1.1375900e+00   2.2074324e+00
   1.1365900e+00   2.2079701e+00
   1.1355900e+00   2.2085177e+00
   1.1345900e+00   2.2090497e+00
   1.1335900e+00   2.2096000e+00
   1.1325900e+00   2.2101363e+00
   1.1315900e+00   2.2106861e+00
   1.1305900e+00   2.2112359e+00
   1.1295900e+00   2.2117862e+00
   1.1285900e+00   2.2123291e+00
   1.1275900e+00   2.2128913e+00
   1.1265900e+00   2.2134407e+00
   1.1255900e+00   2.2139960e+00
   1.1245900e+00   2.2145519e+00
   1.1235900e+00   2.2151096e+00
   1.1225900e+00   2.2156770e+00
   1.1215900e+00   2.2162387e+00
   1.1205900e+00   2.2167958e+00
   1.1195900e+00   2.2173647e+00
   1.1185900e+00   2.2179333e+00
   1.1175900e+00   2.2185055e+00
   1.1165900e+00   2.2190718e+00
   1.1155900e+00   2.2196446e+00
   1.1145900e+00   2.2202265e+00
   1.1135900e+00   2.2207979e+00
   1.1125900e+00   2.2213705e+00
   1.1115900e+00   2.2219485e+00
   1.1105900e+00   2.2225312e+00
   1.1095900e+00   2.2231203e+00
   1.1085900e+00   2.2236959e+00
   1.1075900e+00   2.2242893e+00
   1.1065900e+00   2.2248802e+00
   1.1055900e+00   2.2254698e+00
   1.1045900e+00   2.2260629e+00
   1.1035900e+00   2.2266561e+00
   1.1025900e+00   2.2272490e+00
   1.1015900e+00   2.2278518e+00
   1.1005900e+00   2.2284515e+00
   1.0995900e+00   2.2290511e+00
   1.0985900e+00   2.2296521e+00
   1.0975900e+00   2.2302595e+00
   1.0965900e+00   2.2308685e+00
   1.0955900e+00   2.2314788e+00
   1.0945900e+00   2.2320871e+00
   1.0935900e+00   2.2326969e+00
   1.0925900e+00   2.2333214e+00
   1.0915900e+00   2.2339366e+00
   1.0905900e+00   2.2345491e+00
   1.0895900e+00   2.2351802e+00
   1.0885900e+00   2.2358063e+00
   1.0875900e+00   2.2364278e+00
   1.0865900e+00   2.2370521e+00
   1.0855900e+00   2.2376877e+00
   1.0845900e+00   2.2383161e+00
   1.0835900e+00   2.2389496e+00
   1.0825900e+00   2.2395852e+00
   1.0815900e+00   2.2402231e+00
   1.0805900e+00   2.2408711e+00
   1.0795900e+00   2.2415069e+00
   1.0785900e+00   2.2421640e+00
   1.0775900e+00   2.2428105e+00
   1.0765900e+00   2.2434539e+00
   1.0755900e+00   2.2441140e+00
   1.0745900e+00   2.2447633e+00
   1.0735900e+00   2.2454244e+00
   1.0725900e+00   2.2460837e+00
   1.0715900e+00   2.2467430e+00
   1.0705900e+00   2.2474028e+00
   1.0695900e+00   2.2480796e+00
   1.0685900e+00   2.2487452e+00
   1.0675900e+00   2.2494175e+00
   1.0665900e+00   2.2500873e+00
   1.0655900e+00   2.2507630e+00
   1.0645900e+00   2.2514461e+00
   1.0635900e+00   2.2521301e+00
   1.0625900e+00   2.2528142e+00
   1.0615900e+00   2.2534987e+00
   1.0605900e+00   2.2541886e+00
   1.0595900e+00   2.2548752e+00
   1.0585900e+00   2.2555789e+00
   1.0575900e+00   2.2562708e+00
   1.0565900e+00   2.2569688e+00
   1.0555900e+00   2.2576793e+00
   1.0545900e+00   2.2583767e+00
   1.0535900e+00   2.2590859e+00
   1.0525900e+00   2.2598001e+00
   1.0515900e+00   2.2605134e+00
   1.0505900e+00   2.2612271e+00
   1.0495900e+00   2.2619485e+00
   1.0485900e+00   2.2626645e+00
   1.0475900e+00   2.2633899e+00
   1.0465900e+00   2.2641190e+00
   1.0455900e+00   2.2648518e+00
   1.0445900e+00   2.2655900e+00
   1.0435900e+00   2.2663224e+00
   1.0425900e+00   2.2670578e+00
   1.0415900e+00   2.2678073e+00
   1.0405900e+00   2.2685440e+00
   1.0395900e+00   2.2693024e+00
   1.0385900e+00   2.2700491e+00
   1.0375900e+00   2.2708084e+00
   1.0365900e+00   2.2715562e+00
   1.0355900e+00   2.2723311e+00
   1.0345900e+00   2.2730878e+00
   1.0335900e+00   2.2738505e+00
   1.0325900e+00   2.2746245e+00
   1.0315900e+00   2.2753981e+00
   1.0305900e+00   2.2761848e+00
   1.0295900e+00   2.2769540e+00
   1.0285900e+00   2.2777443e+00
   1.0275900e+00   2.2785255e+00
   1.0265900e+00   2.2793219e+00
   1.0255900e+00   2.2801146e+00
   1.0245900e+00   2.2809186e+00
   1.0235900e+00   2.2817158e+00
   1.0225900e+00   2.2825219e+00
   1.0215900e+00   2.2833295e+00
   1.0205900e+00   2.2841355e+00
   1.0195900e+00   2.2849597e+00
   1.0185900e+00   2.2857762e+00
   1.0175900e+00   2.2865980e+00
   1.0165900e+00   2.2874219e+00
   1.0155900e+00   2.2882538e+00
   1.0145900e+00   2.2890942e+00
   1.0135900e+00   2.2899345e+00
   1.0125900e+00   2.2907737e+00
   1.0115900e+00   2.2916203e+00
   1.0105900e+00   2.2924676e+00
   1.0095900e+00   2.2933251e+00
   1.0085900e+00   2.2941832e+00
   1.0075900e+00   2.2950414e+00
   1.0065900e+00   2.2959093e+00
   1.0055900e+00   2.2967764e+00
   1.0045900e+00   2.2976537e+00
   1.0035900e+00   2.2985381e+00
   1.0025900e+00   2.2994172e+00
   1.0015900e+00   2.3003001e+00
   1.0005900e+00   2.3011931e+00
   9.9958997e-01   2.3020904e+00
   9.9858997e-01   2.3029905e+00
   9.9758997e-01   2.3038938e+00
   9.9658997e-01   2.3048085e+00
   9.9558997e-01   2.3057229e+00
   9.9458997e-01   2.3066398e+00
   9.9358997e-01   2.3075699e+00
   9.9258997e-01   2.3084893e+00
   9.9158997e-01   2.3094215e+00
   9.9058997e-01   2.3103681e+00
   9.8958997e-01   2.3113087e+00
   9.8858997e-01   2.3122558e+00
   9.8758997e-01   2.3132039e+00
   9.8658997e-01   2.3141663e+00
   9.8558997e-01   2.3151304e+00
   9.8458997e-01   2.3160953e+00
   9.8358997e-01   2.3170660e+00
   9.8258997e-01   2.3180450e+00
   9.8158997e-01   2.3190260e+00
   9.8058997e-01   2.3200202e+00
   9.7958997e-01   2.3210157e+00
   9.7858997e-01   2.3220140e+00
   9.7758997e-01   2.3230164e+00
   9.7658997e-01   2.3240286e+00
   9.7558997e-01   2.3250422e+00
   9.7458997e-01   2.3260702e+00
   9.7358997e-01   2.3270997e+00
   9.7258997e-01   2.3281314e+00
   9.7158997e-01   2.3291692e+00
   9.7058997e-01   2.3302155e+00
   9.6958997e-01   2.3312641e+00
   9.6858997e-01   2.3323281e+00
   9.6758997e-01   2.3333926e+00
   9.6658997e-01   2.3344608e+00
   9.6558997e-01   2.3355373e+00
   9.6458997e-01   2.3366206e+00
   9.6358997e-01   2.3377055e+00
   9.6258997e-01   2.3388055e+00
   9.6158997e-01   2.3399072e+00
   9.6058997e-01   2.3410123e+00
   9.5958997e-01   2.3421304e+00
   9.5858997e-01   2.3432509e+00
   9.5758997e-01   2.3443864e+00
   9.5658997e-01   2.3455251e+00
   9.5558997e-01   2.3466662e+00
   9.5458997e-01   2.3478173e+00
   9.5358997e-01   2.3489765e+00
   9.5258997e-01   2.3501381e+00
   9.5158997e-01   2.3513136e+00
   9.5058997e-01   2.3524926e+00
   9.4958997e-01   2.3536869e+00
   9.4858997e-01   2.3548752e+00
   9.4758997e-01   2.3560815e+00
   9.4658997e-01   2.3572931e+00
   9.4558997e-01   2.3585116e+00
   9.4458997e-01   2.3597439e+00
   9.4358997e-01   2.3609824e+00
   9.4258997e-01   2.3622294e+00
   9.4158997e-01   2.3634751e+00
   9.4058997e-01   2.3647457e+00
   9.3958997e-01   2.3660111e+00
   9.3858997e-01   2.3672905e+00
   9.3758997e-01   2.3685813e+00
   9.3658997e-01   2.3698823e+00
   9.3558997e-01   2.3711871e+00
   9.3458997e-01   2.3725010e+00
   9.3358997e-01   2.3738270e+00
   9.3258997e-01   2.3751602e+00
   9.3158997e-01   2.3765069e+00
   9.3058997e-01   2.3778647e+00
   9.2958997e-01   2.3792262e+00
   9.2858997e-01   2.3806005e+00
   9.2758997e-01   2.3819907e+00
   9.2658997e-01   2.3833871e+00
   9.2558997e-01   2.3847899e+00
   9.2458997e-01   2.3862111e+00
   9.2358997e-01   2.3876371e+00
   9.2258997e-01   2.3890811e+00
   9.2158997e-01   2.3905286e+00
   9.2058997e-01   2.3919945e+00
   9.1958997e-01   2.3934669e+00
   9.1858997e-01   2.3949595e+00
   9.1758997e-01   2.3964585e+00
   9.1658997e-01   2.3979620e+00
   9.1558997e-01   2.3994848e+00
   9.1458997e-01   2.4010278e+00
   9.1358997e-01   2.4025773e+00
   9.1258997e-01   2.4041338e+00
   9.1158997e-01   2.4057100e+00
   9.1058997e-01   2.4073020e+00
   9.0958997e-01   2.4089011e+00
   9.0858997e-01   2.4105182e+00
   9.0758997e-01   2.4121556e+00
   9.0658997e-01   2.4137955e+00
   9.0558997e-01   2.4154535e+00
   9.0458997e-01   2.4171332e+00
   9.0358997e-01   2.4188195e+00
   9.0258997e-01   2.4205276e+00
   9.0158997e-01   2.4222517e+00
   9.0058997e-01   2.4239877e+00
   8.9958997e-01   2.4257429e+00
   8.9858997e-01   2.4275109e+00
   8.9758997e-01   2.4293046e+00
   8.9658997e-01   2.4311074e+00
   8.9558997e-01   2.4329361e+00
   8.9458997e-01   2.4347785e+00
   8.9358997e-01   2.4366435e+00
   8.9258997e-01   2.4385179e+00
   8.9158997e-01   2.4404198e+00
   8.9058997e-01   2.4423391e+00
   8.8958997e-01   2.4442794e+00
   8.8858997e-01   2.4462316e+00
   8.8758997e-01   2.4482165e+00
   8.8658997e-01   2.4502153e+00
   8.8558997e-01   2.4522397e+00
   8.8458997e-01   2.4542871e+00
   8.8358997e-01   2.4563627e+00
   8.8258997e-01   2.4584539e+00
   8.8158997e-01   2.4605657e+00
   8.8058997e-01   2.4627095e+00
   8.7958997e-01   2.4648770e+00
   8.7858997e-01   2.4670716e+00
   8.7758997e-01   2.4692883e+00
   8.7658997e-01   2.4715355e+00
   8.7558997e-01   2.4738107e+00
   8.7458997e-01   2.4761114e+00
   8.7358997e-01   2.4784428e+00
   8.7258997e-01   2.4808047e+00
   8.7158997e-01   2.4832004e+00
   8.7058997e-01   2.4856245e+00
   8.6958997e-01   2.4880782e+00
   8.6858997e-01   2.4905759e+00
   8.6758997e-01   2.4930966e+00
   8.6658997e-01   2.4956538e+00
   8.6558997e-01   2.4982546e+00
   8.6458997e-01   2.5008879e+00
   8.6358997e-01   2.5035626e+00
   8.6258997e-01   2.5062745e+00
   8.6158997e-01   2.5090250e+00
   8.6058997e-01   2.5118238e+00
   8.5958997e-01   2.5146665e+00
   8.5858997e-01   2.5175508e+00
   8.5758997e-01   2.5204849e+00
   8.5658997e-01   2.5234678e+00
   8.5558997e-01   2.5264942e+00
   8.5458997e-01   2.5295884e+00
   8.5358997e-01   2.5327227e+00
   8.5258997e-01   2.5359147e+00
   8.5158997e-01   2.5391679e+00
   8.5058997e-01   2.5424840e+00
   8.4958997e-01   2.5458584e+00
   8.4858997e-01   2.5493070e+00
   8.4758997e-01   2.5528180e+00
   8.4658997e-01   2.5564065e+00
   8.4558997e-01   2.5600597e+00
   8.4458997e-01   2.5638005e+00
   8.4358997e-01   2.5676219e+00
   8.4258997e-01   2.5715250e+00
   8.4158997e-01   2.5755252e+00
   8.4058997e-01   2.5796202e+00
   8.3958997e-01   2.5838165e+00
   8.3858997e-01   2.5881251e+00
   8.3758997e-01   2.5925339e+00
   8.3658997e-01   2.5970685e+00
   8.3558997e-01   2.6017341e+00
   8.3458997e-01   2.6065371e+00
   8.3358997e-01   2.6114757e+00
   8.3258997e-01   2.6165796e+00
   8.3158997e-01   2.6218498e+00
   8.3058997e-01   2.6272993e+00
   8.2958997e-01   2.6329472e+00
   8.2858997e-01   2.6388095e+00
   8.2758997e-01   2.6449014e+00
   8.2658997e-01   2.6512541e+00
   8.2558997e-01   2.6578802e+00
   8.2458997e-01   2.6648333e+00
   8.2358997e-01   2.6721369e+00
   8.2258997e-01   2.6798371e+00
   8.2158997e-01   2.6880028e+00
   8.2058997e-01   2.6966991e+00
   8.1958997e-01   2.7060257e+00
   8.1858997e-01   2.7161052e+00
   8.1758997e-01   2.7271126e+00
   8.1658997e-01   2.7393168e+00
   8.1558997e-01   2.7531087e+00
   8.1458997e-01   2.7691836e+00
   8.1358997e-01   2.7889468e+00
   8.1258997e-01   2.8163975e+00
