# Supplementary material for: Parallel arrangements of positive feedback loops limit cell-to-cell variability in differentiation
Source: PLoS One. 2017 Nov 29;12(11):e0188623. doi: 10.1371/journal.pone.0188623 (PMC5706692; doi:10.1371/journal.pone.0188623)
Supplement: S1 Codes — (ZIP) [file pone.0188623.s001.zip › codes/GK/AND/Residence Time/IntrinsicNoise/Serial/initls_2L_Sr_GK.dat]

   1.4120000e+00   1.6331329e+00   2.0519057e-01   1.0519057e-01   1.0311337e-01   3.1133542e-03
   1.4110000e+00   1.6195486e+00   2.0243788e-01   1.0243788e-01   1.0306902e-01   3.0690352e-03
   1.4100000e+00   1.6095409e+00   2.0047451e-01   1.0047452e-01   1.0303775e-01   3.0374590e-03
   1.4090000e+00   1.6012045e+00   1.9887859e-01   9.8878622e-02   1.0301164e-01   3.0118297e-03
   1.4080000e+00   1.5938738e+00   1.9750469e-01   9.7504354e-02   1.0298972e-01   2.9897751e-03
   1.4070000e+00   1.5872551e+00   1.9628587e-01   9.6285875e-02   1.0297021e-01   2.9702382e-03
   1.4060000e+00   1.5811809e+00   1.9518646e-01   9.5186241e-02   1.0295263e-01   2.9526184e-03
   1.4050000e+00   1.5755034e+00   1.9417324e-01   9.4173231e-02   1.0293640e-01   2.9364000e-03
   1.4040000e+00   1.5701664e+00   1.9323499e-01   9.3234932e-02   1.0292149e-01   2.9213792e-03
   1.4030000e+00   1.5651020e+00   1.9235595e-01   9.2355858e-02   1.0290737e-01   2.9073226e-03
   1.4020000e+00   1.5602626e+00   1.9152631e-01   9.1526212e-02   1.0289416e-01   2.8940588e-03
   1.4010000e+00   1.5556305e+00   1.9074129e-01   9.0741514e-02   1.0288153e-01   2.8815163e-03
   1.4000000e+00   1.5512036e+00   1.9000110e-01   9.0001001e-02   1.0286960e-01   2.8696920e-03
   1.3990000e+00   1.5469102e+00   1.8928881e-01   8.9288579e-02   1.0285826e-01   2.8583173e-03
   1.3980000e+00   1.5427665e+00   1.8860986e-01   8.8609613e-02   1.0284733e-01   2.8474807e-03
   1.3970000e+00   1.5387220e+00   1.8795330e-01   8.7953064e-02   1.0283720e-01   2.8370055e-03
   1.3960000e+00   1.5348210e+00   1.8732608e-01   8.7325918e-02   1.0282685e-01   2.8270074e-03
   1.3950000e+00   1.5310280e+00   1.8672173e-01   8.6721690e-02   1.0281736e-01   2.8173812e-03
   1.3940000e+00   1.5273136e+00   1.8613486e-01   8.6134925e-02   1.0280800e-01   2.8080295e-03
   1.3930000e+00   1.5236904e+00   1.8556822e-01   8.5567867e-02   1.0279899e-01   2.7990007e-03
   1.3920000e+00   1.5201505e+00   1.8501948e-01   8.5019321e-02   1.0279036e-01   2.7902637e-03
   1.3910000e+00   1.5166761e+00   1.8448429e-01   8.4484333e-02   1.0278179e-01   2.7817456e-03
   1.3900000e+00   1.5132789e+00   1.8396601e-01   8.3966109e-02   1.0277372e-01   2.7734992e-03
   1.3890000e+00   1.5099411e+00   1.8346025e-01   8.3460207e-02   1.0276566e-01   2.7654498e-03
   1.3880000e+00   1.5066735e+00   1.8296918e-01   8.2969270e-02   1.0275769e-01   2.7576474e-03
   1.3870000e+00   1.5034717e+00   1.8249163e-01   8.2491839e-02   1.0274982e-01   2.7500521e-03
   1.3860000e+00   1.5003014e+00   1.8202264e-01   8.2022613e-02   1.0274259e-01   2.7425978e-03
   1.3850000e+00   1.4972093e+00   1.8156833e-01   8.1568011e-02   1.0273545e-01   2.7353745e-03
   1.3840000e+00   1.4941521e+00   1.8112100e-01   8.1121372e-02   1.0272804e-01   2.7282802e-03
   1.3830000e+00   1.4911391e+00   1.8068500e-01   8.0685125e-02   1.0272142e-01   2.7213492e-03
   1.3820000e+00   1.4881827e+00   1.8025944e-01   8.0259386e-02   1.0271458e-01   2.7145925e-03
   1.3810000e+00   1.4852477e+00   1.7984025e-01   7.9840068e-02   1.0270775e-01   2.7079344e-03
   1.3800000e+00   1.4823673e+00   1.7943061e-01   7.9430693e-02   1.0270154e-01   2.7014401e-03
   1.3790000e+00   1.4795137e+00   1.7902763e-01   7.9027772e-02   1.0269539e-01   2.6950431e-03
   1.3780000e+00   1.4767008e+00   1.7863376e-01   7.8633599e-02   1.0268857e-01   2.6887960e-03
   1.3770000e+00   1.4739243e+00   1.7824693e-01   7.8246748e-02   1.0268231e-01   2.6826630e-03
   1.3760000e+00   1.4711797e+00   1.7786665e-01   7.7866812e-02   1.0267637e-01   2.6766356e-03
   1.3750000e+00   1.4684745e+00   1.7749442e-01   7.7494607e-02   1.0267051e-01   2.6707387e-03
   1.3740000e+00   1.4657953e+00   1.7712713e-01   7.7127192e-02   1.0266468e-01   2.6649149e-03
   1.3730000e+00   1.4631300e+00   1.7676605e-01   7.6765752e-02   1.0265892e-01   2.6591889e-03
   1.3720000e+00   1.4605170e+00   1.7641181e-01   7.6411861e-02   1.0265322e-01   2.6535840e-03
   1.3710000e+00   1.4579161e+00   1.7606168e-01   7.6061815e-02   1.0264785e-01   2.6480368e-03
   1.3700000e+00   1.4553616e+00   1.7572096e-01   7.5720926e-02   1.0264301e-01   2.6426411e-03
   1.3690000e+00   1.4528151e+00   1.7538213e-01   7.5382298e-02   1.0263744e-01   2.6372796e-03
   1.3680000e+00   1.4502871e+00   1.7504744e-01   7.5047704e-02   1.0263192e-01   2.6319854e-03
   1.3670000e+00   1.4477897e+00   1.7471945e-01   7.4719356e-02   1.0262642e-01   2.6267880e-03
   1.3660000e+00   1.4453230e+00   1.7439610e-01   7.4396392e-02   1.0262209e-01   2.6216815e-03
   1.3650000e+00   1.4428696e+00   1.7407752e-01   7.4077376e-02   1.0261668e-01   2.6166358e-03
   1.3640000e+00   1.4404493e+00   1.7376410e-01   7.3763954e-02   1.0261133e-01   2.6116825e-03
   1.3630000e+00   1.4380227e+00   1.7345185e-01   7.3452136e-02   1.0260709e-01   2.6067471e-03
   1.3620000e+00   1.4356427e+00   1.7314753e-01   7.3147399e-02   1.0260179e-01   2.6019294e-03
   1.3610000e+00   1.4332734e+00   1.7284449e-01   7.2844570e-02   1.0259754e-01   2.5971451e-03
   1.3600000e+00   1.4309236e+00   1.7254738e-01   7.2547174e-02   1.0259242e-01   2.5924436e-03
   1.3590000e+00   1.4285933e+00   1.7225303e-01   7.2252949e-02   1.0258767e-01   2.5877934e-03
   1.3580000e+00   1.4262733e+00   1.7196180e-01   7.1961563e-02   1.0258316e-01   2.5831908e-03
   1.3570000e+00   1.4239854e+00   1.7167561e-01   7.1675641e-02   1.0257856e-01   2.5786791e-03
   1.3560000e+00   1.4217000e+00   1.7139164e-01   7.1391606e-02   1.0257402e-01   2.5741915e-03
   1.3550000e+00   1.4194425e+00   1.7111224e-01   7.1112360e-02   1.0257008e-01   2.5697838e-03
   1.3540000e+00   1.4171865e+00   1.7083504e-01   7.0834869e-02   1.0256517e-01   2.5653993e-03
   1.3530000e+00   1.4149652e+00   1.7056272e-01   7.0562328e-02   1.0256113e-01   2.5610961e-03
   1.3520000e+00   1.4127470e+00   1.7029170e-01   7.0291578e-02   1.0255701e-01   2.5568268e-03
   1.3510000e+00   1.4105526e+00   1.7002516e-01   7.0025195e-02   1.0255228e-01   2.5526219e-03
   1.3500000e+00   1.4083642e+00   1.6975986e-01   6.9760096e-02   1.0254845e-01   2.5484437e-03
   1.3490000e+00   1.4061921e+00   1.6949895e-01   6.9499077e-02   1.0254456e-01   2.5443239e-03
   1.3480000e+00   1.4040445e+00   1.6924128e-01   6.9241355e-02   1.0254039e-01   2.5402638e-03
   1.3470000e+00   1.4018876e+00   1.6898398e-01   6.8984294e-02   1.0253612e-01   2.5362080e-03
   1.3460000e+00   1.3997564e+00   1.6873159e-01   6.8731252e-02   1.0253222e-01   2.5322125e-03
   1.3450000e+00   1.3976461e+00   1.6848094e-01   6.8481237e-02   1.0252853e-01   2.5282748e-03
   1.3440000e+00   1.3955425e+00   1.6823367e-01   6.8233824e-02   1.0252473e-01   2.5243780e-03
   1.3430000e+00   1.3934528e+00   1.6798865e-01   6.7988652e-02   1.0252057e-01   2.5205113e-03
   1.3420000e+00   1.3913553e+00   1.6774367e-01   6.7744020e-02   1.0251645e-01   2.5166586e-03
   1.3410000e+00   1.3892903e+00   1.6750352e-01   6.7503834e-02   1.0251277e-01   2.5128686e-03
   1.3400000e+00   1.3872369e+00   1.6726577e-01   6.7266121e-02   1.0250914e-01   2.5091308e-03
   1.3390000e+00   1.3851887e+00   1.6703053e-01   6.7030294e-02   1.0250558e-01   2.5054098e-03
   1.3380000e+00   1.3831664e+00   1.6679768e-01   6.6797529e-02   1.0250185e-01   2.5017463e-03
   1.3370000e+00   1.3811299e+00   1.6656509e-01   6.6564930e-02   1.0249840e-01   2.4980860e-03
   1.3360000e+00   1.3791139e+00   1.6633556e-01   6.6335534e-02   1.0249440e-01   2.4944712e-03
   1.3350000e+00   1.3771174e+00   1.6610882e-01   6.6108932e-02   1.0249113e-01   2.4909077e-03
   1.3340000e+00   1.3751288e+00   1.6588408e-01   6.5884339e-02   1.0248701e-01   2.4873680e-03
   1.3330000e+00   1.3731391e+00   1.6566039e-01   6.5660713e-02   1.0248372e-01   2.4838518e-03
   1.3320000e+00   1.3711654e+00   1.6543893e-01   6.5439315e-02   1.0248044e-01   2.4803681e-03
   1.3310000e+00   1.3692056e+00   1.6522075e-01   6.5220436e-02   1.0247719e-01   2.4769245e-03
   1.3300000e+00   1.3672519e+00   1.6500308e-01   6.5002817e-02   1.0247311e-01   2.4735032e-03
   1.3290000e+00   1.3653136e+00   1.6478756e-01   6.4787884e-02   1.0246987e-01   2.4701231e-03
   1.3280000e+00   1.3633776e+00   1.6457411e-01   6.4574216e-02   1.0246662e-01   2.4667608e-03
   1.3270000e+00   1.3614532e+00   1.6436304e-01   6.4362862e-02   1.0246340e-01   2.4634369e-03
   1.3260000e+00   1.3595398e+00   1.6415391e-01   6.4153690e-02   1.0246019e-01   2.4601502e-03
   1.3250000e+00   1.3576325e+00   1.6394492e-01   6.3945166e-02   1.0245695e-01   2.4568715e-03
   1.3240000e+00   1.3557260e+00   1.6373868e-01   6.3738369e-02   1.0245369e-01   2.4536183e-03
   1.3230000e+00   1.3538301e+00   1.6353271e-01   6.3532726e-02   1.0245040e-01   2.4503880e-03
   1.3220000e+00   1.3519494e+00   1.6332993e-01   6.3329636e-02   1.0244714e-01   2.4471993e-03
   1.3210000e+00   1.3500784e+00   1.6312888e-01   6.3128586e-02   1.0244388e-01   2.4440333e-03
   1.3200000e+00   1.3482087e+00   1.6292866e-01   6.2928520e-02   1.0244061e-01   2.4408944e-03
   1.3190000e+00   1.3463502e+00   1.6273007e-01   6.2730311e-02   1.0243815e-01   2.4377778e-03
   1.3180000e+00   1.3444964e+00   1.6253301e-01   6.2532854e-02   1.0243493e-01   2.4346795e-03
   1.3170000e+00   1.3426627e+00   1.6233799e-01   6.2338218e-02   1.0243176e-01   2.4316151e-03
   1.3160000e+00   1.3408307e+00   1.6214442e-01   6.2144545e-02   1.0242859e-01   2.4285829e-03
   1.3150000e+00   1.3389986e+00   1.6195174e-01   6.1951857e-02   1.0242575e-01   2.4255530e-03
   1.3140000e+00   1.3371735e+00   1.6176085e-01   6.1760559e-02   1.0242264e-01   2.4225533e-03
   1.3130000e+00   1.3353612e+00   1.6157175e-01   6.1571551e-02   1.0241955e-01   2.4195786e-03
   1.3120000e+00   1.3335542e+00   1.6138320e-01   6.1383327e-02   1.0241642e-01   2.4166257e-03
   1.3110000e+00   1.3317453e+00   1.6119566e-01   6.1195785e-02   1.0241378e-01   2.4136875e-03
   1.3100000e+00   1.3299629e+00   1.6101121e-01   6.1011119e-02   1.0241064e-01   2.4107879e-03
   1.3090000e+00   1.3281694e+00   1.6082672e-01   6.0826526e-02   1.0240825e-01   2.4078915e-03
   1.3080000e+00   1.3263866e+00   1.6064326e-01   6.0643392e-02   1.0240512e-01   2.4050134e-03
   1.3070000e+00   1.3246223e+00   1.6046272e-01   6.0462887e-02   1.0240212e-01   2.4021859e-03
   1.3060000e+00   1.3228409e+00   1.6028107e-01   6.0281196e-02   1.0239925e-01   2.3993314e-03
   1.3050000e+00   1.3210849e+00   1.6010239e-01   6.0102208e-02   1.0239615e-01   2.3965262e-03
   1.3040000e+00   1.3193368e+00   1.5992556e-01   5.9925592e-02   1.0239394e-01   2.3937548e-03
   1.3030000e+00   1.3175842e+00   1.5974837e-01   5.9748320e-02   1.0239098e-01   2.3909748e-03
   1.3020000e+00   1.3158475e+00   1.5957361e-01   5.9573335e-02   1.0238803e-01   2.3882293e-03
   1.3010000e+00   1.3141100e+00   1.5939897e-01   5.9398991e-02   1.0238581e-01   2.3855016e-03
   1.3000000e+00   1.3123721e+00   1.5922517e-01   5.9225221e-02   1.0238293e-01   2.3827744e-03
   1.2990000e+00   1.3106526e+00   1.5905404e-01   5.9053967e-02   1.0237997e-01   2.3800929e-03
   1.2980000e+00   1.3089415e+00   1.5888317e-01   5.8883394e-02   1.0237778e-01   2.3774138e-03
   1.2970000e+00   1.3072226e+00   1.5871335e-01   5.8713524e-02   1.0237493e-01   2.3747533e-03
   1.2960000e+00   1.3055134e+00   1.5854454e-01   5.8544561e-02   1.0237197e-01   2.3721076e-03
   1.2950000e+00   1.3038173e+00   1.5837778e-01   5.8377444e-02   1.0236982e-01   2.3694903e-03
   1.2940000e+00   1.3021228e+00   1.5821137e-01   5.8211077e-02   1.0236696e-01   2.3668846e-03
   1.2930000e+00   1.3004321e+00   1.5804543e-01   5.8045764e-02   1.0236406e-01   2.3642941e-03
   1.2920000e+00   1.2987414e+00   1.5788115e-01   5.7880941e-02   1.0236192e-01   2.3617118e-03
   1.2910000e+00   1.2970645e+00   1.5771823e-01   5.7718158e-02   1.0235900e-01   2.3591608e-03
   1.2900000e+00   1.2953969e+00   1.5755635e-01   5.7556077e-02   1.0235704e-01   2.3566207e-03
   1.2890000e+00   1.2937217e+00   1.5739461e-01   5.7394692e-02   1.0235410e-01   2.3540919e-03
   1.2880000e+00   1.2920530e+00   1.5723382e-01   5.7233826e-02   1.0235135e-01   2.3515803e-03
   1.2870000e+00   1.2903994e+00   1.5707506e-01   5.7074912e-02   1.0234923e-01   2.3490900e-03
   1.2860000e+00   1.2887361e+00   1.5691554e-01   5.6915658e-02   1.0234653e-01   2.3465925e-03
   1.2850000e+00   1.2870986e+00   1.5675955e-01   5.6759431e-02   1.0234436e-01   2.3441458e-03
   1.2840000e+00   1.2854460e+00   1.5660202e-01   5.6602399e-02   1.0234132e-01   2.3416933e-03
   1.2830000e+00   1.2838088e+00   1.5644714e-01   5.6446842e-02   1.0233950e-01   2.3392583e-03
   1.2820000e+00   1.2821712e+00   1.5629141e-01   5.6291904e-02   1.0233646e-01   2.3368282e-03
   1.2810000e+00   1.2805409e+00   1.5613875e-01   5.6138304e-02   1.0233466e-01   2.3344247e-03
   1.2800000e+00   1.2789156e+00   1.5598513e-01   5.5985230e-02   1.0233163e-01   2.3320347e-03
   1.2790000e+00   1.2772915e+00   1.5583340e-01   5.5833115e-02   1.0232981e-01   2.3296563e-03
   1.2780000e+00   1.2756783e+00   1.5568197e-01   5.5682232e-02   1.0232685e-01   2.3272901e-03
   1.2770000e+00   1.2740703e+00   1.5553230e-01   5.5532324e-02   1.0232494e-01   2.3249468e-03
   1.2760000e+00   1.2724611e+00   1.5538277e-01   5.5382903e-02   1.0232298e-01   2.3226128e-03
   1.2750000e+00   1.2708599e+00   1.5523421e-01   5.5234024e-02   1.0232008e-01   2.3202792e-03
   1.2740000e+00   1.2692488e+00   1.5508557e-01   5.5085629e-02   1.0231824e-01   2.3179625e-03
   1.2730000e+00   1.2676657e+00   1.5493910e-01   5.4939270e-02   1.0231528e-01   2.3156703e-03
   1.2720000e+00   1.2660698e+00   1.5479333e-01   5.4793335e-02   1.0231346e-01   2.3133934e-03
   1.2710000e+00   1.2644855e+00   1.5464752e-01   5.4648020e-02   1.0231113e-01   2.3111187e-03
   1.2700000e+00   1.2629007e+00   1.5450330e-01   5.4503120e-02   1.0230867e-01   2.3088546e-03
   1.2690000e+00   1.2613150e+00   1.5435892e-01   5.4358690e-02   1.0230684e-01   2.3065995e-03
   1.2680000e+00   1.2597451e+00   1.5421614e-01   5.4216249e-02   1.0230396e-01   2.3043679e-03
   1.2670000e+00   1.2581841e+00   1.5407407e-01   5.4074189e-02   1.0230206e-01   2.3021527e-03
   1.2660000e+00   1.2566147e+00   1.5393279e-01   5.3932653e-02   1.0230020e-01   2.2999371e-03
   1.2650000e+00   1.2550504e+00   1.5379149e-01   5.3791521e-02   1.0229764e-01   2.2977299e-03
   1.2640000e+00   1.2534899e+00   1.5365197e-01   5.3651597e-02   1.0229545e-01   2.2955500e-03
   1.2630000e+00   1.2519383e+00   1.5351243e-01   5.3512207e-02   1.0229359e-01   2.2933733e-03
   1.2620000e+00   1.2503849e+00   1.5337383e-01   5.3373868e-02   1.0229147e-01   2.2912094e-03
   1.2610000e+00   1.2488384e+00   1.5323580e-01   5.3236052e-02   1.0228887e-01   2.2890528e-03
   1.2600000e+00   1.2472918e+00   1.5309875e-01   5.3098746e-02   1.0228704e-01   2.2869132e-03
   1.2590000e+00   1.2457535e+00   1.5296167e-01   5.2961830e-02   1.0228519e-01   2.2847720e-03
   1.2580000e+00   1.2442160e+00   1.5282619e-01   5.2826293e-02   1.0228229e-01   2.2826569e-03
   1.2570000e+00   1.2426878e+00   1.5269111e-01   5.2691515e-02   1.0228051e-01   2.2805500e-03
   1.2560000e+00   1.2411524e+00   1.5255660e-01   5.2556577e-02   1.0227866e-01   2.2784448e-03
   1.2550000e+00   1.2396347e+00   1.5242306e-01   5.2423225e-02   1.0227665e-01   2.2763636e-03
   1.2540000e+00   1.2381104e+00   1.5229001e-01   5.2289709e-02   1.0227397e-01   2.2742806e-03
   1.2530000e+00   1.2365906e+00   1.5215808e-01   5.2157955e-02   1.0227218e-01   2.2722153e-03
   1.2520000e+00   1.2350722e+00   1.5202569e-01   5.2025763e-02   1.0227035e-01   2.2701578e-03
   1.2510000e+00   1.2335569e+00   1.5189443e-01   5.1894385e-02   1.0226859e-01   2.2681104e-03
   1.2500000e+00   1.2320590e+00   1.5176401e-01   5.1763964e-02   1.0226567e-01   2.2660744e-03
   1.2490000e+00   1.2305488e+00   1.5163403e-01   5.1633861e-02   1.0226390e-01   2.2640380e-03
   1.2480000e+00   1.2290533e+00   1.5150526e-01   5.1505505e-02   1.0226209e-01   2.2620384e-03
   1.2470000e+00   1.2275533e+00   1.5137633e-01   5.1376432e-02   1.0226027e-01   2.2600220e-03
   1.2460000e+00   1.2260546e+00   1.5124850e-01   5.1248407e-02   1.0225853e-01   2.2580254e-03
   1.2450000e+00   1.2245691e+00   1.5112128e-01   5.1121075e-02   1.0225561e-01   2.2560363e-03
   1.2440000e+00   1.2230739e+00   1.5099407e-01   5.0994231e-02   1.0225386e-01   2.2540634e-03
   1.2430000e+00   1.2215868e+00   1.5086789e-01   5.0867786e-02   1.0225205e-01   2.2520901e-03
   1.2420000e+00   1.2201130e+00   1.5074279e-01   5.0742832e-02   1.0225027e-01   2.2501428e-03
   1.2410000e+00   1.2186304e+00   1.5061696e-01   5.0617024e-02   1.0224846e-01   2.2481742e-03
   1.2400000e+00   1.2171559e+00   1.5049278e-01   5.0492979e-02   1.0224674e-01   2.2462429e-03
   1.2390000e+00   1.2156907e+00   1.5036961e-01   5.0369285e-02   1.0224391e-01   2.2443137e-03
   1.2380000e+00   1.2142175e+00   1.5024640e-01   5.0245994e-02   1.0224211e-01   2.2423942e-03
   1.2370000e+00   1.2127540e+00   1.5012318e-01   5.0123105e-02   1.0224032e-01   2.2404734e-03
   1.2360000e+00   1.2112786e+00   1.5000043e-01   5.0000579e-02   1.0223853e-01   2.2385625e-03
   1.2350000e+00   1.2098188e+00   1.4987828e-01   4.9878723e-02   1.0223676e-01   2.2366672e-03
   1.2340000e+00   1.2083653e+00   1.4975778e-01   4.9757872e-02   1.0223498e-01   2.2347808e-03
   1.2330000e+00   1.2069122e+00   1.4963728e-01   4.9637347e-02   1.0223321e-01   2.2329026e-03
   1.2320000e+00   1.2054596e+00   1.4951738e-01   4.9517272e-02   1.0223144e-01   2.2310298e-03
   1.2310000e+00   1.2040069e+00   1.4939769e-01   4.9397603e-02   1.0222933e-01   2.2291702e-03
   1.2300000e+00   1.2025536e+00   1.4927799e-01   4.9278241e-02   1.0222688e-01   2.2273098e-03
   1.2290000e+00   1.2011237e+00   1.4916043e-01   4.9160434e-02   1.0222514e-01   2.2254676e-03
   1.2280000e+00   1.1996774e+00   1.4904213e-01   4.9042172e-02   1.0222338e-01   2.2236300e-03
   1.2270000e+00   1.1982373e+00   1.4892452e-01   4.8924636e-02   1.0222161e-01   2.2217985e-03
   1.2260000e+00   1.1968047e+00   1.4880774e-01   4.8807877e-02   1.0221986e-01   2.2199754e-03
   1.2250000e+00   1.1953750e+00   1.4869194e-01   4.8691478e-02   1.0221811e-01   2.2181682e-03
   1.2240000e+00   1.1939373e+00   1.4857510e-01   4.8575453e-02   1.0221635e-01   2.2163574e-03
   1.2230000e+00   1.1925082e+00   1.4845924e-01   4.8459618e-02   1.0221460e-01   2.2145527e-03
   1.2220000e+00   1.1910945e+00   1.4834570e-01   4.8345487e-02   1.0221286e-01   2.2127767e-03
   1.2210000e+00   1.1896647e+00   1.4823076e-01   4.8230465e-02   1.0221110e-01   2.2109869e-03
   1.2200000e+00   1.1882469e+00   1.4811646e-01   4.8116527e-02   1.0220936e-01   2.2092087e-03
   1.2190000e+00   1.1868290e+00   1.4800335e-01   4.8002993e-02   1.0220762e-01   2.2074432e-03
   1.2180000e+00   1.1854127e+00   1.4789021e-01   4.7889910e-02   1.0220588e-01   2.2056788e-03
   1.2170000e+00   1.1840041e+00   1.4777714e-01   4.7777200e-02   1.0220414e-01   2.2039222e-03
   1.2160000e+00   1.1825955e+00   1.4766557e-01   4.7665651e-02   1.0220241e-01   2.2021892e-03
   1.2150000e+00   1.1811839e+00   1.4755292e-01   4.7553369e-02   1.0220067e-01   2.2004413e-03
   1.2140000e+00   1.1797880e+00   1.4744270e-01   4.7442594e-02   1.0219895e-01   2.1987182e-03
   1.2130000e+00   1.1783920e+00   1.4733239e-01   4.7332277e-02   1.0219722e-01   2.1969942e-03
   1.2120000e+00   1.1769801e+00   1.4722076e-01   4.7220915e-02   1.0219548e-01   2.1952668e-03
   1.2110000e+00   1.1755846e+00   1.4711160e-01   4.7111170e-02   1.0219376e-01   2.1935610e-03
   1.2100000e+00   1.1741885e+00   1.4700128e-01   4.7001736e-02   1.0219203e-01   2.1918546e-03
   1.2090000e+00   1.1728062e+00   1.4689371e-01   4.6893658e-02   1.0219033e-01   2.1901715e-03
   1.2080000e+00   1.1714082e+00   1.4678501e-01   4.6784702e-02   1.0218860e-01   2.1884814e-03
   1.2070000e+00   1.1700242e+00   1.4667656e-01   4.6676358e-02   1.0218688e-01   2.1867942e-03
   1.2060000e+00   1.1686400e+00   1.4656889e-01   4.6569042e-02   1.0218518e-01   2.1851194e-03
   1.2050000e+00   1.1672561e+00   1.4646183e-01   4.6461635e-02   1.0218346e-01   2.1834547e-03
   1.2040000e+00   1.1658738e+00   1.4635500e-01   4.6354772e-02   1.0218175e-01   2.1817858e-03
   1.2030000e+00   1.1644978e+00   1.4624819e-01   4.6248322e-02   1.0218003e-01   2.1801347e-03
   1.2020000e+00   1.1631221e+00   1.4614231e-01   4.6142312e-02   1.0217833e-01   2.1784846e-03
   1.2010000e+00   1.1617526e+00   1.4603689e-01   4.6037007e-02   1.0217663e-01   2.1768426e-03
   1.2000000e+00   1.1603730e+00   1.4593175e-01   4.5931295e-02   1.0217491e-01   2.1751985e-03
   1.1990000e+00   1.1590088e+00   1.4582663e-01   4.5826950e-02   1.0217322e-01   2.1735792e-03
   1.1980000e+00   1.1576466e+00   1.4572320e-01   4.5722970e-02   1.0217146e-01   2.1719597e-03
   1.1970000e+00   1.1562709e+00   1.4561758e-01   4.5618055e-02   1.0217083e-01   2.1703324e-03
   1.1960000e+00   1.1549064e+00   1.4551422e-01   4.5514533e-02   1.0216911e-01   2.1687226e-03
   1.1950000e+00   1.1535491e+00   1.4541143e-01   4.5411352e-02   1.0216743e-01   2.1671185e-03
   1.1940000e+00   1.1521973e+00   1.4530869e-01   4.5308707e-02   1.0216573e-01   2.1655189e-03
   1.1930000e+00   1.1508420e+00   1.4520701e-01   4.5206800e-02   1.0216405e-01   2.1639383e-03
   1.1920000e+00   1.1494848e+00   1.4510429e-01   4.5104460e-02   1.0216236e-01   2.1623446e-03
   1.1910000e+00   1.1481333e+00   1.4500300e-01   4.5002653e-02   1.0216066e-01   2.1607593e-03
   1.1900000e+00   1.1467865e+00   1.4490199e-01   4.4901490e-02   1.0215898e-01   2.1591935e-03
   1.1890000e+00   1.1454400e+00   1.4480100e-01   4.4800730e-02   1.0215730e-01   2.1576178e-03
   1.1880000e+00   1.1440933e+00   1.4469993e-01   4.4700094e-02   1.0215555e-01   2.1560641e-03
   1.1870000e+00   1.1427475e+00   1.4460001e-01   4.4599890e-02   1.0215491e-01   2.1544998e-03
   1.1860000e+00   1.1414034e+00   1.4449996e-01   4.4499993e-02   1.0215325e-01   2.1529540e-03
   1.1850000e+00   1.1400718e+00   1.4440107e-01   4.4401099e-02   1.0215158e-01   2.1514178e-03
   1.1840000e+00   1.1387303e+00   1.4430110e-01   4.4301502e-02   1.0214990e-01   2.1498678e-03
   1.1830000e+00   1.1373972e+00   1.4420277e-01   4.4203280e-02   1.0214823e-01   2.1483429e-03
   1.1820000e+00   1.1360535e+00   1.4410446e-01   4.4104097e-02   1.0214655e-01   2.1467987e-03
   1.1810000e+00   1.1347265e+00   1.4400627e-01   4.4006479e-02   1.0214485e-01   2.1452840e-03
   1.1800000e+00   1.1334010e+00   1.4390880e-01   4.3908967e-02   1.0214400e-01   2.1437668e-03
   1.1790000e+00   1.1320744e+00   1.4381189e-01   4.3811757e-02   1.0214254e-01   2.1422605e-03
   1.1780000e+00   1.1307483e+00   1.4371510e-01   4.3714736e-02   1.0214088e-01   2.1407536e-03
   1.1770000e+00   1.1294236e+00   1.4361748e-01   4.3618066e-02   1.0213922e-01   2.1392445e-03
   1.1760000e+00   1.1280991e+00   1.4352190e-01   4.3521516e-02   1.0213755e-01   2.1377485e-03
   1.1750000e+00   1.1267894e+00   1.4342615e-01   4.3426225e-02   1.0213586e-01   2.1362712e-03
   1.1740000e+00   1.1254641e+00   1.4333028e-01   4.3330304e-02   1.0213500e-01   2.1347799e-03
   1.1730000e+00   1.1241426e+00   1.4323464e-01   4.3234965e-02   1.0213357e-01   2.1333007e-03
   1.1720000e+00   1.1228343e+00   1.4314023e-01   4.3140014e-02   1.0213192e-01   2.1318252e-03
   1.1710000e+00   1.1215197e+00   1.4304594e-01   4.3045460e-02   1.0213027e-01   2.1303607e-03
   1.1700000e+00   1.1202091e+00   1.4295158e-01   4.2951097e-02   1.0212861e-01   2.1288930e-03
   1.1690000e+00   1.1189011e+00   1.4285726e-01   4.2857065e-02   1.0212704e-01   2.1274366e-03
   1.1680000e+00   1.1175865e+00   1.4276306e-01   4.2763376e-02   1.0212636e-01   2.1259806e-03
   1.1670000e+00   1.1162889e+00   1.4267045e-01   4.2670400e-02   1.0212465e-01   2.1245373e-03
   1.1660000e+00   1.1149808e+00   1.4257706e-01   4.2576956e-02   1.0212300e-01   2.1230900e-03
   1.1650000e+00   1.1136849e+00   1.4248455e-01   4.2484662e-02   1.0212136e-01   2.1216532e-03
   1.1640000e+00   1.1123861e+00   1.4239212e-01   4.2392388e-02   1.0212000e-01   2.1202234e-03
   1.1630000e+00   1.1110813e+00   1.4229962e-01   4.2299925e-02   1.0211910e-01   2.1187863e-03
   1.1620000e+00   1.1097867e+00   1.4220845e-01   4.2208371e-02   1.0211743e-01   2.1173666e-03
   1.1610000e+00   1.1084917e+00   1.4211703e-01   4.2117050e-02   1.0211579e-01   2.1159464e-03
   1.1600000e+00   1.1071965e+00   1.4202610e-01   4.2025901e-02   1.0211413e-01   2.1145370e-03
   1.1590000e+00   1.1059122e+00   1.4193488e-01   4.1935051e-02   1.0211358e-01   2.1131270e-03
   1.1580000e+00   1.1046160e+00   1.4184465e-01   4.1844360e-02   1.0211187e-01   2.1117169e-03
   1.1570000e+00   1.1033285e+00   1.4175353e-01   4.1753904e-02   1.0211023e-01   2.1103144e-03
   1.1560000e+00   1.1020501e+00   1.4166444e-01   4.1664710e-02   1.0210854e-01   2.1089259e-03
   1.1550000e+00   1.1007545e+00   1.4157425e-01   4.1574670e-02   1.0210793e-01   2.1075317e-03
   1.1540000e+00   1.0994777e+00   1.4148570e-01   4.1485524e-02   1.0210633e-01   2.1061480e-03
   1.1530000e+00   1.0981968e+00   1.4139602e-01   4.1396157e-02   1.0210470e-01   2.1047613e-03
   1.1520000e+00   1.0969133e+00   1.4130743e-01   4.1307654e-02   1.0210307e-01   2.1033883e-03
   1.1510000e+00   1.0956368e+00   1.4121947e-01   4.1219216e-02   1.0210200e-01   2.1020194e-03
   1.1500000e+00   1.0943599e+00   1.4113041e-01   4.1130896e-02   1.0210083e-01   2.1006512e-03
   1.1490000e+00   1.0930832e+00   1.4104264e-01   4.1042931e-02   1.0209920e-01   2.0992855e-03
   1.1480000e+00   1.0918133e+00   1.4095492e-01   4.0955319e-02   1.0209751e-01   2.0979263e-03
   1.1470000e+00   1.0905421e+00   1.4086835e-01   4.0867982e-02   1.0209692e-01   2.0965698e-03
   1.1460000e+00   1.0892784e+00   1.4078128e-01   4.0781439e-02   1.0209533e-01   2.0952322e-03
   1.1450000e+00   1.0880035e+00   1.4069427e-01   4.0694011e-02   1.0209372e-01   2.0938783e-03
   1.1440000e+00   1.0867370e+00   1.4060811e-01   4.0607882e-02   1.0209210e-01   2.0925404e-03
   1.1430000e+00   1.0854710e+00   1.4052113e-01   4.0521429e-02   1.0209154e-01   2.0911999e-03
   1.1420000e+00   1.0842071e+00   1.4043530e-01   4.0435285e-02   1.0208986e-01   2.0898608e-03
   1.1410000e+00   1.0829412e+00   1.4034983e-01   4.0349641e-02   1.0208820e-01   2.0885385e-03
   1.1400000e+00   1.0816807e+00   1.4026435e-01   4.0264265e-02   1.0208769e-01   2.0872158e-03
   1.1390000e+00   1.0804225e+00   1.4017889e-01   4.0179134e-02   1.0208601e-01   2.0858929e-03
   1.1380000e+00   1.0791645e+00   1.4009445e-01   4.0094090e-02   1.0208441e-01   2.0845768e-03
   1.1370000e+00   1.0779091e+00   1.4000928e-01   4.0009564e-02   1.0208300e-01   2.0832626e-03
   1.1360000e+00   1.0766615e+00   1.3992531e-01   3.9925673e-02   1.0208224e-01   2.0819675e-03
   1.1350000e+00   1.0754030e+00   1.3984120e-01   3.9841268e-02   1.0208059e-01   2.0806604e-03
   1.1340000e+00   1.0741458e+00   1.3975739e-01   3.9757083e-02   1.0207904e-01   2.0793546e-03
   1.1330000e+00   1.0728996e+00   1.3967435e-01   3.9673942e-02   1.0207844e-01   2.0780678e-03
   1.1320000e+00   1.0716548e+00   1.3959062e-01   3.9590339e-02   1.0207677e-01   2.0767696e-03
   1.1310000e+00   1.0704060e+00   1.3950739e-01   3.9507366e-02   1.0207514e-01   2.0754810e-03
   1.1300000e+00   1.0691605e+00   1.3942486e-01   3.9424837e-02   1.0207464e-01   2.0742026e-03
   1.1290000e+00   1.0679131e+00   1.3934167e-01   3.9341674e-02   1.0207295e-01   2.0729132e-03
   1.1280000e+00   1.0666662e+00   1.3925946e-01   3.9259438e-02   1.0207129e-01   2.0716445e-03
   1.1270000e+00   1.0654353e+00   1.3917795e-01   3.9177615e-02   1.0207081e-01   2.0703719e-03
   1.1260000e+00   1.0641856e+00   1.3909541e-01   3.9095556e-02   1.0206916e-01   2.0691076e-03
   1.1250000e+00   1.0629575e+00   1.3901421e-01   3.9014400e-02   1.0206750e-01   2.0678473e-03
   1.1240000e+00   1.0617065e+00   1.3893242e-01   3.8932617e-02   1.0206693e-01   2.0665848e-03
   1.1230000e+00   1.0604772e+00   1.3885136e-01   3.8851848e-02   1.0206537e-01   2.0653309e-03
   1.1220000e+00   1.0592462e+00   1.3877134e-01   3.8771053e-02   1.0206374e-01   2.0640764e-03
   1.1210000e+00   1.0580056e+00   1.3868964e-01   3.8689994e-02   1.0206299e-01   2.0628199e-03
   1.1200000e+00   1.0567805e+00   1.3860977e-01   3.8609789e-02   1.0206161e-01   2.0615805e-03
   1.1190000e+00   1.0555516e+00   1.3852980e-01   3.8529809e-02   1.0206006e-01   2.0603425e-03
   1.1180000e+00   1.0543192e+00   1.3844985e-01   3.8449947e-02   1.0205950e-01   2.0591035e-03
   1.1170000e+00   1.0530961e+00   1.3837005e-01   3.8370242e-02   1.0205785e-01   2.0578760e-03
   1.1160000e+00   1.0518650e+00   1.3829070e-01   3.8290797e-02   1.0205620e-01   2.0566455e-03
   1.1150000e+00   1.0506400e+00   1.3821134e-01   3.8211450e-02   1.0205573e-01   2.0554125e-03
   1.1140000e+00   1.0494108e+00   1.3813198e-01   3.8132348e-02   1.0205406e-01   2.0541911e-03
   1.1130000e+00   1.0481880e+00   1.3805363e-01   3.8053285e-02   1.0205300e-01   2.0529680e-03
   1.1120000e+00   1.0469776e+00   1.3797513e-01   3.7975344e-02   1.0205194e-01   2.0517584e-03
   1.1110000e+00   1.0457459e+00   1.3789666e-01   3.7896750e-02   1.0205027e-01   2.0505433e-03
   1.1100000e+00   1.0445276e+00   1.3781881e-01   3.7818547e-02   1.0204980e-01   2.0493294e-03
   1.1090000e+00   1.0433148e+00   1.3774076e-01   3.7740826e-02   1.0204817e-01   2.0481334e-03
   1.1080000e+00   1.0420972e+00   1.3766310e-01   3.7663048e-02   1.0204652e-01   2.0469199e-03
   1.1070000e+00   1.0408831e+00   1.3758583e-01   3.7585645e-02   1.0204595e-01   2.0457322e-03
   1.1060000e+00   1.0396722e+00   1.3750878e-01   3.7508671e-02   1.0204444e-01   2.0445377e-03
   1.1050000e+00   1.0384618e+00   1.3743171e-01   3.7431872e-02   1.0204302e-01   2.0433446e-03
   1.1040000e+00   1.0372486e+00   1.3735525e-01   3.7355054e-02   1.0204236e-01   2.0421558e-03
   1.1030000e+00   1.0360328e+00   1.3727816e-01   3.7278219e-02   1.0204066e-01   2.0409690e-03
   1.1020000e+00   1.0348286e+00   1.3720186e-01   3.7201738e-02   1.0203999e-01   2.0397874e-03
   1.1010000e+00   1.0336260e+00   1.3712573e-01   3.7125929e-02   1.0203858e-01   2.0386146e-03
   1.1000000e+00   1.0324104e+00   1.3704999e-01   3.7049640e-02   1.0203705e-01   2.0374311e-03
   1.0990000e+00   1.0312126e+00   1.3697392e-01   3.6974286e-02   1.0203651e-01   2.0362682e-03
   1.0980000e+00   1.0300121e+00   1.3689889e-01   3.6898972e-02   1.0203483e-01   2.0351042e-03
   1.0970000e+00   1.0287973e+00   1.3682321e-01   3.6823194e-02   1.0203400e-01   2.0339283e-03
   1.0960000e+00   1.0276054e+00   1.3674825e-01   3.6748402e-02   1.0203274e-01   2.0327735e-03
   1.0950000e+00   1.0264105e+00   1.3667322e-01   3.6673711e-02   1.0203114e-01   2.0316171e-03
   1.0940000e+00   1.0252084e+00   1.3659926e-01   3.6599162e-02   1.0203069e-01   2.0304649e-03
   1.0930000e+00   1.0240151e+00   1.3652514e-01   3.6524729e-02   1.0202907e-01   2.0293148e-03
   1.0920000e+00   1.0228182e+00   1.3645077e-01   3.6450506e-02   1.0202856e-01   2.0281630e-03
   1.0910000e+00   1.0216211e+00   1.3637634e-01   3.6376403e-02   1.0202689e-01   2.0270229e-03
   1.0900000e+00   1.0204267e+00   1.3630298e-01   3.6302497e-02   1.0202600e-01   2.0258825e-03
   1.0890000e+00   1.0192334e+00   1.3622841e-01   3.6228727e-02   1.0202481e-01   2.0247416e-03
   1.0880000e+00   1.0180381e+00   1.3615502e-01   3.6155137e-02   1.0202319e-01   2.0236012e-03
   1.0870000e+00   1.0168390e+00   1.3608153e-01   3.6081614e-02   1.0202274e-01   2.0224629e-03
   1.0860000e+00   1.0156636e+00   1.3600877e-01   3.6009045e-02   1.0202111e-01   2.0213401e-03
   1.0850000e+00   1.0144657e+00   1.3593582e-01   3.5935901e-02   1.0202064e-01   2.0202098e-03
   1.0840000e+00   1.0132909e+00   1.3586370e-01   3.5863694e-02   1.0201899e-01   2.0190905e-03
   1.0830000e+00   1.0120926e+00   1.3579079e-01   3.5790853e-02   1.0201800e-01   2.0179653e-03
   1.0820000e+00   1.0109192e+00   1.3571872e-01   3.5718951e-02   1.0201692e-01   2.0168521e-03
   1.0810000e+00   1.0097237e+00   1.3564610e-01   3.5646393e-02   1.0201528e-01   2.0157334e-03
   1.0800000e+00   1.0085455e+00   1.3557464e-01   3.5574785e-02   1.0201484e-01   2.0146258e-03
   1.0790000e+00   1.0073670e+00   1.3550332e-01   3.5503058e-02   1.0201319e-01   2.0135171e-03
   1.0780000e+00   1.0061861e+00   1.3543184e-01   3.5431412e-02   1.0201276e-01   2.0124116e-03
   1.0770000e+00   1.0050073e+00   1.3536048e-01   3.5359980e-02   1.0201113e-01   2.0113101e-03
   1.0760000e+00   1.0038207e+00   1.3528932e-01   3.5288955e-02   1.0200999e-01   2.0102117e-03
   1.0750000e+00   1.0026449e+00   1.3521811e-01   3.5218001e-02   1.0200906e-01   2.0091125e-03
   1.0740000e+00   1.0014701e+00   1.3514692e-01   3.5147236e-02   1.0200800e-01   2.0080200e-03
   1.0730000e+00   1.0002950e+00   1.3507681e-01   3.5076679e-02   1.0200694e-01   2.0069281e-03
   1.0720000e+00   9.9913148e-01   1.3500674e-01   3.5006647e-02   1.0200601e-01   2.0058458e-03
   1.0710000e+00   9.9794966e-01   1.3493578e-01   3.4935895e-02   1.0200487e-01   2.0047528e-03
   1.0700000e+00   9.9678229e-01   1.3486586e-01   3.4866133e-02   1.0200326e-01   2.0036762e-03
   1.0690000e+00   9.9561534e-01   1.3479635e-01   3.4796498e-02   1.0200284e-01   2.0025999e-03
   1.0680000e+00   9.9443968e-01   1.3472655e-01   3.4726391e-02   1.0200118e-01   2.0015136e-03
   1.0670000e+00   9.9326976e-01   1.3465716e-01   3.4656853e-02   1.0200076e-01   2.0004446e-03
   1.0660000e+00   9.9210361e-01   1.3458792e-01   3.4587622e-02   1.0199912e-01   1.9993759e-03
   1.0650000e+00   9.9093845e-01   1.3451869e-01   3.4518560e-02   1.0199869e-01   1.9983039e-03
   1.0640000e+00   9.8977324e-01   1.3444945e-01   3.4449648e-02   1.0199706e-01   1.9972432e-03
   1.0630000e+00   9.8860865e-01   1.3438070e-01   3.4380754e-02   1.0199599e-01   1.9961816e-03
   1.0620000e+00   9.8744405e-01   1.3431208e-01   3.4312096e-02   1.0199500e-01   1.9951200e-03
   1.0610000e+00   9.8627948e-01   1.3424372e-01   3.4243472e-02   1.0199400e-01   1.9940577e-03
   1.0600000e+00   9.8512830e-01   1.3417617e-01   3.4175854e-02   1.0199293e-01   1.9930084e-03
   1.0590000e+00   9.8396525e-01   1.3410752e-01   3.4107610e-02   1.0199201e-01   1.9919559e-03
   1.0580000e+00   9.8280287e-01   1.3403974e-01   3.4039452e-02   1.0199083e-01   1.9909053e-03
   1.0570000e+00   9.8164863e-01   1.3397160e-01   3.3971930e-02   1.0199001e-01   1.9898674e-03
   1.0560000e+00   9.8049108e-01   1.3390420e-01   3.3904298e-02   1.0198876e-01   1.9888132e-03
   1.0550000e+00   9.7932883e-01   1.3383648e-01   3.3836569e-02   1.0198801e-01   1.9877748e-03
   1.0540000e+00   9.7818124e-01   1.3376954e-01   3.3769756e-02   1.0198668e-01   1.9867428e-03
   1.0530000e+00   9.7701921e-01   1.3370173e-01   3.3702225e-02   1.0198600e-01   1.9856951e-03
   1.0520000e+00   9.7587141e-01   1.3363586e-01   3.3635572e-02   1.0198461e-01   1.9846705e-03
   1.0510000e+00   9.7472098e-01   1.3356862e-01   3.3568990e-02   1.0198400e-01   1.9836409e-03
   1.0500000e+00   9.7356879e-01   1.3350233e-01   3.3502267e-02   1.0198255e-01   1.9826124e-03
   1.0490000e+00   9.7241712e-01   1.3343596e-01   3.3435826e-02   1.0198198e-01   1.9815820e-03
   1.0480000e+00   9.7127010e-01   1.3336939e-01   3.3369636e-02   1.0198049e-01   1.9805615e-03
   1.0470000e+00   9.7012268e-01   1.3330390e-01   3.3303632e-02   1.0197997e-01   1.9795402e-03
   1.0460000e+00   9.6897191e-01   1.3323707e-01   3.3237440e-02   1.0197843e-01   1.9785259e-03
   1.0450000e+00   9.6782110e-01   1.3317138e-01   3.3171472e-02   1.0197794e-01   1.9775006e-03
   1.0440000e+00   9.6668214e-01   1.3310625e-01   3.3106246e-02   1.0197638e-01   1.9765017e-03
   1.0430000e+00   9.6553154e-01   1.3304041e-01   3.3040410e-02   1.0197593e-01   1.9754803e-03
   1.0420000e+00   9.6439254e-01   1.3297525e-01   3.2975394e-02   1.0197434e-01   1.9744800e-03
   1.0410000e+00   9.6325342e-01   1.3291014e-01   3.2910433e-02   1.0197391e-01   1.9734789e-03
   1.0400000e+00   9.6210525e-01   1.3284531e-01   3.2845015e-02   1.0197229e-01   1.9724692e-03
   1.0390000e+00   9.6096876e-01   1.3278029e-01   3.2780489e-02   1.0197189e-01   1.9714697e-03
   1.0380000e+00   9.5983165e-01   1.3271597e-01   3.2715936e-02   1.0197027e-01   1.9704765e-03
   1.0370000e+00   9.5869318e-01   1.3265171e-01   3.2651418e-02   1.0196987e-01   1.9694802e-03
   1.0360000e+00   9.5754761e-01   1.3258662e-01   3.2586603e-02   1.0196823e-01   1.9684794e-03
   1.0350000e+00   9.5641204e-01   1.3252288e-01   3.2522522e-02   1.0196784e-01   1.9674922e-03
   1.0340000e+00   9.5527726e-01   1.3245840e-01   3.2458496e-02   1.0196621e-01   1.9665073e-03
   1.0330000e+00   9.5414246e-01   1.3239482e-01   3.2394666e-02   1.0196582e-01   1.9655224e-03
   1.0320000e+00   9.5300757e-01   1.3233119e-01   3.2330873e-02   1.0196418e-01   1.9645377e-03
   1.0310000e+00   9.5187379e-01   1.3226755e-01   3.2267246e-02   1.0196379e-01   1.9635528e-03
   1.0300000e+00   9.5073913e-01   1.3220388e-01   3.2203651e-02   1.0196216e-01   1.9625671e-03
   1.0290000e+00   9.4961833e-01   1.3214096e-01   3.2141010e-02   1.0196171e-01   1.9616036e-03
   1.0280000e+00   9.4848498e-01   1.3207723e-01   3.2077618e-02   1.0196099e-01   1.9606254e-03
   1.0270000e+00   9.4735233e-01   1.3201464e-01   3.2014537e-02   1.0195962e-01   1.9596572e-03
   1.0260000e+00   9.4622018e-01   1.3195180e-01   3.1951405e-02   1.0195899e-01   1.9586781e-03
   1.0250000e+00   9.4510074e-01   1.3188937e-01   3.1889201e-02   1.0195760e-01   1.9577174e-03
   1.0240000e+00   9.4396799e-01   1.3182637e-01   3.1826360e-02   1.0195700e-01   1.9567467e-03
   1.0230000e+00   9.4284178e-01   1.3176396e-01   3.1763896e-02   1.0195557e-01   1.9557915e-03
   1.0220000e+00   9.4171828e-01   1.3170157e-01   3.1701752e-02   1.0195499e-01   1.9548273e-03
   1.0210000e+00   9.4059189e-01   1.3163969e-01   3.1639516e-02   1.0195355e-01   1.9538712e-03
   1.0200000e+00   9.3946975e-01   1.3157799e-01   3.1577594e-02   1.0195298e-01   1.9529164e-03
   1.0190000e+00   9.3834388e-01   1.3151609e-01   3.1515586e-02   1.0195199e-01   1.9519548e-03
   1.0180000e+00   9.3722236e-01   1.3145436e-01   3.1453864e-02   1.0195114e-01   1.9510071e-03
   1.0170000e+00   9.3610459e-01   1.3139285e-01   3.1392533e-02   1.0194999e-01   1.9500619e-03
   1.0160000e+00   9.3498539e-01   1.3133127e-01   3.1331153e-02   1.0194913e-01   1.9491155e-03
   1.0150000e+00   9.3386421e-01   1.3126940e-01   3.1269797e-02   1.0194800e-01   1.9481653e-03
   1.0140000e+00   9.3274316e-01   1.3120864e-01   3.1208521e-02   1.0194713e-01   1.9472264e-03
   1.0130000e+00   9.3162671e-01   1.3114764e-01   3.1147593e-02   1.0194667e-01   1.9462865e-03
   1.0120000e+00   9.3051026e-01   1.3108669e-01   3.1086709e-02   1.0194508e-01   1.9453466e-03
   1.0110000e+00   9.2939600e-01   1.3102624e-01   3.1026060e-02   1.0194467e-01   1.9444124e-03
   1.0100000e+00   9.2828028e-01   1.3096554e-01   3.0965490e-02   1.0194309e-01   1.9434750e-03
   1.0090000e+00   9.2716712e-01   1.3090524e-01   3.0905045e-02   1.0194260e-01   1.9425464e-03
   1.0080000e+00   9.2605107e-01   1.3084453e-01   3.0844675e-02   1.0194198e-01   1.9416151e-03
   1.0070000e+00   9.2494374e-01   1.3078493e-01   3.0784779e-02   1.0194051e-01   1.9406910e-03
   1.0060000e+00   9.2382568e-01   1.3072465e-01   3.0724359e-02   1.0193998e-01   1.9397566e-03
   1.0050000e+00   9.2271705e-01   1.3066488e-01   3.0664578e-02   1.0193852e-01   1.9388402e-03
   1.0040000e+00   9.2160961e-01   1.3060519e-01   3.0604971e-02   1.0193798e-01   1.9379236e-03
   1.0030000e+00   9.2049809e-01   1.3054525e-01   3.0545218e-02   1.0193699e-01   1.9369997e-03
   1.0020000e+00   9.1938506e-01   1.3048516e-01   3.0485436e-02   1.0193613e-01   1.9360746e-03
   1.0010000e+00   9.1827818e-01   1.3042655e-01   3.0426192e-02   1.0193500e-01   1.9351633e-03
   1.0000000e+00   9.1717430e-01   1.3036681e-01   3.0366989e-02   1.0193414e-01   1.9342537e-03
   9.9900000e-01   9.1606905e-01   1.3030813e-01   3.0307990e-02   1.0193371e-01   1.9333434e-03
   9.9800000e-01   9.1496267e-01   1.3024923e-01   3.0248906e-02   1.0193211e-01   1.9324320e-03
   9.9700000e-01   9.1385834e-01   1.3019005e-01   3.0190110e-02   1.0193164e-01   1.9315254e-03
   9.9600000e-01   9.1275456e-01   1.3013104e-01   3.0131336e-02   1.0193099e-01   1.9306221e-03
   9.9500000e-01   9.1165191e-01   1.3007276e-01   3.0072775e-02   1.0192959e-01   1.9297227e-03
   9.9400000e-01   9.1054972e-01   1.3001462e-01   3.0014360e-02   1.0192900e-01   1.9288219e-03
   9.9300000e-01   9.0944813e-01   1.2995619e-01   2.9955961e-02   1.0192799e-01   1.9279170e-03
   9.9200000e-01   9.0834774e-01   1.2989738e-01   2.9897744e-02   1.0192723e-01   1.9270244e-03
   9.9100000e-01   9.0724722e-01   1.2983934e-01   2.9839663e-02   1.0192600e-01   1.9261305e-03
   9.9000000e-01   9.0614826e-01   1.2978126e-01   2.9781693e-02   1.0192522e-01   1.9252377e-03
   9.8900000e-01   9.0505017e-01   1.2972433e-01   2.9723911e-02   1.0192480e-01   1.9243452e-03
   9.8800000e-01   9.0395274e-01   1.2966628e-01   2.9666128e-02   1.0192318e-01   1.9234523e-03
   9.8700000e-01   9.0285580e-01   1.2960857e-01   2.9608592e-02   1.0192275e-01   1.9225711e-03
   9.8600000e-01   9.0176003e-01   1.2955143e-01   2.9551161e-02   1.0192200e-01   1.9216869e-03
   9.8500000e-01   9.0066410e-01   1.2949366e-01   2.9493819e-02   1.0192073e-01   1.9207999e-03
   9.8400000e-01   8.9956995e-01   1.2943653e-01   2.9436579e-02   1.0192001e-01   1.9199252e-03
   9.8300000e-01   8.9847608e-01   1.2937965e-01   2.9379461e-02   1.0191901e-01   1.9190384e-03
   9.8200000e-01   8.9738336e-01   1.2932238e-01   2.9322488e-02   1.0191840e-01   1.9181636e-03
   9.8100000e-01   8.9629045e-01   1.2926593e-01   2.9265638e-02   1.0191701e-01   1.9172882e-03
   9.8000000e-01   8.9519944e-01   1.2920869e-01   2.9208923e-02   1.0191636e-01   1.9164137e-03
   9.7900000e-01   8.9410869e-01   1.2915245e-01   2.9152326e-02   1.0191590e-01   1.9155406e-03
   9.7800000e-01   8.9301822e-01   1.2909613e-01   2.9095881e-02   1.0191431e-01   1.9146758e-03
   9.7700000e-01   8.9192906e-01   1.2903990e-01   2.9039501e-02   1.0191389e-01   1.9138029e-03
   9.7600000e-01   8.9084077e-01   1.2898364e-01   2.8983228e-02   1.0191300e-01   1.9129383e-03
   9.7500000e-01   8.8975356e-01   1.2892743e-01   2.8927129e-02   1.0191205e-01   1.9120761e-03
   9.7400000e-01   8.8866627e-01   1.2887121e-01   2.8871109e-02   1.0191157e-01   1.9112128e-03
   9.7300000e-01   8.8757906e-01   1.2881497e-01   2.8815203e-02   1.0191005e-01   1.9103498e-03
   9.7200000e-01   8.8649315e-01   1.2875929e-01   2.8759454e-02   1.0190952e-01   1.9094923e-03
   9.7100000e-01   8.8540851e-01   1.2870373e-01   2.8703774e-02   1.0190896e-01   1.9086357e-03
   9.7000000e-01   8.8432435e-01   1.2864864e-01   2.8648222e-02   1.0190748e-01   1.9077783e-03
   9.6900000e-01   8.8324013e-01   1.2859241e-01   2.8592774e-02   1.0190697e-01   1.9069312e-03
   9.6800000e-01   8.8215803e-01   1.2853782e-01   2.8537476e-02   1.0190600e-01   1.9060756e-03
   9.6700000e-01   8.8107555e-01   1.2848229e-01   2.8482281e-02   1.0190516e-01   1.9052289e-03
   9.6600000e-01   8.7999330e-01   1.2842722e-01   2.8427253e-02   1.0190475e-01   1.9043775e-03
   9.6500000e-01   8.7891409e-01   1.2837198e-01   2.8372283e-02   1.0190314e-01   1.9035387e-03
   9.6400000e-01   8.7783352e-01   1.2831748e-01   2.8317418e-02   1.0190272e-01   1.9026873e-03
   9.6300000e-01   8.7675498e-01   1.2826299e-01   2.8262715e-02   1.0190200e-01   1.9018487e-03
   9.6200000e-01   8.7567488e-01   1.2820845e-01   2.8208027e-02   1.0190100e-01   1.9010083e-03
   9.6100000e-01   8.7459784e-01   1.2815401e-01   2.8153500e-02   1.0190036e-01   1.9001697e-03
   9.6000000e-01   8.7352003e-01   1.2809952e-01   2.8099140e-02   1.0189901e-01   1.8993302e-03
   9.5900000e-01   8.7244443e-01   1.2804511e-01   2.8044880e-02   1.0189835e-01   1.8984913e-03
   9.5800000e-01   8.7136895e-01   1.2799071e-01   2.7990636e-02   1.0189786e-01   1.8976636e-03
   9.5700000e-01   8.7029301e-01   1.2793621e-01   2.7936608e-02   1.0189700e-01   1.8968314e-03
   9.5600000e-01   8.6921814e-01   1.2788287e-01   2.7882595e-02   1.0189593e-01   1.8959984e-03
   9.5500000e-01   8.6814468e-01   1.2782843e-01   2.7828725e-02   1.0189501e-01   1.8951700e-03
   9.5400000e-01   8.6707122e-01   1.2777509e-01   2.7774961e-02   1.0189407e-01   1.8943422e-03
   9.5300000e-01   8.6599936e-01   1.2772132e-01   2.7721382e-02   1.0189354e-01   1.8935205e-03
   9.5200000e-01   8.6492737e-01   1.2766758e-01   2.7667910e-02   1.0189296e-01   1.8926987e-03
   9.5100000e-01   8.6385571e-01   1.2761472e-01   2.7614412e-02   1.0189199e-01   1.8918766e-03
   9.5000000e-01   8.6278632e-01   1.2756099e-01   2.7561109e-02   1.0189117e-01   1.8910556e-03
   9.4900000e-01   8.6171642e-01   1.2750806e-01   2.7507971e-02   1.0189000e-01   1.8902345e-03
   9.4800000e-01   8.6064666e-01   1.2745532e-01   2.7454815e-02   1.0188921e-01   1.8894128e-03
   9.4700000e-01   8.5957864e-01   1.2740149e-01   2.7401820e-02   1.0188874e-01   1.8886030e-03
   9.4600000e-01   8.5851045e-01   1.2734881e-01   2.7348923e-02   1.0188800e-01   1.8877897e-03
   9.4500000e-01   8.5744336e-01   1.2729610e-01   2.7296196e-02   1.0188700e-01   1.8869741e-03
   9.4400000e-01   8.5637677e-01   1.2724339e-01   2.7243477e-02   1.0188642e-01   1.8861700e-03
   9.4300000e-01   8.5531161e-01   1.2719069e-01   2.7190954e-02   1.0188501e-01   1.8853545e-03
   9.4200000e-01   8.5424630e-01   1.2713863e-01   2.7138508e-02   1.0188441e-01   1.8845501e-03
   9.4100000e-01   8.5318205e-01   1.2708643e-01   2.7086135e-02   1.0188391e-01   1.8837459e-03
   9.4000000e-01   8.5211829e-01   1.2703370e-01   2.7033884e-02   1.0188300e-01   1.8829418e-03
   9.3900000e-01   8.5105443e-01   1.2698210e-01   2.6981736e-02   1.0188209e-01   1.8821375e-03
   9.3800000e-01   8.4999191e-01   1.2692946e-01   2.6929601e-02   1.0188166e-01   1.8813381e-03
   9.3700000e-01   8.4893069e-01   1.2687787e-01   2.6877738e-02   1.0188009e-01   1.8805413e-03
   9.3600000e-01   8.4786935e-01   1.2682578e-01   2.6825908e-02   1.0187965e-01   1.8797416e-03
   9.3500000e-01   8.4680801e-01   1.2677388e-01   2.6774165e-02   1.0187899e-01   1.8789452e-03
   9.3400000e-01   8.4574829e-01   1.2672268e-01   2.6722499e-02   1.0187800e-01   1.8781558e-03
   9.3300000e-01   8.4468845e-01   1.2667082e-01   2.6670931e-02   1.0187727e-01   1.8773601e-03
   9.3200000e-01   8.4362962e-01   1.2661951e-01   2.6619480e-02   1.0187680e-01   1.8765701e-03
   9.3100000e-01   8.4257110e-01   1.2656856e-01   2.6568168e-02   1.0187600e-01   1.8757827e-03
   9.3000000e-01   8.4151502e-01   1.2651652e-01   2.6516915e-02   1.0187502e-01   1.8749965e-03
   9.2900000e-01   8.4045712e-01   1.2646552e-01   2.6465808e-02   1.0187453e-01   1.8742092e-03
   9.2800000e-01   8.3940154e-01   1.2641454e-01   2.6414745e-02   1.0187304e-01   1.8734230e-03
   9.2700000e-01   8.3834619e-01   1.2636359e-01   2.6363843e-02   1.0187253e-01   1.8726361e-03
   9.2600000e-01   8.3729083e-01   1.2631264e-01   2.6312949e-02   1.0187196e-01   1.8718597e-03
   9.2500000e-01   8.3623589e-01   1.2626210e-01   2.6262191e-02   1.0187099e-01   1.8710789e-03
   9.2400000e-01   8.3518213e-01   1.2621185e-01   2.6211576e-02   1.0187018e-01   1.8702998e-03
   9.2300000e-01   8.3412936e-01   1.2616086e-01   2.6161009e-02   1.0186972e-01   1.8695247e-03
   9.2200000e-01   8.3307625e-01   1.2611080e-01   2.6110572e-02   1.0186900e-01   1.8687465e-03
   9.2100000e-01   8.3202415e-01   1.2606013e-01   2.6060235e-02   1.0186800e-01   1.8679748e-03
   9.2000000e-01   8.3097334e-01   1.2601001e-01   2.6009964e-02   1.0186743e-01   1.8671962e-03
   9.1900000e-01   8.2992245e-01   1.2595962e-01   2.5959741e-02   1.0186602e-01   1.8664269e-03
   9.1800000e-01   8.2887219e-01   1.2590969e-01   2.5909731e-02   1.0186545e-01   1.8656577e-03
   9.1700000e-01   8.2782287e-01   1.2585984e-01   2.5859707e-02   1.0186493e-01   1.8648882e-03
   9.1600000e-01   8.2677405e-01   1.2580950e-01   2.5809898e-02   1.0186400e-01   1.8641241e-03
   9.1500000e-01   8.2572530e-01   1.2576027e-01   2.5760084e-02   1.0186312e-01   1.8633610e-03
   9.1400000e-01   8.2467798e-01   1.2571062e-01   2.5710382e-02   1.0186265e-01   1.8625959e-03
   9.1300000e-01   8.2363018e-01   1.2566060e-01   2.5660790e-02   1.0186199e-01   1.8618337e-03
   9.1200000e-01   8.2258384e-01   1.2561137e-01   2.5611244e-02   1.0186100e-01   1.8610756e-03
   9.1100000e-01   8.2153822e-01   1.2556214e-01   2.5561859e-02   1.0186030e-01   1.8603143e-03
   9.1000000e-01   8.2049233e-01   1.2551288e-01   2.5512585e-02   1.0185984e-01   1.8595602e-03
   9.0900000e-01   8.1944740e-01   1.2546365e-01   2.5463343e-02   1.0185901e-01   1.8587980e-03
   9.0800000e-01   8.1840348e-01   1.2541442e-01   2.5414228e-02   1.0185804e-01   1.8580459e-03
   9.0700000e-01   8.1735963e-01   1.2536525e-01   2.5365188e-02   1.0185751e-01   1.8572937e-03
   9.0600000e-01   8.1631682e-01   1.2531605e-01   2.5316254e-02   1.0185697e-01   1.8565416e-03
   9.0500000e-01   8.1527411e-01   1.2526725e-01   2.5267349e-02   1.0185553e-01   1.8557894e-03
   9.0400000e-01   8.1423296e-01   1.2521879e-01   2.5218594e-02   1.0185500e-01   1.8550376e-03
   9.0300000e-01   8.1319090e-01   1.2516983e-01   2.5169949e-02   1.0185399e-01   1.8542964e-03
   9.0200000e-01   8.1214966e-01   1.2512149e-01   2.5121313e-02   1.0185327e-01   1.8535435e-03
   9.0100000e-01   8.1111034e-01   1.2507252e-01   2.5072829e-02   1.0185282e-01   1.8528035e-03
   9.0000000e-01   8.1007052e-01   1.2502425e-01   2.5024444e-02   1.0185200e-01   1.8520587e-03
   8.9900000e-01   8.0903059e-01   1.2497620e-01   2.4976160e-02   1.0185104e-01   1.8513122e-03
   8.9800000e-01   8.0799260e-01   1.2492807e-01   2.4927858e-02   1.0185050e-01   1.8505762e-03
   8.9700000e-01   8.0695450e-01   1.2487991e-01   2.4879767e-02   1.0184996e-01   1.8498401e-03
   8.9600000e-01   8.0591742e-01   1.2483127e-01   2.4831730e-02   1.0184899e-01   1.8490937e-03
   8.9500000e-01   8.0488053e-01   1.2478377e-01   2.4783797e-02   1.0184818e-01   1.8483591e-03
   8.9400000e-01   8.0384462e-01   1.2473626e-01   2.4735870e-02   1.0184774e-01   1.8476241e-03
   8.9300000e-01   8.0280932e-01   1.2468794e-01   2.4688112e-02   1.0184700e-01   1.8468893e-03
   8.9200000e-01   8.0177429e-01   1.2464010e-01   2.4640403e-02   1.0184602e-01   1.8461558e-03
   8.9100000e-01   8.0073871e-01   1.2459255e-01   2.4592791e-02   1.0184541e-01   1.8454302e-03
   8.9000000e-01   7.9970527e-01   1.2454504e-01   2.4545249e-02   1.0184492e-01   1.8446959e-03
   8.8900000e-01   7.9867109e-01   1.2449753e-01   2.4497866e-02   1.0184400e-01   1.8439707e-03
   8.8800000e-01   7.9763899e-01   1.2445004e-01   2.4450530e-02   1.0184312e-01   1.8432457e-03
   8.8700000e-01   7.9660625e-01   1.2440363e-01   2.4403220e-02   1.0184266e-01   1.8425166e-03
   8.8600000e-01   7.9557475e-01   1.2435606e-01   2.4356027e-02   1.0184200e-01   1.8417894e-03
   8.8500000e-01   7.9454223e-01   1.2430882e-01   2.4308969e-02   1.0184100e-01   1.8410680e-03
   8.8400000e-01   7.9351212e-01   1.2426227e-01   2.4261992e-02   1.0184033e-01   1.8403496e-03
   8.8300000e-01   7.9248195e-01   1.2421485e-01   2.4214967e-02   1.0183987e-01   1.8396305e-03
   8.8200000e-01   7.9145171e-01   1.2416832e-01   2.4168125e-02   1.0183900e-01   1.8389121e-03
   8.8100000e-01   7.9042254e-01   1.2412182e-01   2.4121386e-02   1.0183808e-01   1.8381937e-03
   8.8000000e-01   7.8939482e-01   1.2407493e-01   2.4074732e-02   1.0183760e-01   1.8374760e-03
   8.7900000e-01   7.8836695e-01   1.2402817e-01   2.4028164e-02   1.0183699e-01   1.8367582e-03
   8.7800000e-01   7.8733864e-01   1.2398178e-01   2.3981628e-02   1.0183600e-01   1.8360428e-03
   8.7700000e-01   7.8631136e-01   1.2393507e-01   2.3935216e-02   1.0183528e-01   1.8353334e-03
   8.7600000e-01   7.8528512e-01   1.2388907e-01   2.3888877e-02   1.0183484e-01   1.8346169e-03
   8.7500000e-01   7.8425904e-01   1.2384227e-01   2.3842618e-02   1.0183400e-01   1.8339085e-03
   8.7400000e-01   7.8323373e-01   1.2379645e-01   2.3796446e-02   1.0183306e-01   1.8332016e-03
   8.7300000e-01   7.8220945e-01   1.2375061e-01   2.3750356e-02   1.0183255e-01   1.8324952e-03
   8.7200000e-01   7.8118410e-01   1.2370472e-01   2.3704332e-02   1.0183198e-01   1.8317866e-03
   8.7100000e-01   7.8016023e-01   1.2365888e-01   2.3658375e-02   1.0183099e-01   1.8310850e-03
   8.7000000e-01   7.7913737e-01   1.2361307e-01   2.3612572e-02   1.0183025e-01   1.8303842e-03
   8.6900000e-01   7.7811429e-01   1.2356723e-01   2.3566747e-02   1.0182981e-01   1.8296708e-03
   8.6800000e-01   7.7709222e-01   1.2352142e-01   2.3521078e-02   1.0182900e-01   1.8289765e-03
   8.6700000e-01   7.7607032e-01   1.2347562e-01   2.3475526e-02   1.0182805e-01   1.8282790e-03
   8.6600000e-01   7.7504882e-01   1.2342986e-01   2.3429926e-02   1.0182753e-01   1.8275781e-03
   8.6500000e-01   7.7402829e-01   1.2338405e-01   2.3384535e-02   1.0182698e-01   1.8268768e-03
   8.6400000e-01   7.7300761e-01   1.2333939e-01   2.3339131e-02   1.0182599e-01   1.8261871e-03
   8.6300000e-01   7.7198833e-01   1.2329349e-01   2.3293885e-02   1.0182523e-01   1.8254850e-03
   8.6200000e-01   7.7096952e-01   1.2324882e-01   2.3248707e-02   1.0182480e-01   1.8247956e-03
   8.6100000e-01   7.6995093e-01   1.2320374e-01   2.3203555e-02   1.0182401e-01   1.8241010e-03
   8.6000000e-01   7.6893241e-01   1.2315849e-01   2.3158524e-02   1.0182304e-01   1.8234152e-03
   8.5900000e-01   7.6791480e-01   1.2311369e-01   2.3113518e-02   1.0182254e-01   1.8227194e-03
   8.5800000e-01   7.6689706e-01   1.2306885e-01   2.3068612e-02   1.0182198e-01   1.8220347e-03
   8.5700000e-01   7.6587993e-01   1.2302355e-01   2.3023799e-02   1.0182167e-01   1.8213388e-03
   8.5600000e-01   7.6486356e-01   1.2297944e-01   2.2979050e-02   1.0182100e-01   1.8206545e-03
   8.5500000e-01   7.6384813e-01   1.2293412e-01   2.2934403e-02   1.0182000e-01   1.8199696e-03
   8.5400000e-01   7.6283331e-01   1.2288994e-01   2.2889820e-02   1.0181938e-01   1.8192850e-03
   8.5300000e-01   7.6181767e-01   1.2284565e-01   2.2845221e-02   1.0181891e-01   1.8186009e-03
   8.5200000e-01   7.6080444e-01   1.2280046e-01   2.2800850e-02   1.0181800e-01   1.8179269e-03
   8.5100000e-01   7.5979004e-01   1.2275636e-01   2.2756462e-02   1.0181713e-01   1.8172418e-03
   8.5000000e-01   7.5877707e-01   1.2271220e-01   2.2712190e-02   1.0181669e-01   1.8165614e-03
   8.4900000e-01   7.5776507e-01   1.2266804e-01   2.2668037e-02   1.0181600e-01   1.8158844e-03
   8.4800000e-01   7.5675247e-01   1.2262388e-01   2.2623875e-02   1.0181501e-01   1.8152106e-03
   8.4700000e-01   7.5574022e-01   1.2257971e-01   2.2579768e-02   1.0181441e-01   1.8145328e-03
   8.4600000e-01   7.5472885e-01   1.2253558e-01   2.2535804e-02   1.0181393e-01   1.8138543e-03
   8.4500000e-01   7.5371789e-01   1.2249189e-01   2.2491947e-02   1.0181300e-01   1.8131846e-03
   8.4400000e-01   7.5270801e-01   1.2244840e-01   2.2448137e-02   1.0181215e-01   1.8125165e-03
   8.4300000e-01   7.5169794e-01   1.2240421e-01   2.2404347e-02   1.0181206e-01   1.8118370e-03
   8.4200000e-01   7.5068878e-01   1.2236088e-01   2.2360685e-02   1.0181128e-01   1.8111692e-03
   8.4100000e-01   7.4967935e-01   1.2231705e-01   2.2317029e-02   1.0181086e-01   1.8105006e-03
   8.4000000e-01   7.4867118e-01   1.2227358e-01   2.2273544e-02   1.0181000e-01   1.8098327e-03
   8.3900000e-01   7.4766315e-01   1.2223002e-01   2.2230058e-02   1.0180908e-01   1.8091649e-03
   8.3800000e-01   7.4665605e-01   1.2218694e-01   2.2186684e-02   1.0180862e-01   1.8085079e-03
   8.3700000e-01   7.4564890e-01   1.2214371e-01   2.2143382e-02   1.0180799e-01   1.8078394e-03
   8.3600000e-01   7.4464204e-01   1.2210009e-01   2.2100099e-02   1.0180700e-01   1.8071742e-03
   8.3500000e-01   7.4363644e-01   1.2205687e-01   2.2056945e-02   1.0180634e-01   1.8065146e-03
   8.3400000e-01   7.4263087e-01   1.2201393e-01   2.2013887e-02   1.0180590e-01   1.8058570e-03
   8.3300000e-01   7.4162558e-01   1.2197085e-01   2.1970779e-02   1.0180500e-01   1.8051952e-03
   8.3200000e-01   7.4062021e-01   1.2192773e-01   2.1927881e-02   1.0180411e-01   1.8045335e-03
   8.3100000e-01   7.3961599e-01   1.2188528e-01   2.1884934e-02   1.0180408e-01   1.8038807e-03
   8.3000000e-01   7.3861248e-01   1.2184191e-01   2.1842186e-02   1.0180324e-01   1.8032199e-03
   8.2900000e-01   7.3760966e-01   1.2179915e-01   2.1799428e-02   1.0180283e-01   1.8025656e-03
   8.2800000e-01   7.3660683e-01   1.2175662e-01   2.1756756e-02   1.0180200e-01   1.8019135e-03
   8.2700000e-01   7.3560406e-01   1.2171409e-01   2.1714180e-02   1.0180107e-01   1.8012614e-03
   8.2600000e-01   7.3460260e-01   1.2167159e-01   2.1671626e-02   1.0180059e-01   1.8006097e-03
   8.2500000e-01   7.3360116e-01   1.2162910e-01   2.1629199e-02   1.0180000e-01   1.7999581e-03
   8.2400000e-01   7.3259966e-01   1.2158661e-01   2.1586830e-02   1.0179893e-01   1.7993067e-03
   8.2300000e-01   7.3159965e-01   1.2154407e-01   2.1544500e-02   1.0179908e-01   1.7986547e-03
   8.2200000e-01   7.3059908e-01   1.2150267e-01   2.1502269e-02   1.0179803e-01   1.7980143e-03
   8.2100000e-01   7.2960069e-01   1.2146023e-01   2.1460078e-02   1.0179751e-01   1.7973627e-03
   8.2000000e-01   7.2860010e-01   1.2141775e-01   2.1417946e-02   1.0179697e-01   1.7967213e-03
   8.1900000e-01   7.2760127e-01   1.2137564e-01   2.1375925e-02   1.0179599e-01   1.7960748e-03
   8.1800000e-01   7.2660344e-01   1.2133395e-01   2.1333905e-02   1.0179526e-01   1.7954309e-03
   8.1700000e-01   7.2560610e-01   1.2129166e-01   2.1292061e-02   1.0179484e-01   1.7947910e-03
   8.1600000e-01   7.2460870e-01   1.2125009e-01   2.1250213e-02   1.0179400e-01   1.7941455e-03
   8.1500000e-01   7.2361105e-01   1.2120860e-01   2.1208467e-02   1.0179306e-01   1.7935100e-03
   8.1400000e-01   7.2261523e-01   1.2116669e-01   2.1166802e-02   1.0179308e-01   1.7928638e-03
   8.1300000e-01   7.2161941e-01   1.2112493e-01   2.1125129e-02   1.0179219e-01   1.7922290e-03
   8.1200000e-01   7.2062359e-01   1.2108357e-01   2.1083589e-02   1.0179179e-01   1.7915934e-03
   8.1100000e-01   7.1962846e-01   1.2104173e-01   2.1042053e-02   1.0179101e-01   1.7909577e-03
   8.1000000e-01   7.1863407e-01   1.2100083e-01   2.1000680e-02   1.0179005e-01   1.7903227e-03
   8.0900000e-01   7.1763916e-01   1.2095887e-01   2.0959316e-02   1.0178957e-01   1.7896877e-03
   8.0800000e-01   7.1664550e-01   1.2091802e-01   2.0917955e-02   1.0178896e-01   1.7890520e-03
   8.0700000e-01   7.1565236e-01   1.2087717e-01   2.0876753e-02   1.0178873e-01   1.7884282e-03
   8.0600000e-01   7.1465943e-01   1.2083551e-01   2.0835561e-02   1.0178801e-01   1.7877928e-03
   8.0500000e-01   7.1366660e-01   1.2079430e-01   2.0794497e-02   1.0178703e-01   1.7871593e-03
   8.0400000e-01   7.1267448e-01   1.2075344e-01   2.0753481e-02   1.0178650e-01   1.7865341e-03
   8.0300000e-01   7.1168335e-01   1.2071257e-01   2.0712572e-02   1.0178598e-01   1.7859087e-03
   8.0200000e-01   7.1069189e-01   1.2067169e-01   2.0671571e-02   1.0178491e-01   1.7852778e-03
   8.0100000e-01   7.0970103e-01   1.2063084e-01   2.0630817e-02   1.0178507e-01   1.7846597e-03
   8.0000000e-01   7.0871098e-01   1.2059000e-01   2.0590010e-02   1.0178401e-01   1.7840289e-03
   7.9900000e-01   7.0772086e-01   1.2054916e-01   2.0549301e-02   1.0178345e-01   1.7834105e-03
   7.9800000e-01   7.0673073e-01   1.2050832e-01   2.0508697e-02   1.0178296e-01   1.7827806e-03
   7.9700000e-01   7.0574189e-01   1.2046855e-01   2.0468150e-02   1.0178199e-01   1.7821604e-03
   7.9600000e-01   7.0475318e-01   1.2042765e-01   2.0427607e-02   1.0178123e-01   1.7815410e-03
   7.9500000e-01   7.0376454e-01   1.2038704e-01   2.0387192e-02   1.0178105e-01   1.7809221e-03
   7.9400000e-01   7.0277729e-01   1.2034716e-01   2.0346801e-02   1.0178040e-01   1.7803031e-03
   7.9300000e-01   7.0178991e-01   1.2030632e-01   2.0306486e-02   1.0177994e-01   1.7796842e-03
   7.9200000e-01   7.0080250e-01   1.2026659e-01   2.0266260e-02   1.0177899e-01   1.7790694e-03
   7.9100000e-01   6.9981600e-01   1.2022565e-01   2.0226025e-02   1.0177820e-01   1.7784571e-03
   7.9000000e-01   6.9883006e-01   1.2018596e-01   2.0185948e-02   1.0177780e-01   1.7778379e-03
   7.8900000e-01   6.9784408e-01   1.2014582e-01   2.0145789e-02   1.0177692e-01   1.7772262e-03
   7.8800000e-01   6.9685920e-01   1.2010552e-01   2.0105883e-02   1.0177695e-01   1.7766127e-03
   7.8700000e-01   6.9587461e-01   1.2006625e-01   2.0065943e-02   1.0177599e-01   1.7760040e-03
   7.8600000e-01   6.9489012e-01   1.2002601e-01   2.0026085e-02   1.0177518e-01   1.7753943e-03
   7.8500000e-01   6.9390551e-01   1.1998629e-01   1.9986234e-02   1.0177478e-01   1.7747796e-03
   7.8400000e-01   6.9292158e-01   1.1994614e-01   1.9946523e-02   1.0177392e-01   1.7741777e-03
   7.8300000e-01   6.9193846e-01   1.1990693e-01   1.9906794e-02   1.0177393e-01   1.7735633e-03
   7.8200000e-01   6.9095523e-01   1.1986717e-01   1.9867226e-02   1.0177300e-01   1.7729598e-03
   7.8100000e-01   6.8997297e-01   1.1982728e-01   1.9827649e-02   1.0177217e-01   1.7723566e-03
   7.8000000e-01   6.8899123e-01   1.1978805e-01   1.9788118e-02   1.0177177e-01   1.7717427e-03
   7.7900000e-01   6.8800937e-01   1.1974878e-01   1.9748710e-02   1.0177092e-01   1.7711402e-03
   7.7800000e-01   6.8702863e-01   1.1970954e-01   1.9709338e-02   1.0177092e-01   1.7705378e-03
   7.7700000e-01   6.8604730e-01   1.1967027e-01   1.9669966e-02   1.0177000e-01   1.7699337e-03
   7.7600000e-01   6.8506700e-01   1.1963104e-01   1.9630738e-02   1.0176916e-01   1.7693405e-03
   7.7500000e-01   6.8408688e-01   1.1959178e-01   1.9591503e-02   1.0176876e-01   1.7687392e-03
   7.7400000e-01   6.8310721e-01   1.1955257e-01   1.9552436e-02   1.0176792e-01   1.7681362e-03
   7.7300000e-01   6.8212787e-01   1.1951335e-01   1.9513356e-02   1.0176792e-01   1.7675447e-03
   7.7200000e-01   6.8114878e-01   1.1947415e-01   1.9474321e-02   1.0176700e-01   1.7669415e-03
   7.7100000e-01   6.8017074e-01   1.1943489e-01   1.9435392e-02   1.0176615e-01   1.7663488e-03
   7.7000000e-01   6.7919283e-01   1.1939681e-01   1.9396493e-02   1.0176575e-01   1.7657511e-03
   7.6900000e-01   6.7821510e-01   1.1935755e-01   1.9357645e-02   1.0176492e-01   1.7651566e-03
   7.6800000e-01   6.7723881e-01   1.1931847e-01   1.9318905e-02   1.0176492e-01   1.7645650e-03
   7.6700000e-01   6.7626061e-01   1.1928019e-01   1.9280174e-02   1.0176400e-01   1.7639669e-03
   7.6600000e-01   6.7528459e-01   1.1924188e-01   1.9241492e-02   1.0176316e-01   1.7633808e-03
   7.6500000e-01   6.7430818e-01   1.1920280e-01   1.9202868e-02   1.0176276e-01   1.7627824e-03
   7.6400000e-01   6.7333344e-01   1.1916441e-01   1.9164359e-02   1.0176192e-01   1.7621962e-03
   7.6300000e-01   6.7235794e-01   1.1912568e-01   1.9125919e-02   1.0176192e-01   1.7616088e-03
   7.6200000e-01   6.7138306e-01   1.1908747e-01   1.9087485e-02   1.0176099e-01   1.7610221e-03
   7.6100000e-01   6.7040818e-01   1.1904917e-01   1.9049146e-02   1.0176016e-01   1.7604351e-03
   7.6000000e-01   6.6943433e-01   1.1901040e-01   1.9010787e-02   1.0176006e-01   1.7598483e-03
   7.5900000e-01   6.6846011e-01   1.1897282e-01   1.8972580e-02   1.0175934e-01   1.7592613e-03
   7.5800000e-01   6.6748675e-01   1.1893403e-01   1.8934312e-02   1.0175892e-01   1.7586745e-03
   7.5700000e-01   6.6651421e-01   1.1889644e-01   1.8896215e-02   1.0175800e-01   1.7580930e-03
   7.5600000e-01   6.6554153e-01   1.1885781e-01   1.8858171e-02   1.0175717e-01   1.7575126e-03
   7.5500000e-01   6.6456950e-01   1.1881997e-01   1.8820118e-02   1.0175705e-01   1.7569283e-03
   7.5400000e-01   6.6359729e-01   1.1878228e-01   1.8782145e-02   1.0175636e-01   1.7563507e-03
   7.5300000e-01   6.6262628e-01   1.1874464e-01   1.8744317e-02   1.0175594e-01   1.7557646e-03
   7.5200000e-01   6.6165556e-01   1.1870656e-01   1.8706409e-02   1.0175491e-01   1.7551886e-03
   7.5100000e-01   6.6068482e-01   1.1866826e-01   1.8668711e-02   1.0175506e-01   1.7546101e-03
   7.5000000e-01   6.5971417e-01   1.1863065e-01   1.8630948e-02   1.0175400e-01   1.7540369e-03
   7.4900000e-01   6.5874397e-01   1.1859300e-01   1.8593293e-02   1.0175340e-01   1.7534560e-03
   7.4800000e-01   6.5777466e-01   1.1855538e-01   1.8555673e-02   1.0175295e-01   1.7528854e-03
   7.4700000e-01   6.5680528e-01   1.1851774e-01   1.8518061e-02   1.0175191e-01   1.7523033e-03
   7.4600000e-01   6.5583675e-01   1.1848007e-01   1.8480609e-02   1.0175206e-01   1.7517332e-03
   7.4500000e-01   6.5486883e-01   1.1844356e-01   1.8443139e-02   1.0175100e-01   1.7511620e-03
   7.4400000e-01   6.5390088e-01   1.1840591e-01   1.8405726e-02   1.0175045e-01   1.7505910e-03
   7.4300000e-01   6.5293291e-01   1.1836831e-01   1.8368407e-02   1.0174999e-01   1.7500200e-03
   7.4200000e-01   6.5196518e-01   1.1833104e-01   1.8331113e-02   1.0174966e-01   1.7494490e-03
   7.4100000e-01   6.5099870e-01   1.1829419e-01   1.8293883e-02   1.0174901e-01   1.7488784e-03
   7.4000000e-01   6.5003202e-01   1.1825651e-01   1.8256680e-02   1.0174797e-01   1.7483076e-03
   7.3900000e-01   6.4906595e-01   1.1821953e-01   1.8219604e-02   1.0174809e-01   1.7477365e-03
   7.3800000e-01   6.4809989e-01   1.1818243e-01   1.8182482e-02   1.0174711e-01   1.7471755e-03
   7.3700000e-01   6.4713456e-01   1.1814593e-01   1.8145467e-02   1.0174672e-01   1.7466055e-03
   7.3600000e-01   6.4616925e-01   1.1810822e-01   1.8108536e-02   1.0174593e-01   1.7460431e-03
   7.3500000e-01   6.4520502e-01   1.1807176e-01   1.8071712e-02   1.0174590e-01   1.7454762e-03
   7.3400000e-01   6.4424022e-01   1.1803470e-01   1.8034805e-02   1.0174500e-01   1.7449109e-03
   7.3300000e-01   6.4327648e-01   1.1799772e-01   1.7998046e-02   1.0174415e-01   1.7443465e-03
   7.3200000e-01   6.4231251e-01   1.1796149e-01   1.7961294e-02   1.0174377e-01   1.7437895e-03
   7.3100000e-01   6.4134929e-01   1.1792465e-01   1.7924620e-02   1.0174292e-01   1.7432268e-03
   7.3000000e-01   6.4038674e-01   1.1788813e-01   1.7887998e-02   1.0174294e-01   1.7426678e-03
   7.2900000e-01   6.3942322e-01   1.1785097e-01   1.7851388e-02   1.0174199e-01   1.7421074e-03
   7.2800000e-01   6.3846168e-01   1.1781499e-01   1.7814825e-02   1.0174119e-01   1.7415461e-03
   7.2700000e-01   6.3749950e-01   1.1777868e-01   1.7778413e-02   1.0174105e-01   1.7409910e-03
   7.2600000e-01   6.3653839e-01   1.1774170e-01   1.7741960e-02   1.0174040e-01   1.7404358e-03
   7.2500000e-01   6.3557727e-01   1.1770569e-01   1.7705596e-02   1.0173996e-01   1.7398805e-03
   7.2400000e-01   6.3461606e-01   1.1766968e-01   1.7669341e-02   1.0173891e-01   1.7393256e-03
   7.2300000e-01   6.3365567e-01   1.1763276e-01   1.7633045e-02   1.0173907e-01   1.7387704e-03
   7.2200000e-01   6.3269597e-01   1.1759646e-01   1.7596849e-02   1.0173801e-01   1.7382157e-03
   7.2100000e-01   6.3173618e-01   1.1756040e-01   1.7560706e-02   1.0173749e-01   1.7376609e-03
   7.2000000e-01   6.3077637e-01   1.1752434e-01   1.7524553e-02   1.0173698e-01   1.7371060e-03
   7.1900000e-01   6.2981717e-01   1.1748829e-01   1.7488524e-02   1.0173670e-01   1.7365543e-03
   7.1800000e-01   6.2885878e-01   1.1745226e-01   1.7452558e-02   1.0173601e-01   1.7360078e-03
   7.1700000e-01   6.2790101e-01   1.1741620e-01   1.7416637e-02   1.0173500e-01   1.7354537e-03
   7.1600000e-01   6.2694253e-01   1.1738064e-01   1.7380731e-02   1.0173510e-01   1.7349083e-03
   7.1500000e-01   6.2598499e-01   1.1734522e-01   1.7344858e-02   1.0173416e-01   1.7343627e-03
   7.1400000e-01   6.2502796e-01   1.1730918e-01   1.7309111e-02   1.0173405e-01   1.7338125e-03
   7.1300000e-01   6.2407080e-01   1.1727307e-01   1.7273378e-02   1.0173337e-01   1.7332662e-03
   7.1200000e-01   6.2311478e-01   1.1723810e-01   1.7237646e-02   1.0173295e-01   1.7327216e-03
   7.1100000e-01   6.2215762e-01   1.1720213e-01   1.7202009e-02   1.0173191e-01   1.7321711e-03
   7.1000000e-01   6.2120223e-01   1.1716609e-01   1.7166368e-02   1.0173207e-01   1.7316323e-03
   7.0900000e-01   6.2024582e-01   1.1713119e-01   1.7130896e-02   1.0173101e-01   1.7310908e-03
   7.0800000e-01   6.1929157e-01   1.1709509e-01   1.7095396e-02   1.0173048e-01   1.7305420e-03
   7.0700000e-01   6.1833718e-01   1.1706013e-01   1.7059996e-02   1.0172997e-01   1.7300035e-03
   7.0600000e-01   6.1738181e-01   1.1702452e-01   1.7024546e-02   1.0172970e-01   1.7294635e-03
   7.0500000e-01   6.1642745e-01   1.1698926e-01   1.6989204e-02   1.0172901e-01   1.7289240e-03
   7.0400000e-01   6.1547415e-01   1.1695432e-01   1.6953977e-02   1.0172800e-01   1.7283852e-03
   7.0300000e-01   6.1452076e-01   1.1691882e-01   1.6918697e-02   1.0172809e-01   1.7278457e-03
   7.0200000e-01   6.1356713e-01   1.1688346e-01   1.6883546e-02   1.0172717e-01   1.7273069e-03
   7.0100000e-01   6.1261440e-01   1.1684852e-01   1.6848433e-02   1.0172680e-01   1.7267671e-03
   7.0000000e-01   6.1166223e-01   1.1681308e-01   1.6813319e-02   1.0172591e-01   1.7262345e-03
   6.9900000e-01   6.1070917e-01   1.1677860e-01   1.6778324e-02   1.0172598e-01   1.7256999e-03
   6.9800000e-01   6.0975782e-01   1.1674300e-01   1.6743278e-02   1.0172491e-01   1.7251603e-03
