# Supplementary material for: Parallel arrangements of positive feedback loops limit cell-to-cell variability in differentiation
Source: PLoS One. 2017 Nov 29;12(11):e0188623. doi: 10.1371/journal.pone.0188623 (PMC5706692; doi:10.1371/journal.pone.0188623)
Supplement: S1 Codes — (ZIP) [file pone.0188623.s001.zip › codes/GK/AND/Residence Time/IntrinsicNoise/Serial/initls_3L_Sr_GK.dat]

   1.5900000e+00   1.8776734e+00   2.0634172e-01   1.0634172e-01   1.0200508e-01   2.0049625e-03   6.5401027e-01   5.5401026e-01
   1.5890000e+00   1.8616510e+00   2.0351163e-01   1.0351163e-01   1.0197383e-01   1.9738239e-03   6.5319656e-01   5.5319655e-01
   1.5880000e+00   1.8503148e+00   2.0157109e-01   1.0157109e-01   1.0195253e-01   1.9525419e-03   6.5263981e-01   5.5263980e-01
   1.5870000e+00   1.8409711e+00   2.0000915e-01   1.0000929e-01   1.0193549e-01   1.9354522e-03   6.5219271e-01   5.5219271e-01
   1.5860000e+00   1.8328014e+00   1.9866991e-01   9.8670107e-02   1.0192068e-01   1.9208205e-03   6.5180965e-01   5.5180969e-01
   1.5850000e+00   1.8254532e+00   1.9748691e-01   9.7486850e-02   1.0190800e-01   1.9079189e-03   6.5147092e-01   5.5147092e-01
   1.5840000e+00   1.8187049e+00   1.9641661e-01   9.6416606e-02   1.0189631e-01   1.8962647e-03   6.5116588e-01   5.5116588e-01
   1.5830000e+00   1.8124528e+00   1.9543925e-01   9.5439060e-02   1.0188553e-01   1.8856314e-03   6.5088681e-01   5.5088681e-01
   1.5820000e+00   1.8065876e+00   1.9453413e-01   9.4534245e-02   1.0187586e-01   1.8758033e-03   6.5062917e-01   5.5062916e-01
   1.5810000e+00   1.8010068e+00   1.9368354e-01   9.3683472e-02   1.0186664e-01   1.8665737e-03   6.5038664e-01   5.5038663e-01
   1.5800000e+00   1.7956955e+00   1.9288349e-01   9.2883426e-02   1.0185786e-01   1.8579028e-03   6.5015882e-01   5.5015880e-01
   1.5790000e+00   1.7906284e+00   1.9212918e-01   9.2129333e-02   1.0184994e-01   1.8497362e-03   6.4994454e-01   5.4994451e-01
   1.5780000e+00   1.7857496e+00   1.9141015e-01   9.1410086e-02   1.0184178e-01   1.8419599e-03   6.4973987e-01   5.4973985e-01
   1.5770000e+00   1.7810310e+00   1.9072171e-01   9.0721616e-02   1.0183441e-01   1.8345207e-03   6.4954457e-01   5.4954455e-01
   1.5760000e+00   1.7765050e+00   1.9006762e-01   9.0067629e-02   1.0182727e-01   1.8274527e-03   6.4935885e-01   5.4935884e-01
   1.5750000e+00   1.7720849e+00   1.8943508e-01   8.9434716e-02   1.0182087e-01   1.8206263e-03   6.4917934e-01   5.4917935e-01
   1.5740000e+00   1.7678268e+00   1.8883066e-01   8.8830871e-02   1.0181414e-01   1.8141183e-03   6.4900785e-01   5.4900785e-01
   1.5730000e+00   1.7636702e+00   1.8824671e-01   8.8246465e-02   1.0180768e-01   1.8078206e-03   6.4884224e-01   5.4884224e-01
   1.5720000e+00   1.7596187e+00   1.8768167e-01   8.7681864e-02   1.0180173e-01   1.8017447e-03   6.4868228e-01   5.4868228e-01
   1.5710000e+00   1.7556632e+00   1.8713444e-01   8.7134712e-02   1.0179601e-01   1.7958612e-03   6.4852733e-01   5.4852731e-01
   1.5700000e+00   1.7518052e+00   1.8660534e-01   8.6605373e-02   1.0179013e-01   1.7901715e-03   6.4837782e-01   5.4837779e-01
   1.5690000e+00   1.7480127e+00   1.8608946e-01   8.6089633e-02   1.0178439e-01   1.7846336e-03   6.4823150e-01   5.4823154e-01
   1.5680000e+00   1.7443291e+00   1.8559159e-01   8.5591609e-02   1.0177926e-01   1.7792851e-03   6.4809128e-01   5.4809131e-01
   1.5670000e+00   1.7406882e+00   1.8510361e-01   8.5103366e-02   1.0177430e-01   1.7740458e-03   6.4795301e-01   5.4795299e-01
   1.5660000e+00   1.7371309e+00   1.8463005e-01   8.4630061e-02   1.0176871e-01   1.7689721e-03   6.4781903e-01   5.4781907e-01
   1.5650000e+00   1.7336314e+00   1.8416740e-01   8.4167387e-02   1.0176392e-01   1.7640172e-03   6.4768836e-01   5.4768834e-01
   1.5640000e+00   1.7301973e+00   1.8371641e-01   8.3716305e-02   1.0175917e-01   1.7591863e-03   6.4756106e-01   5.4756106e-01
   1.5630000e+00   1.7268314e+00   1.8327717e-01   8.3277200e-02   1.0175471e-01   1.7544849e-03   6.4743733e-01   5.4743735e-01
   1.5620000e+00   1.7234914e+00   1.8284505e-01   8.2844927e-02   1.0175003e-01   1.7498630e-03   6.4731571e-01   5.4731572e-01
   1.5610000e+00   1.7202162e+00   1.8242313e-01   8.2422968e-02   1.0174530e-01   1.7453507e-03   6.4719637e-01   5.4719636e-01
   1.5600000e+00   1.7170084e+00   1.8201293e-01   8.2012798e-02   1.0174119e-01   1.7409712e-03   6.4708099e-01   5.4708099e-01
   1.5590000e+00   1.7138279e+00   1.8160903e-01   8.1609068e-02   1.0173690e-01   1.7366555e-03   6.4696712e-01   5.4696713e-01
   1.5580000e+00   1.7106761e+00   1.8121094e-01   8.1211249e-02   1.0173249e-01   1.7324113e-03   6.4685510e-01   5.4685511e-01
   1.5570000e+00   1.7075884e+00   1.8082356e-01   8.0823332e-02   1.0172825e-01   1.7282741e-03   6.4674577e-01   5.4674578e-01
   1.5560000e+00   1.7045322e+00   1.8044193e-01   8.0442241e-02   1.0172393e-01   1.7242071e-03   6.4663891e-01   5.4663890e-01
   1.5550000e+00   1.7015380e+00   1.8007073e-01   8.0070838e-02   1.0172046e-01   1.7202489e-03   6.4653435e-01   5.4653434e-01
   1.5540000e+00   1.6985535e+00   1.7970299e-01   7.9703111e-02   1.0171658e-01   1.7163357e-03   6.4643056e-01   5.4643053e-01
   1.5530000e+00   1.6956213e+00   1.7934384e-01   7.9343583e-02   1.0171241e-01   1.7125034e-03   6.4632999e-01   5.4633000e-01
   1.5520000e+00   1.6927096e+00   1.7898815e-01   7.8988254e-02   1.0170868e-01   1.7087228e-03   6.4622997e-01   5.4622997e-01
   1.5510000e+00   1.6898292e+00   1.7863908e-01   7.8639267e-02   1.0170526e-01   1.7050124e-03   6.4613178e-01   5.4613175e-01
   1.5500000e+00   1.6869698e+00   1.7829479e-01   7.8294695e-02   1.0170111e-01   1.7013482e-03   6.4603494e-01   5.4603492e-01
   1.5490000e+00   1.6841749e+00   1.7795932e-01   7.7959501e-02   1.0169806e-01   1.6977833e-03   6.4594044e-01   5.4594042e-01
   1.5480000e+00   1.6813928e+00   1.7762690e-01   7.7626948e-02   1.0169413e-01   1.6942490e-03   6.4584745e-01   5.4584743e-01
   1.5470000e+00   1.6786411e+00   1.7730034e-01   7.7300342e-02   1.0169110e-01   1.6907830e-03   6.4575552e-01   5.4575555e-01
   1.5460000e+00   1.6759157e+00   1.7697863e-01   7.6978581e-02   1.0168721e-01   1.6873694e-03   6.4566538e-01   5.4566536e-01
   1.5450000e+00   1.6731907e+00   1.7665882e-01   7.6658804e-02   1.0168426e-01   1.6839792e-03   6.4557578e-01   5.4557578e-01
   1.5440000e+00   1.6705115e+00   1.7634611e-01   7.6345833e-02   1.0168038e-01   1.6806549e-03   6.4548796e-01   5.4548797e-01
   1.5430000e+00   1.6678749e+00   1.7603908e-01   7.6038886e-02   1.0167754e-01   1.6773987e-03   6.4540229e-01   5.4540230e-01
   1.5420000e+00   1.6652365e+00   1.7573363e-01   7.5733553e-02   1.0167433e-01   1.6741636e-03   6.4531655e-01   5.4531655e-01
   1.5410000e+00   1.6626353e+00   1.7543383e-01   7.5434056e-02   1.0167086e-01   1.6709890e-03   6.4523216e-01   5.4523215e-01
   1.5400000e+00   1.6600500e+00   1.7513752e-01   7.5137338e-02   1.0166806e-01   1.6678502e-03   6.4514941e-01   5.4514942e-01
   1.5390000e+00   1.6574955e+00   1.7484614e-01   7.4845852e-02   1.0166460e-01   1.6647643e-03   6.4506800e-01   5.4506800e-01
   1.5380000e+00   1.6549520e+00   1.7455733e-01   7.4557275e-02   1.0166151e-01   1.6617090e-03   6.4498686e-01   5.4498684e-01
   1.5370000e+00   1.6524329e+00   1.7427284e-01   7.4273026e-02   1.0165878e-01   1.6587056e-03   6.4490746e-01   5.4490747e-01
   1.5360000e+00   1.6499348e+00   1.7399221e-01   7.3991825e-02   1.0165605e-01   1.6557259e-03   6.4482843e-01   5.4482843e-01
   1.5350000e+00   1.6474499e+00   1.7371371e-01   7.3713680e-02   1.0165271e-01   1.6527878e-03   6.4475094e-01   5.4475091e-01
   1.5340000e+00   1.6449797e+00   1.7343906e-01   7.3438726e-02   1.0164965e-01   1.6498833e-03   6.4467419e-01   5.4467417e-01
   1.5330000e+00   1.6425381e+00   1.7316772e-01   7.3167647e-02   1.0164698e-01   1.6470174e-03   6.4459840e-01   5.4459838e-01
   1.5320000e+00   1.6400998e+00   1.7289877e-01   7.2898671e-02   1.0164432e-01   1.6441832e-03   6.4452278e-01   5.4452278e-01
   1.5310000e+00   1.6376988e+00   1.7263436e-01   7.2634406e-02   1.0164168e-01   1.6413880e-03   6.4444914e-01   5.4444914e-01
   1.5300000e+00   1.6353175e+00   1.7237350e-01   7.2373574e-02   1.0163911e-01   1.6386375e-03   6.4437606e-01   5.4437603e-01
   1.5290000e+00   1.6329340e+00   1.7211359e-01   7.2113785e-02   1.0163543e-01   1.6358989e-03   6.4430390e-01   5.4430391e-01
   1.5280000e+00   1.6305728e+00   1.7185745e-01   7.1857694e-02   1.0163287e-01   1.6331957e-03   6.4423231e-01   5.4423229e-01
   1.5270000e+00   1.6282237e+00   1.7160333e-01   7.1603738e-02   1.0163029e-01   1.6305179e-03   6.4416114e-01   5.4416112e-01
   1.5260000e+00   1.6259092e+00   1.7135476e-01   7.1354437e-02   1.0162774e-01   1.6278953e-03   6.4409176e-01   5.4409175e-01
   1.5250000e+00   1.6235843e+00   1.7110471e-01   7.1104931e-02   1.0162518e-01   1.6252636e-03   6.4402185e-01   5.4402188e-01
   1.5240000e+00   1.6212854e+00   1.7086006e-01   7.0859680e-02   1.0162265e-01   1.6226830e-03   6.4395354e-01   5.4395357e-01
   1.5230000e+00   1.6189991e+00   1.7061644e-01   7.0616729e-02   1.0162013e-01   1.6201210e-03   6.4388556e-01   5.4388559e-01
   1.5220000e+00   1.6167286e+00   1.7037639e-01   7.0376393e-02   1.0161762e-01   1.6175908e-03   6.4381885e-01   5.4381888e-01
   1.5210000e+00   1.6144658e+00   1.7013798e-01   7.0137871e-02   1.0161512e-01   1.6150865e-03   6.4375242e-01   5.4375240e-01
   1.5200000e+00   1.6122399e+00   1.6990360e-01   6.9903523e-02   1.0161266e-01   1.6126189e-03   6.4368718e-01   5.4368716e-01
   1.5190000e+00   1.6100064e+00   1.6967042e-01   6.9670339e-02   1.0161019e-01   1.6101635e-03   6.4362200e-01   5.4362202e-01
   1.5180000e+00   1.6077884e+00   1.6943872e-01   6.9438653e-02   1.0160773e-01   1.6077333e-03   6.4355700e-01   5.4355702e-01
   1.5170000e+00   1.6055829e+00   1.6921016e-01   6.9210344e-02   1.0160529e-01   1.6053297e-03   6.4349363e-01   5.4349361e-01
   1.5160000e+00   1.6033874e+00   1.6898330e-01   6.8982965e-02   1.0160285e-01   1.6029446e-03   6.4343011e-01   5.4343014e-01
   1.5150000e+00   1.6012157e+00   1.6875884e-01   6.8759153e-02   1.0160044e-01   1.6005907e-03   6.4336848e-01   5.4336849e-01
   1.5140000e+00   1.5990413e+00   1.6853617e-01   6.8536074e-02   1.0159803e-01   1.5982512e-03   6.4330572e-01   5.4330570e-01
   1.5130000e+00   1.5968765e+00   1.6831484e-01   6.8315038e-02   1.0159562e-01   1.5959297e-03   6.4324448e-01   5.4324449e-01
   1.5120000e+00   1.5947416e+00   1.6809765e-01   6.8097326e-02   1.0159321e-01   1.5936388e-03   6.4318389e-01   5.4318391e-01
   1.5110000e+00   1.5926009e+00   1.6788016e-01   6.7880499e-02   1.0159181e-01   1.5913646e-03   6.4312341e-01   5.4312340e-01
   1.5100000e+00   1.5904796e+00   1.6766596e-01   6.7665782e-02   1.0158949e-01   1.5891137e-03   6.4306425e-01   5.4306426e-01
   1.5090000e+00   1.5883579e+00   1.6745170e-01   6.7451977e-02   1.0158712e-01   1.5868744e-03   6.4300396e-01   5.4300394e-01
   1.5080000e+00   1.5862655e+00   1.6724256e-01   6.7242290e-02   1.0158479e-01   1.5846776e-03   6.4294557e-01   5.4294557e-01
   1.5070000e+00   1.5841732e+00   1.6703274e-01   6.7032711e-02   1.0158244e-01   1.5824804e-03   6.4288809e-01   5.4288810e-01
   1.5060000e+00   1.5820934e+00   1.6682540e-01   6.6825730e-02   1.0158012e-01   1.5803078e-03   6.4282994e-01   5.4282996e-01
   1.5050000e+00   1.5800138e+00   1.6661964e-01   6.6619572e-02   1.0157778e-01   1.5781473e-03   6.4277273e-01   5.4277274e-01
   1.5040000e+00   1.5779546e+00   1.6641491e-01   6.6415338e-02   1.0157600e-01   1.5760135e-03   6.4271648e-01   5.4271648e-01
   1.5030000e+00   1.5759026e+00   1.6621360e-01   6.6213512e-02   1.0157419e-01   1.5738960e-03   6.4266027e-01   5.4266026e-01
   1.5020000e+00   1.5738590e+00   1.6601314e-01   6.6012885e-02   1.0157189e-01   1.5717973e-03   6.4260423e-01   5.4260425e-01
   1.5010000e+00   1.5718152e+00   1.6581272e-01   6.5812810e-02   1.0156959e-01   1.5697069e-03   6.4254919e-01   5.4254923e-01
   1.5000000e+00   1.5697929e+00   1.6561565e-01   6.5615733e-02   1.0156730e-01   1.5676460e-03   6.4249357e-01   5.4249358e-01
   1.4990000e+00   1.5677801e+00   1.6541976e-01   6.5419350e-02   1.0156592e-01   1.5655898e-03   6.4243915e-01   5.4243913e-01
   1.4980000e+00   1.5657772e+00   1.6522559e-01   6.5225899e-02   1.0156379e-01   1.5635650e-03   6.4238613e-01   5.4238610e-01
   1.4970000e+00   1.5637741e+00   1.6503224e-01   6.5032086e-02   1.0156153e-01   1.5615441e-03   6.4233173e-01   5.4233174e-01
   1.4960000e+00   1.5617900e+00   1.6484112e-01   6.4841306e-02   1.0155927e-01   1.5595428e-03   6.4227914e-01   5.4227912e-01
   1.4950000e+00   1.5598163e+00   1.6465161e-01   6.4651842e-02   1.0155792e-01   1.5575691e-03   6.4222669e-01   5.4222668e-01
   1.4940000e+00   1.5578307e+00   1.6446205e-01   6.4462061e-02   1.0155582e-01   1.5555833e-03   6.4217396e-01   5.4217395e-01
   1.4930000e+00   1.5558636e+00   1.6427538e-01   6.4274919e-02   1.0155360e-01   1.5536273e-03   6.4212175e-01   5.4212176e-01
   1.4920000e+00   1.5539146e+00   1.6408985e-01   6.4089626e-02   1.0155137e-01   1.5516943e-03   6.4207105e-01   5.4207102e-01
   1.4910000e+00   1.5519565e+00   1.6390478e-01   6.3904683e-02   1.0154996e-01   1.5497652e-03   6.4201903e-01   5.4201907e-01
   1.4900000e+00   1.5500221e+00   1.6372148e-01   6.3721810e-02   1.0154798e-01   1.5478545e-03   6.4196858e-01   5.4196856e-01
   1.4890000e+00   1.5480786e+00   1.6353997e-01   6.3539622e-02   1.0154578e-01   1.5459532e-03   6.4191801e-01   5.4191799e-01
   1.4880000e+00   1.5461656e+00   1.6335987e-01   6.3360135e-02   1.0154401e-01   1.5440834e-03   6.4186840e-01   5.4186837e-01
   1.4870000e+00   1.5442527e+00   1.6318167e-01   6.3181384e-02   1.0154245e-01   1.5422195e-03   6.4181899e-01   5.4181900e-01
   1.4860000e+00   1.5423395e+00   1.6300337e-01   6.3003322e-02   1.0154026e-01   1.5403612e-03   6.4176970e-01   5.4176973e-01
   1.4850000e+00   1.5404257e+00   1.6282598e-01   6.2825941e-02   1.0153814e-01   1.5385132e-03   6.4172001e-01   5.4172005e-01
   1.4840000e+00   1.5385409e+00   1.6265067e-01   6.2651015e-02   1.0153696e-01   1.5366925e-03   6.4167162e-01   5.4167160e-01
   1.4830000e+00   1.5366331e+00   1.6247527e-01   6.2475538e-02   1.0153476e-01   1.5348628e-03   6.4162356e-01   5.4162359e-01
   1.4820000e+00   1.5347650e+00   1.6230345e-01   6.2303322e-02   1.0153301e-01   1.5330694e-03   6.4157589e-01   5.4157592e-01
   1.4810000e+00   1.5328854e+00   1.6213108e-01   6.2131363e-02   1.0153150e-01   1.5312754e-03   6.4152769e-01   5.4152772e-01
   1.4800000e+00   1.5310252e+00   1.6196097e-01   6.1961210e-02   1.0152935e-01   1.5295045e-03   6.4148097e-01   5.4148097e-01
   1.4790000e+00   1.5291437e+00   1.6178997e-01   6.1789741e-02   1.0152796e-01   1.5277233e-03   6.4143366e-01   5.4143364e-01
   1.4780000e+00   1.5273026e+00   1.6162244e-01   6.1622628e-02   1.0152611e-01   1.5259792e-03   6.4138738e-01   5.4138736e-01
   1.4770000e+00   1.5254434e+00   1.6145449e-01   6.1454410e-02   1.0152395e-01   1.5242344e-03   6.4134052e-01   5.4134055e-01
   1.4760000e+00   1.5235989e+00   1.6128807e-01   6.1288232e-02   1.0152284e-01   1.5225050e-03   6.4129515e-01   5.4129513e-01
   1.4750000e+00   1.5217656e+00   1.6112266e-01   6.1122786e-02   1.0152076e-01   1.5207799e-03   6.4124879e-01   5.4124876e-01
   1.4740000e+00   1.5199365e+00   1.6095898e-01   6.0958637e-02   1.0151902e-01   1.5190695e-03   6.4120362e-01   5.4120366e-01
   1.4730000e+00   1.5181095e+00   1.6079579e-01   6.0795569e-02   1.0151758e-01   1.5173748e-03   6.4115863e-01   5.4115860e-01
   1.4720000e+00   1.5162867e+00   1.6063288e-01   6.0632908e-02   1.0151547e-01   1.5156880e-03   6.4111356e-01   5.4111353e-01
   1.4710000e+00   1.5144744e+00   1.6047142e-01   6.0471738e-02   1.0151399e-01   1.5140107e-03   6.4106935e-01   5.4106935e-01
   1.4700000e+00   1.5126613e+00   1.6031100e-01   6.0311106e-02   1.0151232e-01   1.5123392e-03   6.4102448e-01   5.4102450e-01
   1.4690000e+00   1.5108754e+00   1.6015301e-01   6.0152813e-02   1.0151024e-01   1.5107009e-03   6.4098129e-01   5.4098128e-01
   1.4680000e+00   1.5090785e+00   1.5999482e-01   5.9994557e-02   1.0150923e-01   1.5090537e-03   6.4093677e-01   5.4093679e-01
   1.4670000e+00   1.5072936e+00   1.5983716e-01   5.9837396e-02   1.0150715e-01   1.5074256e-03   6.4089355e-01   5.4089353e-01
   1.4660000e+00   1.5055036e+00   1.5968069e-01   5.9680923e-02   1.0150610e-01   1.5057979e-03   6.4085024e-01   5.4085023e-01
   1.4650000e+00   1.5037216e+00   1.5952514e-01   5.9525032e-02   1.0150397e-01   1.5041802e-03   6.4080794e-01   5.4080796e-01
   1.4640000e+00   1.5019535e+00   1.5937091e-01   5.9370936e-02   1.0150290e-01   1.5025779e-03   6.4076516e-01   5.4076515e-01
   1.4630000e+00   1.5001881e+00   1.5921788e-01   5.9217574e-02   1.0150092e-01   1.5009859e-03   6.4072242e-01   5.4072241e-01
   1.4620000e+00   1.4984250e+00   1.5906477e-01   5.9064650e-02   1.0149904e-01   1.4994039e-03   6.4068041e-01   5.4068039e-01
   1.4610000e+00   1.4966636e+00   1.5891300e-01   5.8912651e-02   1.0149786e-01   1.4978272e-03   6.4063860e-01   5.4063862e-01
   1.4600000e+00   1.4949115e+00   1.5876239e-01   5.8762020e-02   1.0149603e-01   1.4962681e-03   6.4059707e-01   5.4059708e-01
   1.4590000e+00   1.4931738e+00   1.5861178e-01   5.8612242e-02   1.0149481e-01   1.4947117e-03   6.4055563e-01   5.4055566e-01
   1.4580000e+00   1.4914337e+00   1.5846335e-01   5.8463088e-02   1.0149302e-01   1.4931662e-03   6.4051454e-01   5.4051452e-01
   1.4570000e+00   1.4896942e+00   1.5831451e-01   5.8314839e-02   1.0149178e-01   1.4916281e-03   6.4047320e-01   5.4047320e-01
   1.4560000e+00   1.4879560e+00   1.5816671e-01   5.8166515e-02   1.0149001e-01   1.4900920e-03   6.4043280e-01   5.4043280e-01
   1.4550000e+00   1.4862364e+00   1.5801996e-01   5.8020413e-02   1.0148875e-01   1.4885752e-03   6.4039254e-01   5.4039253e-01
   1.4540000e+00   1.4845164e+00   1.5787504e-01   5.7874683e-02   1.0148702e-01   1.4870647e-03   6.4035179e-01   5.4035179e-01
   1.4530000e+00   1.4827963e+00   1.5772924e-01   5.7729467e-02   1.0148575e-01   1.4855650e-03   6.4031181e-01   5.4031179e-01
   1.4520000e+00   1.4810783e+00   1.5758493e-01   5.7584645e-02   1.0148402e-01   1.4840637e-03   6.4027208e-01   5.4027206e-01
   1.4510000e+00   1.4793841e+00   1.5744174e-01   5.7441963e-02   1.0148278e-01   1.4825899e-03   6.4023322e-01   5.4023324e-01
   1.4500000e+00   1.4776705e+00   1.5729834e-01   5.7298547e-02   1.0148102e-01   1.4811035e-03   6.4019325e-01   5.4019327e-01
   1.4490000e+00   1.4759748e+00   1.5715677e-01   5.7156715e-02   1.0147980e-01   1.4796302e-03   6.4015472e-01   5.4015471e-01
   1.4480000e+00   1.4742814e+00   1.5701507e-01   5.7015300e-02   1.0147803e-01   1.4781749e-03   6.4011531e-01   5.4011528e-01
   1.4470000e+00   1.4725938e+00   1.5687559e-01   5.6875486e-02   1.0147686e-01   1.4767230e-03   6.4007674e-01   5.4007676e-01
   1.4460000e+00   1.4709036e+00   1.5673519e-01   5.6735250e-02   1.0147504e-01   1.4752697e-03   6.4003820e-01   5.4003822e-01
   1.4450000e+00   1.4692270e+00   1.5659698e-01   5.6596685e-02   1.0147393e-01   1.4738384e-03   6.4000017e-01   5.4000014e-01
   1.4440000e+00   1.4675588e+00   1.5645873e-01   5.6458474e-02   1.0147206e-01   1.4724082e-03   6.3996194e-01   5.3996197e-01
   1.4430000e+00   1.4658834e+00   1.5632061e-01   5.6320830e-02   1.0147098e-01   1.4709867e-03   6.3992369e-01   5.3992372e-01
   1.4420000e+00   1.4642087e+00   1.5618344e-01   5.6183646e-02   1.0146993e-01   1.4695744e-03   6.3988644e-01   5.3988642e-01
   1.4410000e+00   1.4625571e+00   1.5604834e-01   5.6048073e-02   1.0146805e-01   1.4681660e-03   6.3984861e-01   5.3984863e-01
   1.4400000e+00   1.4608953e+00   1.5591316e-01   5.5912785e-02   1.0146697e-01   1.4667745e-03   6.3981156e-01   5.3981153e-01
   1.4390000e+00   1.4592428e+00   1.5577817e-01   5.5778170e-02   1.0146518e-01   1.4653777e-03   6.3977463e-01   5.3977465e-01
   1.4380000e+00   1.4575918e+00   1.5564419e-01   5.5643983e-02   1.0146431e-01   1.4639972e-03   6.3973774e-01   5.3973773e-01
   1.4370000e+00   1.4559467e+00   1.5551064e-01   5.5510570e-02   1.0146227e-01   1.4626118e-03   6.3970096e-01   5.3970097e-01
   1.4360000e+00   1.4543071e+00   1.5537816e-01   5.5378194e-02   1.0146144e-01   1.4612539e-03   6.3966426e-01   5.3966426e-01
   1.4350000e+00   1.4526634e+00   1.5524561e-01   5.5245795e-02   1.0146000e-01   1.4598796e-03   6.3962865e-01   5.3962862e-01
   1.4340000e+00   1.4510261e+00   1.5511431e-01   5.5113940e-02   1.0145852e-01   1.4585241e-03   6.3959178e-01   5.3959182e-01
   1.4330000e+00   1.4493958e+00   1.5498346e-01   5.4983083e-02   1.0145700e-01   1.4571659e-03   6.3955636e-01   5.3955637e-01
   1.4320000e+00   1.4477823e+00   1.5485407e-01   5.4854112e-02   1.0145564e-01   1.4558383e-03   6.3952049e-01   5.3952047e-01
   1.4310000e+00   1.4461530e+00   1.5472421e-01   5.4723963e-02   1.0145480e-01   1.4544973e-03   6.3948485e-01   5.3948482e-01
   1.4300000e+00   1.4445371e+00   1.5459599e-01   5.4595738e-02   1.0145303e-01   1.4531751e-03   6.3944961e-01   5.3944964e-01
   1.4290000e+00   1.4429142e+00   1.5446632e-01   5.4466683e-02   1.0145193e-01   1.4518414e-03   6.3941411e-01   5.3941408e-01
   1.4280000e+00   1.4413051e+00   1.5433875e-01   5.4339189e-02   1.0145094e-01   1.4505278e-03   6.3937884e-01   5.3937881e-01
   1.4270000e+00   1.4396956e+00   1.5421209e-01   5.4212025e-02   1.0144911e-01   1.4492135e-03   6.3934444e-01   5.3934442e-01
   1.4260000e+00   1.4380991e+00   1.5408618e-01   5.4086225e-02   1.0144799e-01   1.4479198e-03   6.3930936e-01   5.3930934e-01
   1.4250000e+00   1.4364944e+00   1.5396020e-01   5.3960142e-02   1.0144630e-01   1.4466190e-03   6.3927528e-01   5.3927525e-01
   1.4240000e+00   1.4349004e+00   1.5383489e-01   5.3834925e-02   1.0144551e-01   1.4453279e-03   6.3924007e-01   5.3924010e-01
   1.4230000e+00   1.4333111e+00   1.5371035e-01   5.3710427e-02   1.0144400e-01   1.4440442e-03   6.3920617e-01   5.3920620e-01
   1.4220000e+00   1.4317204e+00   1.5358615e-01   5.3586337e-02   1.0144263e-01   1.4427717e-03   6.3917220e-01   5.3917224e-01
   1.4210000e+00   1.4301334e+00   1.5346249e-01   5.3462695e-02   1.0144182e-01   1.4414985e-03   6.3913824e-01   5.3913828e-01
   1.4200000e+00   1.4285426e+00   1.5333990e-01   5.3339504e-02   1.0144004e-01   1.4402283e-03   6.3910432e-01   5.3910436e-01
   1.4190000e+00   1.4269718e+00   1.5321744e-01   5.3217665e-02   1.0143904e-01   1.4389753e-03   6.3907063e-01   5.3907067e-01
   1.4180000e+00   1.4253994e+00   1.5309577e-01   5.3095984e-02   1.0143798e-01   1.4377211e-03   6.3903778e-01   5.3903782e-01
   1.4170000e+00   1.4238287e+00   1.5297493e-01   5.2974843e-02   1.0143625e-01   1.4364753e-03   6.3900430e-01   5.3900434e-01
   1.4160000e+00   1.4222577e+00   1.5285424e-01   5.2854053e-02   1.0143549e-01   1.4352310e-03   6.3897123e-01   5.3897123e-01
   1.4150000e+00   1.4206860e+00   1.5273349e-01   5.2733610e-02   1.0143400e-01   1.4339860e-03   6.3893793e-01   5.3893791e-01
   1.4140000e+00   1.4191253e+00   1.5261379e-01   5.2613452e-02   1.0143263e-01   1.4327517e-03   6.3890531e-01   5.3890529e-01
   1.4130000e+00   1.4175700e+00   1.5249533e-01   5.2494945e-02   1.0143185e-01   1.4315319e-03   6.3887298e-01   5.3887296e-01
   1.4120000e+00   1.4160141e+00   1.5237669e-01   5.2376625e-02   1.0143006e-01   1.4303168e-03   6.3884052e-01   5.3884056e-01
   1.4110000e+00   1.4144529e+00   1.5225790e-01   5.2257611e-02   1.0142913e-01   1.4290913e-03   6.3880780e-01   5.3880784e-01
   1.4100000e+00   1.4129049e+00   1.5214031e-01   5.2140115e-02   1.0142799e-01   1.4278888e-03   6.3877538e-01   5.3877537e-01
   1.4090000e+00   1.4113671e+00   1.5202328e-01   5.2023618e-02   1.0142635e-01   1.4266806e-03   6.3874305e-01   5.3874302e-01
   1.4080000e+00   1.4098216e+00   1.5190717e-01   5.1907259e-02   1.0142564e-01   1.4254939e-03   6.3871183e-01   5.3871183e-01
   1.4070000e+00   1.4082756e+00   1.5179037e-01   5.1790679e-02   1.0142401e-01   1.4242916e-03   6.3867920e-01   5.3867924e-01
   1.4060000e+00   1.4067472e+00   1.5167589e-01   5.1675682e-02   1.0142305e-01   1.4231084e-03   6.3864810e-01   5.3864807e-01
   1.4050000e+00   1.4052157e+00   1.5156125e-01   5.1560946e-02   1.0142206e-01   1.4219340e-03   6.3861690e-01   5.3861687e-01
   1.4040000e+00   1.4036707e+00   1.5144554e-01   5.1445542e-02   1.0142098e-01   1.4207392e-03   6.3858439e-01   5.3858441e-01
   1.4030000e+00   1.4021580e+00   1.5133281e-01   5.1332271e-02   1.0141932e-01   1.4195858e-03   6.3855351e-01   5.3855351e-01
   1.4020000e+00   1.4006271e+00   1.5121812e-01   5.1218225e-02   1.0141862e-01   1.4184076e-03   6.3852228e-01   5.3852225e-01
   1.4010000e+00   1.3991093e+00   1.5110579e-01   5.1105552e-02   1.0141701e-01   1.4172520e-03   6.3849120e-01   5.3849122e-01
   1.4000000e+00   1.3975895e+00   1.5099235e-01   5.0992546e-02   1.0141605e-01   1.4160909e-03   6.3846114e-01   5.3846112e-01
   1.3990000e+00   1.3960715e+00   1.5088055e-01   5.0880757e-02   1.0141509e-01   1.4149458e-03   6.3843022e-01   5.3843025e-01
   1.3980000e+00   1.3945617e+00   1.5076960e-01   5.0769220e-02   1.0141400e-01   1.4138007e-03   6.3839931e-01   5.3839928e-01
   1.3970000e+00   1.3930446e+00   1.5065699e-01   5.0657501e-02   1.0141236e-01   1.4126485e-03   6.3836932e-01   5.3836936e-01
   1.3960000e+00   1.3915431e+00   1.5054665e-01   5.0547140e-02   1.0141161e-01   1.4115195e-03   6.3833846e-01   5.3833842e-01
   1.3950000e+00   1.3900340e+00   1.5043682e-01   5.0436558e-02   1.0141082e-01   1.4103864e-03   6.3830856e-01   5.3830858e-01
   1.3940000e+00   1.3885253e+00   1.5032594e-01   5.0326178e-02   1.0140906e-01   1.4092490e-03   6.3827864e-01   5.3827862e-01
   1.3930000e+00   1.3870385e+00   1.5021690e-01   5.0217164e-02   1.0140821e-01   1.4081305e-03   6.3824799e-01   5.3824803e-01
   1.3920000e+00   1.3855308e+00   1.5010775e-01   5.0107614e-02   1.0140699e-01   1.4070111e-03   6.3821820e-01   5.3821816e-01
   1.3910000e+00   1.3840422e+00   1.4999982e-01   4.9999364e-02   1.0140600e-01   1.4058988e-03   6.3818858e-01   5.3818859e-01
   1.3900000e+00   1.3825536e+00   1.4989179e-01   4.9891310e-02   1.0140472e-01   1.4047931e-03   6.3815923e-01   5.3815925e-01
   1.3890000e+00   1.3810615e+00   1.4978383e-01   4.9783677e-02   1.0140392e-01   1.4036881e-03   6.3812948e-01   5.3812946e-01
   1.3880000e+00   1.3795764e+00   1.4967664e-01   4.9676266e-02   1.0140215e-01   1.4025900e-03   6.3810063e-01   5.3810062e-01
   1.3870000e+00   1.3781028e+00   1.4957019e-01   4.9569870e-02   1.0140138e-01   1.4014995e-03   6.3807094e-01   5.3807096e-01
   1.3860000e+00   1.3766077e+00   1.4946258e-01   4.9462712e-02   1.0140064e-01   1.4003972e-03   6.3804219e-01   5.3804218e-01
   1.3850000e+00   1.3751345e+00   1.4935736e-01   4.9357026e-02   1.0139901e-01   1.3993191e-03   6.3801254e-01   5.3801256e-01
   1.3840000e+00   1.3736607e+00   1.4925200e-01   4.9251606e-02   1.0139809e-01   1.3982391e-03   6.3798399e-01   5.3798401e-01
   1.3830000e+00   1.3721961e+00   1.4914663e-01   4.9146495e-02   1.0139726e-01   1.3971580e-03   6.3795545e-01   5.3795543e-01
   1.3820000e+00   1.3707207e+00   1.4904186e-01   4.9041643e-02   1.0139600e-01   1.3960871e-03   6.3792687e-01   5.3792684e-01
   1.3810000e+00   1.3692536e+00   1.4893687e-01   4.8937104e-02   1.0139501e-01   1.3950157e-03   6.3789828e-01   5.3789830e-01
   1.3800000e+00   1.3677825e+00   1.4883265e-01   4.8832721e-02   1.0139383e-01   1.3939435e-03   6.3786969e-01   5.3786971e-01
   1.3790000e+00   1.3663227e+00   1.4873004e-01   4.8729669e-02   1.0139295e-01   1.3928909e-03   6.3784137e-01   5.3784140e-01
   1.3780000e+00   1.3648582e+00   1.4862549e-01   4.8625972e-02   1.0139199e-01   1.3918284e-03   6.3781286e-01   5.3781283e-01
   1.3770000e+00   1.3634093e+00   1.4852354e-01   4.8523611e-02   1.0139047e-01   1.3907754e-03   6.3778501e-01   5.3778506e-01
   1.3760000e+00   1.3619607e+00   1.4842152e-01   4.8421435e-02   1.0138975e-01   1.3897334e-03   6.3775731e-01   5.3775728e-01
   1.3750000e+00   1.3604865e+00   1.4831893e-01   4.8318518e-02   1.0138890e-01   1.3886799e-03   6.3772880e-01   5.3772882e-01
   1.3740000e+00   1.3590477e+00   1.4821802e-01   4.8217647e-02   1.0138799e-01   1.3876446e-03   6.3770171e-01   5.3770168e-01
   1.3730000e+00   1.3575930e+00   1.4811586e-01   4.8115958e-02   1.0138639e-01   1.3866084e-03   6.3767383e-01   5.3767381e-01
   1.3720000e+00   1.3561541e+00   1.4801569e-01   4.8015355e-02   1.0138569e-01   1.3855808e-03   6.3764611e-01   5.3764610e-01
   1.3710000e+00   1.3547123e+00   1.4791498e-01   4.7914573e-02   1.0138490e-01   1.3845493e-03   6.3761879e-01   5.3761882e-01
   1.3700000e+00   1.3532738e+00   1.4781500e-01   4.7814752e-02   1.0138315e-01   1.3835236e-03   6.3759158e-01   5.3759161e-01
   1.3690000e+00   1.3518355e+00   1.4771499e-01   4.7715226e-02   1.0138243e-01   1.3825042e-03   6.3756432e-01   5.3756433e-01
   1.3680000e+00   1.3503920e+00   1.4761494e-01   4.7614813e-02   1.0138164e-01   1.3814866e-03   6.3753673e-01   5.3753673e-01
   1.3670000e+00   1.3489529e+00   1.4751593e-01   4.7515743e-02   1.0138088e-01   1.3804682e-03   6.3750943e-01   5.3750941e-01
   1.3660000e+00   1.3475352e+00   1.4741763e-01   4.7417811e-02   1.0137914e-01   1.3794680e-03   6.3748332e-01   5.3748334e-01
   1.3650000e+00   1.3461001e+00   1.4731958e-01   4.7319424e-02   1.0137841e-01   1.3784593e-03   6.3745597e-01   5.3745598e-01
   1.3640000e+00   1.3446713e+00   1.4722128e-01   4.7221010e-02   1.0137764e-01   1.3774600e-03   6.3742938e-01   5.3742937e-01
   1.3630000e+00   1.3432578e+00   1.4712408e-01   4.7123993e-02   1.0137690e-01   1.3764597e-03   6.3740269e-01   5.3740266e-01
   1.3620000e+00   1.3418190e+00   1.4702582e-01   4.7026171e-02   1.0137514e-01   1.3754681e-03   6.3737636e-01   5.3737639e-01
   1.3610000e+00   1.3404063e+00   1.4692965e-01   4.6929623e-02   1.0137442e-01   1.3744807e-03   6.3734976e-01   5.3734977e-01
   1.3600000e+00   1.3389853e+00   1.4683266e-01   4.6832543e-02   1.0137367e-01   1.3734866e-03   6.3732311e-01   5.3732308e-01
   1.3590000e+00   1.3375655e+00   1.4673625e-01   4.6736248e-02   1.0137291e-01   1.3725026e-03   6.3729697e-01   5.3729700e-01
   1.3580000e+00   1.3361486e+00   1.4664063e-01   4.6640265e-02   1.0137116e-01   1.3715203e-03   6.3727091e-01   5.3727088e-01
   1.3570000e+00   1.3347489e+00   1.4654568e-01   4.6545161e-02   1.0137047e-01   1.3705514e-03   6.3724501e-01   5.3724502e-01
   1.3560000e+00   1.3333253e+00   1.4644978e-01   4.6449429e-02   1.0136971e-01   1.3695750e-03   6.3721885e-01   5.3721884e-01
   1.3550000e+00   1.3319307e+00   1.4635500e-01   4.6355030e-02   1.0136894e-01   1.3686100e-03   6.3719303e-01   5.3719301e-01
   1.3540000e+00   1.3305159e+00   1.4626021e-01   4.6260066e-02   1.0136721e-01   1.3676448e-03   6.3716694e-01   5.3716696e-01
   1.3530000e+00   1.3291130e+00   1.4616586e-01   4.6165818e-02   1.0136653e-01   1.3666786e-03   6.3714096e-01   5.3714093e-01
   1.3520000e+00   1.3277164e+00   1.4607173e-01   4.6072094e-02   1.0136579e-01   1.3657236e-03   6.3711617e-01   5.3711616e-01
   1.3510000e+00   1.3263198e+00   1.4597865e-01   4.5978569e-02   1.0136495e-01   1.3647671e-03   6.3709028e-01   5.3709027e-01
   1.3500000e+00   1.3249233e+00   1.4588555e-01   4.5885169e-02   1.0136400e-01   1.3638192e-03   6.3706506e-01   5.3706510e-01
   1.3490000e+00   1.3235267e+00   1.4579245e-01   4.5792144e-02   1.0136300e-01   1.3628709e-03   6.3703960e-01   5.3703956e-01
   1.3480000e+00   1.3221296e+00   1.4569932e-01   4.5699223e-02   1.0136189e-01   1.3619222e-03   6.3701380e-01   5.3701384e-01
   1.3470000e+00   1.3207447e+00   1.4560695e-01   4.5607307e-02   1.0136098e-01   1.3609817e-03   6.3698908e-01   5.3698906e-01
   1.3460000e+00   1.3193509e+00   1.4551507e-01   4.5515117e-02   1.0136000e-01   1.3600407e-03   6.3696431e-01   5.3696432e-01
   1.3450000e+00   1.3179580e+00   1.4542319e-01   4.5423155e-02   1.0135902e-01   1.3591015e-03   6.3693872e-01   5.3693869e-01
   1.3440000e+00   1.3165724e+00   1.4533172e-01   4.5331885e-02   1.0135811e-01   1.3581778e-03   6.3691385e-01   5.3691382e-01
   1.3430000e+00   1.3151952e+00   1.4524097e-01   4.5240722e-02   1.0135734e-01   1.3572424e-03   6.3688907e-01   5.3688909e-01
   1.3420000e+00   1.3138074e+00   1.4515025e-01   4.5149900e-02   1.0135670e-01   1.3563187e-03   6.3686443e-01   5.3686441e-01
   1.3410000e+00   1.3124319e+00   1.4505955e-01   4.5059256e-02   1.0135503e-01   1.3553947e-03   6.3683984e-01   5.3683983e-01
   1.3400000e+00   1.3110474e+00   1.4496897e-01   4.4968928e-02   1.0135423e-01   1.3544715e-03   6.3681510e-01   5.3681514e-01
   1.3390000e+00   1.3096837e+00   1.4487951e-01   4.4879506e-02   1.0135351e-01   1.3535660e-03   6.3679067e-01   5.3679064e-01
   1.3380000e+00   1.3082970e+00   1.4478942e-01   4.4789385e-02   1.0135277e-01   1.3526420e-03   6.3676613e-01   5.3676612e-01
   1.3370000e+00   1.3069330e+00   1.4470043e-01   4.4700534e-02   1.0135195e-01   1.3517354e-03   6.3674241e-01   5.3674244e-01
   1.3360000e+00   1.3055612e+00   1.4461169e-01   4.4611294e-02   1.0135100e-01   1.3508302e-03   6.3671750e-01   5.3671748e-01
   1.3350000e+00   1.3041928e+00   1.4452207e-01   4.4522392e-02   1.0135000e-01   1.3499283e-03   6.3669380e-01   5.3669377e-01
   1.3340000e+00   1.3028291e+00   1.4443401e-01   4.4434112e-02   1.0134900e-01   1.3490300e-03   6.3666904e-01   5.3666907e-01
   1.3330000e+00   1.3014640e+00   1.4434585e-01   4.4346054e-02   1.0134800e-01   1.3481317e-03   6.3664529e-01   5.3664528e-01
   1.3320000e+00   1.3000975e+00   1.4425812e-01   4.4258203e-02   1.0134700e-01   1.3472327e-03   6.3662156e-01   5.3662153e-01
   1.3310000e+00   1.2987410e+00   1.4417057e-01   4.4170522e-02   1.0134605e-01   1.3463446e-03   6.3659782e-01   5.3659779e-01
   1.3300000e+00   1.2973757e+00   1.4408322e-01   4.4083064e-02   1.0134524e-01   1.3454544e-03   6.3657408e-01   5.3657410e-01
   1.3290000e+00   1.2960273e+00   1.4399620e-01   4.3996203e-02   1.0134453e-01   1.3445673e-03   6.3655044e-01   5.3655048e-01
   1.3280000e+00   1.2946681e+00   1.4390922e-01   4.3909585e-02   1.0134382e-01   1.3436808e-03   6.3652690e-01   5.3652687e-01
   1.3270000e+00   1.2933119e+00   1.4382277e-01   4.3822691e-02   1.0134297e-01   1.3427992e-03   6.3650315e-01   5.3650312e-01
   1.3260000e+00   1.2919706e+00   1.4373727e-01   4.3737013e-02   1.0134200e-01   1.3419274e-03   6.3647967e-01   5.3647964e-01
   1.3250000e+00   1.2906145e+00   1.4365096e-01   4.3650670e-02   1.0134102e-01   1.3410469e-03   6.3645591e-01   5.3645594e-01
   1.3240000e+00   1.2892613e+00   1.4356521e-01   4.3565092e-02   1.0134015e-01   1.3401818e-03   6.3643329e-01   5.3643333e-01
   1.3230000e+00   1.2879135e+00   1.4347918e-01   4.3479527e-02   1.0133942e-01   1.3393060e-03   6.3640981e-01   5.3640985e-01
   1.3220000e+00   1.2865659e+00   1.4339434e-01   4.3394149e-02   1.0133872e-01   1.3384409e-03   6.3638618e-01   5.3638620e-01
   1.3210000e+00   1.2852330e+00   1.4331026e-01   4.3309946e-02   1.0133794e-01   1.3375835e-03   6.3636386e-01   5.3636383e-01
   1.3200000e+00   1.2838867e+00   1.4322517e-01   4.3225118e-02   1.0133700e-01   1.3367262e-03   6.3634038e-01   5.3634036e-01
   1.3190000e+00   1.2825387e+00   1.4313989e-01   4.3140355e-02   1.0133600e-01   1.3358560e-03   6.3631710e-01   5.3631708e-01
   1.3180000e+00   1.2812162e+00   1.4305669e-01   4.3056689e-02   1.0133504e-01   1.3350073e-03   6.3629454e-01   5.3629452e-01
   1.3170000e+00   1.2798747e+00   1.4297280e-01   4.2972692e-02   1.0133400e-01   1.3341509e-03   6.3627206e-01   5.3627204e-01
   1.3160000e+00   1.2785360e+00   1.4288917e-01   4.2889092e-02   1.0133300e-01   1.3333092e-03   6.3624889e-01   5.3624886e-01
   1.3150000e+00   1.2772126e+00   1.4280580e-01   4.2805935e-02   1.0133209e-01   1.3324589e-03   6.3622631e-01   5.3622628e-01
   1.3140000e+00   1.2758800e+00   1.4272316e-01   4.2723100e-02   1.0133135e-01   1.3316186e-03   6.3620390e-01   5.3620388e-01
   1.3130000e+00   1.2745498e+00   1.4264010e-01   4.2640283e-02   1.0133068e-01   1.3307786e-03   6.3618156e-01   5.3618154e-01
   1.3120000e+00   1.2732234e+00   1.4255774e-01   4.2557724e-02   1.0132992e-01   1.3299381e-03   6.3615914e-01   5.3615912e-01
   1.3110000e+00   1.2718966e+00   1.4247509e-01   4.2475385e-02   1.0132900e-01   1.3291050e-03   6.3613655e-01   5.3613653e-01
   1.3100000e+00   1.2705661e+00   1.4239355e-01   4.2393181e-02   1.0132800e-01   1.3282717e-03   6.3611381e-01   5.3611379e-01
   1.3090000e+00   1.2692425e+00   1.4231088e-01   4.2311211e-02   1.0132709e-01   1.3274384e-03   6.3609218e-01   5.3609216e-01
   1.3080000e+00   1.2679156e+00   1.4222910e-01   4.2229281e-02   1.0132635e-01   1.3266044e-03   6.3606947e-01   5.3606945e-01
   1.3070000e+00   1.2666038e+00   1.4214835e-01   4.2148570e-02   1.0132570e-01   1.3257798e-03   6.3604782e-01   5.3604780e-01
   1.3060000e+00   1.2652770e+00   1.4206666e-01   4.2067015e-02   1.0132493e-01   1.3249555e-03   6.3602541e-01   5.3602539e-01
   1.3050000e+00   1.2639617e+00   1.4198655e-01   4.1986260e-02   1.0132400e-01   1.3241348e-03   6.3600400e-01   5.3600397e-01
   1.3040000e+00   1.2626459e+00   1.4190536e-01   4.1905373e-02   1.0132301e-01   1.3233102e-03   6.3598127e-01   5.3598124e-01
   1.3030000e+00   1.2613320e+00   1.4182522e-01   4.1825234e-02   1.0132212e-01   1.3225019e-03   6.3595987e-01   5.3595985e-01
   1.3020000e+00   1.2600245e+00   1.4174509e-01   4.1745023e-02   1.0132141e-01   1.3216849e-03   6.3593830e-01   5.3593834e-01
   1.3010000e+00   1.2587055e+00   1.4166526e-01   4.1665028e-02   1.0132105e-01   1.3208697e-03   6.3591685e-01   5.3591687e-01
   1.3000000e+00   1.2573996e+00   1.4158494e-01   4.1585238e-02   1.0132013e-01   1.3200593e-03   6.3589442e-01   5.3589444e-01
   1.2990000e+00   1.2560983e+00   1.4150611e-01   4.1506230e-02   1.0131946e-01   1.3192663e-03   6.3587299e-01   5.3587299e-01
   1.2980000e+00   1.2547840e+00   1.4142652e-01   4.1426637e-02   1.0131879e-01   1.3184527e-03   6.3585144e-01   5.3585142e-01
   1.2970000e+00   1.2534899e+00   1.4134788e-01   4.1348172e-02   1.0131798e-01   1.3176587e-03   6.3583015e-01   5.3583013e-01
   1.2960000e+00   1.2521813e+00   1.4126882e-01   4.1268819e-02   1.0131700e-01   1.3168533e-03   6.3580859e-01   5.3580859e-01
   1.2950000e+00   1.2508769e+00   1.4119071e-01   4.1190694e-02   1.0131603e-01   1.3160574e-03   6.3578729e-01   5.3578732e-01
   1.2940000e+00   1.2495713e+00   1.4111218e-01   4.1112016e-02   1.0131523e-01   1.3152641e-03   6.3576577e-01   5.3576581e-01
   1.2930000e+00   1.2482734e+00   1.4103398e-01   4.1033953e-02   1.0131457e-01   1.3144762e-03   6.3574555e-01   5.3574552e-01
   1.2920000e+00   1.2469782e+00   1.4095593e-01   4.0956184e-02   1.0131388e-01   1.3136784e-03   6.3572417e-01   5.3572414e-01
   1.2910000e+00   1.2456831e+00   1.4087893e-01   4.0878623e-02   1.0131300e-01   1.3128988e-03   6.3570283e-01   5.3570284e-01
   1.2900000e+00   1.2443881e+00   1.4080075e-01   4.0801171e-02   1.0131200e-01   1.3121147e-03   6.3568185e-01   5.3568187e-01
   1.2890000e+00   1.2430934e+00   1.4072378e-01   4.0723975e-02   1.0131109e-01   1.3113276e-03   6.3566125e-01   5.3566122e-01
   1.2880000e+00   1.2418086e+00   1.4064672e-01   4.0646913e-02   1.0131038e-01   1.3105473e-03   6.3563985e-01   5.3563982e-01
   1.2870000e+00   1.2405120e+00   1.4056957e-01   4.0569947e-02   1.0130973e-01   1.3097663e-03   6.3561961e-01   5.3561964e-01
   1.2860000e+00   1.2392288e+00   1.4049416e-01   4.0493864e-02   1.0130897e-01   1.3089942e-03   6.3559844e-01   5.3559847e-01
   1.2850000e+00   1.2379408e+00   1.4041726e-01   4.0417392e-02   1.0130792e-01   1.3082242e-03   6.3557772e-01   5.3557769e-01
   1.2840000e+00   1.2366528e+00   1.4034140e-01   4.0341083e-02   1.0130783e-01   1.3074439e-03   6.3555710e-01   5.3555708e-01
   1.2830000e+00   1.2353685e+00   1.4026582e-01   4.0265431e-02   1.0130699e-01   1.3066806e-03   6.3553681e-01   5.3553685e-01
   1.2820000e+00   1.2340895e+00   1.4018971e-01   4.0189636e-02   1.0130600e-01   1.3059128e-03   6.3551597e-01   5.3551595e-01
   1.2810000e+00   1.2328017e+00   1.4011376e-01   4.0114114e-02   1.0130506e-01   1.3051465e-03   6.3549548e-01   5.3549546e-01
   1.2800000e+00   1.2315249e+00   1.4003886e-01   4.0038908e-02   1.0130433e-01   1.3043885e-03   6.3547518e-01   5.3547522e-01
   1.2790000e+00   1.2302486e+00   1.3996391e-01   3.9963664e-02   1.0130369e-01   1.3036254e-03   6.3545503e-01   5.3545500e-01
   1.2780000e+00   1.2289626e+00   1.3988906e-01   3.9888755e-02   1.0130295e-01   1.3028701e-03   6.3543472e-01   5.3543475e-01
   1.2770000e+00   1.2276896e+00   1.3981437e-01   3.9814219e-02   1.0130200e-01   1.3021136e-03   6.3541430e-01   5.3541430e-01
   1.2760000e+00   1.2264171e+00   1.3973970e-01   3.9739722e-02   1.0130097e-01   1.3013565e-03   6.3539386e-01   5.3539383e-01
   1.2750000e+00   1.2251402e+00   1.3966484e-01   3.9665305e-02   1.0130104e-01   1.3006091e-03   6.3537355e-01   5.3537352e-01
   1.2740000e+00   1.2238667e+00   1.3959140e-01   3.9591349e-02   1.0130000e-01   1.2998531e-03   6.3535396e-01   5.3535397e-01
   1.2730000e+00   1.2226011e+00   1.3951770e-01   3.9517480e-02   1.0129906e-01   1.2991076e-03   6.3533345e-01   5.3533343e-01
   1.2720000e+00   1.2213351e+00   1.3944429e-01   3.9444152e-02   1.0129834e-01   1.2983663e-03   6.3531414e-01   5.3531414e-01
   1.2710000e+00   1.2200522e+00   1.3936983e-01   3.9370097e-02   1.0129770e-01   1.2976161e-03   6.3529345e-01   5.3529343e-01
   1.2700000e+00   1.2187956e+00   1.3929737e-01   3.9297085e-02   1.0129696e-01   1.2968745e-03   6.3527416e-01   5.3527419e-01
   1.2690000e+00   1.2175322e+00   1.3922426e-01   3.9224216e-02   1.0129600e-01   1.2961434e-03   6.3525429e-01   5.3525426e-01
   1.2680000e+00   1.2162691e+00   1.3915118e-01   3.9151475e-02   1.0129499e-01   1.2954021e-03   6.3523446e-01   5.3523445e-01
   1.2670000e+00   1.2150125e+00   1.3907865e-01   3.9078844e-02   1.0129506e-01   1.2946692e-03   6.3521510e-01   5.3521510e-01
   1.2660000e+00   1.2137282e+00   1.3900514e-01   3.9005539e-02   1.0129400e-01   1.2939284e-03   6.3519516e-01   5.3519516e-01
   1.2650000e+00   1.2124845e+00   1.3893434e-01   3.8933999e-02   1.0129309e-01   1.2932038e-03   6.3517534e-01   5.3517537e-01
   1.2640000e+00   1.2112270e+00   1.3886179e-01   3.8861945e-02   1.0129242e-01   1.2924795e-03   6.3515606e-01   5.3515602e-01
   1.2630000e+00   1.2099670e+00   1.3879032e-01   3.8789856e-02   1.0129179e-01   1.2917425e-03   6.3513667e-01   5.3513669e-01
   1.2620000e+00   1.2087004e+00   1.3871766e-01   3.8718006e-02   1.0129099e-01   1.2910171e-03   6.3511735e-01   5.3511732e-01
   1.2610000e+00   1.2074420e+00   1.3864609e-01   3.8646222e-02   1.0128992e-01   1.2902900e-03   6.3509794e-01   5.3509796e-01
   1.2600000e+00   1.2061969e+00   1.3857524e-01   3.8575359e-02   1.0128994e-01   1.2895821e-03   6.3507882e-01   5.3507880e-01
   1.2590000e+00   1.2049394e+00   1.3850439e-01   3.8503927e-02   1.0128900e-01   1.2888569e-03   6.3505945e-01   5.3505945e-01
   1.2580000e+00   1.2036844e+00   1.3843247e-01   3.8432796e-02   1.0128800e-01   1.2881353e-03   6.3504016e-01   5.3504015e-01
   1.2570000e+00   1.2024360e+00   1.3836213e-01   3.8362242e-02   1.0128718e-01   1.2874230e-03   6.3502094e-01   5.3502093e-01
   1.2560000e+00   1.2011942e+00   1.3829145e-01   3.8291487e-02   1.0128657e-01   1.2867102e-03   6.3500167e-01   5.3500168e-01
   1.2550000e+00   1.1999435e+00   1.3822095e-01   3.8221044e-02   1.0128601e-01   1.2859995e-03   6.3498245e-01   5.3498242e-01
   1.2540000e+00   1.1986968e+00   1.3815055e-01   3.8150935e-02   1.0128535e-01   1.2852896e-03   6.3496318e-01   5.3496320e-01
   1.2530000e+00   1.1974536e+00   1.3808140e-01   3.8081014e-02   1.0128475e-01   1.2845835e-03   6.3494515e-01   5.3494514e-01
   1.2520000e+00   1.1962140e+00   1.3801095e-01   3.8011207e-02   1.0128398e-01   1.2838797e-03   6.3492589e-01   5.3492588e-01
   1.2510000e+00   1.1949634e+00   1.3794144e-01   3.7941316e-02   1.0128300e-01   1.2831744e-03   6.3490659e-01   5.3490659e-01
   1.2500000e+00   1.1937143e+00   1.3787189e-01   3.7871567e-02   1.0128202e-01   1.2824694e-03   6.3488842e-01   5.3488840e-01
   1.2490000e+00   1.1924775e+00   1.3780226e-01   3.7802203e-02   1.0128208e-01   1.2817662e-03   6.3486925e-01   5.3486927e-01
   1.2480000e+00   1.1912366e+00   1.3773271e-01   3.7733077e-02   1.0128101e-01   1.2810676e-03   6.3485038e-01   5.3485037e-01
   1.2470000e+00   1.1900068e+00   1.3766454e-01   3.7664464e-02   1.0128019e-01   1.2803775e-03   6.3483214e-01   5.3483212e-01
   1.2460000e+00   1.1887657e+00   1.3759551e-01   3.7595171e-02   1.0127958e-01   1.2796753e-03   6.3481327e-01   5.3481328e-01
   1.2450000e+00   1.1875286e+00   1.3752725e-01   3.7526839e-02   1.0127900e-01   1.2789840e-03   6.3479482e-01   5.3479480e-01
   1.2440000e+00   1.1862918e+00   1.3745818e-01   3.7458137e-02   1.0127838e-01   1.2782903e-03   6.3477627e-01   5.3477625e-01
   1.2430000e+00   1.1850590e+00   1.3739013e-01   3.7389743e-02   1.0127778e-01   1.2776012e-03   6.3475749e-01   5.3475748e-01
   1.2420000e+00   1.1838288e+00   1.3732187e-01   3.7321724e-02   1.0127699e-01   1.2769191e-03   6.3473927e-01   5.3473926e-01
   1.2410000e+00   1.1825967e+00   1.3725355e-01   3.7253818e-02   1.0127592e-01   1.2762255e-03   6.3472079e-01   5.3472081e-01
   1.2400000e+00   1.1813654e+00   1.3718629e-01   3.7186153e-02   1.0127597e-01   1.2755437e-03   6.3470247e-01   5.3470244e-01
   1.2390000e+00   1.1801367e+00   1.3711866e-01   3.7118524e-02   1.0127500e-01   1.2748612e-03   6.3468434e-01   5.3468431e-01
   1.2380000e+00   1.1789103e+00   1.3705103e-01   3.7051024e-02   1.0127402e-01   1.2741800e-03   6.3466626e-01   5.3466628e-01
   1.2370000e+00   1.1776804e+00   1.3698360e-01   3.6983629e-02   1.0127327e-01   1.2735066e-03   6.3464796e-01   5.3464798e-01
   1.2360000e+00   1.1764563e+00   1.3691674e-01   3.6916476e-02   1.0127307e-01   1.2728228e-03   6.3462950e-01   5.3462950e-01
   1.2350000e+00   1.1752243e+00   1.3684910e-01   3.6849317e-02   1.0127213e-01   1.2721496e-03   6.3461116e-01   5.3461114e-01
   1.2340000e+00   1.1740070e+00   1.3678266e-01   3.6782700e-02   1.0127152e-01   1.2714765e-03   6.3459374e-01   5.3459375e-01
   1.2330000e+00   1.1727905e+00   1.3671635e-01   3.6716241e-02   1.0127090e-01   1.2708036e-03   6.3457533e-01   5.3457531e-01
   1.2320000e+00   1.1715574e+00   1.3664962e-01   3.6649407e-02   1.0126992e-01   1.2701370e-03   6.3455792e-01   5.3455790e-01
   1.2310000e+00   1.1703493e+00   1.3658369e-01   3.6583613e-02   1.0126977e-01   1.2694665e-03   6.3453951e-01   5.3453953e-01
   1.2300000e+00   1.1691269e+00   1.3651699e-01   3.6517153e-02   1.0126899e-01   1.2688000e-03   6.3452214e-01   5.3452211e-01
   1.2290000e+00   1.1678986e+00   1.3645098e-01   3.6451070e-02   1.0126800e-01   1.2681368e-03   6.3450362e-01   5.3450363e-01
   1.2280000e+00   1.1666851e+00   1.3638537e-01   3.6385259e-02   1.0126707e-01   1.2674647e-03   6.3448635e-01   5.3448633e-01
   1.2270000e+00   1.1654755e+00   1.3631994e-01   3.6319907e-02   1.0126709e-01   1.2668148e-03   6.3446800e-01   5.3446800e-01
   1.2260000e+00   1.1642540e+00   1.3625392e-01   3.6253920e-02   1.0126602e-01   1.2661476e-03   6.3445062e-01   5.3445064e-01
   1.2250000e+00   1.1630421e+00   1.3618867e-01   3.6188680e-02   1.0126530e-01   1.2654867e-03   6.3443338e-01   5.3443340e-01
   1.2240000e+00   1.1618322e+00   1.3612367e-01   3.6123627e-02   1.0126506e-01   1.2648293e-03   6.3441498e-01   5.3441497e-01
   1.2230000e+00   1.1606201e+00   1.3605835e-01   3.6058534e-02   1.0126417e-01   1.2641759e-03   6.3439773e-01   5.3439772e-01
   1.2220000e+00   1.1594041e+00   1.3599364e-01   3.5993463e-02   1.0126358e-01   1.2635157e-03   6.3438035e-01   5.3438036e-01
   1.2210000e+00   1.1582017e+00   1.3592958e-01   3.5929124e-02   1.0126294e-01   1.2628759e-03   6.3436319e-01   5.3436316e-01
   1.2200000e+00   1.1569858e+00   1.3586381e-01   3.5864277e-02   1.0126192e-01   1.2622188e-03   6.3434524e-01   5.3434525e-01
   1.2190000e+00   1.1557817e+00   1.3579979e-01   3.5800186e-02   1.0126186e-01   1.2615677e-03   6.3432761e-01   5.3432759e-01
   1.2180000e+00   1.1545749e+00   1.3573506e-01   3.5735596e-02   1.0126100e-01   1.2609214e-03   6.3431027e-01   5.3431025e-01
   1.2170000e+00   1.1533761e+00   1.3567221e-01   3.5671796e-02   1.0125993e-01   1.2602815e-03   6.3429308e-01   5.3429307e-01
   1.2160000e+00   1.1521623e+00   1.3560751e-01   3.5607482e-02   1.0126003e-01   1.2596352e-03   6.3427575e-01   5.3427574e-01
   1.2150000e+00   1.1509613e+00   1.3554375e-01   3.5543811e-02   1.0125900e-01   1.2589935e-03   6.3425852e-01   5.3425854e-01
   1.2140000e+00   1.1497644e+00   1.3548030e-01   3.5480294e-02   1.0125807e-01   1.2583529e-03   6.3424134e-01   5.3424136e-01
   1.2130000e+00   1.1485598e+00   1.3541642e-01   3.5416586e-02   1.0125809e-01   1.2577088e-03   6.3422407e-01   5.3422408e-01
   1.2120000e+00   1.1473558e+00   1.3535261e-01   3.5352975e-02   1.0125702e-01   1.2570664e-03   6.3420694e-01   5.3420692e-01
   1.2110000e+00   1.1461520e+00   1.3529020e-01   3.5289849e-02   1.0125632e-01   1.2564352e-03   6.3419066e-01   5.3419068e-01
   1.2100000e+00   1.1449595e+00   1.3522657e-01   3.5226855e-02   1.0125577e-01   1.2557963e-03   6.3417343e-01   5.3417342e-01
   1.2090000e+00   1.1437643e+00   1.3516414e-01   3.5163878e-02   1.0125495e-01   1.2551633e-03   6.3415625e-01   5.3415624e-01
   1.2080000e+00   1.1425626e+00   1.3510127e-01   3.5101081e-02   1.0125464e-01   1.2545327e-03   6.3413898e-01   5.3413896e-01
   1.2070000e+00   1.1413689e+00   1.3503808e-01   3.5038429e-02   1.0125397e-01   1.2539010e-03   6.3412277e-01   5.3412275e-01
   1.2060000e+00   1.1401775e+00   1.3497592e-01   3.4976105e-02   1.0125291e-01   1.2532744e-03   6.3410575e-01   5.3410575e-01
   1.2050000e+00   1.1389870e+00   1.3491376e-01   3.4914054e-02   1.0125293e-01   1.2526474e-03   6.3408863e-01   5.3408866e-01
   1.2040000e+00   1.1377928e+00   1.3485118e-01   3.4851661e-02   1.0125200e-01   1.2520225e-03   6.3407209e-01   5.3407206e-01
   1.2030000e+00   1.1365991e+00   1.3478975e-01   3.4789372e-02   1.0125097e-01   1.2513973e-03   6.3405528e-01   5.3405530e-01
   1.2020000e+00   1.1354115e+00   1.3472769e-01   3.4727737e-02   1.0125107e-01   1.2507770e-03   6.3403815e-01   5.3403817e-01
   1.2010000e+00   1.1342256e+00   1.3466564e-01   3.4665879e-02   1.0125000e-01   1.2501538e-03   6.3402213e-01   5.3402215e-01
   1.2000000e+00   1.1330301e+00   1.3460387e-01   3.4603985e-02   1.0124918e-01   1.2495285e-03   6.3400483e-01   5.3400486e-01
   1.1990000e+00   1.1318451e+00   1.3454306e-01   3.4542825e-02   1.0124908e-01   1.2489142e-03   6.3398900e-01   5.3398896e-01
   1.1980000e+00   1.1306575e+00   1.3448140e-01   3.4481166e-02   1.0124811e-01   1.2482952e-03   6.3397167e-01   5.3397170e-01
   1.1970000e+00   1.1294722e+00   1.3442008e-01   3.4420260e-02   1.0124753e-01   1.2476818e-03   6.3395578e-01   5.3395575e-01
   1.1960000e+00   1.1282856e+00   1.3435914e-01   3.4358800e-02   1.0124701e-01   1.2470627e-03   6.3393860e-01   5.3393858e-01
   1.1950000e+00   1.1271027e+00   1.3429777e-01   3.4298015e-02   1.0124640e-01   1.2464525e-03   6.3392246e-01   5.3392247e-01
   1.1940000e+00   1.1259227e+00   1.3423750e-01   3.4237371e-02   1.0124603e-01   1.2458435e-03   6.3390641e-01   5.3390643e-01
   1.1930000e+00   1.1247446e+00   1.3417700e-01   3.4176619e-02   1.0124530e-01   1.2452293e-03   6.3389008e-01   5.3389009e-01
   1.1920000e+00   1.1235523e+00   1.3411639e-01   3.4116002e-02   1.0124476e-01   1.2446245e-03   6.3387357e-01   5.3387354e-01
   1.1910000e+00   1.1223745e+00   1.3405592e-01   3.4055519e-02   1.0124395e-01   1.2440112e-03   6.3385723e-01   5.3385726e-01
   1.1900000e+00   1.1212036e+00   1.3399585e-01   3.3995576e-02   1.0124366e-01   1.2434085e-03   6.3384128e-01   5.3384129e-01
   1.1890000e+00   1.1200234e+00   1.3393528e-01   3.3935251e-02   1.0124297e-01   1.2428028e-03   6.3382506e-01   5.3382509e-01
   1.1880000e+00   1.1188476e+00   1.3387487e-01   3.3875228e-02   1.0124191e-01   1.2421996e-03   6.3380865e-01   5.3380861e-01
   1.1870000e+00   1.1176710e+00   1.3381554e-01   3.3815278e-02   1.0124196e-01   1.2415962e-03   6.3379221e-01   5.3379224e-01
   1.1860000e+00   1.1164926e+00   1.3375555e-01   3.3755957e-02   1.0124100e-01   1.2410073e-03   6.3377629e-01   5.3377625e-01
   1.1850000e+00   1.1153116e+00   1.3369597e-01   3.3695943e-02   1.0124000e-01   1.2403997e-03   6.3376024e-01   5.3376027e-01
   1.1840000e+00   1.1141424e+00   1.3363663e-01   3.3636703e-02   1.0124009e-01   1.2398062e-03   6.3374422e-01   5.3374422e-01
   1.1830000e+00   1.1129729e+00   1.3357702e-01   3.3577498e-02   1.0123902e-01   1.2392086e-03   6.3372846e-01   5.3372845e-01
   1.1820000e+00   1.1118020e+00   1.3351814e-01   3.3517880e-02   1.0123829e-01   1.2386108e-03   6.3371220e-01   5.3371220e-01
   1.1810000e+00   1.1106330e+00   1.3345859e-01   3.3458968e-02   1.0123805e-01   1.2380159e-03   6.3369659e-01   5.3369658e-01
   1.1800000e+00   1.1094637e+00   1.3340020e-01   3.3400123e-02   1.0123721e-01   1.2374324e-03   6.3368038e-01   5.3368037e-01
   1.1790000e+00   1.1082944e+00   1.3334170e-01   3.3341382e-02   1.0123707e-01   1.2368365e-03   6.3366477e-01   5.3366476e-01
   1.1780000e+00   1.1071255e+00   1.3328330e-01   3.3282788e-02   1.0123615e-01   1.2362529e-03   6.3364939e-01   5.3364943e-01
   1.1770000e+00   1.1059474e+00   1.3322302e-01   3.3223668e-02   1.0123560e-01   1.2356576e-03   6.3363276e-01   5.3363273e-01
   1.1760000e+00   1.1047855e+00   1.3316569e-01   3.3165260e-02   1.0123499e-01   1.2350674e-03   6.3361747e-01   5.3361750e-01
   1.1750000e+00   1.1036141e+00   1.3310724e-01   3.3106891e-02   1.0123451e-01   1.2344825e-03   6.3360156e-01   5.3360156e-01
   1.1740000e+00   1.1024675e+00   1.3304939e-01   3.3049295e-02   1.0123400e-01   1.2339039e-03   6.3358581e-01   5.3358584e-01
   1.1730000e+00   1.1012990e+00   1.3299087e-01   3.2991154e-02   1.0123343e-01   1.2333196e-03   6.3357046e-01   5.3357046e-01
   1.1720000e+00   1.1001310e+00   1.3293350e-01   3.2933115e-02   1.0123288e-01   1.2327360e-03   6.3355512e-01   5.3355509e-01
   1.1710000e+00   1.0989714e+00   1.3287495e-01   3.2875176e-02   1.0123192e-01   1.2321610e-03   6.3353907e-01   5.3353905e-01
   1.1700000e+00   1.0978026e+00   1.3281754e-01   3.2817326e-02   1.0123183e-01   1.2315750e-03   6.3352331e-01   5.3352328e-01
   1.1690000e+00   1.0966504e+00   1.3276023e-01   3.2760068e-02   1.0123093e-01   1.2310023e-03   6.3350802e-01   5.3350804e-01
   1.1680000e+00   1.0954953e+00   1.3270246e-01   3.2702571e-02   1.0123077e-01   1.2304247e-03   6.3349268e-01   5.3349270e-01
   1.1670000e+00   1.0943242e+00   1.3264474e-01   3.2644999e-02   1.0123000e-01   1.2298474e-03   6.3347731e-01   5.3347728e-01
   1.1660000e+00   1.0931786e+00   1.3258821e-01   3.2588227e-02   1.0122892e-01   1.2292794e-03   6.3346207e-01   5.3346211e-01
   1.1650000e+00   1.0920166e+00   1.3253128e-01   3.2530885e-02   1.0122904e-01   1.2287021e-03   6.3344671e-01   5.3344669e-01
   1.1640000e+00   1.0908572e+00   1.3247347e-01   3.2473863e-02   1.0122791e-01   1.2281319e-03   6.3343137e-01   5.3343134e-01
   1.1630000e+00   1.0897024e+00   1.3241700e-01   3.2417106e-02   1.0122801e-01   1.2275597e-03   6.3341607e-01   5.3341609e-01
   1.1620000e+00   1.0885477e+00   1.3236031e-01   3.2360258e-02   1.0122700e-01   1.2269931e-03   6.3340079e-01   5.3340076e-01
   1.1610000e+00   1.0873948e+00   1.3230374e-01   3.2303635e-02   1.0122608e-01   1.2264275e-03   6.3338547e-01   5.3338545e-01
   1.1600000e+00   1.0862414e+00   1.3224735e-01   3.2247348e-02   1.0122609e-01   1.2258588e-03   6.3337021e-01   5.3337025e-01
   1.1590000e+00   1.0850988e+00   1.3219094e-01   3.2191150e-02   1.0122504e-01   1.2252899e-03   6.3335501e-01   5.3335499e-01
   1.1580000e+00   1.0839423e+00   1.3213491e-01   3.2134768e-02   1.0122510e-01   1.2247346e-03   6.3333970e-01   5.3333967e-01
   1.1570000e+00   1.0827851e+00   1.3207880e-01   3.2078586e-02   1.0122404e-01   1.2241678e-03   6.3332439e-01   5.3332442e-01
   1.1560000e+00   1.0816423e+00   1.3202229e-01   3.2022594e-02   1.0122342e-01   1.2236037e-03   6.3330910e-01   5.3330907e-01
   1.1550000e+00   1.0804889e+00   1.3196698e-01   3.1966744e-02   1.0122303e-01   1.2230412e-03   6.3329494e-01   5.3329492e-01
   1.1540000e+00   1.0793419e+00   1.3191105e-01   3.1910834e-02   1.0122236e-01   1.2224849e-03   6.3327961e-01   5.3327962e-01
   1.1530000e+00   1.0782030e+00   1.3185548e-01   3.1855396e-02   1.0122204e-01   1.2219247e-03   6.3326445e-01   5.3326447e-01
   1.1520000e+00   1.0770471e+00   1.3179973e-01   3.1799675e-02   1.0122131e-01   1.2213673e-03   6.3324911e-01   5.3324909e-01
   1.1510000e+00   1.0759106e+00   1.3174460e-01   3.1744444e-02   1.0122105e-01   1.2208160e-03   6.3323504e-01   5.3323503e-01
   1.1500000e+00   1.0747565e+00   1.3168872e-01   3.1688887e-02   1.0122026e-01   1.2202572e-03   6.3321969e-01   5.3321973e-01
   1.1490000e+00   1.0736154e+00   1.3163419e-01   3.1633866e-02   1.0121976e-01   1.2197090e-03   6.3320481e-01   5.3320478e-01
   1.1480000e+00   1.0724698e+00   1.3157837e-01   3.1578492e-02   1.0121894e-01   1.2191510e-03   6.3319033e-01   5.3319031e-01
   1.1470000e+00   1.0713339e+00   1.3152363e-01   3.1523699e-02   1.0121872e-01   1.2186069e-03   6.3317505e-01   5.3317504e-01
   1.1460000e+00   1.0701987e+00   1.3146911e-01   3.1469030e-02   1.0121795e-01   1.2180532e-03   6.3316076e-01   5.3316080e-01
   1.1450000e+00   1.0690384e+00   1.3141397e-01   3.1413861e-02   1.0121768e-01   1.2174996e-03   6.3314561e-01   5.3314558e-01
   1.1440000e+00   1.0679038e+00   1.3135946e-01   3.1359352e-02   1.0121696e-01   1.2169545e-03   6.3313138e-01   5.3313135e-01
   1.1430000e+00   1.0667673e+00   1.3130491e-01   3.1304949e-02   1.0121664e-01   1.2164092e-03   6.3311628e-01   5.3311628e-01
   1.1420000e+00   1.0656309e+00   1.3125036e-01   3.1250550e-02   1.0121598e-01   1.2158635e-03   6.3310207e-01   5.3310211e-01
   1.1410000e+00   1.0644945e+00   1.3119620e-01   3.1196337e-02   1.0121491e-01   1.2153290e-03   6.3308697e-01   5.3308698e-01
   1.1400000e+00   1.0633582e+00   1.3114229e-01   3.1142156e-02   1.0121501e-01   1.2147827e-03   6.3307281e-01   5.3307279e-01
   1.1390000e+00   1.0622218e+00   1.3108815e-01   3.1088091e-02   1.0121391e-01   1.2142365e-03   6.3305818e-01   5.3305816e-01
   1.1380000e+00   1.0610854e+00   1.3103420e-01   3.1034160e-02   1.0121399e-01   1.2137009e-03   6.3304364e-01   5.3304367e-01
   1.1370000e+00   1.0599536e+00   1.3098010e-01   3.0980214e-02   1.0121291e-01   1.2131607e-03   6.3302953e-01   5.3302957e-01
   1.1360000e+00   1.0588229e+00   1.3092614e-01   3.0926377e-02   1.0121298e-01   1.2126211e-03   6.3301435e-01   5.3301433e-01
   1.1350000e+00   1.0576864e+00   1.3087256e-01   3.0872691e-02   1.0121191e-01   1.2120795e-03   6.3300017e-01   5.3300014e-01
   1.1340000e+00   1.0565501e+00   1.3081900e-01   3.0819004e-02   1.0121196e-01   1.2115496e-03   6.3298594e-01   5.3298592e-01
   1.1330000e+00   1.0554129e+00   1.3076546e-01   3.0765520e-02   1.0121100e-01   1.2110097e-03   6.3297136e-01   5.3297133e-01
   1.1320000e+00   1.0542877e+00   1.3071195e-01   3.0712070e-02   1.0121002e-01   1.2104700e-03   6.3295677e-01   5.3295680e-01
   1.1310000e+00   1.0531631e+00   1.3065956e-01   3.0659215e-02   1.0121009e-01   1.2099449e-03   6.3294272e-01   5.3294273e-01
   1.1300000e+00   1.0520266e+00   1.3060542e-01   3.0605901e-02   1.0120901e-01   1.2094144e-03   6.3292863e-01   5.3292861e-01
   1.1290000e+00   1.0508994e+00   1.3055235e-01   3.0552681e-02   1.0120909e-01   1.2088777e-03   6.3291439e-01   5.3291436e-01
   1.1280000e+00   1.0497742e+00   1.3049988e-01   3.0500078e-02   1.0120801e-01   1.2083486e-03   6.3290037e-01   5.3290035e-01
   1.1270000e+00   1.0486430e+00   1.3044680e-01   3.0446996e-02   1.0120809e-01   1.2078180e-03   6.3288572e-01   5.3288569e-01
   1.1260000e+00   1.0475230e+00   1.3039433e-01   3.0394656e-02   1.0120700e-01   1.2072932e-03   6.3287222e-01   5.3287220e-01
   1.1250000e+00   1.0463918e+00   1.3034187e-01   3.0341724e-02   1.0120709e-01   1.2067687e-03   6.3285766e-01   5.3285770e-01
   1.1240000e+00   1.0452716e+00   1.3028983e-01   3.0289539e-02   1.0120599e-01   1.2062483e-03   6.3284315e-01   5.3284318e-01
   1.1230000e+00   1.0441406e+00   1.3023675e-01   3.0236755e-02   1.0120608e-01   1.2057175e-03   6.3282959e-01   5.3282963e-01
   1.1220000e+00   1.0430215e+00   1.3018440e-01   3.0184706e-02   1.0120498e-01   1.2051940e-03   6.3281504e-01   5.3281502e-01
   1.1210000e+00   1.0419010e+00   1.3013266e-01   3.0132520e-02   1.0120509e-01   1.2046767e-03   6.3280160e-01   5.3280158e-01
   1.1200000e+00   1.0407809e+00   1.3007996e-01   3.0080376e-02   1.0120398e-01   1.2041496e-03   6.3278691e-01   5.3278689e-01
   1.1190000e+00   1.0396531e+00   1.3002825e-01   3.0028459e-02   1.0120409e-01   1.2036325e-03   6.3277341e-01   5.3277339e-01
   1.1180000e+00   1.0385387e+00   1.2997673e-01   2.9976703e-02   1.0120302e-01   1.2031173e-03   6.3275978e-01   5.3275976e-01
   1.1170000e+00   1.0374154e+00   1.2992461e-01   2.9924834e-02   1.0120238e-01   1.2025961e-03   6.3274527e-01   5.3274531e-01
   1.1160000e+00   1.0362992e+00   1.2987330e-01   2.9872981e-02   1.0120204e-01   1.2020830e-03   6.3273182e-01   5.3273186e-01
   1.1150000e+00   1.0351792e+00   1.2982129e-01   2.9821368e-02   1.0120136e-01   1.2015629e-03   6.3271761e-01   5.3271764e-01
   1.1140000e+00   1.0340612e+00   1.2977032e-01   2.9770023e-02   1.0120103e-01   1.2010531e-03   6.3270376e-01   5.3270380e-01
   1.1130000e+00   1.0329426e+00   1.2971828e-01   2.9718631e-02   1.0120036e-01   1.2005329e-03   6.3269024e-01   5.3269028e-01
   1.1120000e+00   1.0318293e+00   1.2966736e-01   2.9667328e-02   1.0120003e-01   1.2000236e-03   6.3267678e-01   5.3267682e-01
   1.1110000e+00   1.0307078e+00   1.2961614e-01   2.9615864e-02   1.0119935e-01   1.1995114e-03   6.3266257e-01   5.3266256e-01
   1.1100000e+00   1.0296014e+00   1.2956546e-01   2.9565140e-02   1.0119904e-01   1.1990045e-03   6.3264881e-01   5.3264879e-01
   1.1090000e+00   1.0284826e+00   1.2951436e-01   2.9513949e-02   1.0119836e-01   1.1984936e-03   6.3263529e-01   5.3263526e-01
   1.1080000e+00   1.0273713e+00   1.2946344e-01   2.9463162e-02   1.0119804e-01   1.1979845e-03   6.3262181e-01   5.3262179e-01
   1.1070000e+00   1.0262525e+00   1.2941236e-01   2.9412223e-02   1.0119736e-01   1.1974736e-03   6.3260828e-01   5.3260826e-01
   1.1060000e+00   1.0251404e+00   1.2936144e-01   2.9361457e-02   1.0119703e-01   1.1969640e-03   6.3259467e-01   5.3259464e-01
   1.1050000e+00   1.0240368e+00   1.2931061e-01   2.9311012e-02   1.0119636e-01   1.1964632e-03   6.3258029e-01   5.3258026e-01
   1.1040000e+00   1.0229219e+00   1.2926098e-01   2.9260594e-02   1.0119603e-01   1.1959597e-03   6.3256693e-01   5.3256691e-01
   1.1030000e+00   1.0218104e+00   1.2920980e-01   2.9209957e-02   1.0119537e-01   1.1954480e-03   6.3255341e-01   5.3255339e-01
   1.1020000e+00   1.0207019e+00   1.2915996e-01   2.9159586e-02   1.0119503e-01   1.1949492e-03   6.3253993e-01   5.3253990e-01
   1.1010000e+00   1.0195910e+00   1.2910911e-01   2.9109432e-02   1.0119438e-01   1.1944481e-03   6.3252649e-01   5.3252647e-01
   1.1000000e+00   1.0184827e+00   1.2905942e-01   2.9059400e-02   1.0119403e-01   1.1939457e-03   6.3251306e-01   5.3251304e-01
   1.0990000e+00   1.0173782e+00   1.2900931e-01   2.9009391e-02   1.0119340e-01   1.1934471e-03   6.3249963e-01   5.3249960e-01
   1.0980000e+00   1.0162737e+00   1.2895903e-01   2.8959494e-02   1.0119303e-01   1.1929506e-03   6.3248619e-01   5.3248617e-01
   1.0970000e+00   1.0151692e+00   1.2890988e-01   2.8909610e-02   1.0119241e-01   1.1924520e-03   6.3247276e-01   5.3247273e-01
   1.0960000e+00   1.0140648e+00   1.2885953e-01   2.8859811e-02   1.0119202e-01   1.1919555e-03   6.3245930e-01   5.3245927e-01
   1.0950000e+00   1.0129604e+00   1.2881029e-01   2.8810174e-02   1.0119143e-01   1.1914572e-03   6.3244647e-01   5.3244645e-01
   1.0940000e+00   1.0118557e+00   1.2876095e-01   2.8760516e-02   1.0119101e-01   1.1909601e-03   6.3243348e-01   5.3243346e-01
   1.0930000e+00   1.0107514e+00   1.2871070e-01   2.8711016e-02   1.0119044e-01   1.1904678e-03   6.3242004e-01   5.3242002e-01
   1.0920000e+00   1.0096469e+00   1.2866153e-01   2.8661619e-02   1.0119001e-01   1.1899752e-03   6.3240661e-01   5.3240658e-01
   1.0910000e+00   1.0085415e+00   1.2861223e-01   2.8612169e-02   1.0118946e-01   1.1894823e-03   6.3239316e-01   5.3239314e-01
   1.0900000e+00   1.0074485e+00   1.2856349e-01   2.8563388e-02   1.0118901e-01   1.1889949e-03   6.3237985e-01   5.3237982e-01
   1.0890000e+00   1.0063444e+00   1.2851425e-01   2.8514142e-02   1.0118849e-01   1.1885025e-03   6.3236695e-01   5.3236693e-01
   1.0880000e+00   1.0052397e+00   1.2846499e-01   2.8464988e-02   1.0118800e-01   1.1880099e-03   6.3235404e-01   5.3235401e-01
   1.0870000e+00   1.0041409e+00   1.2841600e-01   2.8416126e-02   1.0118751e-01   1.1875191e-03   6.3234066e-01   5.3234064e-01
   1.0860000e+00   1.0030422e+00   1.2836701e-01   2.8367387e-02   1.0118699e-01   1.1870393e-03   6.3232732e-01   5.3232729e-01
   1.0850000e+00   1.0019413e+00   1.2831877e-01   2.8318380e-02   1.0118654e-01   1.1865461e-03   6.3231488e-01   5.3231492e-01
   1.0840000e+00   1.0008535e+00   1.2826991e-01   2.8270008e-02   1.0118598e-01   1.1860685e-03   6.3230150e-01   5.3230153e-01
   1.0830000e+00   9.9974907e-01   1.2822111e-01   2.8221249e-02   1.0118557e-01   1.1855759e-03   6.3228799e-01   5.3228802e-01
   1.0820000e+00   9.9865788e-01   1.2817293e-01   2.8172978e-02   1.0118498e-01   1.1850980e-03   6.3227568e-01   5.3227571e-01
   1.0810000e+00   9.9755772e-01   1.2812476e-01   2.8124357e-02   1.0118461e-01   1.1846106e-03   6.3226226e-01   5.3226230e-01
   1.0800000e+00   9.9646756e-01   1.2807585e-01   2.8076320e-02   1.0118397e-01   1.1841289e-03   6.3224993e-01   5.3224991e-01
   1.0790000e+00   9.9536707e-01   1.2802766e-01   2.8027828e-02   1.0118364e-01   1.1836510e-03   6.3223663e-01   5.3223661e-01
   1.0780000e+00   9.9427728e-01   1.2797966e-01   2.7979856e-02   1.0118296e-01   1.1831684e-03   6.3222329e-01   5.3222327e-01
   1.0770000e+00   9.9318265e-01   1.2793184e-01   2.7931733e-02   1.0118267e-01   1.1826926e-03   6.3221105e-01   5.3221103e-01
   1.0760000e+00   9.9209003e-01   1.2788369e-01   2.7883781e-02   1.0118195e-01   1.1822091e-03   6.3219757e-01   5.3219755e-01
   1.0750000e+00   9.9100211e-01   1.2783620e-01   2.7836090e-02   1.0118206e-01   1.1817349e-03   6.3218542e-01   5.3218540e-01
   1.0740000e+00   9.8990221e-01   1.2778761e-01   2.7787895e-02   1.0118120e-01   1.1812566e-03   6.3217184e-01   5.3217181e-01
   1.0730000e+00   9.8881786e-01   1.2774056e-01   2.7740504e-02   1.0118106e-01   1.1807855e-03   6.3215960e-01   5.3215964e-01
   1.0720000e+00   9.8772660e-01   1.2769311e-01   2.7692833e-02   1.0118025e-01   1.1803118e-03   6.3214701e-01   5.3214705e-01
   1.0710000e+00   9.8663952e-01   1.2764562e-01   2.7645417e-02   1.0118006e-01   1.1798301e-03   6.3213392e-01   5.3213396e-01
   1.0700000e+00   9.8554953e-01   1.2759735e-01   2.7597836e-02   1.0117929e-01   1.1793648e-03   6.3212137e-01   5.3212136e-01
   1.0690000e+00   9.8445677e-01   1.2754981e-01   2.7550280e-02   1.0117905e-01   1.1788886e-03   6.3210847e-01   5.3210845e-01
   1.0680000e+00   9.8337648e-01   1.2750353e-01   2.7503365e-02   1.0117833e-01   1.1784187e-03   6.3209606e-01   5.3209604e-01
   1.0670000e+00   9.8228400e-01   1.2745630e-01   2.7455907e-02   1.0117804e-01   1.1779426e-03   6.3208374e-01   5.3208372e-01
   1.0660000e+00   9.8119632e-01   1.2740894e-01   2.7408762e-02   1.0117736e-01   1.1774757e-03   6.3207030e-01   5.3207027e-01
   1.0650000e+00   9.8011130e-01   1.2736166e-01   2.7361820e-02   1.0117703e-01   1.1770072e-03   6.3205803e-01   5.3205806e-01
   1.0640000e+00   9.7903239e-01   1.2731527e-01   2.7315095e-02   1.0117642e-01   1.1765361e-03   6.3204541e-01   5.3204545e-01
   1.0630000e+00   9.7794090e-01   1.2726814e-01   2.7267934e-02   1.0117602e-01   1.1760708e-03   6.3203256e-01   5.3203259e-01
   1.0620000e+00   9.7686141e-01   1.2722098e-01   2.7221372e-02   1.0117547e-01   1.1756059e-03   6.3202024e-01   5.3202021e-01
   1.0610000e+00   9.7578153e-01   1.2717492e-01   2.7174784e-02   1.0117498e-01   1.1751405e-03   6.3200795e-01   5.3200793e-01
   1.0600000e+00   9.7469091e-01   1.2712791e-01   2.7127877e-02   1.0117508e-01   1.1746743e-03   6.3199504e-01   5.3199501e-01
   1.0590000e+00   9.7361244e-01   1.2708145e-01   2.7081498e-02   1.0117406e-01   1.1742133e-03   6.3198332e-01   5.3198336e-01
   1.0580000e+00   9.7253530e-01   1.2703540e-01   2.7035246e-02   1.0117409e-01   1.1737472e-03   6.3197058e-01   5.3197059e-01
   1.0570000e+00   9.7144594e-01   1.2698876e-01   2.6988530e-02   1.0117310e-01   1.1732880e-03   6.3195783e-01   5.3195781e-01
   1.0560000e+00   9.7036685e-01   1.2694206e-01   2.6942294e-02   1.0117308e-01   1.1728207e-03   6.3194559e-01   5.3194556e-01
   1.0550000e+00   9.6928871e-01   1.2689659e-01   2.6896197e-02   1.0117215e-01   1.1723656e-03   6.3193316e-01   5.3193313e-01
   1.0540000e+00   9.6821189e-01   1.2684989e-01   2.6850177e-02   1.0117207e-01   1.1719103e-03   6.3192107e-01   5.3192111e-01
   1.0530000e+00   9.6713466e-01   1.2680439e-01   2.6804139e-02   1.0117120e-01   1.1714459e-03   6.3190858e-01   5.3190862e-01
   1.0520000e+00   9.6605716e-01   1.2675853e-01   2.6758234e-02   1.0117106e-01   1.1709880e-03   6.3189663e-01   5.3189660e-01
   1.0510000e+00   9.6498080e-01   1.2671216e-01   2.6712434e-02   1.0117026e-01   1.1705321e-03   6.3188406e-01   5.3188404e-01
   1.0500000e+00   9.6390426e-01   1.2666662e-01   2.6666586e-02   1.0117000e-01   1.1700761e-03   6.3187218e-01   5.3187215e-01
   1.0490000e+00   9.6282775e-01   1.2662103e-01   2.6620932e-02   1.0117008e-01   1.1696203e-03   6.3185951e-01   5.3185952e-01
   1.0480000e+00   9.6175234e-01   1.2657544e-01   2.6575238e-02   1.0116896e-01   1.1691658e-03   6.3184767e-01   5.3184771e-01
   1.0470000e+00   9.6067645e-01   1.2652985e-01   2.6529644e-02   1.0116909e-01   1.1687192e-03   6.3183497e-01   5.3183497e-01
   1.0460000e+00   9.5960053e-01   1.2648427e-01   2.6484174e-02   1.0116799e-01   1.1682627e-03   6.3182321e-01   5.3182319e-01
   1.0450000e+00   9.5852552e-01   1.2643868e-01   2.6438733e-02   1.0116809e-01   1.1678060e-03   6.3181048e-01   5.3181045e-01
   1.0440000e+00   9.5745053e-01   1.2639307e-01   2.6393293e-02   1.0116702e-01   1.1673607e-03   6.3179877e-01   5.3179880e-01
   1.0430000e+00   9.5637659e-01   1.2634800e-01   2.6348003e-02   1.0116709e-01   1.1669041e-03   6.3178650e-01   5.3178647e-01
   1.0420000e+00   9.5530133e-01   1.2630293e-01   2.6302699e-02   1.0116606e-01   1.1664584e-03   6.3177422e-01   5.3177420e-01
   1.0410000e+00   9.5423265e-01   1.2625744e-01   2.6257751e-02   1.0116600e-01   1.1660042e-03   6.3176251e-01   5.3176251e-01
   1.0400000e+00   9.5316463e-01   1.2621310e-01   2.6212875e-02   1.0116601e-01   1.1655608e-03   6.3175082e-01   5.3175086e-01
   1.0390000e+00   9.5209065e-01   1.2616752e-01   2.6167810e-02   1.0116491e-01   1.1651097e-03   6.3173797e-01   5.3173799e-01
   1.0380000e+00   9.5101759e-01   1.2612284e-01   2.6122815e-02   1.0116504e-01   1.1646601e-03   6.3172631e-01   5.3172628e-01
   1.0370000e+00   9.4995594e-01   1.2607820e-01   2.6078354e-02   1.0116392e-01   1.1642228e-03   6.3171473e-01   5.3171472e-01
   1.0360000e+00   9.4888244e-01   1.2603329e-01   2.6033473e-02   1.0116406e-01   1.1637728e-03   6.3170209e-01   5.3170212e-01
   1.0350000e+00   9.4781186e-01   1.2598882e-01   2.5988744e-02   1.0116293e-01   1.1633310e-03   6.3169014e-01   5.3169017e-01
   1.0340000e+00   9.4674891e-01   1.2594423e-01   2.5944421e-02   1.0116308e-01   1.1628859e-03   6.3167850e-01   5.3167846e-01
   1.0330000e+00   9.4567772e-01   1.2590006e-01   2.5899747e-02   1.0116197e-01   1.1624421e-03   6.3166670e-01   5.3166674e-01
   1.0320000e+00   9.4461555e-01   1.2585543e-01   2.5855515e-02   1.0116200e-01   1.1620051e-03   6.3165505e-01   5.3165505e-01
   1.0310000e+00   9.4354471e-01   1.2581130e-01   2.5810968e-02   1.0116190e-01   1.1615643e-03   6.3164322e-01   5.3164319e-01
   1.0300000e+00   9.4248375e-01   1.2576663e-01   2.5766899e-02   1.0116091e-01   1.1611217e-03   6.3163060e-01   5.3163057e-01
   1.0290000e+00   9.4141273e-01   1.2572258e-01   2.5722475e-02   1.0116096e-01   1.1606756e-03   6.3161887e-01   5.3161890e-01
   1.0280000e+00   9.4035129e-01   1.2567896e-01   2.5678529e-02   1.0115990e-01   1.1602389e-03   6.3160723e-01   5.3160724e-01
   1.0270000e+00   9.3929137e-01   1.2563425e-01   2.5634669e-02   1.0116000e-01   1.1598016e-03   6.3159559e-01   5.3159557e-01
   1.0260000e+00   9.3822589e-01   1.2559026e-01   2.5590605e-02   1.0115892e-01   1.1593733e-03   6.3158388e-01   5.3158388e-01
   1.0250000e+00   9.3716245e-01   1.2554643e-01   2.5546726e-02   1.0115901e-01   1.1589342e-03   6.3157217e-01   5.3157216e-01
   1.0240000e+00   9.3609629e-01   1.2550243e-01   2.5502729e-02   1.0115869e-01   1.1584944e-03   6.3156047e-01   5.3156044e-01
   1.0230000e+00   9.3503351e-01   1.2545861e-01   2.5458994e-02   1.0115795e-01   1.1580556e-03   6.3154875e-01   5.3154877e-01
   1.0220000e+00   9.3397504e-01   1.2541517e-01   2.5415386e-02   1.0115777e-01   1.1576300e-03   6.3153711e-01   5.3153713e-01
   1.0210000e+00   9.3291243e-01   1.2537217e-01   2.5371770e-02   1.0115694e-01   1.1571909e-03   6.3152544e-01   5.3152541e-01
   1.0200000e+00   9.3185905e-01   1.2532859e-01   2.5328514e-02   1.0115704e-01   1.1567574e-03   6.3151384e-01   5.3151383e-01
   1.0190000e+00   9.3079642e-01   1.2528466e-01   2.5284963e-02   1.0115638e-01   1.1563273e-03   6.3150211e-01   5.3150216e-01
   1.0180000e+00   9.2973342e-01   1.2524183e-01   2.5241349e-02   1.0115601e-01   1.1558979e-03   6.3149043e-01   5.3149040e-01
   1.0170000e+00   9.2868225e-01   1.2519839e-01   2.5198340e-02   1.0115547e-01   1.1554691e-03   6.3147883e-01   5.3147884e-01
   1.0160000e+00   9.2761920e-01   1.2515450e-01   2.5154951e-02   1.0115499e-01   1.1550352e-03   6.3146711e-01   5.3146714e-01
   1.0150000e+00   9.2656189e-01   1.2511178e-01   2.5111732e-02   1.0115456e-01   1.1546077e-03   6.3145540e-01   5.3145537e-01
   1.0140000e+00   9.2550340e-01   1.2506891e-01   2.5068682e-02   1.0115397e-01   1.1541791e-03   6.3144468e-01   5.3144471e-01
   1.0130000e+00   9.2444813e-01   1.2502576e-01   2.5025684e-02   1.0115407e-01   1.1537468e-03   6.3143316e-01   5.3143318e-01
   1.0120000e+00   9.2339013e-01   1.2498263e-01   2.4982637e-02   1.0115318e-01   1.1533250e-03   6.3142152e-01   5.3142149e-01
   1.0110000e+00   9.2233942e-01   1.2494020e-01   2.4939949e-02   1.0115307e-01   1.1528940e-03   6.3140994e-01   5.3140993e-01
   1.0100000e+00   9.2128056e-01   1.2489711e-01   2.4897015e-02   1.0115227e-01   1.1524711e-03   6.3139823e-01   5.3139823e-01
   1.0090000e+00   9.2022680e-01   1.2485390e-01   2.4854302e-02   1.0115200e-01   1.1520500e-03   6.3138678e-01   5.3138677e-01
   1.0080000e+00   9.1917767e-01   1.2481205e-01   2.4811812e-02   1.0115208e-01   1.1516233e-03   6.3137608e-01   5.3137612e-01
   1.0070000e+00   9.1811594e-01   1.2476847e-01   2.4768857e-02   1.0115099e-01   1.1511947e-03   6.3136430e-01   5.3136428e-01
   1.0060000e+00   9.1706642e-01   1.2472647e-01   2.4726495e-02   1.0115109e-01   1.1507745e-03   6.3135275e-01   5.3135272e-01
   1.0050000e+00   9.1601648e-01   1.2468443e-01   2.4684120e-02   1.0115004e-01   1.1503542e-03   6.3134113e-01   5.3134116e-01
   1.0040000e+00   9.1496805e-01   1.2464199e-01   2.4641882e-02   1.0115009e-01   1.1499342e-03   6.3133063e-01   5.3133060e-01
   1.0030000e+00   9.1390856e-01   1.2459895e-01   2.4599209e-02   1.0114911e-01   1.1495099e-03   6.3131880e-01   5.3131883e-01
   1.0020000e+00   9.1285871e-01   1.2455692e-01   2.4557020e-02   1.0114900e-01   1.1490885e-03   6.3130714e-01   5.3130715e-01
   1.0010000e+00   9.1180991e-01   1.2451488e-01   2.4514904e-02   1.0114905e-01   1.1486769e-03   6.3129645e-01   5.3129642e-01
   1.0000000e+00   9.1076112e-01   1.2447284e-01   2.4472837e-02   1.0114793e-01   1.1482583e-03   6.3128501e-01   5.3128505e-01
   9.9900000e-01   9.0971085e-01   1.2443074e-01   2.4430733e-02   1.0114808e-01   1.1478375e-03   6.3127335e-01   5.3127333e-01
   9.9800000e-01   9.0866209e-01   1.2438867e-01   2.4388786e-02   1.0114697e-01   1.1474182e-03   6.3126282e-01   5.3126286e-01
   9.9700000e-01   9.0761366e-01   1.2434663e-01   2.4346878e-02   1.0114700e-01   1.1470070e-03   6.3125110e-01   5.3125110e-01
   9.9600000e-01   9.0656543e-01   1.2430464e-01   2.4304979e-02   1.0114693e-01   1.1465864e-03   6.3124062e-01   5.3124060e-01
   9.9500000e-01   9.0551858e-01   1.2426362e-01   2.4263244e-02   1.0114590e-01   1.1461754e-03   6.3122890e-01   5.3122894e-01
   9.9400000e-01   9.0447163e-01   1.2422149e-01   2.4221502e-02   1.0114599e-01   1.1457643e-03   6.3121836e-01   5.3121834e-01
   9.9300000e-01   9.0342466e-01   1.2417989e-01   2.4179884e-02   1.0114492e-01   1.1453489e-03   6.3120675e-01   5.3120676e-01
   9.9200000e-01   9.0237896e-01   1.2413853e-01   2.4138243e-02   1.0114501e-01   1.1449350e-03   6.3119609e-01   5.3119608e-01
   9.9100000e-01   9.0133395e-01   1.2409680e-01   2.4096813e-02   1.0114472e-01   1.1445253e-03   6.3118460e-01   5.3118460e-01
   9.9000000e-01   9.0028901e-01   1.2405562e-01   2.4055344e-02   1.0114394e-01   1.1441130e-03   6.3117382e-01   5.3117382e-01
   9.8900000e-01   8.9924522e-01   1.2401377e-01   2.4013956e-02   1.0114382e-01   1.1436972e-03   6.3116248e-01   5.3116245e-01
   9.8800000e-01   8.9820097e-01   1.2397261e-01   2.3972629e-02   1.0114293e-01   1.1432934e-03   6.3115158e-01   5.3115160e-01
   9.8700000e-01   8.9715666e-01   1.2393163e-01   2.3931394e-02   1.0114303e-01   1.1428773e-03   6.3114034e-01   5.3114031e-01
   9.8600000e-01   8.9611419e-01   1.2389025e-01   2.3890181e-02   1.0114247e-01   1.1424725e-03   6.3112933e-01   5.3112934e-01
   9.8500000e-01   8.9507179e-01   1.2384882e-01   2.3849078e-02   1.0114199e-01   1.1420675e-03   6.3111827e-01   5.3111825e-01
   9.8400000e-01   8.9402989e-01   1.2380839e-01   2.3808031e-02   1.0114158e-01   1.1416523e-03   6.3110767e-01   5.3110768e-01
   9.8300000e-01   8.9298801e-01   1.2376698e-01   2.3767086e-02   1.0114096e-01   1.1412485e-03   6.3109695e-01   5.3109694e-01
   9.8200000e-01   8.9194708e-01   1.2372645e-01   2.3726075e-02   1.0114106e-01   1.1408438e-03   6.3108547e-01   5.3108547e-01
   9.8100000e-01   8.9090580e-01   1.2368515e-01   2.3685269e-02   1.0114024e-01   1.1404392e-03   6.3107473e-01   5.3107473e-01
   9.8000000e-01   8.8986650e-01   1.2364449e-01   2.3644453e-02   1.0113999e-01   1.1400350e-03   6.3106363e-01   5.3106362e-01
   9.7900000e-01   8.8882660e-01   1.2360413e-01   2.3603731e-02   1.0114008e-01   1.1396305e-03   6.3105285e-01   5.3105289e-01
   9.7800000e-01   8.8778778e-01   1.2356265e-01   2.3563051e-02   1.0113899e-01   1.1392266e-03   6.3104232e-01   5.3104230e-01
   9.7700000e-01   8.8674866e-01   1.2352226e-01   2.3522449e-02   1.0113910e-01   1.1388226e-03   6.3103129e-01   5.3103130e-01
   9.7600000e-01   8.8571078e-01   1.2348185e-01   2.3481852e-02   1.0113806e-01   1.1384185e-03   6.3102030e-01   5.3102027e-01
   9.7500000e-01   8.8467269e-01   1.2344146e-01   2.3441421e-02   1.0113800e-01   1.1380138e-03   6.3100969e-01   5.3100973e-01
   9.7400000e-01   8.8363496e-01   1.2340108e-01   2.3400977e-02   1.0113803e-01   1.1376194e-03   6.3099902e-01   5.3099901e-01
   9.7300000e-01   8.8259866e-01   1.2336073e-01   2.3360660e-02   1.0113692e-01   1.1372173e-03   6.3098794e-01   5.3098792e-01
   9.7200000e-01   8.8156257e-01   1.2332038e-01   2.3320383e-02   1.0113707e-01   1.1368131e-03   6.3097711e-01   5.3097708e-01
   9.7100000e-01   8.8052674e-01   1.2328005e-01   2.3280152e-02   1.0113596e-01   1.1364209e-03   6.3096656e-01   5.3096660e-01
   9.7000000e-01   8.7949154e-01   1.2323961e-01   2.3240016e-02   1.0113600e-01   1.1360160e-03   6.3095560e-01   5.3095559e-01
   9.6900000e-01   8.7845657e-01   1.2320035e-01   2.3199862e-02   1.0113592e-01   1.1356231e-03   6.3094549e-01   5.3094552e-01
   9.6800000e-01   8.7742196e-01   1.2316002e-01   2.3159831e-02   1.0113492e-01   1.1352254e-03   6.3093452e-01   5.3093452e-01
   9.6700000e-01   8.7638844e-01   1.2311972e-01   2.3119910e-02   1.0113501e-01   1.1348277e-03   6.3092349e-01   5.3092352e-01
   9.6600000e-01   8.7535422e-01   1.2307977e-01   2.3079908e-02   1.0113463e-01   1.1344340e-03   6.3091345e-01   5.3091342e-01
   9.6500000e-01   8.7432117e-01   1.2304016e-01   2.3040057e-02   1.0113396e-01   1.1340393e-03   6.3090244e-01   5.3090247e-01
   9.6400000e-01   8.7328825e-01   1.2300009e-01   2.3000316e-02   1.0113375e-01   1.1336402e-03   6.3089198e-01   5.3089195e-01
   9.6300000e-01   8.7225684e-01   1.2296058e-01   2.2960556e-02   1.0113293e-01   1.1332536e-03   6.3088107e-01   5.3088109e-01
   9.6200000e-01   8.7122417e-01   1.2292133e-01   2.2920865e-02   1.0113303e-01   1.1328540e-03   6.3087096e-01   5.3087093e-01
   9.6100000e-01   8.7019430e-01   1.2288098e-01   2.2881302e-02   1.0113242e-01   1.1324674e-03   6.3085993e-01   5.3085995e-01
   9.6000000e-01   8.6916191e-01   1.2284175e-01   2.2841701e-02   1.0113198e-01   1.1320684e-03   6.3084992e-01   5.3084991e-01
   9.5900000e-01   8.6813164e-01   1.2280192e-01   2.2802237e-02   1.0113208e-01   1.1316802e-03   6.3083877e-01   5.3083879e-01
   9.5800000e-01   8.6710238e-01   1.2276325e-01   2.2762782e-02   1.0113112e-01   1.1312924e-03   6.3082888e-01   5.3082886e-01
   9.5700000e-01   8.6607259e-01   1.2272343e-01   2.2723407e-02   1.0113107e-01   1.1308936e-03   6.3081767e-01   5.3081770e-01
   9.5600000e-01   8.6504391e-01   1.2268392e-01   2.2684146e-02   1.0113024e-01   1.1305068e-03   6.3080783e-01   5.3080780e-01
   9.5500000e-01   8.6401520e-01   1.2264496e-01   2.2644858e-02   1.0113000e-01   1.1301191e-03   6.3079662e-01   5.3079665e-01
   9.5400000e-01   8.6298710e-01   1.2260551e-01   2.2605653e-02   1.0113008e-01   1.1297315e-03   6.3078662e-01   5.3078663e-01
   9.5300000e-01   8.6195988e-01   1.2256640e-01   2.2566591e-02   1.0112901e-01   1.1293442e-03   6.3077651e-01   5.3077649e-01
   9.5200000e-01   8.6093263e-01   1.2252766e-01   2.2527470e-02   1.0112900e-01   1.1289567e-03   6.3076546e-01   5.3076547e-01
   9.5100000e-01   8.5990531e-01   1.2248894e-01   2.2488451e-02   1.0112900e-01   1.1285694e-03   6.3075552e-01   5.3075550e-01
   9.5000000e-01   8.5887885e-01   1.2244914e-01   2.2449544e-02   1.0112791e-01   1.1281822e-03   6.3074508e-01   5.3074513e-01
   9.4900000e-01   8.5785287e-01   1.2241051e-01   2.2410615e-02   1.0112806e-01   1.1277945e-03   6.3073439e-01   5.3073437e-01
   9.4800000e-01   8.5682810e-01   1.2237181e-01   2.2371783e-02   1.0112694e-01   1.1274186e-03   6.3072443e-01   5.3072446e-01
   9.4700000e-01   8.5580389e-01   1.2233313e-01   2.2333027e-02   1.0112700e-01   1.1270312e-03   6.3071372e-01   5.3071368e-01
   9.4600000e-01   8.5477758e-01   1.2229441e-01   2.2294314e-02   1.0112689e-01   1.1266439e-03   6.3070331e-01   5.3070334e-01
   9.4500000e-01   8.5375519e-01   1.2225577e-01   2.2255660e-02   1.0112592e-01   1.1262629e-03   6.3069330e-01   5.3069331e-01
   9.4400000e-01   8.5273067e-01   1.2221708e-01   2.2217075e-02   1.0112602e-01   1.1258810e-03   6.3068329e-01   5.3068328e-01
   9.4300000e-01   8.5170712e-01   1.2217841e-01   2.2178440e-02   1.0112562e-01   1.1254980e-03   6.3067284e-01   5.3067289e-01
   9.4200000e-01   8.5068399e-01   1.2213976e-01   2.2140025e-02   1.0112496e-01   1.1251181e-03   6.3066220e-01   5.3066218e-01
   9.4100000e-01   8.4966215e-01   1.2210137e-01   2.2101569e-02   1.0112506e-01   1.1247337e-03   6.3065220e-01   5.3065222e-01
   9.4000000e-01   8.4864078e-01   1.2206356e-01   2.2063237e-02   1.0112431e-01   1.1243549e-03   6.3064218e-01   5.3064219e-01
   9.3900000e-01   8.4761836e-01   1.2202484e-01   2.2024890e-02   1.0112403e-01   1.1239785e-03   6.3063207e-01   5.3063204e-01
   9.3800000e-01   8.4659792e-01   1.2198679e-01   2.1986602e-02   1.0112345e-01   1.1235980e-03   6.3062108e-01   5.3062110e-01
   9.3700000e-01   8.4557637e-01   1.2194864e-01   2.1948412e-02   1.0112297e-01   1.1232165e-03   6.3061117e-01   5.3061115e-01
   9.3600000e-01   8.4455633e-01   1.2190996e-01   2.1910245e-02   1.0112307e-01   1.1228453e-03   6.3060117e-01   5.3060115e-01
   9.3500000e-01   8.4353625e-01   1.2187227e-01   2.1872164e-02   1.0112216e-01   1.1224643e-03   6.3059117e-01   5.3059114e-01
   9.3400000e-01   8.4251757e-01   1.2183411e-01   2.1834170e-02   1.0112200e-01   1.1220919e-03   6.3058115e-01   5.3058117e-01
   9.3300000e-01   8.4149900e-01   1.2179637e-01   2.1796164e-02   1.0112207e-01   1.1217128e-03   6.3057113e-01   5.3057115e-01
   9.3200000e-01   8.4048044e-01   1.2175785e-01   2.1758282e-02   1.0112098e-01   1.1213388e-03   6.3056104e-01   5.3056101e-01
   9.3100000e-01   8.3946190e-01   1.2172016e-01   2.1720427e-02   1.0112100e-01   1.1209615e-03   6.3055007e-01   5.3055009e-01
   9.3000000e-01   8.3844337e-01   1.2168256e-01   2.1682572e-02   1.0112097e-01   1.1205854e-03   6.3054016e-01   5.3054015e-01
   9.2900000e-01   8.3742676e-01   1.2164504e-01   2.1644852e-02   1.0111992e-01   1.1202145e-03   6.3053015e-01   5.3053016e-01
   9.2800000e-01   8.3640978e-01   1.2160733e-01   2.1607099e-02   1.0112001e-01   1.1198434e-03   6.3052015e-01   5.3052017e-01
   9.2700000e-01   8.3539308e-01   1.2156917e-01   2.1569464e-02   1.0111975e-01   1.1194724e-03   6.3051019e-01   5.3051016e-01
   9.2600000e-01   8.3437747e-01   1.2153224e-01   2.1531962e-02   1.0111892e-01   1.1191024e-03   6.3050020e-01   5.3050022e-01
   9.2500000e-01   8.3336175e-01   1.2149405e-01   2.1494347e-02   1.0111888e-01   1.1187205e-03   6.3049022e-01   5.3049021e-01
   9.2400000e-01   8.3234600e-01   1.2145698e-01   2.1456915e-02   1.0111792e-01   1.1183501e-03   6.3048022e-01   5.3048023e-01
   9.2300000e-01   8.3133132e-01   1.2141990e-01   2.1419527e-02   1.0111801e-01   1.1179794e-03   6.3047023e-01   5.3047026e-01
   9.2200000e-01   8.3031700e-01   1.2138176e-01   2.1382055e-02   1.0111762e-01   1.1176193e-03   6.3046026e-01   5.3046026e-01
   9.2100000e-01   8.2930372e-01   1.2134482e-01   2.1344836e-02   1.0111695e-01   1.1172481e-03   6.3045029e-01   5.3045028e-01
   9.2000000e-01   8.2828872e-01   1.2130774e-01   2.1307509e-02   1.0111705e-01   1.1168774e-03   6.3044033e-01   5.3044032e-01
   9.1900000e-01   8.2727596e-01   1.2127069e-01   2.1270337e-02   1.0111633e-01   1.1165071e-03   6.3043035e-01   5.3043034e-01
   9.1800000e-01   8.2626427e-01   1.2123360e-01   2.1233193e-02   1.0111599e-01   1.1161380e-03   6.3042034e-01   5.3042037e-01
   9.1700000e-01   8.2525129e-01   1.2119559e-01   2.1196059e-02   1.0111608e-01   1.1157775e-03   6.3041092e-01   5.3041093e-01
   9.1600000e-01   8.2423949e-01   1.2115863e-01   2.1159030e-02   1.0111508e-01   1.1154061e-03   6.3040148e-01   5.3040146e-01
   9.1500000e-01   8.2322813e-01   1.2112166e-01   2.1122040e-02   1.0111500e-01   1.1150400e-03   6.3039147e-01   5.3039149e-01
   9.1400000e-01   8.2221671e-01   1.2108457e-01   2.1085103e-02   1.0111506e-01   1.1146768e-03   6.3038150e-01   5.3038152e-01
   9.1300000e-01   8.2120636e-01   1.2104869e-01   2.1048256e-02   1.0111395e-01   1.1143085e-03   6.3037157e-01   5.3037154e-01
   9.1200000e-01   8.2019552e-01   1.2101164e-01   2.1011417e-02   1.0111400e-01   1.1139465e-03   6.3036160e-01   5.3036162e-01
   9.1100000e-01   8.1918568e-01   1.2097468e-01   2.0974582e-02   1.0111393e-01   1.1135863e-03   6.3035163e-01   5.3035162e-01
   9.1000000e-01   8.1817673e-01   1.2093764e-01   2.0937919e-02   1.0111292e-01   1.1132219e-03   6.3034217e-01   5.3034218e-01
   9.0900000e-01   8.1716761e-01   1.2090162e-01   2.0901215e-02   1.0111301e-01   1.1128575e-03   6.3033277e-01   5.3033279e-01
   9.0800000e-01   8.1615872e-01   1.2086479e-01   2.0864577e-02   1.0111269e-01   1.1124979e-03   6.3032280e-01   5.3032279e-01
   9.0700000e-01   8.1515028e-01   1.2082777e-01   2.0828052e-02   1.0111194e-01   1.1121358e-03   6.3031284e-01   5.3031283e-01
   9.0600000e-01   8.1414216e-01   1.2079195e-01   2.0791544e-02   1.0111204e-01   1.1117706e-03   6.3030284e-01   5.3030286e-01
   9.0500000e-01   8.1313509e-01   1.2075487e-01   2.0755100e-02   1.0111142e-01   1.1114097e-03   6.3029353e-01   5.3029354e-01
   9.0400000e-01   8.1212801e-01   1.2071900e-01   2.0718642e-02   1.0111098e-01   1.1110502e-03   6.3028403e-01   5.3028402e-01
   9.0300000e-01   8.1112135e-01   1.2068203e-01   2.0682282e-02   1.0111108e-01   1.1106961e-03   6.3027407e-01   5.3027409e-01
   9.0200000e-01   8.1011483e-01   1.2064605e-01   2.0646031e-02   1.0111016e-01   1.1103320e-03   6.3026407e-01   5.3026410e-01
   9.0100000e-01   8.0910901e-01   1.2060956e-01   2.0609739e-02   1.0110999e-01   1.1099757e-03   6.3025527e-01   5.3025526e-01
   9.0000000e-01   8.0810326e-01   1.2057340e-01   2.0573547e-02   1.0111007e-01   1.1096216e-03   6.3024524e-01   5.3024524e-01
   8.9900000e-01   8.0709874e-01   1.2053752e-01   2.0537388e-02   1.0110899e-01   1.1092562e-03   6.3023533e-01   5.3023531e-01
   8.9800000e-01   8.0609396e-01   1.2050107e-01   2.0501308e-02   1.0110900e-01   1.1089018e-03   6.3022590e-01   5.3022591e-01
   8.9700000e-01   8.0508922e-01   1.2046570e-01   2.0465227e-02   1.0110900e-01   1.1085470e-03   6.3021651e-01   5.3021649e-01
   8.9600000e-01   8.0408483e-01   1.2042923e-01   2.0429232e-02   1.0110792e-01   1.1081924e-03   6.3020650e-01   5.3020647e-01
   8.9500000e-01   8.0308141e-01   1.2039304e-01   2.0393300e-02   1.0110800e-01   1.1078381e-03   6.3019738e-01   5.3019741e-01
   8.9400000e-01   8.0207860e-01   1.2035735e-01   2.0357406e-02   1.0110782e-01   1.1074836e-03   6.3018772e-01   5.3018769e-01
   8.9300000e-01   8.0107584e-01   1.2032201e-01   2.0321541e-02   1.0110693e-01   1.1071293e-03   6.3017771e-01   5.3017768e-01
   8.9200000e-01   8.0007297e-01   1.2028553e-01   2.0285792e-02   1.0110702e-01   1.1067750e-03   6.3016881e-01   5.3016884e-01
   8.9100000e-01   7.9907116e-01   1.2025009e-01   2.0249998e-02   1.0110657e-01   1.1064209e-03   6.3015887e-01   5.3015884e-01
   8.9000000e-01   7.9806913e-01   1.2021471e-01   2.0214313e-02   1.0110596e-01   1.1060668e-03   6.3014990e-01   5.3014987e-01
   8.8900000e-01   7.9706766e-01   1.2017820e-01   2.0178635e-02   1.0110606e-01   1.1057128e-03   6.3014009e-01   5.3014012e-01
   8.8800000e-01   7.9606706e-01   1.2014290e-01   2.0143128e-02   1.0110530e-01   1.1053581e-03   6.3013016e-01   5.3013013e-01
   8.8700000e-01   7.9506607e-01   1.2010749e-01   2.0107487e-02   1.0110499e-01   1.1050150e-03   6.3012132e-01   5.3012130e-01
   8.8600000e-01   7.9406708e-01   1.2007213e-01   2.0072091e-02   1.0110508e-01   1.1046613e-03   6.3011129e-01   5.3011129e-01
   8.8500000e-01   7.9306698e-01   1.2003674e-01   2.0036541e-02   1.0110408e-01   1.1043074e-03   6.3010239e-01   5.3010241e-01
   8.8400000e-01   7.9206726e-01   1.2000137e-01   2.0001175e-02   1.0110400e-01   1.1039646e-03   6.3009250e-01   5.3009249e-01
   8.8300000e-01   7.9106879e-01   1.1996601e-01   1.9965804e-02   1.0110406e-01   1.1036094e-03   6.3008346e-01   5.3008345e-01
   8.8200000e-01   7.9006910e-01   1.1993065e-01   1.9930550e-02   1.0110296e-01   1.1032670e-03   6.3007393e-01   5.3007396e-01
   8.8100000e-01   7.8907111e-01   1.1989531e-01   1.9895263e-02   1.0110300e-01   1.1029121e-03   6.3006498e-01   5.3006499e-01
   8.8000000e-01   7.8807399e-01   1.1985997e-01   1.9860071e-02   1.0110296e-01   1.1025691e-03   6.3005503e-01   5.3005502e-01
   8.7900000e-01   7.8707634e-01   1.1982456e-01   1.9824984e-02   1.0110192e-01   1.1022205e-03   6.3004620e-01   5.3004621e-01
   8.7800000e-01   7.8607943e-01   1.1979014e-01   1.9789867e-02   1.0110201e-01   1.1018731e-03   6.3003614e-01   5.3003617e-01
   8.7700000e-01   7.8508267e-01   1.1975499e-01   1.9754845e-02   1.0110177e-01   1.1015300e-03   6.3002734e-01   5.3002733e-01
   8.7600000e-01   7.8408632e-01   1.1971970e-01   1.9719818e-02   1.0110094e-01   1.1011835e-03   6.3001811e-01   5.3001811e-01
   8.7500000e-01   7.8309018e-01   1.1968446e-01   1.9684795e-02   1.0110103e-01   1.1008346e-03   6.3000863e-01   5.3000861e-01
   8.7400000e-01   7.8209447e-01   1.1965016e-01   1.9649912e-02   1.0110053e-01   1.1004908e-03   6.2999974e-01   5.2999975e-01
   8.7300000e-01   7.8109865e-01   1.1961473e-01   1.9615018e-02   1.0109996e-01   1.1001461e-03   6.2998977e-01   5.2998975e-01
   8.7200000e-01   7.8010384e-01   1.1958056e-01   1.9580271e-02   1.0110006e-01   1.0998049e-03   6.2998090e-01   5.2998089e-01
   8.7100000e-01   7.7910948e-01   1.1954511e-01   1.9545469e-02   1.0109928e-01   1.0994583e-03   6.2997174e-01   5.2997173e-01
   8.7000000e-01   7.7811548e-01   1.1951092e-01   1.9510778e-02   1.0109899e-01   1.0991193e-03   6.2996226e-01   5.2996229e-01
   8.6900000e-01   7.7712109e-01   1.1947617e-01   1.9476041e-02   1.0109908e-01   1.0987709e-03   6.2995326e-01   5.2995327e-01
   8.6800000e-01   7.7612772e-01   1.1944141e-01   1.9441445e-02   1.0109807e-01   1.0984332e-03   6.2994432e-01   5.2994430e-01
   8.6700000e-01   7.7513513e-01   1.1940714e-01   1.9406905e-02   1.0109800e-01   1.0980955e-03   6.2993484e-01   5.2993489e-01
   8.6600000e-01   7.7414287e-01   1.1937267e-01   1.9372374e-02   1.0109806e-01   1.0977488e-03   6.2992564e-01   5.2992562e-01
   8.6500000e-01   7.7315005e-01   1.1933781e-01   1.9337835e-02   1.0109696e-01   1.0974081e-03   6.2991676e-01   5.2991679e-01
   8.6400000e-01   7.7215797e-01   1.1930340e-01   1.9303455e-02   1.0109700e-01   1.0970699e-03   6.2990750e-01   5.2990751e-01
   8.6300000e-01   7.7116598e-01   1.1926912e-01   1.9269071e-02   1.0109697e-01   1.0967317e-03   6.2989811e-01   5.2989809e-01
   8.6200000e-01   7.7017500e-01   1.1923426e-01   1.9234685e-02   1.0109591e-01   1.0963935e-03   6.2988919e-01   5.2988921e-01
   8.6100000e-01   7.6918359e-01   1.1920058e-01   1.9200381e-02   1.0109600e-01   1.0960553e-03   6.2988013e-01   5.2988011e-01
   8.6000000e-01   7.6819352e-01   1.1916567e-01   1.9166161e-02   1.0109605e-01   1.0957173e-03   6.2987070e-01   5.2987067e-01
   8.5900000e-01   7.6720339e-01   1.1913194e-01   1.9131949e-02   1.0109536e-01   1.0953794e-03   6.2986158e-01   5.2986160e-01
   8.5800000e-01   7.6621317e-01   1.1909809e-01   1.9097839e-02   1.0109498e-01   1.0950416e-03   6.2985272e-01   5.2985271e-01
   8.5700000e-01   7.6522399e-01   1.1906329e-01   1.9063671e-02   1.0109508e-01   1.0947037e-03   6.2984324e-01   5.2984325e-01
   8.5600000e-01   7.6423497e-01   1.1902959e-01   1.9029613e-02   1.0109415e-01   1.0943658e-03   6.2983494e-01   5.2983491e-01
   8.5500000e-01   7.6324639e-01   1.1899582e-01   1.8995599e-02   1.0109400e-01   1.0940308e-03   6.2982547e-01   5.2982544e-01
   8.5400000e-01   7.6225767e-01   1.1896213e-01   1.8961613e-02   1.0109408e-01   1.0937011e-03   6.2981636e-01   5.2981633e-01
   8.5300000e-01   7.6126954e-01   1.1892727e-01   1.8927667e-02   1.0109300e-01   1.0933625e-03   6.2980748e-01   5.2980746e-01
   8.5200000e-01   7.6028115e-01   1.1889353e-01   1.8893822e-02   1.0109300e-01   1.0930299e-03   6.2979802e-01   5.2979804e-01
   8.5100000e-01   7.5929482e-01   1.1885979e-01   1.8860010e-02   1.0109302e-01   1.0926983e-03   6.2978973e-01   5.2978970e-01
   8.5000000e-01   7.5830752e-01   1.1882604e-01   1.8826244e-02   1.0109193e-01   1.0923598e-03   6.2978020e-01   5.2978017e-01
   8.4900000e-01   7.5732098e-01   1.1879232e-01   1.8792514e-02   1.0109200e-01   1.0920302e-03   6.2977190e-01   5.2977192e-01
   8.4800000e-01   7.5633410e-01   1.1875857e-01   1.8758771e-02   1.0109189e-01   1.0916954e-03   6.2976241e-01   5.2976240e-01
   8.4700000e-01   7.5534916e-01   1.1872486e-01   1.8725112e-02   1.0109091e-01   1.0913639e-03   6.2975348e-01   5.2975348e-01
   8.4600000e-01   7.5436311e-01   1.1869112e-01   1.8691518e-02   1.0109100e-01   1.0910315e-03   6.2974450e-01   5.2974453e-01
   8.4500000e-01   7.5337740e-01   1.1865772e-01   1.8657949e-02   1.0109106e-01   1.0907043e-03   6.2973578e-01   5.2973579e-01
   8.4400000e-01   7.5239301e-01   1.1862477e-01   1.8624374e-02   1.0109027e-01   1.0903744e-03   6.2972659e-01   5.2972661e-01
   8.4300000e-01   7.5140749e-01   1.1859101e-01   1.8590929e-02   1.0108999e-01   1.0900414e-03   6.2971814e-01   5.2971812e-01
   8.4200000e-01   7.5042391e-01   1.1855725e-01   1.8557536e-02   1.0109008e-01   1.0897133e-03   6.2970874e-01   5.2970875e-01
   8.4100000e-01   7.4943924e-01   1.1852454e-01   1.8524104e-02   1.0108908e-01   1.0893852e-03   6.2970042e-01   5.2970039e-01
   8.4000000e-01   7.4845680e-01   1.1849095e-01   1.8490814e-02   1.0108900e-01   1.0890527e-03   6.2969089e-01   5.2969091e-01
   8.3900000e-01   7.4747274e-01   1.1845719e-01   1.8457474e-02   1.0108907e-01   1.0887226e-03   6.2968257e-01   5.2968258e-01
   8.3800000e-01   7.4649070e-01   1.1842464e-01   1.8424242e-02   1.0108797e-01   1.0883978e-03   6.2967399e-01   5.2967401e-01
   8.3700000e-01   7.4550801e-01   1.1839085e-01   1.8390997e-02   1.0108800e-01   1.0880693e-03   6.2966463e-01   5.2966464e-01
   8.3600000e-01   7.4452632e-01   1.1835821e-01   1.8357857e-02   1.0108800e-01   1.0877420e-03   6.2965633e-01   5.2965631e-01
   8.3500000e-01   7.4354347e-01   1.1832453e-01   1.8324757e-02   1.0108692e-01   1.0874204e-03   6.2964682e-01   5.2964684e-01
   8.3400000e-01   7.4256170e-01   1.1829172e-01   1.8291656e-02   1.0108701e-01   1.0870895e-03   6.2963850e-01   5.2963847e-01
   8.3300000e-01   7.4158095e-01   1.1825849e-01   1.8258604e-02   1.0108704e-01   1.0867648e-03   6.2962992e-01   5.2962995e-01
   8.3200000e-01   7.4060031e-01   1.1822569e-01   1.8225668e-02   1.0108644e-01   1.0864423e-03   6.2962059e-01   5.2962060e-01
   8.3100000e-01   7.3961947e-01   1.1819297e-01   1.8192724e-02   1.0108597e-01   1.0861199e-03   6.2961230e-01   5.2961228e-01
   8.3000000e-01   7.3863928e-01   1.1815977e-01   1.8159809e-02   1.0108607e-01   1.0857871e-03   6.2960350e-01   5.2960350e-01
   8.2900000e-01   7.3766042e-01   1.1812680e-01   1.8126887e-02   1.0108523e-01   1.0854658e-03   6.2959440e-01   5.2959440e-01
   8.2800000e-01   7.3668032e-01   1.1809420e-01   1.8094095e-02   1.0108499e-01   1.0851436e-03   6.2958603e-01   5.2958602e-01
   8.2700000e-01   7.3570137e-01   1.1806105e-01   1.8061325e-02   1.0108508e-01   1.0848215e-03   6.2957773e-01   5.2957773e-01
   8.2600000e-01   7.3472240e-01   1.1802893e-01   1.8028552e-02   1.0108406e-01   1.0844993e-03   6.2956829e-01   5.2956832e-01
   8.2500000e-01   7.3374448e-01   1.1799567e-01   1.7995915e-02   1.0108401e-01   1.0841775e-03   6.2955988e-01   5.2955985e-01
   8.2400000e-01   7.3276533e-01   1.1796361e-01   1.7963206e-02   1.0108399e-01   1.0838554e-03   6.2955142e-01   5.2955144e-01
   8.2300000e-01   7.3178771e-01   1.1793033e-01   1.7930614e-02   1.0108385e-01   1.0835336e-03   6.2954291e-01   5.2954290e-01
   8.2200000e-01   7.3081033e-01   1.1789818e-01   1.7898069e-02   1.0108293e-01   1.0832118e-03   6.2953358e-01   5.2953359e-01
   8.2100000e-01   7.2983324e-01   1.1786599e-01   1.7865512e-02   1.0108302e-01   1.0828899e-03   6.2952527e-01   5.2952525e-01
   8.2000000e-01   7.2885592e-01   1.1783274e-01   1.7833060e-02   1.0108266e-01   1.0825676e-03   6.2951686e-01   5.2951688e-01
   8.1900000e-01   7.2787982e-01   1.1780067e-01   1.7800604e-02   1.0108194e-01   1.0822542e-03   6.2950856e-01   5.2950852e-01
   8.1800000e-01   7.2690376e-01   1.1776854e-01   1.7768268e-02   1.0108199e-01   1.0819350e-03   6.2949903e-01   5.2949905e-01
   8.1700000e-01   7.2592843e-01   1.1773581e-01   1.7735897e-02   1.0108208e-01   1.0816138e-03   6.2949072e-01   5.2949072e-01
   8.1600000e-01   7.2495214e-01   1.1770317e-01   1.7703598e-02   1.0108107e-01   1.0812919e-03   6.2948228e-01   5.2948232e-01
   8.1500000e-01   7.2397683e-01   1.1767105e-01   1.7671314e-02   1.0108100e-01   1.0809815e-03   6.2947393e-01   5.2947392e-01
   8.1400000e-01   7.2300209e-01   1.1763891e-01   1.7639110e-02   1.0108106e-01   1.0806583e-03   6.2946558e-01   5.2946562e-01
   8.1300000e-01   7.2202766e-01   1.1760679e-01   1.7606884e-02   1.0107997e-01   1.0803483e-03   6.2945612e-01   5.2945611e-01
   8.1200000e-01   7.2105366e-01   1.1757467e-01   1.7574767e-02   1.0108000e-01   1.0800257e-03   6.2944779e-01   5.2944780e-01
   8.1100000e-01   7.2007969e-01   1.1754254e-01   1.7542641e-02   1.0108000e-01   1.0797146e-03   6.2943940e-01   5.2943937e-01
   8.1000000e-01   7.1910627e-01   1.1751042e-01   1.7510622e-02   1.0107892e-01   1.0793934e-03   6.2943101e-01   5.2943103e-01
   8.0900000e-01   7.1813275e-01   1.1747830e-01   1.7478562e-02   1.0107901e-01   1.0790804e-03   6.2942265e-01   5.2942261e-01
   8.0800000e-01   7.1716033e-01   1.1744633e-01   1.7446619e-02   1.0107904e-01   1.0787634e-03   6.2941425e-01   5.2941428e-01
   8.0700000e-01   7.1618679e-01   1.1741516e-01   1.7414623e-02   1.0107848e-01   1.0784508e-03   6.2940590e-01   5.2940587e-01
   8.0600000e-01   7.1521423e-01   1.1738298e-01   1.7382770e-02   1.0107797e-01   1.0781388e-03   6.2939750e-01   5.2939753e-01
   8.0500000e-01   7.1424285e-01   1.1735091e-01   1.7350857e-02   1.0107807e-01   1.0778220e-03   6.2938886e-01   5.2938885e-01
   8.0400000e-01   7.1327075e-01   1.1731872e-01   1.7319033e-02   1.0107728e-01   1.0775079e-03   6.2937972e-01   5.2937972e-01
   8.0300000e-01   7.1229906e-01   1.1728773e-01   1.7287340e-02   1.0107699e-01   1.0771971e-03   6.2937140e-01   5.2937139e-01
   8.0200000e-01   7.1132842e-01   1.1725564e-01   1.7255594e-02   1.0107698e-01   1.0768804e-03   6.2936304e-01   5.2936305e-01
   8.0100000e-01   7.1035763e-01   1.1722354e-01   1.7223844e-02   1.0107702e-01   1.0765748e-03   6.2935467e-01   5.2935465e-01
   8.0000000e-01   7.0938797e-01   1.1719261e-01   1.7192201e-02   1.0107593e-01   1.0762572e-03   6.2934630e-01   5.2934633e-01
   7.9900000e-01   7.0841711e-01   1.1716035e-01   1.7160612e-02   1.0107600e-01   1.0759521e-03   6.2933795e-01   5.2933792e-01
   7.9800000e-01   7.0744742e-01   1.1712941e-01   1.7129024e-02   1.0107592e-01   1.0756346e-03   6.2932956e-01   5.2932960e-01
   7.9700000e-01   7.0647758e-01   1.1709724e-01   1.7097517e-02   1.0107492e-01   1.0753279e-03   6.2932123e-01   5.2932120e-01
   7.9600000e-01   7.0550884e-01   1.1706616e-01   1.7066042e-02   1.0107501e-01   1.0750219e-03   6.2931284e-01   5.2931287e-01
   7.9500000e-01   7.0454049e-01   1.1703451e-01   1.7034561e-02   1.0107506e-01   1.0747045e-03   6.2930452e-01   5.2930449e-01
   7.9400000e-01   7.0357168e-01   1.1700322e-01   1.7003146e-02   1.0107435e-01   1.0743989e-03   6.2929613e-01   5.2929615e-01
   7.9300000e-01   7.0260380e-01   1.1697216e-01   1.6971808e-02   1.0107399e-01   1.0740923e-03   6.2928781e-01   5.2928778e-01
   7.9200000e-01   7.0163583e-01   1.1694058e-01   1.6940413e-02   1.0107408e-01   1.0737867e-03   6.2927942e-01   5.2927943e-01
   7.9100000e-01   7.0066778e-01   1.1690913e-01   1.6909145e-02   1.0107317e-01   1.0734712e-03   6.2927109e-01   5.2927108e-01
   7.9000000e-01   6.9970087e-01   1.1687814e-01   1.6877853e-02   1.0107300e-01   1.0731635e-03   6.2926267e-01   5.2926266e-01
