# Supplementary material for: Parallel arrangements of positive feedback loops limit cell-to-cell variability in differentiation
Source: PLoS One. 2017 Nov 29;12(11):e0188623. doi: 10.1371/journal.pone.0188623 (PMC5706692; doi:10.1371/journal.pone.0188623)
Supplement: S1 Codes — (ZIP) [file pone.0188623.s001.zip › codes/GK/AND/Residence Time/IntrinsicNoise/Serial/initls_4L_Sr_GK.dat]

   1.7320000e+00   2.1301275e+00   2.0274039e-01   1.0274039e-01   1.0257664e-01   2.5768643e-03   8.4620946e-01   7.4620947e-01   1.0936599e+00   9.9366114e-01
   1.7310000e+00   2.1136356e+00   2.0029134e-01   1.0029135e-01   1.0254272e-01   2.5427041e-03   8.4574940e-01   7.4574937e-01   1.0936600e+00   9.9365732e-01
   1.7300000e+00   2.1016154e+00   1.9855720e-01   9.8557071e-02   1.0251857e-01   2.5185592e-03   8.4542314e-01   7.4542314e-01   1.0936508e+00   9.9365453e-01
   1.7290000e+00   2.0915819e+00   1.9714080e-01   9.7140917e-02   1.0249859e-01   2.4988722e-03   8.4515686e-01   7.4515688e-01   1.0936500e+00   9.9365217e-01
   1.7280000e+00   2.0828097e+00   1.9592514e-01   9.5925173e-02   1.0248209e-01   2.4819933e-03   8.4492805e-01   7.4492804e-01   1.0936500e+00   9.9365043e-01
   1.7270000e+00   2.0749148e+00   1.9484888e-01   9.4849038e-02   1.0246716e-01   2.4670690e-03   8.4472531e-01   7.4472532e-01   1.0936500e+00   9.9364871e-01
   1.7260000e+00   2.0676231e+00   1.9386881e-01   9.3869001e-02   1.0245346e-01   2.4534941e-03   8.4454069e-01   7.4454070e-01   1.0936500e+00   9.9364703e-01
   1.7250000e+00   2.0608409e+00   1.9296998e-01   9.2969877e-02   1.0244111e-01   2.4410440e-03   8.4437123e-01   7.4437123e-01   1.0936503e+00   9.9364557e-01
   1.7240000e+00   2.0544830e+00   1.9213717e-01   9.2137167e-02   1.0242952e-01   2.4295275e-03   8.4421425e-01   7.4421427e-01   1.0936397e+00   9.9364409e-01
   1.7230000e+00   2.0484545e+00   1.9135821e-01   9.1358212e-02   1.0241879e-01   2.4187572e-03   8.4406743e-01   7.4406741e-01   1.0936400e+00   9.9364298e-01
   1.7220000e+00   2.0427000e+00   1.9062109e-01   9.0620969e-02   1.0240867e-01   2.4085772e-03   8.4392857e-01   7.4392859e-01   1.0936400e+00   9.9364192e-01
   1.7210000e+00   2.0371800e+00   1.8992200e-01   8.9921957e-02   1.0239875e-01   2.3989284e-03   8.4379638e-01   7.4379636e-01   1.0936400e+00   9.9364102e-01
   1.7200000e+00   2.0318989e+00   1.8926036e-01   8.9260162e-02   1.0238969e-01   2.3898019e-03   8.4367189e-01   7.4367191e-01   1.0936400e+00   9.9363995e-01
   1.7190000e+00   2.0267834e+00   1.8862494e-01   8.8624795e-02   1.0238104e-01   2.3810436e-03   8.4355218e-01   7.4355216e-01   1.0936400e+00   9.9363889e-01
   1.7180000e+00   2.0218754e+00   1.8802097e-01   8.8021228e-02   1.0237279e-01   2.3727307e-03   8.4343797e-01   7.4343795e-01   1.0936400e+00   9.9363787e-01
   1.7170000e+00   2.0170746e+00   1.8743624e-01   8.7435818e-02   1.0236486e-01   2.3646700e-03   8.4332737e-01   7.4332738e-01   1.0936400e+00   9.9363693e-01
   1.7160000e+00   2.0124439e+00   1.8687605e-01   8.6875622e-02   1.0235673e-01   2.3569571e-03   8.4322159e-01   7.4322157e-01   1.0936400e+00   9.9363604e-01
   1.7150000e+00   2.0079155e+00   1.8633280e-01   8.6332956e-02   1.0234970e-01   2.3494923e-03   8.4311921e-01   7.4311924e-01   1.0936374e+00   9.9363500e-01
   1.7140000e+00   2.0035324e+00   1.8581157e-01   8.5811768e-02   1.0234237e-01   2.3423304e-03   8.4302102e-01   7.4302103e-01   1.0936299e+00   9.9363395e-01
   1.7130000e+00   1.9992235e+00   1.8530293e-01   8.5302800e-02   1.0233511e-01   2.3353356e-03   8.4292455e-01   7.4292454e-01   1.0936300e+00   9.9363318e-01
   1.7120000e+00   1.9950412e+00   1.8481308e-01   8.4812951e-02   1.0232859e-01   2.3286078e-03   8.4283181e-01   7.4283181e-01   1.0936300e+00   9.9363253e-01
   1.7110000e+00   1.9909368e+00   1.8433585e-01   8.4336092e-02   1.0232220e-01   2.3220597e-03   8.4274204e-01   7.4274203e-01   1.0936300e+00   9.9363205e-01
   1.7100000e+00   1.9869085e+00   1.8387098e-01   8.3871051e-02   1.0231590e-01   2.3156831e-03   8.4265392e-01   7.4265390e-01   1.0936300e+00   9.9363100e-01
   1.7090000e+00   1.9829716e+00   1.8341965e-01   8.3419671e-02   1.0230973e-01   2.3094911e-03   8.4256853e-01   7.4256855e-01   1.0936300e+00   9.9362997e-01
   1.7080000e+00   1.9791002e+00   1.8297894e-01   8.2978936e-02   1.0230366e-01   2.3034467e-03   8.4248555e-01   7.4248556e-01   1.0936300e+00   9.9362974e-01
   1.7070000e+00   1.9753112e+00   1.8255048e-01   8.2550335e-02   1.0229771e-01   2.2975695e-03   8.4240423e-01   7.4240422e-01   1.0936300e+00   9.9362900e-01
   1.7060000e+00   1.9715756e+00   1.8213098e-01   8.2130802e-02   1.0229184e-01   2.2918242e-03   8.4232473e-01   7.4232473e-01   1.0936300e+00   9.9362800e-01
   1.7050000e+00   1.9679106e+00   1.8172128e-01   8.1721528e-02   1.0228605e-01   2.2862175e-03   8.4224785e-01   7.4224783e-01   1.0936300e+00   9.9362790e-01
   1.7040000e+00   1.9642848e+00   1.8131941e-01   8.1319296e-02   1.0228084e-01   2.2807133e-03   8.4217169e-01   7.4217170e-01   1.0936300e+00   9.9362702e-01
   1.7030000e+00   1.9607435e+00   1.8092938e-01   8.0929374e-02   1.0227524e-01   2.2753743e-03   8.4209734e-01   7.4209735e-01   1.0936300e+00   9.9362607e-01
   1.7020000e+00   1.9572314e+00   1.8054403e-01   8.0544269e-02   1.0227018e-01   2.2701063e-03   8.4202461e-01   7.4202462e-01   1.0936299e+00   9.9362603e-01
   1.7010000e+00   1.9537777e+00   1.8016841e-01   8.0168266e-02   1.0226471e-01   2.2649711e-03   8.4195376e-01   7.4195376e-01   1.0936293e+00   9.9362495e-01
   1.7000000e+00   1.9503714e+00   1.7980001e-01   7.9799897e-02   1.0225985e-01   2.2599324e-03   8.4188387e-01   7.4188385e-01   1.0936198e+00   9.9362465e-01
   1.6990000e+00   1.9470224e+00   1.7943883e-01   7.9439085e-02   1.0225509e-01   2.2550060e-03   8.4181537e-01   7.4181535e-01   1.0936199e+00   9.9362398e-01
   1.6980000e+00   1.9437062e+00   1.7908380e-01   7.9084046e-02   1.0225037e-01   2.2501514e-03   8.4174853e-01   7.4174851e-01   1.0936199e+00   9.9362309e-01
   1.6970000e+00   1.9404189e+00   1.7873429e-01   7.8734468e-02   1.0224526e-01   2.2453781e-03   8.4168257e-01   7.4168256e-01   1.0936199e+00   9.9362306e-01
   1.6960000e+00   1.9371946e+00   1.7839267e-01   7.8392945e-02   1.0224082e-01   2.2407157e-03   8.4161771e-01   7.4161773e-01   1.0936199e+00   9.9362197e-01
   1.6950000e+00   1.9340021e+00   1.7805742e-01   7.8056993e-02   1.0223640e-01   2.2361353e-03   8.4155354e-01   7.4155355e-01   1.0936199e+00   9.9362198e-01
   1.6940000e+00   1.9308437e+00   1.7772594e-01   7.7726013e-02   1.0223133e-01   2.2316152e-03   8.4149105e-01   7.4149104e-01   1.0936199e+00   9.9362097e-01
   1.6930000e+00   1.9277281e+00   1.7740201e-01   7.7401628e-02   1.0222691e-01   2.2271957e-03   8.4142940e-01   7.4142943e-01   1.0936199e+00   9.9362069e-01
   1.6920000e+00   1.9246389e+00   1.7708140e-01   7.7081258e-02   1.0222256e-01   2.2228242e-03   8.4136921e-01   7.4136924e-01   1.0936199e+00   9.9361997e-01
   1.6910000e+00   1.9215715e+00   1.7676498e-01   7.6765225e-02   1.0221824e-01   2.2185188e-03   8.4130894e-01   7.4130891e-01   1.0936199e+00   9.9361992e-01
   1.6900000e+00   1.9185642e+00   1.7645650e-01   7.6456629e-02   1.0221427e-01   2.2143152e-03   8.4125090e-01   7.4125088e-01   1.0936199e+00   9.9361901e-01
   1.6890000e+00   1.9155636e+00   1.7615034e-01   7.6150591e-02   1.0220999e-01   2.2101453e-03   8.4119256e-01   7.4119260e-01   1.0936199e+00   9.9361878e-01
   1.6880000e+00   1.9126166e+00   1.7585037e-01   7.5850626e-02   1.0220577e-01   2.2060582e-03   8.4113593e-01   7.4113597e-01   1.0936199e+00   9.9361800e-01
   1.6870000e+00   1.9096652e+00   1.7555260e-01   7.5552643e-02   1.0220213e-01   2.2020017e-03   8.4107934e-01   7.4107938e-01   1.0936199e+00   9.9361803e-01
   1.6860000e+00   1.9067560e+00   1.7526008e-01   7.5259958e-02   1.0219794e-01   2.1980199e-03   8.4102343e-01   7.4102346e-01   1.0936199e+00   9.9361697e-01
   1.6850000e+00   1.9038754e+00   1.7497155e-01   7.4971729e-02   1.0219438e-01   2.1940994e-03   8.4096907e-01   7.4096911e-01   1.0936199e+00   9.9361698e-01
   1.6840000e+00   1.9010248e+00   1.7468809e-01   7.4687630e-02   1.0219036e-01   2.1902339e-03   8.4091527e-01   7.4091524e-01   1.0936199e+00   9.9361596e-01
   1.6830000e+00   1.8981996e+00   1.7440755e-01   7.4407469e-02   1.0218630e-01   2.1864214e-03   8.4086183e-01   7.4086181e-01   1.0936199e+00   9.9361602e-01
   1.6820000e+00   1.8953988e+00   1.7413056e-01   7.4130903e-02   1.0218269e-01   2.1826610e-03   8.4080984e-01   7.4080988e-01   1.0936203e+00   9.9361494e-01
   1.6810000e+00   1.8926103e+00   1.7385673e-01   7.3857037e-02   1.0217930e-01   2.1789373e-03   8.4075768e-01   7.4075768e-01   1.0936098e+00   9.9361500e-01
   1.6800000e+00   1.8898655e+00   1.7358777e-01   7.3587876e-02   1.0217539e-01   2.1752845e-03   8.4070646e-01   7.4070648e-01   1.0936101e+00   9.9361399e-01
   1.6790000e+00   1.8871191e+00   1.7332104e-01   7.3321018e-02   1.0217142e-01   2.1716566e-03   8.4065649e-01   7.4065646e-01   1.0936100e+00   9.9361402e-01
   1.6780000e+00   1.8844119e+00   1.7305860e-01   7.3058287e-02   1.0216805e-01   2.1680848e-03   8.4060596e-01   7.4060597e-01   1.0936100e+00   9.9361353e-01
   1.6770000e+00   1.8817143e+00   1.7279794e-01   7.2797932e-02   1.0216465e-01   2.1645561e-03   8.4055669e-01   7.4055667e-01   1.0936100e+00   9.9361300e-01
   1.6760000e+00   1.8790395e+00   1.7253998e-01   7.2540214e-02   1.0216078e-01   2.1610574e-03   8.4050756e-01   7.4050759e-01   1.0936100e+00   9.9361304e-01
   1.6750000e+00   1.8763830e+00   1.7228667e-01   7.2286429e-02   1.0215793e-01   2.1576121e-03   8.4046011e-01   7.4046010e-01   1.0936100e+00   9.9361195e-01
   1.6740000e+00   1.8737576e+00   1.7203566e-01   7.2035899e-02   1.0215401e-01   2.1542110e-03   8.4041199e-01   7.4041197e-01   1.0936100e+00   9.9361200e-01
   1.6730000e+00   1.8711456e+00   1.7178803e-01   7.1787865e-02   1.0215118e-01   2.1508444e-03   8.4036499e-01   7.4036498e-01   1.0936100e+00   9.9361127e-01
   1.6720000e+00   1.8685370e+00   1.7154114e-01   7.1541495e-02   1.0214739e-01   2.1475051e-03   8.4031807e-01   7.4031811e-01   1.0936100e+00   9.9361098e-01
   1.6710000e+00   1.8659681e+00   1.7129958e-01   7.1299651e-02   1.0214425e-01   2.1442238e-03   8.4027228e-01   7.4027225e-01   1.0936100e+00   9.9361101e-01
   1.6700000e+00   1.8634024e+00   1.7105895e-01   7.1058795e-02   1.0214085e-01   2.1409567e-03   8.4022675e-01   7.4022677e-01   1.0936100e+00   9.9360999e-01
   1.6690000e+00   1.8608650e+00   1.7082181e-01   7.0822065e-02   1.0213803e-01   2.1377516e-03   8.4018182e-01   7.4018184e-01   1.0936100e+00   9.9361003e-01
   1.6680000e+00   1.8583419e+00   1.7058709e-01   7.0587184e-02   1.0213436e-01   2.1345682e-03   8.4013702e-01   7.4013702e-01   1.0936100e+00   9.9360942e-01
   1.6670000e+00   1.8558269e+00   1.7035413e-01   7.0354064e-02   1.0213167e-01   2.1314121e-03   8.4009299e-01   7.4009302e-01   1.0936100e+00   9.9360901e-01
   1.6660000e+00   1.8533401e+00   1.7012435e-01   7.0124292e-02   1.0212805e-01   2.1282972e-03   8.4004912e-01   7.4004913e-01   1.0936100e+00   9.9360902e-01
   1.6650000e+00   1.8508711e+00   1.6989731e-01   6.9897198e-02   1.0212526e-01   2.1252217e-03   8.4000619e-01   7.4000618e-01   1.0936100e+00   9.9360831e-01
   1.6640000e+00   1.8484025e+00   1.6967162e-01   6.9671198e-02   1.0212261e-01   2.1221639e-03   8.3996327e-01   7.3996328e-01   1.0936100e+00   9.9360800e-01
   1.6630000e+00   1.8459521e+00   1.6944784e-01   6.9447904e-02   1.0211888e-01   2.1191438e-03   8.3992064e-01   7.3992063e-01   1.0936100e+00   9.9360804e-01
   1.6620000e+00   1.8435119e+00   1.6922679e-01   6.9226580e-02   1.0211627e-01   2.1161467e-03   8.3987889e-01   7.3987890e-01   1.0936100e+00   9.9360694e-01
   1.6610000e+00   1.8411010e+00   1.6900842e-01   6.9008044e-02   1.0211324e-01   2.1131873e-03   8.3983705e-01   7.3983706e-01   1.0936100e+00   9.9360698e-01
   1.6600000e+00   1.8386932e+00   1.6879036e-01   6.8790689e-02   1.0211000e-01   2.1102447e-03   8.3979605e-01   7.3979605e-01   1.0936100e+00   9.9360686e-01
   1.6590000e+00   1.8363036e+00   1.6857639e-01   6.8575953e-02   1.0210740e-01   2.1073485e-03   8.3975533e-01   7.3975534e-01   1.0936100e+00   9.9360595e-01
   1.6580000e+00   1.8339252e+00   1.6836327e-01   6.8362999e-02   1.0210484e-01   2.1044662e-03   8.3971465e-01   7.3971466e-01   1.0936100e+00   9.9360597e-01
   1.6570000e+00   1.8315623e+00   1.6815216e-01   6.8152150e-02   1.0210117e-01   2.1016129e-03   8.3967448e-01   7.3967447e-01   1.0936100e+00   9.9360594e-01
   1.6560000e+00   1.8292093e+00   1.6794290e-01   6.7943311e-02   1.0209864e-01   2.0987884e-03   8.3963464e-01   7.3963461e-01   1.0936105e+00   9.9360499e-01
   1.6550000e+00   1.8268694e+00   1.6773595e-01   6.7735835e-02   1.0209607e-01   2.0959928e-03   8.3959531e-01   7.3959531e-01   1.0935996e+00   9.9360502e-01
   1.6540000e+00   1.8245499e+00   1.6753160e-01   6.7531535e-02   1.0209356e-01   2.0932266e-03   8.3955662e-01   7.3955663e-01   1.0936000e+00   9.9360454e-01
   1.6530000e+00   1.8222363e+00   1.6732766e-01   6.7327662e-02   1.0209012e-01   2.0904755e-03   8.3951794e-01   7.3951793e-01   1.0936000e+00   9.9360400e-01
   1.6520000e+00   1.8199373e+00   1.6712653e-01   6.7126414e-02   1.0208747e-01   2.0877529e-03   8.3947962e-01   7.3947960e-01   1.0936000e+00   9.9360400e-01
   1.6510000e+00   1.8176336e+00   1.6692579e-01   6.6925566e-02   1.0208495e-01   2.0850454e-03   8.3944124e-01   7.3944122e-01   1.0936000e+00   9.9360385e-01
   1.6500000e+00   1.8153593e+00   1.6672752e-01   6.6727736e-02   1.0208245e-01   2.0823710e-03   8.3940375e-01   7.3940375e-01   1.0936000e+00   9.9360297e-01
   1.6490000e+00   1.8130940e+00   1.6653085e-01   6.6530604e-02   1.0207995e-01   2.0797141e-03   8.3936622e-01   7.3936624e-01   1.0936000e+00   9.9360299e-01
   1.6480000e+00   1.8108424e+00   1.6633655e-01   6.6336409e-02   1.0207749e-01   2.0770940e-03   8.3932909e-01   7.3932913e-01   1.0936000e+00   9.9360302e-01
   1.6470000e+00   1.8085952e+00   1.6614270e-01   6.6142606e-02   1.0207411e-01   2.0744755e-03   8.3929283e-01   7.3929281e-01   1.0936000e+00   9.9360194e-01
   1.6460000e+00   1.8063634e+00   1.6595086e-01   6.5951220e-02   1.0207154e-01   2.0718939e-03   8.3925605e-01   7.3925603e-01   1.0936000e+00   9.9360198e-01
   1.6450000e+00   1.8041263e+00   1.6575971e-01   6.5760070e-02   1.0206907e-01   2.0693144e-03   8.3921990e-01   7.3921993e-01   1.0936000e+00   9.9360201e-01
   1.6440000e+00   1.8019210e+00   1.6557183e-01   6.5571809e-02   1.0206664e-01   2.0667796e-03   8.3918388e-01   7.3918392e-01   1.0936000e+00   9.9360101e-01
   1.6430000e+00   1.7997143e+00   1.6538400e-01   6.5384221e-02   1.0206419e-01   2.0642421e-03   8.3914796e-01   7.3914793e-01   1.0936000e+00   9.9360103e-01
   1.6420000e+00   1.7975290e+00   1.6519934e-01   6.5199279e-02   1.0206178e-01   2.0617534e-03   8.3911298e-01   7.3911299e-01   1.0936000e+00   9.9360103e-01
   1.6410000e+00   1.7953407e+00   1.6501402e-01   6.5014327e-02   1.0205935e-01   2.0592629e-03   8.3907796e-01   7.3907794e-01   1.0936000e+00   9.9360039e-01
   1.6400000e+00   1.7931669e+00   1.6483153e-01   6.4831694e-02   1.0205695e-01   2.0568011e-03   8.3904332e-01   7.3904335e-01   1.0936000e+00   9.9360001e-01
   1.6390000e+00   1.7909976e+00   1.6464952e-01   6.4649628e-02   1.0205455e-01   2.0543478e-03   8.3900867e-01   7.3900864e-01   1.0936000e+00   9.9360001e-01
   1.6380000e+00   1.7888499e+00   1.6447047e-01   6.4470146e-02   1.0205217e-01   2.0519278e-03   8.3897429e-01   7.3897433e-01   1.0936000e+00   9.9359998e-01
   1.6370000e+00   1.7867072e+00   1.6429116e-01   6.4291347e-02   1.0204978e-01   2.0495236e-03   8.3894002e-01   7.3893999e-01   1.0936000e+00   9.9359897e-01
   1.6360000e+00   1.7845638e+00   1.6411331e-01   6.4113244e-02   1.0204740e-01   2.0471179e-03   8.3890667e-01   7.3890670e-01   1.0936000e+00   9.9359900e-01
   1.6350000e+00   1.7824394e+00   1.6393737e-01   6.3937348e-02   1.0204504e-01   2.0447538e-03   8.3887276e-01   7.3887274e-01   1.0936000e+00   9.9359903e-01
   1.6340000e+00   1.7803206e+00   1.6376302e-01   6.3762618e-02   1.0204269e-01   2.0423992e-03   8.3883965e-01   7.3883963e-01   1.0936000e+00   9.9359797e-01
   1.6330000e+00   1.7782001e+00   1.6358867e-01   6.3588410e-02   1.0204033e-01   2.0400539e-03   8.3880665e-01   7.3880669e-01   1.0936000e+00   9.9359799e-01
   1.6320000e+00   1.7761112e+00   1.6341692e-01   6.3416580e-02   1.0203800e-01   2.0377406e-03   8.3877403e-01   7.3877401e-01   1.0936000e+00   9.9359799e-01
   1.6310000e+00   1.7739993e+00   1.6324411e-01   6.3244115e-02   1.0203565e-01   2.0354240e-03   8.3874112e-01   7.3874109e-01   1.0936000e+00   9.9359761e-01
   1.6300000e+00   1.7719125e+00   1.6307370e-01   6.3074117e-02   1.0203332e-01   2.0331317e-03   8.3870852e-01   7.3870854e-01   1.0936000e+00   9.9359696e-01
   1.6290000e+00   1.7698529e+00   1.6290675e-01   6.2906530e-02   1.0203102e-01   2.0308823e-03   8.3867720e-01   7.3867724e-01   1.0936000e+00   9.9359697e-01
   1.6280000e+00   1.7677741e+00   1.6273843e-01   6.2738231e-02   1.0202871e-01   2.0286135e-03   8.3864485e-01   7.3864487e-01   1.0936000e+00   9.9359702e-01
   1.6270000e+00   1.7657241e+00   1.6257242e-01   6.2572264e-02   1.0202641e-01   2.0263866e-03   8.3861333e-01   7.3861331e-01   1.0936000e+00   9.9359597e-01
   1.6260000e+00   1.7636684e+00   1.6240703e-01   6.2406813e-02   1.0202411e-01   2.0241589e-03   8.3858163e-01   7.3858160e-01   1.0936000e+00   9.9359602e-01
   1.6250000e+00   1.7616180e+00   1.6224210e-01   6.2242138e-02   1.0202182e-01   2.0219451e-03   8.3855044e-01   7.3855041e-01   1.0936000e+00   9.9359602e-01
   1.6240000e+00   1.7595755e+00   1.6207894e-01   6.2078920e-02   1.0201953e-01   2.0197534e-03   8.3851952e-01   7.3851950e-01   1.0936000e+00   9.9359606e-01
   1.6230000e+00   1.7575420e+00   1.6191600e-01   6.1916118e-02   1.0201725e-01   2.0175664e-03   8.3848819e-01   7.3848817e-01   1.0936000e+00   9.9359495e-01
   1.6220000e+00   1.7555277e+00   1.6175594e-01   6.1756345e-02   1.0201496e-01   2.0154176e-03   8.3845783e-01   7.3845781e-01   1.0935990e+00   9.9359501e-01
   1.6210000e+00   1.7535062e+00   1.6159552e-01   6.1595656e-02   1.0201373e-01   2.0132598e-03   8.3842747e-01   7.3842745e-01   1.0935898e+00   9.9359500e-01
   1.6200000e+00   1.7515057e+00   1.6143751e-01   6.1437205e-02   1.0201148e-01   2.0111294e-03   8.3839722e-01   7.3839719e-01   1.0935900e+00   9.9359505e-01
   1.6190000e+00   1.7494973e+00   1.6127847e-01   6.1278723e-02   1.0200922e-01   2.0089978e-03   8.3836686e-01   7.3836683e-01   1.0935900e+00   9.9359394e-01
   1.6180000e+00   1.7475019e+00   1.6112154e-01   6.1121880e-02   1.0200698e-01   2.0068920e-03   8.3833683e-01   7.3833681e-01   1.0935900e+00   9.9359399e-01
   1.6170000e+00   1.7455165e+00   1.6096641e-01   6.0966345e-02   1.0200475e-01   2.0048073e-03   8.3830748e-01   7.3830745e-01   1.0935900e+00   9.9359399e-01
   1.6160000e+00   1.7435352e+00   1.6081075e-01   6.0810791e-02   1.0200251e-01   2.0027147e-03   8.3827765e-01   7.3827763e-01   1.0935900e+00   9.9359349e-01
   1.6150000e+00   1.7415570e+00   1.6065694e-01   6.0656957e-02   1.0200027e-01   2.0006487e-03   8.3824877e-01   7.3824878e-01   1.0935900e+00   9.9359297e-01
   1.6140000e+00   1.7395887e+00   1.6050355e-01   6.0503534e-02   1.0199893e-01   1.9985920e-03   8.3821897e-01   7.3821901e-01   1.0935900e+00   9.9359298e-01
   1.6130000e+00   1.7376403e+00   1.6035194e-01   6.0352299e-02   1.0199687e-01   1.9965667e-03   8.3819025e-01   7.3819028e-01   1.0935900e+00   9.9359298e-01
   1.6120000e+00   1.7356741e+00   1.6020032e-01   6.0200603e-02   1.0199465e-01   1.9945301e-03   8.3816148e-01   7.3816145e-01   1.0935900e+00   9.9359263e-01
   1.6110000e+00   1.7337315e+00   1.6005108e-01   6.0050608e-02   1.0199246e-01   1.9925147e-03   8.3813295e-01   7.3813292e-01   1.0935900e+00   9.9359202e-01
   1.6100000e+00   1.7317885e+00   1.5990063e-01   5.9901147e-02   1.0199026e-01   1.9905097e-03   8.3810441e-01   7.3810439e-01   1.0935900e+00   9.9359202e-01
   1.6090000e+00   1.7298465e+00   1.5975238e-01   5.9752240e-02   1.0198813e-01   1.9885091e-03   8.3807582e-01   7.3807586e-01   1.0935900e+00   9.9359202e-01
   1.6080000e+00   1.7279256e+00   1.5960559e-01   5.9605417e-02   1.0198692e-01   1.9865439e-03   8.3804776e-01   7.3804774e-01   1.0935900e+00   9.9359186e-01
   1.6070000e+00   1.7259875e+00   1.5945748e-01   5.9457295e-02   1.0198469e-01   1.9845544e-03   8.3802007e-01   7.3802004e-01   1.0935900e+00   9.9359099e-01
   1.6060000e+00   1.7240892e+00   1.5931297e-01   5.9312975e-02   1.0198255e-01   1.9826197e-03   8.3799200e-01   7.3799204e-01   1.0935900e+00   9.9359101e-01
   1.6050000e+00   1.7221755e+00   1.5916781e-01   5.9167408e-02   1.0198036e-01   1.9806728e-03   8.3796485e-01   7.3796482e-01   1.0935900e+00   9.9359101e-01
   1.6040000e+00   1.7202519e+00   1.5902212e-01   5.9022435e-02   1.0197897e-01   1.9787267e-03   8.3793730e-01   7.3793732e-01   1.0935900e+00   9.9359101e-01
   1.6030000e+00   1.7183603e+00   1.5887914e-01   5.8879534e-02   1.0197704e-01   1.9768105e-03   8.3790965e-01   7.3790968e-01   1.0935900e+00   9.9358996e-01
   1.6020000e+00   1.7164680e+00   1.5873711e-01   5.8737084e-02   1.0197490e-01   1.9749061e-03   8.3788264e-01   7.3788261e-01   1.0935900e+00   9.9359000e-01
   1.6010000e+00   1.7145751e+00   1.5859514e-01   5.8595024e-02   1.0197274e-01   1.9730022e-03   8.3785562e-01   7.3785566e-01   1.0935900e+00   9.9359000e-01
   1.6000000e+00   1.7126954e+00   1.5845411e-01   5.8454366e-02   1.0197101e-01   1.9711153e-03   8.3782890e-01   7.3782887e-01   1.0935900e+00   9.9359005e-01
   1.5990000e+00   1.7108171e+00   1.5831388e-01   5.8313938e-02   1.0196948e-01   1.9692369e-03   8.3780209e-01   7.3780209e-01   1.0935900e+00   9.9358893e-01
   1.5980000e+00   1.7089495e+00   1.5817516e-01   5.8174825e-02   1.0196734e-01   1.9673760e-03   8.3777544e-01   7.3777544e-01   1.0935900e+00   9.9358899e-01
   1.5970000e+00   1.7070848e+00   1.5803578e-01   5.8036145e-02   1.0196520e-01   1.9655146e-03   8.3774881e-01   7.3774879e-01   1.0935900e+00   9.9358898e-01
   1.5960000e+00   1.7052141e+00   1.5789754e-01   5.7897885e-02   1.0196394e-01   1.9636633e-03   8.3772297e-01   7.3772295e-01   1.0935900e+00   9.9358898e-01
   1.5950000e+00   1.7033687e+00   1.5776151e-01   5.7761326e-02   1.0196198e-01   1.9618390e-03   8.3769675e-01   7.3769674e-01   1.0935900e+00   9.9358888e-01
   1.5940000e+00   1.7015118e+00   1.5762452e-01   5.7624360e-02   1.0195986e-01   1.9600051e-03   8.3767028e-01   7.3767025e-01   1.0935900e+00   9.9358795e-01
   1.5930000e+00   1.6996703e+00   1.5748904e-01   5.7488963e-02   1.0195802e-01   1.9581957e-03   8.3764472e-01   7.3764476e-01   1.0935900e+00   9.9358797e-01
   1.5920000e+00   1.6978286e+00   1.5735437e-01   5.7353915e-02   1.0195666e-01   1.9563853e-03   8.3761875e-01   7.3761872e-01   1.0935900e+00   9.9358797e-01
   1.5910000e+00   1.6959857e+00   1.5721960e-01   5.7219283e-02   1.0195454e-01   1.9545848e-03   8.3759353e-01   7.3759354e-01   1.0935900e+00   9.9358803e-01
   1.5900000e+00   1.6941635e+00   1.5708630e-01   5.7086551e-02   1.0195241e-01   1.9528097e-03   8.3756746e-01   7.3756744e-01   1.0935900e+00   9.9358696e-01
   1.5890000e+00   1.6923350e+00   1.5695317e-01   5.6953265e-02   1.0195142e-01   1.9510276e-03   8.3754234e-01   7.3754234e-01   1.0935900e+00   9.9358702e-01
   1.5880000e+00   1.6905084e+00   1.5682107e-01   5.6820837e-02   1.0194927e-01   1.9492498e-03   8.3751724e-01   7.3751726e-01   1.0935900e+00   9.9358702e-01
   1.5870000e+00   1.6886931e+00   1.5668901e-01   5.6689225e-02   1.0194717e-01   1.9474975e-03   8.3749227e-01   7.3749224e-01   1.0935900e+00   9.9358701e-01
   1.5860000e+00   1.6868993e+00   1.5655977e-01   5.6559415e-02   1.0194595e-01   1.9457553e-03   8.3746751e-01   7.3746750e-01   1.0935900e+00   9.9358699e-01
   1.5850000e+00   1.6850770e+00   1.5642867e-01   5.6428690e-02   1.0194404e-01   1.9440067e-03   8.3744250e-01   7.3744253e-01   1.0935900e+00   9.9358597e-01
   1.5840000e+00   1.6832819e+00   1.5629958e-01   5.6299588e-02   1.0194195e-01   1.9422838e-03   8.3741776e-01   7.3741775e-01   1.0935900e+00   9.9358600e-01
   1.5830000e+00   1.6814861e+00   1.5617071e-01   5.6170794e-02   1.0194087e-01   1.9405599e-03   8.3739294e-01   7.3739292e-01   1.0935900e+00   9.9358600e-01
   1.5820000e+00   1.6796920e+00   1.5604288e-01   5.6042559e-02   1.0193885e-01   1.9388479e-03   8.3736922e-01   7.3736924e-01   1.0935900e+00   9.9358600e-01
   1.5810000e+00   1.6779021e+00   1.5591533e-01   5.5914937e-02   1.0193675e-01   1.9371426e-03   8.3734452e-01   7.3734456e-01   1.0935900e+00   9.9358577e-01
   1.5800000e+00   1.6761249e+00   1.5578842e-01   5.5788441e-02   1.0193577e-01   1.9354551e-03   8.3731996e-01   7.3731994e-01   1.0935900e+00   9.9358498e-01
   1.5790000e+00   1.6743436e+00   1.5566198e-01   5.5661749e-02   1.0193369e-01   1.9337585e-03   8.3729637e-01   7.3729634e-01   1.0935868e+00   9.9358499e-01
   1.5780000e+00   1.6725718e+00   1.5553648e-01   5.5536393e-02   1.0193200e-01   1.9320856e-03   8.3727219e-01   7.3727220e-01   1.0935799e+00   9.9358499e-01
   1.5770000e+00   1.6708026e+00   1.5541134e-01   5.5411359e-02   1.0193062e-01   1.9304159e-03   8.3724827e-01   7.3724832e-01   1.0935800e+00   9.9358505e-01
   1.5760000e+00   1.6690314e+00   1.5528685e-01   5.5286637e-02   1.0192857e-01   1.9287529e-03   8.3722492e-01   7.3722492e-01   1.0935800e+00   9.9358392e-01
   1.5750000e+00   1.6672745e+00   1.5516294e-01   5.5162980e-02   1.0192700e-01   1.9270968e-03   8.3720093e-01   7.3720093e-01   1.0935800e+00   9.9358398e-01
   1.5740000e+00   1.6655125e+00   1.5503954e-01   5.5039644e-02   1.0192552e-01   1.9254525e-03   8.3717759e-01   7.3717759e-01   1.0935800e+00   9.9358398e-01
   1.5730000e+00   1.6637661e+00   1.5491739e-01   5.4917428e-02   1.0192343e-01   1.9238162e-03   8.3715383e-01   7.3715383e-01   1.0935800e+00   9.9358398e-01
   1.5720000e+00   1.6620184e+00   1.5479511e-01   5.4795449e-02   1.0192253e-01   1.9221903e-03   8.3713063e-01   7.3713064e-01   1.0935800e+00   9.9358403e-01
   1.5710000e+00   1.6602767e+00   1.5467394e-01   5.4673881e-02   1.0192044e-01   1.9205692e-03   8.3710737e-01   7.3710738e-01   1.0935800e+00   9.9358297e-01
   1.5700000e+00   1.6585280e+00   1.5455272e-01   5.4552558e-02   1.0191900e-01   1.9189529e-03   8.3708478e-01   7.3708475e-01   1.0935800e+00   9.9358303e-01
   1.5690000e+00   1.6567954e+00   1.5443214e-01   5.4432408e-02   1.0191742e-01   1.9173459e-03   8.3706162e-01   7.3706159e-01   1.0935800e+00   9.9358302e-01
   1.5680000e+00   1.6550714e+00   1.5431321e-01   5.4313025e-02   1.0191537e-01   1.9157514e-03   8.3703857e-01   7.3703858e-01   1.0935800e+00   9.9358302e-01
   1.5670000e+00   1.6533353e+00   1.5419350e-01   5.4193344e-02   1.0191447e-01   1.9141567e-03   8.3701590e-01   7.3701591e-01   1.0935800e+00   9.9358303e-01
   1.5660000e+00   1.6516031e+00   1.5407459e-01   5.4074149e-02   1.0191239e-01   1.9125651e-03   8.3699344e-01   7.3699345e-01   1.0935800e+00   9.9358242e-01
   1.5650000e+00   1.6499022e+00   1.5395680e-01   5.3957189e-02   1.0191100e-01   1.9110022e-03   8.3697056e-01   7.3697057e-01   1.0935800e+00   9.9358201e-01
   1.5640000e+00   1.6481816e+00   1.5383872e-01   5.3839118e-02   1.0190941e-01   1.9094318e-03   8.3694867e-01   7.3694868e-01   1.0935800e+00   9.9358201e-01
   1.5630000e+00   1.6464604e+00   1.5372250e-01   5.3722151e-02   1.0190800e-01   1.9078708e-03   8.3692567e-01   7.3692568e-01   1.0935800e+00   9.9358201e-01
   1.5620000e+00   1.6447469e+00   1.5360545e-01   5.3605315e-02   1.0190644e-01   1.9063124e-03   8.3690383e-01   7.3690384e-01   1.0935800e+00   9.9358201e-01
   1.5610000e+00   1.6430563e+00   1.5348969e-01   5.3489556e-02   1.0190440e-01   1.9047688e-03   8.3688152e-01   7.3688152e-01   1.0935800e+00   9.9358146e-01
   1.5600000e+00   1.6413528e+00   1.5337378e-01   5.3374072e-02   1.0190354e-01   1.9032296e-03   8.3685927e-01   7.3685928e-01   1.0935800e+00   9.9358099e-01
   1.5590000e+00   1.6396499e+00   1.5325900e-01   5.3258936e-02   1.0190144e-01   1.9016944e-03   8.3683750e-01   7.3683750e-01   1.0935800e+00   9.9358100e-01
   1.5580000e+00   1.6379610e+00   1.5314478e-01   5.3144707e-02   1.0190059e-01   1.9001738e-03   8.3681584e-01   7.3681585e-01   1.0935800e+00   9.9358100e-01
   1.5570000e+00   1.6362611e+00   1.5302971e-01   5.3030052e-02   1.0189854e-01   1.8986412e-03   8.3679404e-01   7.3679401e-01   1.0935800e+00   9.9358100e-01
   1.5560000e+00   1.6345801e+00   1.5291711e-01   5.2917078e-02   1.0189700e-01   1.8971435e-03   8.3677246e-01   7.3677247e-01   1.0935800e+00   9.9358058e-01
   1.5550000e+00   1.6328991e+00   1.5280438e-01   5.2804314e-02   1.0189563e-01   1.8956369e-03   8.3675089e-01   7.3675091e-01   1.0935800e+00   9.9357998e-01
   1.5540000e+00   1.6312238e+00   1.5269206e-01   5.2691780e-02   1.0189401e-01   1.8941362e-03   8.3672933e-01   7.3672934e-01   1.0935800e+00   9.9357998e-01
   1.5530000e+00   1.6295400e+00   1.5257919e-01   5.2579702e-02   1.0189272e-01   1.8926464e-03   8.3670776e-01   7.3670778e-01   1.0935800e+00   9.9357998e-01
   1.5520000e+00   1.6278627e+00   1.5246737e-01   5.2467730e-02   1.0189102e-01   1.8911555e-03   8.3668619e-01   7.3668617e-01   1.0935800e+00   9.9357998e-01
   1.5510000e+00   1.6262039e+00   1.5235784e-01   5.2357390e-02   1.0188982e-01   1.8896834e-03   8.3666506e-01   7.3666505e-01   1.0935800e+00   9.9358003e-01
   1.5500000e+00   1.6245298e+00   1.5224622e-01   5.2246405e-02   1.0188803e-01   1.8882056e-03   8.3664435e-01   7.3664434e-01   1.0935800e+00   9.9357897e-01
   1.5490000e+00   1.6228750e+00   1.5213634e-01   5.2136338e-02   1.0188693e-01   1.8867365e-03   8.3662290e-01   7.3662288e-01   1.0935800e+00   9.9357897e-01
   1.5480000e+00   1.6212154e+00   1.5202671e-01   5.2026695e-02   1.0188506e-01   1.8852794e-03   8.3660249e-01   7.3660251e-01   1.0935800e+00   9.9357897e-01
   1.5470000e+00   1.6195571e+00   1.5191715e-01   5.1917564e-02   1.0188405e-01   1.8838250e-03   8.3658118e-01   7.3658120e-01   1.0935800e+00   9.9357897e-01
   1.5460000e+00   1.6179078e+00   1.5180845e-01   5.1808740e-02   1.0188212e-01   1.8823797e-03   8.3656076e-01   7.3656074e-01   1.0935800e+00   9.9357897e-01
   1.5450000e+00   1.6162627e+00   1.5170061e-01   5.1700918e-02   1.0188120e-01   1.8809437e-03   8.3653970e-01   7.3653969e-01   1.0935800e+00   9.9357897e-01
   1.5440000e+00   1.6146090e+00   1.5159257e-01   5.1592446e-02   1.0187919e-01   1.8794981e-03   8.3651934e-01   7.3651936e-01   1.0935800e+00   9.9357797e-01
   1.5430000e+00   1.6129752e+00   1.5148512e-01   5.1485429e-02   1.0187835e-01   1.8780734e-03   8.3649888e-01   7.3649885e-01   1.0935800e+00   9.9357802e-01
   1.5420000e+00   1.6113405e+00   1.5137846e-01   5.1378667e-02   1.0187631e-01   1.8766566e-03   8.3647798e-01   7.3647795e-01   1.0935800e+00   9.9357802e-01
   1.5410000e+00   1.6097065e+00   1.5127232e-01   5.1272192e-02   1.0187551e-01   1.8752366e-03   8.3645788e-01   7.3645788e-01   1.0935800e+00   9.9357802e-01
   1.5400000e+00   1.6080656e+00   1.5116608e-01   5.1166009e-02   1.0187346e-01   1.8738243e-03   8.3643770e-01   7.3643771e-01   1.0935800e+00   9.9357802e-01
   1.5390000e+00   1.6064369e+00   1.5105978e-01   5.1060081e-02   1.0187265e-01   1.8724152e-03   8.3641757e-01   7.3641754e-01   1.0935800e+00   9.9357761e-01
   1.5380000e+00   1.6048075e+00   1.5095469e-01   5.0954791e-02   1.0187100e-01   1.8710159e-03   8.3639746e-01   7.3639748e-01   1.0935800e+00   9.9357700e-01
   1.5370000e+00   1.6031832e+00   1.5085029e-01   5.0850028e-02   1.0186978e-01   1.8696205e-03   8.3637742e-01   7.3637741e-01   1.0935800e+00   9.9357700e-01
   1.5360000e+00   1.6015644e+00   1.5074572e-01   5.0745990e-02   1.0186803e-01   1.8682405e-03   8.3635748e-01   7.3635746e-01   1.0935800e+00   9.9357700e-01
   1.5350000e+00   1.5999554e+00   1.5064189e-01   5.0642217e-02   1.0186699e-01   1.8668599e-03   8.3633759e-01   7.3633762e-01   1.0935800e+00   9.9357700e-01
   1.5340000e+00   1.5983366e+00   1.5053894e-01   5.0538604e-02   1.0186510e-01   1.8654794e-03   8.3631769e-01   7.3631767e-01   1.0935800e+00   9.9357703e-01
   1.5330000e+00   1.5967259e+00   1.5043506e-01   5.0435335e-02   1.0186418e-01   1.8641081e-03   8.3629770e-01   7.3629769e-01   1.0935800e+00   9.9357617e-01
   1.5320000e+00   1.5951074e+00   1.5033220e-01   5.0332217e-02   1.0186298e-01   1.8627357e-03   8.3627845e-01   7.3627843e-01   1.0935800e+00   9.9357599e-01
   1.5310000e+00   1.5935044e+00   1.5022969e-01   5.0229856e-02   1.0186134e-01   1.8613799e-03   8.3625881e-01   7.3625881e-01   1.0935800e+00   9.9357599e-01
   1.5300000e+00   1.5919049e+00   1.5012800e-01   5.0127958e-02   1.0186000e-01   1.8600208e-03   8.3623958e-01   7.3623959e-01   1.0935800e+00   9.9357599e-01
   1.5290000e+00   1.5903111e+00   1.5002650e-01   5.0026629e-02   1.0185850e-01   1.8586776e-03   8.3621961e-01   7.3621958e-01   1.0935800e+00   9.9357599e-01
   1.5280000e+00   1.5887172e+00   1.4992567e-01   4.9925667e-02   1.0185773e-01   1.8573322e-03   8.3620084e-01   7.3620088e-01   1.0935800e+00   9.9357605e-01
   1.5270000e+00   1.5871233e+00   1.4982504e-01   4.9824937e-02   1.0185574e-01   1.8559921e-03   8.3618091e-01   7.3618089e-01   1.0935800e+00   9.9357496e-01
   1.5260000e+00   1.5855293e+00   1.4972402e-01   4.9724394e-02   1.0185489e-01   1.8546624e-03   8.3616204e-01   7.3616208e-01   1.0935800e+00   9.9357498e-01
   1.5250000e+00   1.5839359e+00   1.4962401e-01   4.9624203e-02   1.0185307e-01   1.8533324e-03   8.3614320e-01   7.3614318e-01   1.0935794e+00   9.9357498e-01
   1.5240000e+00   1.5823427e+00   1.4952401e-01   4.9524186e-02   1.0185216e-01   1.8520023e-03   8.3612431e-01   7.3612434e-01   1.0935696e+00   9.9357498e-01
   1.5230000e+00   1.5807726e+00   1.4942500e-01   4.9425483e-02   1.0185099e-01   1.8506882e-03   8.3610461e-01   7.3610458e-01   1.0935700e+00   9.9357498e-01
   1.5220000e+00   1.5791905e+00   1.4932667e-01   4.9326534e-02   1.0184938e-01   1.8493715e-03   8.3608587e-01   7.3608589e-01   1.0935700e+00   9.9357503e-01
   1.5210000e+00   1.5776155e+00   1.4922796e-01   4.9228161e-02   1.0184800e-01   1.8480736e-03   8.3606721e-01   7.3606718e-01   1.0935700e+00   9.9357396e-01
   1.5200000e+00   1.5760386e+00   1.4912925e-01   4.9129661e-02   1.0184658e-01   1.8467619e-03   8.3604840e-01   7.3604840e-01   1.0935700e+00   9.9357402e-01
   1.5190000e+00   1.5744638e+00   1.4903226e-01   4.9032139e-02   1.0184581e-01   1.8454675e-03   8.3602977e-01   7.3602979e-01   1.0935700e+00   9.9357402e-01
   1.5180000e+00   1.5728926e+00   1.4893418e-01   4.8934496e-02   1.0184403e-01   1.8441666e-03   8.3601108e-01   7.3601107e-01   1.0935700e+00   9.9357402e-01
   1.5170000e+00   1.5713360e+00   1.4883785e-01   4.8837959e-02   1.0184309e-01   1.8428879e-03   8.3599253e-01   7.3599257e-01   1.0935700e+00   9.9357402e-01
   1.5160000e+00   1.5697647e+00   1.4874056e-01   4.8740861e-02   1.0184117e-01   1.8415970e-03   8.3597386e-01   7.3597383e-01   1.0935700e+00   9.9357404e-01
   1.5150000e+00   1.5682109e+00   1.4864505e-01   4.8644908e-02   1.0184039e-01   1.8403273e-03   8.3595528e-01   7.3595529e-01   1.0935700e+00   9.9357335e-01
   1.5140000e+00   1.5666372e+00   1.4854795e-01   4.8548123e-02   1.0183900e-01   1.8390440e-03   8.3593770e-01   7.3593770e-01   1.0935700e+00   9.9357301e-01
   1.5130000e+00   1.5650939e+00   1.4845277e-01   4.8452655e-02   1.0183755e-01   1.8377749e-03   8.3591912e-01   7.3591909e-01   1.0935700e+00   9.9357301e-01
   1.5120000e+00   1.5635377e+00   1.4835746e-01   4.8357419e-02   1.0183680e-01   1.8365138e-03   8.3590052e-01   7.3590056e-01   1.0935700e+00   9.9357301e-01
   1.5110000e+00   1.5619813e+00   1.4826223e-01   4.8262325e-02   1.0183503e-01   1.8352461e-03   8.3588303e-01   7.3588306e-01   1.0935700e+00   9.9357301e-01
   1.5100000e+00   1.5604493e+00   1.4816867e-01   4.8168385e-02   1.0183409e-01   1.8340077e-03   8.3586473e-01   7.3586470e-01   1.0935700e+00   9.9357303e-01
   1.5090000e+00   1.5588963e+00   1.4807433e-01   4.8073950e-02   1.0183299e-01   1.8327509e-03   8.3584618e-01   7.3584622e-01   1.0935700e+00   9.9357223e-01
   1.5080000e+00   1.5573509e+00   1.4797984e-01   4.7979599e-02   1.0183131e-01   1.8314969e-03   8.3582877e-01   7.3582876e-01   1.0935700e+00   9.9357200e-01
   1.5070000e+00   1.5558168e+00   1.4788646e-01   4.7886478e-02   1.0183060e-01   1.8302660e-03   8.3581086e-01   7.3581083e-01   1.0935700e+00   9.9357200e-01
   1.5060000e+00   1.5542698e+00   1.4779256e-01   4.7792819e-02   1.0182900e-01   1.8290229e-03   8.3579291e-01   7.3579291e-01   1.0935700e+00   9.9357200e-01
   1.5050000e+00   1.5527381e+00   1.4769981e-01   4.7699994e-02   1.0182783e-01   1.8277931e-03   8.3577469e-01   7.3577473e-01   1.0935700e+00   9.9357200e-01
   1.5040000e+00   1.5512058e+00   1.4760708e-01   4.7607320e-02   1.0182695e-01   1.8265632e-03   8.3575730e-01   7.3575728e-01   1.0935700e+00   9.9357199e-01
   1.5030000e+00   1.5496737e+00   1.4751530e-01   4.7515030e-02   1.0182516e-01   1.8253423e-03   8.3573990e-01   7.3573987e-01   1.0935700e+00   9.9357201e-01
   1.5020000e+00   1.5481528e+00   1.4742318e-01   4.7423568e-02   1.0182443e-01   1.8241238e-03   8.3572227e-01   7.3572231e-01   1.0935700e+00   9.9357092e-01
   1.5010000e+00   1.5466158e+00   1.4733130e-01   4.7331443e-02   1.0182300e-01   1.8229078e-03   8.3570470e-01   7.3570474e-01   1.0935700e+00   9.9357098e-01
   1.5000000e+00   1.5451011e+00   1.4724019e-01   4.7240303e-02   1.0182165e-01   1.8216940e-03   8.3568700e-01   7.3568698e-01   1.0935700e+00   9.9357098e-01
   1.4990000e+00   1.5435743e+00   1.4714877e-01   4.7149038e-02   1.0182087e-01   1.8204858e-03   8.3566969e-01   7.3566966e-01   1.0935700e+00   9.9357098e-01
   1.4980000e+00   1.5420563e+00   1.4705874e-01   4.7058608e-02   1.0181909e-01   1.8192864e-03   8.3565241e-01   7.3565244e-01   1.0935700e+00   9.9357098e-01
   1.4970000e+00   1.5405462e+00   1.4696856e-01   4.6968312e-02   1.0181828e-01   1.8180965e-03   8.3563508e-01   7.3563512e-01   1.0935700e+00   9.9357099e-01
   1.4960000e+00   1.5390313e+00   1.4687850e-01   4.6878295e-02   1.0181700e-01   1.8169018e-03   8.3561779e-01   7.3561776e-01   1.0935700e+00   9.9357043e-01
   1.4950000e+00   1.5375180e+00   1.4678834e-01   4.6788478e-02   1.0181553e-01   1.8157094e-03   8.3560035e-01   7.3560032e-01   1.0935700e+00   9.9357003e-01
   1.4940000e+00   1.5360089e+00   1.4669908e-01   4.6698864e-02   1.0181482e-01   1.8145260e-03   8.3558381e-01   7.3558379e-01   1.0935700e+00   9.9357003e-01
   1.4930000e+00   1.5344984e+00   1.4660917e-01   4.6609385e-02   1.0181305e-01   1.8133357e-03   8.3556655e-01   7.3556653e-01   1.0935700e+00   9.9357003e-01
   1.4920000e+00   1.5329927e+00   1.4652086e-01   4.6520954e-02   1.0181219e-01   1.8121641e-03   8.3554939e-01   7.3554943e-01   1.0935700e+00   9.9357003e-01
   1.4910000e+00   1.5314867e+00   1.4643192e-01   4.6432187e-02   1.0181100e-01   1.8109910e-03   8.3553247e-01   7.3553246e-01   1.0935700e+00   9.9357003e-01
   1.4900000e+00   1.5299847e+00   1.4634372e-01   4.6343735e-02   1.0180947e-01   1.8098175e-03   8.3551592e-01   7.3551590e-01   1.0935700e+00   9.9357003e-01
   1.4890000e+00   1.5284878e+00   1.4625582e-01   4.6255882e-02   1.0180872e-01   1.8086559e-03   8.3549856e-01   7.3549853e-01   1.0935700e+00   9.9356975e-01
   1.4880000e+00   1.5269891e+00   1.4616837e-01   4.6168162e-02   1.0180790e-01   1.8074931e-03   8.3548225e-01   7.3548222e-01   1.0935700e+00   9.9356900e-01
   1.4870000e+00   1.5255017e+00   1.4608092e-01   4.6080727e-02   1.0180612e-01   1.8063395e-03   8.3546507e-01   7.3546505e-01   1.0935700e+00   9.9356902e-01
   1.4860000e+00   1.5240058e+00   1.4599332e-01   4.5993393e-02   1.0180538e-01   1.8051850e-03   8.3544894e-01   7.3544891e-01   1.0935700e+00   9.9356902e-01
   1.4850000e+00   1.5225177e+00   1.4590684e-01   4.5906864e-02   1.0180400e-01   1.8040375e-03   8.3543166e-01   7.3543170e-01   1.0935700e+00   9.9356902e-01
   1.4840000e+00   1.5210311e+00   1.4582018e-01   4.5820458e-02   1.0180268e-01   1.8028885e-03   8.3541564e-01   7.3541568e-01   1.0935700e+00   9.9356902e-01
   1.4830000e+00   1.5195414e+00   1.4573360e-01   4.5733691e-02   1.0180187e-01   1.8017440e-03   8.3539836e-01   7.3539839e-01   1.0935700e+00   9.9356905e-01
   1.4820000e+00   1.5180588e+00   1.4564786e-01   4.5648050e-02   1.0180098e-01   1.8006099e-03   8.3538226e-01   7.3538230e-01   1.0935700e+00   9.9356817e-01
   1.4810000e+00   1.5165773e+00   1.4556224e-01   4.5562113e-02   1.0179928e-01   1.7994711e-03   8.3536608e-01   7.3536611e-01   1.0935700e+00   9.9356801e-01
   1.4800000e+00   1.5150940e+00   1.4547650e-01   4.5476496e-02   1.0179862e-01   1.7983388e-03   8.3535002e-01   7.3535006e-01   1.0935700e+00   9.9356800e-01
   1.4790000e+00   1.5136198e+00   1.4539189e-01   4.5391468e-02   1.0179701e-01   1.7972138e-03   8.3533289e-01   7.3533287e-01   1.0935700e+00   9.9356800e-01
   1.4780000e+00   1.5121460e+00   1.4530619e-01   4.5306644e-02   1.0179598e-01   1.7960895e-03   8.3531686e-01   7.3531683e-01   1.0935700e+00   9.9356800e-01
   1.4770000e+00   1.5106735e+00   1.4522226e-01   4.5221906e-02   1.0179498e-01   1.7949742e-03   8.3530078e-01   7.3530076e-01   1.0935700e+00   9.9356800e-01
   1.4760000e+00   1.5091952e+00   1.4513718e-01   4.5137431e-02   1.0179399e-01   1.7938539e-03   8.3528470e-01   7.3528468e-01   1.0935700e+00   9.9356800e-01
   1.4750000e+00   1.5077443e+00   1.4505426e-01   4.5054013e-02   1.0179258e-01   1.7927485e-03   8.3526881e-01   7.3526878e-01   1.0935700e+00   9.9356764e-01
   1.4740000e+00   1.5062711e+00   1.4497029e-01   4.4969888e-02   1.0179187e-01   1.7916399e-03   8.3525273e-01   7.3525270e-01   1.0935700e+00   9.9356698e-01
   1.4730000e+00   1.5047983e+00   1.4488638e-01   4.4885977e-02   1.0179010e-01   1.7905242e-03   8.3523666e-01   7.3523664e-01   1.0935700e+00   9.9356699e-01
   1.4720000e+00   1.5033391e+00   1.4480331e-01   4.4803078e-02   1.0178931e-01   1.7894288e-03   8.3522075e-01   7.3522073e-01   1.0935700e+00   9.9356699e-01
   1.4710000e+00   1.5018769e+00   1.4471967e-01   4.4719874e-02   1.0178860e-01   1.7883311e-03   8.3520475e-01   7.3520473e-01   1.0935700e+00   9.9356699e-01
   1.4700000e+00   1.5004187e+00   1.4463751e-01   4.4637162e-02   1.0178701e-01   1.7872374e-03   8.3518880e-01   7.3518878e-01   1.0935700e+00   9.9356699e-01
   1.4690000e+00   1.4989661e+00   1.4455432e-01   4.4554652e-02   1.0178608e-01   1.7861493e-03   8.3517287e-01   7.3517285e-01   1.0935700e+00   9.9356699e-01
   1.4680000e+00   1.4975054e+00   1.4447210e-01   4.4472453e-02   1.0178526e-01   1.7850607e-03   8.3515691e-01   7.3515689e-01   1.0935700e+00   9.9356702e-01
   1.4670000e+00   1.4960561e+00   1.4439061e-01   4.4390405e-02   1.0178400e-01   1.7839716e-03   8.3514211e-01   7.3514209e-01   1.0935700e+00   9.9356591e-01
   1.4660000e+00   1.4946088e+00   1.4430847e-01   4.4308923e-02   1.0178262e-01   1.7828980e-03   8.3512619e-01   7.3512617e-01   1.0935700e+00   9.9356598e-01
   1.4650000e+00   1.4931480e+00   1.4422698e-01   4.4227061e-02   1.0178186e-01   1.7818166e-03   8.3511020e-01   7.3511017e-01   1.0935700e+00   9.9356598e-01
   1.4640000e+00   1.4917098e+00   1.4414629e-01   4.4146193e-02   1.0178098e-01   1.7807464e-03   8.3509523e-01   7.3509526e-01   1.0935700e+00   9.9356598e-01
   1.4630000e+00   1.4902555e+00   1.4406470e-01   4.4064655e-02   1.0177931e-01   1.7796708e-03   8.3507943e-01   7.3507947e-01   1.0935700e+00   9.9356598e-01
   1.4620000e+00   1.4888178e+00   1.4398406e-01   4.3984217e-02   1.0177863e-01   1.7786046e-03   8.3506359e-01   7.3506363e-01   1.0935700e+00   9.9356598e-01
   1.4610000e+00   1.4873794e+00   1.4390351e-01   4.3903892e-02   1.0177788e-01   1.7775467e-03   8.3504888e-01   7.3504892e-01   1.0935700e+00   9.9356601e-01
   1.4600000e+00   1.4859410e+00   1.4382371e-01   4.3823728e-02   1.0177612e-01   1.7764854e-03   8.3503308e-01   7.3503311e-01   1.0935700e+00   9.9356516e-01
   1.4590000e+00   1.4844921e+00   1.4374345e-01   4.3743199e-02   1.0177536e-01   1.7754238e-03   8.3501784e-01   7.3501784e-01   1.0935700e+00   9.9356503e-01
   1.4580000e+00   1.4830683e+00   1.4366362e-01   4.3663987e-02   1.0177468e-01   1.7743792e-03   8.3500247e-01   7.3500244e-01   1.0935699e+00   9.9356502e-01
   1.4570000e+00   1.4816350e+00   1.4358453e-01   4.3584239e-02   1.0177302e-01   1.7733258e-03   8.3498776e-01   7.3498774e-01   1.0935684e+00   9.9356502e-01
   1.4560000e+00   1.4801964e+00   1.4350470e-01   4.3504765e-02   1.0177215e-01   1.7722730e-03   8.3497196e-01   7.3497194e-01   1.0935596e+00   9.9356502e-01
   1.4550000e+00   1.4787571e+00   1.4342579e-01   4.3425527e-02   1.0177141e-01   1.7712270e-03   8.3495725e-01   7.3495722e-01   1.0935600e+00   9.9356502e-01
   1.4540000e+00   1.4773356e+00   1.4334676e-01   4.3346643e-02   1.0177000e-01   1.7701861e-03   8.3494183e-01   7.3494183e-01   1.0935600e+00   9.9356502e-01
   1.4530000e+00   1.4759060e+00   1.4326780e-01   4.3268154e-02   1.0176903e-01   1.7691467e-03   8.3492668e-01   7.3492671e-01   1.0935600e+00   9.9356486e-01
   1.4520000e+00   1.4744889e+00   1.4319046e-01   4.3189997e-02   1.0176815e-01   1.7681210e-03   8.3491191e-01   7.3491195e-01   1.0935600e+00   9.9356397e-01
   1.4510000e+00   1.4730574e+00   1.4311153e-01   4.3111445e-02   1.0176700e-01   1.7670760e-03   8.3489693e-01   7.3489693e-01   1.0935600e+00   9.9356401e-01
   1.4500000e+00   1.4716372e+00   1.4303379e-01   4.3033824e-02   1.0176600e-01   1.7660527e-03   8.3488162e-01   7.3488159e-01   1.0935600e+00   9.9356401e-01
   1.4490000e+00   1.4702226e+00   1.4295620e-01   4.2956268e-02   1.0176504e-01   1.7650288e-03   8.3486702e-01   7.3486699e-01   1.0935600e+00   9.9356401e-01
   1.4480000e+00   1.4688050e+00   1.4287879e-01   4.2878779e-02   1.0176419e-01   1.7640117e-03   8.3485223e-01   7.3485221e-01   1.0935600e+00   9.9356401e-01
   1.4470000e+00   1.4673850e+00   1.4280113e-01   4.2801356e-02   1.0176301e-01   1.7629833e-03   8.3483731e-01   7.3483732e-01   1.0935600e+00   9.9356401e-01
   1.4460000e+00   1.4659638e+00   1.4272421e-01   4.2724137e-02   1.0176199e-01   1.7619661e-03   8.3482236e-01   7.3482239e-01   1.0935600e+00   9.9356407e-01
   1.4450000e+00   1.4645575e+00   1.4264763e-01   4.2647744e-02   1.0176093e-01   1.7609592e-03   8.3480763e-01   7.3480766e-01   1.0935600e+00   9.9356303e-01
   1.4440000e+00   1.4631393e+00   1.4257107e-01   4.2570886e-02   1.0175999e-01   1.7599418e-03   8.3479287e-01   7.3479284e-01   1.0935600e+00   9.9356300e-01
   1.4430000e+00   1.4617284e+00   1.4249484e-01   4.2494537e-02   1.0175900e-01   1.7589348e-03   8.3477886e-01   7.3477887e-01   1.0935600e+00   9.9356300e-01
   1.4420000e+00   1.4603210e+00   1.4241861e-01   4.2418307e-02   1.0175801e-01   1.7579299e-03   8.3476391e-01   7.3476395e-01   1.0935600e+00   9.9356300e-01
   1.4410000e+00   1.4589147e+00   1.4234276e-01   4.2342647e-02   1.0175702e-01   1.7569298e-03   8.3474919e-01   7.3474922e-01   1.0935600e+00   9.9356300e-01
   1.4400000e+00   1.4575176e+00   1.4226684e-01   4.2267029e-02   1.0175600e-01   1.7559371e-03   8.3473541e-01   7.3473538e-01   1.0935600e+00   9.9356300e-01
   1.4390000e+00   1.4561103e+00   1.4219178e-01   4.2191327e-02   1.0175500e-01   1.7549348e-03   8.3472051e-01   7.3472048e-01   1.0935600e+00   9.9356300e-01
   1.4380000e+00   1.4547001e+00   1.4211560e-01   4.2115697e-02   1.0175379e-01   1.7539398e-03   8.3470561e-01   7.3470559e-01   1.0935600e+00   9.9356304e-01
   1.4370000e+00   1.4533039e+00   1.4204060e-01   4.2040620e-02   1.0175296e-01   1.7529488e-03   8.3469181e-01   7.3469185e-01   1.0935600e+00   9.9356211e-01
   1.4360000e+00   1.4519114e+00   1.4196650e-01   4.1966495e-02   1.0175200e-01   1.7519706e-03   8.3467711e-01   7.3467711e-01   1.0935600e+00   9.9356199e-01
   1.4350000e+00   1.4505147e+00   1.4189197e-01   4.1891716e-02   1.0175100e-01   1.7509833e-03   8.3466307e-01   7.3466304e-01   1.0935600e+00   9.9356198e-01
   1.4340000e+00   1.4491181e+00   1.4181680e-01   4.1817067e-02   1.0174994e-01   1.7500005e-03   8.3464858e-01   7.3464857e-01   1.0935600e+00   9.9356198e-01
   1.4330000e+00   1.4477210e+00   1.4174262e-01   4.1742549e-02   1.0174899e-01   1.7490174e-03   8.3463481e-01   7.3463485e-01   1.0935600e+00   9.9356198e-01
   1.4320000e+00   1.4463400e+00   1.4166929e-01   4.1669099e-02   1.0174800e-01   1.7480504e-03   8.3462007e-01   7.3462008e-01   1.0935600e+00   9.9356198e-01
   1.4310000e+00   1.4449416e+00   1.4159507e-01   4.1594777e-02   1.0174701e-01   1.7470711e-03   8.3460640e-01   7.3460639e-01   1.0935600e+00   9.9356198e-01
   1.4300000e+00   1.4435581e+00   1.4152161e-01   4.1521502e-02   1.0174610e-01   1.7461066e-03   8.3459176e-01   7.3459179e-01   1.0935600e+00   9.9356200e-01
   1.4290000e+00   1.4421720e+00   1.4144804e-01   4.1448147e-02   1.0174501e-01   1.7451388e-03   8.3457798e-01   7.3457798e-01   1.0935600e+00   9.9356138e-01
   1.4280000e+00   1.4407797e+00   1.4137447e-01   4.1374685e-02   1.0174401e-01   1.7441656e-03   8.3456431e-01   7.3456429e-01   1.0935600e+00   9.9356103e-01
   1.4270000e+00   1.4393973e+00   1.4130172e-01   4.1301853e-02   1.0174306e-01   1.7432106e-03   8.3454963e-01   7.3454961e-01   1.0935600e+00   9.9356103e-01
   1.4260000e+00   1.4380120e+00   1.4122895e-01   4.1228992e-02   1.0174225e-01   1.7422527e-03   8.3453588e-01   7.3453593e-01   1.0935600e+00   9.9356103e-01
   1.4250000e+00   1.4366238e+00   1.4115593e-01   4.1156169e-02   1.0174160e-01   1.7412935e-03   8.3452220e-01   7.3452217e-01   1.0935600e+00   9.9356103e-01
   1.4240000e+00   1.4352603e+00   1.4108457e-01   4.1084192e-02   1.0174002e-01   1.7403433e-03   8.3450868e-01   7.3450867e-01   1.0935600e+00   9.9356103e-01
   1.4230000e+00   1.4338754e+00   1.4101194e-01   4.1011893e-02   1.0173915e-01   1.7393860e-03   8.3449406e-01   7.3449410e-01   1.0935600e+00   9.9356103e-01
   1.4220000e+00   1.4324945e+00   1.4093943e-01   4.0939508e-02   1.0173840e-01   1.7384331e-03   8.3448025e-01   7.3448022e-01   1.0935600e+00   9.9356103e-01
   1.4210000e+00   1.4311268e+00   1.4086794e-01   4.0868108e-02   1.0173770e-01   1.7374922e-03   8.3446671e-01   7.3446670e-01   1.0935600e+00   9.9356074e-01
   1.4200000e+00   1.4297503e+00   1.4079605e-01   4.0796049e-02   1.0173694e-01   1.7365411e-03   8.3445299e-01   7.3445303e-01   1.0935600e+00   9.9355999e-01
   1.4190000e+00   1.4283766e+00   1.4072481e-01   4.0724812e-02   1.0173524e-01   1.7356085e-03   8.3443945e-01   7.3443942e-01   1.0935600e+00   9.9356002e-01
   1.4180000e+00   1.4270150e+00   1.4065363e-01   4.0653758e-02   1.0173461e-01   1.7346649e-03   8.3442589e-01   7.3442589e-01   1.0935600e+00   9.9356002e-01
   1.4170000e+00   1.4256429e+00   1.4058258e-01   4.0582878e-02   1.0173387e-01   1.7337337e-03   8.3441232e-01   7.3441235e-01   1.0935600e+00   9.9356002e-01
   1.4160000e+00   1.4242679e+00   1.4051174e-01   4.0511527e-02   1.0173298e-01   1.7327938e-03   8.3439867e-01   7.3439864e-01   1.0935600e+00   9.9356002e-01
   1.4150000e+00   1.4229019e+00   1.4044085e-01   4.0440750e-02   1.0173200e-01   1.7318646e-03   8.3438504e-01   7.3438509e-01   1.0935600e+00   9.9356002e-01
   1.4140000e+00   1.4215382e+00   1.4037011e-01   4.0370231e-02   1.0173077e-01   1.7309372e-03   8.3437150e-01   7.3437148e-01   1.0935600e+00   9.9356001e-01
   1.4130000e+00   1.4201861e+00   1.4030043e-01   4.0300524e-02   1.0172997e-01   1.7300131e-03   8.3435809e-01   7.3435806e-01   1.0935600e+00   9.9356003e-01
   1.4120000e+00   1.4188225e+00   1.4023050e-01   4.0230327e-02   1.0172900e-01   1.7290924e-03   8.3434450e-01   7.3434455e-01   1.0935600e+00   9.9355893e-01
   1.4110000e+00   1.4174561e+00   1.4016032e-01   4.0160302e-02   1.0172801e-01   1.7281733e-03   8.3433097e-01   7.3433095e-01   1.0935600e+00   9.9355900e-01
   1.4100000e+00   1.4161001e+00   1.4009005e-01   4.0090283e-02   1.0172711e-01   1.7272482e-03   8.3431741e-01   7.3431739e-01   1.0935600e+00   9.9355900e-01
   1.4090000e+00   1.4147427e+00   1.4002104e-01   4.0020977e-02   1.0172637e-01   1.7263381e-03   8.3430457e-01   7.3430457e-01   1.0935600e+00   9.9355900e-01
   1.4080000e+00   1.4133892e+00   1.3995180e-01   3.9951486e-02   1.0172568e-01   1.7254261e-03   8.3429143e-01   7.3429142e-01   1.0935600e+00   9.9355900e-01
   1.4070000e+00   1.4120274e+00   1.3988235e-01   3.9882054e-02   1.0172494e-01   1.7245115e-03   8.3427786e-01   7.3427789e-01   1.0935600e+00   9.9355900e-01
   1.4060000e+00   1.4106771e+00   1.3981351e-01   3.9813275e-02   1.0172324e-01   1.7236048e-03   8.3426445e-01   7.3426442e-01   1.0935600e+00   9.9355900e-01
   1.4050000e+00   1.4093326e+00   1.3974477e-01   3.9744687e-02   1.0172263e-01   1.7226986e-03   8.3425141e-01   7.3425141e-01   1.0935600e+00   9.9355900e-01
   1.4040000e+00   1.4079762e+00   1.3967539e-01   3.9675600e-02   1.0172188e-01   1.7217942e-03   8.3423850e-01   7.3423847e-01   1.0935600e+00   9.9355890e-01
   1.4030000e+00   1.4066229e+00   1.3960748e-01   3.9607141e-02   1.0172099e-01   1.7208868e-03   8.3422502e-01   7.3422504e-01   1.0935600e+00   9.9355793e-01
   1.4020000e+00   1.4052810e+00   1.3953905e-01   3.9538997e-02   1.0172000e-01   1.7199962e-03   8.3421203e-01   7.3421204e-01   1.0935600e+00   9.9355799e-01
   1.4010000e+00   1.4039381e+00   1.3947079e-01   3.9470858e-02   1.0171904e-01   1.7190958e-03   8.3419922e-01   7.3419920e-01   1.0935600e+00   9.9355799e-01
   1.4000000e+00   1.4025927e+00   1.3940259e-01   3.9402735e-02   1.0171823e-01   1.7182048e-03   8.3418567e-01   7.3418571e-01   1.0935600e+00   9.9355799e-01
   1.3990000e+00   1.4012493e+00   1.3933524e-01   3.9335107e-02   1.0171762e-01   1.7173067e-03   8.3417341e-01   7.3417341e-01   1.0935600e+00   9.9355799e-01
   1.3980000e+00   1.3999036e+00   1.3926772e-01   3.9267544e-02   1.0171602e-01   1.7164196e-03   8.3415988e-01   7.3415991e-01   1.0935600e+00   9.9355799e-01
   1.3970000e+00   1.3985591e+00   1.3919965e-01   3.9199893e-02   1.0171520e-01   1.7155287e-03   8.3414732e-01   7.3414729e-01   1.0935600e+00   9.9355799e-01
   1.3960000e+00   1.3972246e+00   1.3913273e-01   3.9132824e-02   1.0171452e-01   1.7146494e-03   8.3413412e-01   7.3413417e-01   1.0935600e+00   9.9355798e-01
   1.3950000e+00   1.3958781e+00   1.3906532e-01   3.9065212e-02   1.0171381e-01   1.7137610e-03   8.3412085e-01   7.3412082e-01   1.0935600e+00   9.9355781e-01
   1.3940000e+00   1.3945538e+00   1.3899867e-01   3.8998567e-02   1.0171298e-01   1.7128865e-03   8.3410836e-01   7.3410839e-01   1.0935600e+00   9.9355693e-01
   1.3930000e+00   1.3932200e+00   1.3893201e-01   3.8931942e-02   1.0171200e-01   1.7120100e-03   8.3409552e-01   7.3409549e-01   1.0935600e+00   9.9355698e-01
   1.3920000e+00   1.3918866e+00   1.3886534e-01   3.8865440e-02   1.0171102e-01   1.7111335e-03   8.3408283e-01   7.3408285e-01   1.0935600e+00   9.9355698e-01
   1.3910000e+00   1.3905535e+00   1.3879865e-01   3.8799125e-02   1.0171019e-01   1.7102586e-03   8.3407039e-01   7.3407036e-01   1.0935600e+00   9.9355698e-01
   1.3900000e+00   1.3892108e+00   1.3873237e-01   3.8732133e-02   1.0170948e-01   1.7093808e-03   8.3405738e-01   7.3405739e-01   1.0935600e+00   9.9355698e-01
   1.3890000e+00   1.3878829e+00   1.3866583e-01   3.8666005e-02   1.0170880e-01   1.7085143e-03   8.3404450e-01   7.3404447e-01   1.0935600e+00   9.9355698e-01
   1.3880000e+00   1.3865610e+00   1.3860057e-01   3.8600670e-02   1.0170798e-01   1.7076552e-03   8.3403212e-01   7.3403215e-01   1.0935600e+00   9.9355698e-01
   1.3870000e+00   1.3852349e+00   1.3853499e-01   3.8534888e-02   1.0170699e-01   1.7067899e-03   8.3401952e-01   7.3401948e-01   1.0935600e+00   9.9355697e-01
   1.3860000e+00   1.3839062e+00   1.3846932e-01   3.8469125e-02   1.0170579e-01   1.7059233e-03   8.3400683e-01   7.3400686e-01   1.0935600e+00   9.9355681e-01
   1.3850000e+00   1.3825816e+00   1.3840346e-01   3.8403550e-02   1.0170498e-01   1.7050565e-03   8.3399439e-01   7.3399436e-01   1.0935600e+00   9.9355598e-01
   1.3840000e+00   1.3812482e+00   1.3833795e-01   3.8337995e-02   1.0170400e-01   1.7041994e-03   8.3398148e-01   7.3398149e-01   1.0935600e+00   9.9355602e-01
   1.3830000e+00   1.3799405e+00   1.3827316e-01   3.8273332e-02   1.0170303e-01   1.7033519e-03   8.3396898e-01   7.3396897e-01   1.0935600e+00   9.9355602e-01
   1.3820000e+00   1.3786058e+00   1.3820812e-01   3.8208037e-02   1.0170220e-01   1.7024930e-03   8.3395646e-01   7.3395651e-01   1.0935600e+00   9.9355602e-01
   1.3810000e+00   1.3772978e+00   1.3814386e-01   3.8143602e-02   1.0170153e-01   1.7016420e-03   8.3394430e-01   7.3394428e-01   1.0935600e+00   9.9355602e-01
   1.3800000e+00   1.3759750e+00   1.3807889e-01   3.8078607e-02   1.0170084e-01   1.7007936e-03   8.3393193e-01   7.3393190e-01   1.0935600e+00   9.9355602e-01
   1.3790000e+00   1.3746617e+00   1.3801448e-01   3.8014276e-02   1.0169999e-01   1.6999431e-03   8.3391946e-01   7.3391948e-01   1.0935600e+00   9.9355602e-01
   1.3780000e+00   1.3733404e+00   1.3794975e-01   3.7949785e-02   1.0169900e-01   1.6990944e-03   8.3390747e-01   7.3390743e-01   1.0935600e+00   9.9355602e-01
   1.3770000e+00   1.3720231e+00   1.3788530e-01   3.7885515e-02   1.0169804e-01   1.6982513e-03   8.3389516e-01   7.3389519e-01   1.0935600e+00   9.9355590e-01
   1.3760000e+00   1.3707102e+00   1.3782181e-01   3.7821585e-02   1.0169726e-01   1.6974181e-03   8.3388276e-01   7.3388273e-01   1.0935600e+00   9.9355495e-01
   1.3750000e+00   1.3694048e+00   1.3775780e-01   3.7757756e-02   1.0169660e-01   1.6965761e-03   8.3387010e-01   7.3387012e-01   1.0935600e+00   9.9355501e-01
   1.3740000e+00   1.3680903e+00   1.3769401e-01   3.7694043e-02   1.0169589e-01   1.6957349e-03   8.3385858e-01   7.3385856e-01   1.0935600e+00   9.9355501e-01
   1.3730000e+00   1.3667752e+00   1.3763012e-01   3.7630318e-02   1.0169500e-01   1.6949000e-03   8.3384605e-01   7.3384605e-01   1.0935600e+00   9.9355501e-01
   1.3720000e+00   1.3654734e+00   1.3756735e-01   3.7567056e-02   1.0169400e-01   1.6940716e-03   8.3383348e-01   7.3383348e-01   1.0935565e+00   9.9355501e-01
   1.3710000e+00   1.3641694e+00   1.3750392e-01   3.7503701e-02   1.0169308e-01   1.6932400e-03   8.3382196e-01   7.3382194e-01   1.0935497e+00   9.9355501e-01
   1.3700000e+00   1.3628557e+00   1.3744023e-01   3.7440499e-02   1.0169235e-01   1.6924084e-03   8.3380938e-01   7.3380940e-01   1.0935500e+00   9.9355501e-01
   1.3690000e+00   1.3615548e+00   1.3737783e-01   3.7377669e-02   1.0169170e-01   1.6915830e-03   8.3379766e-01   7.3379765e-01   1.0935500e+00   9.9355501e-01
   1.3680000e+00   1.3602397e+00   1.3731489e-01   3.7314434e-02   1.0169094e-01   1.6907553e-03   8.3378534e-01   7.3378532e-01   1.0935500e+00   9.9355503e-01
   1.3670000e+00   1.3589439e+00   1.3725151e-01   3.7251914e-02   1.0169000e-01   1.6899350e-03   8.3377327e-01   7.3377329e-01   1.0935500e+00   9.9355441e-01
   1.3660000e+00   1.3576464e+00   1.3718928e-01   3.7189580e-02   1.0168901e-01   1.6891152e-03   8.3376146e-01   7.3376143e-01   1.0935500e+00   9.9355399e-01
   1.3650000e+00   1.3563433e+00   1.3712698e-01   3.7127288e-02   1.0168816e-01   1.6882955e-03   8.3374905e-01   7.3374908e-01   1.0935500e+00   9.9355400e-01
   1.3640000e+00   1.3550418e+00   1.3706488e-01   3.7064810e-02   1.0168748e-01   1.6874768e-03   8.3373738e-01   7.3373738e-01   1.0935500e+00   9.9355400e-01
   1.3630000e+00   1.3537404e+00   1.3700276e-01   3.7002490e-02   1.0168681e-01   1.6866575e-03   8.3372569e-01   7.3372566e-01   1.0935500e+00   9.9355400e-01
   1.3620000e+00   1.3524455e+00   1.3694047e-01   3.6940612e-02   1.0168599e-01   1.6858463e-03   8.3371332e-01   7.3371334e-01   1.0935500e+00   9.9355400e-01
   1.3610000e+00   1.3511504e+00   1.3687863e-01   3.6878808e-02   1.0168500e-01   1.6850331e-03   8.3370197e-01   7.3370197e-01   1.0935500e+00   9.9355400e-01
   1.3600000e+00   1.3498549e+00   1.3681700e-01   3.6817099e-02   1.0168404e-01   1.6842197e-03   8.3368942e-01   7.3368945e-01   1.0935500e+00   9.9355400e-01
   1.3590000e+00   1.3485695e+00   1.3675604e-01   3.6755915e-02   1.0168329e-01   1.6834224e-03   8.3367803e-01   7.3367805e-01   1.0935500e+00   9.9355400e-01
   1.3580000e+00   1.3472781e+00   1.3669492e-01   3.6694585e-02   1.0168265e-01   1.6826179e-03   8.3366658e-01   7.3366657e-01   1.0935500e+00   9.9355406e-01
   1.3570000e+00   1.3459830e+00   1.3663354e-01   3.6633211e-02   1.0168193e-01   1.6818078e-03   8.3365507e-01   7.3365505e-01   1.0935500e+00   9.9355305e-01
   1.3560000e+00   1.3446880e+00   1.3657188e-01   3.6571962e-02   1.0168100e-01   1.6810048e-03   8.3364256e-01   7.3364258e-01   1.0935500e+00   9.9355299e-01
   1.3550000e+00   1.3433962e+00   1.3651119e-01   3.6510967e-02   1.0168001e-01   1.6802030e-03   8.3363119e-01   7.3363118e-01   1.0935500e+00   9.9355298e-01
   1.3540000e+00   1.3421110e+00   1.3645022e-01   3.6450380e-02   1.0167915e-01   1.6794152e-03   8.3361981e-01   7.3361980e-01   1.0935500e+00   9.9355298e-01
   1.3530000e+00   1.3408331e+00   1.3638990e-01   3.6389695e-02   1.0167848e-01   1.6786170e-03   8.3360787e-01   7.3360788e-01   1.0935500e+00   9.9355298e-01
   1.3520000e+00   1.3395430e+00   1.3632952e-01   3.6329122e-02   1.0167783e-01   1.6778190e-03   8.3359595e-01   7.3359594e-01   1.0935500e+00   9.9355298e-01
   1.3510000e+00   1.3382584e+00   1.3626936e-01   3.6268880e-02   1.0167699e-01   1.6770307e-03   8.3358457e-01   7.3358456e-01   1.0935500e+00   9.9355298e-01
   1.3500000e+00   1.3369693e+00   1.3620879e-01   3.6208323e-02   1.0167600e-01   1.6762386e-03   8.3357313e-01   7.3357314e-01   1.0935500e+00   9.9355298e-01
   1.3490000e+00   1.3356932e+00   1.3614875e-01   3.6148452e-02   1.0167503e-01   1.6754529e-03   8.3356178e-01   7.3356176e-01   1.0935500e+00   9.9355298e-01
   1.3480000e+00   1.3344142e+00   1.3608854e-01   3.6088460e-02   1.0167507e-01   1.6746619e-03   8.3355037e-01   7.3355037e-01   1.0935500e+00   9.9355305e-01
   1.3470000e+00   1.3331300e+00   1.3602820e-01   3.6028511e-02   1.0167400e-01   1.6738812e-03   8.3353901e-01   7.3353903e-01   1.0935500e+00   9.9355197e-01
   1.3460000e+00   1.3318542e+00   1.3596896e-01   3.5968729e-02   1.0167312e-01   1.6730907e-03   8.3352670e-01   7.3352667e-01   1.0935500e+00   9.9355203e-01
   1.3450000e+00   1.3305718e+00   1.3590890e-01   3.5909192e-02   1.0167246e-01   1.6723104e-03   8.3351522e-01   7.3351522e-01   1.0935500e+00   9.9355203e-01
   1.3440000e+00   1.3293006e+00   1.3584991e-01   3.5849788e-02   1.0167182e-01   1.6715308e-03   8.3350383e-01   7.3350386e-01   1.0935500e+00   9.9355203e-01
   1.3430000e+00   1.3280145e+00   1.3579051e-01   3.5790318e-02   1.0167099e-01   1.6707581e-03   8.3349249e-01   7.3349246e-01   1.0935500e+00   9.9355203e-01
   1.3420000e+00   1.3267463e+00   1.3573125e-01   3.5731284e-02   1.0167000e-01   1.6699833e-03   8.3348114e-01   7.3348115e-01   1.0935500e+00   9.9355203e-01
   1.3410000e+00   1.3254740e+00   1.3567188e-01   3.5672143e-02   1.0166906e-01   1.6692044e-03   8.3346977e-01   7.3346979e-01   1.0935500e+00   9.9355203e-01
   1.3400000e+00   1.3241985e+00   1.3561347e-01   3.5613129e-02   1.0166834e-01   1.6684318e-03   8.3345840e-01   7.3345842e-01   1.0935500e+00   9.9355203e-01
   1.3390000e+00   1.3229261e+00   1.3555407e-01   3.5554367e-02   1.0166772e-01   1.6676611e-03   8.3344702e-01   7.3344701e-01   1.0935500e+00   9.9355202e-01
   1.3380000e+00   1.3216597e+00   1.3549607e-01   3.5495993e-02   1.0166697e-01   1.6668946e-03   8.3343667e-01   7.3343665e-01   1.0935500e+00   9.9355204e-01
   1.3370000e+00   1.3203815e+00   1.3543745e-01   3.5436968e-02   1.0166600e-01   1.6661217e-03   8.3342536e-01   7.3342537e-01   1.0935500e+00   9.9355094e-01
   1.3360000e+00   1.3191197e+00   1.3537834e-01   3.5378760e-02   1.0166502e-01   1.6653593e-03   8.3341407e-01   7.3341410e-01   1.0935500e+00   9.9355102e-01
   1.3350000e+00   1.3178537e+00   1.3532029e-01   3.5320609e-02   1.0166426e-01   1.6646018e-03   8.3340283e-01   7.3340280e-01   1.0935500e+00   9.9355102e-01
   1.3340000e+00   1.3165851e+00   1.3526203e-01   3.5262416e-02   1.0166407e-01   1.6638298e-03   8.3339148e-01   7.3339149e-01   1.0935500e+00   9.9355102e-01
   1.3330000e+00   1.3153122e+00   1.3520361e-01   3.5204060e-02   1.0166308e-01   1.6630674e-03   8.3338010e-01   7.3338013e-01   1.0935500e+00   9.9355102e-01
   1.3320000e+00   1.3140484e+00   1.3514659e-01   3.5146227e-02   1.0166240e-01   1.6623095e-03   8.3336874e-01   7.3336875e-01   1.0935500e+00   9.9355102e-01
   1.3310000e+00   1.3127863e+00   1.3508845e-01   3.5088489e-02   1.0166178e-01   1.6615535e-03   8.3335858e-01   7.3335857e-01   1.0935500e+00   9.9355102e-01
   1.3300000e+00   1.3115287e+00   1.3503035e-01   3.5030831e-02   1.0166098e-01   1.6608038e-03   8.3334724e-01   7.3334723e-01   1.0935500e+00   9.9355102e-01
   1.3290000e+00   1.3102587e+00   1.3497336e-01   3.4973202e-02   1.0166000e-01   1.6600441e-03   8.3333593e-01   7.3333594e-01   1.0935500e+00   9.9355102e-01
   1.3280000e+00   1.3090147e+00   1.3491590e-01   3.4916332e-02   1.0165906e-01   1.6593043e-03   8.3332477e-01   7.3332475e-01   1.0935500e+00   9.9355104e-01
   1.3270000e+00   1.3077502e+00   1.3485877e-01   3.4858988e-02   1.0165835e-01   1.6585460e-03   8.3331411e-01   7.3331413e-01   1.0935500e+00   9.9355036e-01
   1.3260000e+00   1.3064888e+00   1.3480172e-01   3.4801737e-02   1.0165775e-01   1.6577988e-03   8.3330320e-01   7.3330318e-01   1.0935500e+00   9.9355000e-01
   1.3250000e+00   1.3052305e+00   1.3474447e-01   3.4744558e-02   1.0165697e-01   1.6570490e-03   8.3329189e-01   7.3329187e-01   1.0935500e+00   9.9355000e-01
   1.3240000e+00   1.3039784e+00   1.3468786e-01   3.4687733e-02   1.0165652e-01   1.6563061e-03   8.3328115e-01   7.3328113e-01   1.0935500e+00   9.9355000e-01
   1.3230000e+00   1.3027263e+00   1.3463121e-01   3.4631062e-02   1.0165588e-01   1.6555629e-03   8.3327047e-01   7.3327046e-01   1.0935500e+00   9.9355000e-01
   1.3220000e+00   1.3014577e+00   1.3457399e-01   3.4574075e-02   1.0165500e-01   1.6548204e-03   8.3325915e-01   7.3325915e-01   1.0935500e+00   9.9355000e-01
   1.3210000e+00   1.3002144e+00   1.3451787e-01   3.4517914e-02   1.0165400e-01   1.6540841e-03   8.3324826e-01   7.3324828e-01   1.0935500e+00   9.9355000e-01
   1.3200000e+00   1.2989554e+00   1.3446139e-01   3.4461191e-02   1.0165313e-01   1.6533340e-03   8.3323771e-01   7.3323774e-01   1.0935500e+00   9.9355000e-01
   1.3190000e+00   1.2977111e+00   1.3440555e-01   3.4405193e-02   1.0165250e-01   1.6526057e-03   8.3322643e-01   7.3322644e-01   1.0935500e+00   9.9355000e-01
   1.3180000e+00   1.2964535e+00   1.3434911e-01   3.4348719e-02   1.0165186e-01   1.6518691e-03   8.3321626e-01   7.3321624e-01   1.0935500e+00   9.9355000e-01
   1.3170000e+00   1.2952065e+00   1.3429316e-01   3.4292754e-02   1.0165093e-01   1.6511335e-03   8.3320497e-01   7.3320497e-01   1.0935500e+00   9.9355006e-01
   1.3160000e+00   1.2939609e+00   1.3423728e-01   3.4237007e-02   1.0165069e-01   1.6504021e-03   8.3319493e-01   7.3319490e-01   1.0935500e+00   9.9354893e-01
   1.3150000e+00   1.2927137e+00   1.3418132e-01   3.4181204e-02   1.0164997e-01   1.6496738e-03   8.3318365e-01   7.3318368e-01   1.0935500e+00   9.9354899e-01
   1.3140000e+00   1.2914690e+00   1.3412515e-01   3.4125421e-02   1.0164900e-01   1.6489415e-03   8.3317351e-01   7.3317352e-01   1.0935500e+00   9.9354899e-01
   1.3130000e+00   1.2902238e+00   1.3407014e-01   3.4069756e-02   1.0164803e-01   1.6482101e-03   8.3316237e-01   7.3316234e-01   1.0935500e+00   9.9354899e-01
   1.3120000e+00   1.2889765e+00   1.3401409e-01   3.4014274e-02   1.0164729e-01   1.6474913e-03   8.3315212e-01   7.3315209e-01   1.0935500e+00   9.9354899e-01
   1.3110000e+00   1.2877304e+00   1.3395936e-01   3.3958888e-02   1.0164670e-01   1.6467614e-03   8.3314114e-01   7.3314114e-01   1.0935500e+00   9.9354899e-01
   1.3100000e+00   1.2864929e+00   1.3390332e-01   3.3903670e-02   1.0164597e-01   1.6460427e-03   8.3313069e-01   7.3313067e-01   1.0935500e+00   9.9354899e-01
   1.3090000e+00   1.2852500e+00   1.3384850e-01   3.3848544e-02   1.0164549e-01   1.6453143e-03   8.3312002e-01   7.3311999e-01   1.0935500e+00   9.9354899e-01
   1.3080000e+00   1.2840056e+00   1.3379365e-01   3.3793532e-02   1.0164487e-01   1.6445973e-03   8.3310929e-01   7.3310932e-01   1.0935500e+00   9.9354899e-01
   1.3070000e+00   1.2827659e+00   1.3373835e-01   3.3738538e-02   1.0164400e-01   1.6438779e-03   8.3309883e-01   7.3309885e-01   1.0935500e+00   9.9354899e-01
   1.3060000e+00   1.2815264e+00   1.3368400e-01   3.3683793e-02   1.0164300e-01   1.6431615e-03   8.3308828e-01   7.3308827e-01   1.0935500e+00   9.9354871e-01
   1.3050000e+00   1.2802979e+00   1.3362929e-01   3.3629365e-02   1.0164215e-01   1.6424472e-03   8.3307793e-01   7.3307792e-01   1.0935500e+00   9.9354794e-01
   1.3040000e+00   1.2790468e+00   1.3357484e-01   3.3574417e-02   1.0164153e-01   1.6417359e-03   8.3306714e-01   7.3306715e-01   1.0935500e+00   9.9354798e-01
   1.3030000e+00   1.2778204e+00   1.3351986e-01   3.3520224e-02   1.0164101e-01   1.6410211e-03   8.3305666e-01   7.3305668e-01   1.0935500e+00   9.9354798e-01
   1.3020000e+00   1.2765815e+00   1.3346587e-01   3.3465999e-02   1.0164034e-01   1.6403137e-03   8.3304645e-01   7.3304646e-01   1.0935500e+00   9.9354798e-01
   1.3010000e+00   1.2753513e+00   1.3341178e-01   3.3411749e-02   1.0163975e-01   1.6396037e-03   8.3303628e-01   7.3303630e-01   1.0935500e+00   9.9354798e-01
   1.3000000e+00   1.2741116e+00   1.3335737e-01   3.3357265e-02   1.0163898e-01   1.6388913e-03   8.3302591e-01   7.3302594e-01   1.0935500e+00   9.9354798e-01
   1.2990000e+00   1.2728749e+00   1.3330343e-01   3.3303364e-02   1.0163799e-01   1.6381873e-03   8.3301541e-01   7.3301541e-01   1.0935500e+00   9.9354798e-01
   1.2980000e+00   1.2716470e+00   1.3324946e-01   3.3249564e-02   1.0163704e-01   1.6374831e-03   8.3300489e-01   7.3300488e-01   1.0935500e+00   9.9354798e-01
   1.2970000e+00   1.2704156e+00   1.3319542e-01   3.3195749e-02   1.0163708e-01   1.6367785e-03   8.3299440e-01   7.3299439e-01   1.0935500e+00   9.9354798e-01
   1.2960000e+00   1.2691834e+00   1.3314256e-01   3.3142056e-02   1.0163601e-01   1.6360761e-03   8.3298380e-01   7.3298383e-01   1.0935500e+00   9.9354802e-01
   1.2950000e+00   1.2679533e+00   1.3308855e-01   3.3088483e-02   1.0163523e-01   1.6353777e-03   8.3297440e-01   7.3297437e-01   1.0935500e+00   9.9354723e-01
   1.2940000e+00   1.2667298e+00   1.3303495e-01   3.3034996e-02   1.0163465e-01   1.6346795e-03   8.3296384e-01   7.3296381e-01   1.0935500e+00   9.9354703e-01
   1.2930000e+00   1.2654979e+00   1.3298165e-01   3.2981607e-02   1.0163399e-01   1.6339812e-03   8.3295337e-01   7.3295339e-01   1.0935500e+00   9.9354702e-01
   1.2920000e+00   1.2642825e+00   1.3292876e-01   3.2928784e-02   1.0163347e-01   1.6332900e-03   8.3294334e-01   7.3294335e-01   1.0935500e+00   9.9354702e-01
   1.2910000e+00   1.2630547e+00   1.3287537e-01   3.2875477e-02   1.0163286e-01   1.6325912e-03   8.3293321e-01   7.3293320e-01   1.0935500e+00   9.9354702e-01
   1.2900000e+00   1.2618253e+00   1.3282225e-01   3.2822303e-02   1.0163200e-01   1.6318921e-03   8.3292283e-01   7.3292283e-01   1.0935500e+00   9.9354702e-01
   1.2890000e+00   1.2606006e+00   1.3276944e-01   3.2769401e-02   1.0163100e-01   1.6312069e-03   8.3291223e-01   7.3291222e-01   1.0935500e+00   9.9354702e-01
   1.2880000e+00   1.2593801e+00   1.3271671e-01   3.2716793e-02   1.0163016e-01   1.6305129e-03   8.3290290e-01   7.3290288e-01   1.0935500e+00   9.9354702e-01
   1.2870000e+00   1.2581577e+00   1.3266385e-01   3.2663813e-02   1.0163009e-01   1.6298240e-03   8.3289232e-01   7.3289233e-01   1.0935500e+00   9.9354702e-01
   1.2860000e+00   1.2569377e+00   1.3261144e-01   3.2611545e-02   1.0162906e-01   1.6291421e-03   8.3288193e-01   7.3288196e-01   1.0935500e+00   9.9354702e-01
   1.2850000e+00   1.2557146e+00   1.3255912e-01   3.2558724e-02   1.0162839e-01   1.6284501e-03   8.3287248e-01   7.3287244e-01   1.0935500e+00   9.9354702e-01
   1.2840000e+00   1.2545043e+00   1.3250623e-01   3.2506640e-02   1.0162782e-01   1.6277648e-03   8.3286190e-01   7.3286192e-01   1.0935500e+00   9.9354684e-01
   1.2830000e+00   1.2532721e+00   1.3245384e-01   3.2454048e-02   1.0162694e-01   1.6270825e-03   8.3285248e-01   7.3285250e-01   1.0935500e+00   9.9354595e-01
   1.2820000e+00   1.2520633e+00   1.3240200e-01   3.2402062e-02   1.0162666e-01   1.6263960e-03   8.3284201e-01   7.3284198e-01   1.0935500e+00   9.9354601e-01
   1.2810000e+00   1.2508517e+00   1.3235008e-01   3.2350072e-02   1.0162597e-01   1.6257201e-03   8.3283169e-01   7.3283167e-01   1.0935500e+00   9.9354601e-01
   1.2800000e+00   1.2496262e+00   1.3229802e-01   3.2298055e-02   1.0162500e-01   1.6250417e-03   8.3282217e-01   7.3282218e-01   1.0935500e+00   9.9354601e-01
   1.2790000e+00   1.2484125e+00   1.3224596e-01   3.2246168e-02   1.0162401e-01   1.6243635e-03   8.3281165e-01   7.3281163e-01   1.0935500e+00   9.9354601e-01
   1.2780000e+00   1.2472010e+00   1.3219397e-01   3.2194403e-02   1.0162408e-01   1.6236870e-03   8.3280217e-01   7.3280221e-01   1.0935500e+00   9.9354601e-01
   1.2770000e+00   1.2459910e+00   1.3214322e-01   3.2142830e-02   1.0162301e-01   1.6230113e-03   8.3279256e-01   7.3279255e-01   1.0935500e+00   9.9354601e-01
   1.2760000e+00   1.2447784e+00   1.3209121e-01   3.2091169e-02   1.0162222e-01   1.6223335e-03   8.3278227e-01   7.3278226e-01   1.0935500e+00   9.9354601e-01
   1.2750000e+00   1.2435632e+00   1.3203949e-01   3.2039536e-02   1.0162165e-01   1.6216663e-03   8.3277249e-01   7.3277247e-01   1.0935500e+00   9.9354601e-01
   1.2740000e+00   1.2423493e+00   1.3198813e-01   3.1988079e-02   1.0162099e-01   1.6209876e-03   8.3276236e-01   7.3276234e-01   1.0935500e+00   9.9354601e-01
   1.2730000e+00   1.2411460e+00   1.3193705e-01   3.1937031e-02   1.0162049e-01   1.6203256e-03   8.3275309e-01   7.3275310e-01   1.0935500e+00   9.9354609e-01
   1.2720000e+00   1.2399298e+00   1.3188554e-01   3.1885651e-02   1.0161989e-01   1.6196560e-03   8.3274253e-01   7.3274256e-01   1.0935500e+00   9.9354500e-01
   1.2710000e+00   1.2387278e+00   1.3183490e-01   3.1834810e-02   1.0161900e-01   1.6189916e-03   8.3273319e-01   7.3273315e-01   1.0935500e+00   9.9354501e-01
   1.2700000e+00   1.2375109e+00   1.3178375e-01   3.1783564e-02   1.0161794e-01   1.6183178e-03   8.3272346e-01   7.3272349e-01   1.0935500e+00   9.9354500e-01
   1.2690000e+00   1.2363085e+00   1.3173300e-01   3.1732888e-02   1.0161805e-01   1.6176542e-03   8.3271326e-01   7.3271323e-01   1.0935500e+00   9.9354500e-01
   1.2680000e+00   1.2351013e+00   1.3168175e-01   3.1682118e-02   1.0161700e-01   1.6169935e-03   8.3270396e-01   7.3270398e-01   1.0935499e+00   9.9354500e-01
   1.2670000e+00   1.2338898e+00   1.3163149e-01   3.1631306e-02   1.0161612e-01   1.6163327e-03   8.3269355e-01   7.3269358e-01   1.0935499e+00   9.9354500e-01
   1.2660000e+00   1.2326979e+00   1.3158043e-01   3.1580850e-02   1.0161553e-01   1.6156718e-03   8.3268412e-01   7.3268409e-01   1.0935392e+00   9.9354500e-01
   1.2650000e+00   1.2314941e+00   1.3153051e-01   3.1530500e-02   1.0161501e-01   1.6150103e-03   8.3267473e-01   7.3267476e-01   1.0935400e+00   9.9354500e-01
   1.2640000e+00   1.2302834e+00   1.3148018e-01   3.1479920e-02   1.0161437e-01   1.6143501e-03   8.3266466e-01   7.3266467e-01   1.0935400e+00   9.9354500e-01
   1.2630000e+00   1.2290774e+00   1.3142981e-01   3.1429580e-02   1.0161381e-01   1.6136931e-03   8.3265490e-01   7.3265487e-01   1.0935400e+00   9.9354500e-01
   1.2620000e+00   1.2278830e+00   1.3137895e-01   3.1379419e-02   1.0161294e-01   1.6130456e-03   8.3264549e-01   7.3264551e-01   1.0935400e+00   9.9354500e-01
   1.2610000e+00   1.2266788e+00   1.3132900e-01   3.1329402e-02   1.0161269e-01   1.6123888e-03   8.3263614e-01   7.3263611e-01   1.0935400e+00   9.9354506e-01
   1.2600000e+00   1.2254849e+00   1.3127899e-01   3.1279397e-02   1.0161198e-01   1.6117324e-03   8.3262675e-01   7.3262678e-01   1.0935400e+00   9.9354412e-01
   1.2590000e+00   1.2242823e+00   1.3122944e-01   3.1229493e-02   1.0161100e-01   1.6110871e-03   8.3261630e-01   7.3261630e-01   1.0935400e+00   9.9354399e-01
   1.2580000e+00   1.2230896e+00   1.3118002e-01   3.1179691e-02   1.0161004e-01   1.6104304e-03   8.3260698e-01   7.3260701e-01   1.0935400e+00   9.9354398e-01
   1.2570000e+00   1.2218860e+00   1.3113000e-01   3.1129908e-02   1.0161009e-01   1.6097837e-03   8.3259763e-01   7.3259763e-01   1.0935400e+00   9.9354398e-01
   1.2560000e+00   1.2206940e+00   1.3107996e-01   3.1080241e-02   1.0160902e-01   1.6091374e-03   8.3258822e-01   7.3258825e-01   1.0935400e+00   9.9354398e-01
   1.2550000e+00   1.2194891e+00   1.3103066e-01   3.1030606e-02   1.0160832e-01   1.6084870e-03   8.3257893e-01   7.3257895e-01   1.0935400e+00   9.9354398e-01
   1.2540000e+00   1.2183101e+00   1.3098147e-01   3.0981619e-02   1.0160806e-01   1.6078519e-03   8.3256856e-01   7.3256853e-01   1.0935400e+00   9.9354398e-01
   1.2530000e+00   1.2171143e+00   1.3093230e-01   3.0932138e-02   1.0160720e-01   1.6072028e-03   8.3255920e-01   7.3255923e-01   1.0935400e+00   9.9354398e-01
   1.2520000e+00   1.2159126e+00   1.3088286e-01   3.0882783e-02   1.0160664e-01   1.6065592e-03   8.3254986e-01   7.3254982e-01   1.0935400e+00   9.9354398e-01
   1.2510000e+00   1.2147192e+00   1.3083354e-01   3.0833474e-02   1.0160596e-01   1.6059117e-03   8.3254045e-01   7.3254048e-01   1.0935400e+00   9.9354398e-01
   1.2500000e+00   1.2135346e+00   1.3078503e-01   3.0784764e-02   1.0160491e-01   1.6052782e-03   8.3253121e-01   7.3253117e-01   1.0935400e+00   9.9354397e-01
   1.2490000e+00   1.2123365e+00   1.3073594e-01   3.0735605e-02   1.0160493e-01   1.6046371e-03   8.3252179e-01   7.3252182e-01   1.0935400e+00   9.9354392e-01
   1.2480000e+00   1.2111498e+00   1.3068688e-01   3.0686847e-02   1.0160400e-01   1.6040004e-03   8.3251250e-01   7.3251247e-01   1.0935400e+00   9.9354296e-01
   1.2470000e+00   1.2099618e+00   1.3063762e-01   3.0638002e-02   1.0160297e-01   1.6033625e-03   8.3250314e-01   7.3250316e-01   1.0935400e+00   9.9354303e-01
   1.2460000e+00   1.2087642e+00   1.3058924e-01   3.0589062e-02   1.0160307e-01   1.6027207e-03   8.3249378e-01   7.3249379e-01   1.0935400e+00   9.9354303e-01
   1.2450000e+00   1.2075883e+00   1.3054023e-01   3.0540733e-02   1.0160200e-01   1.6020984e-03   8.3248449e-01   7.3248451e-01   1.0935400e+00   9.9354303e-01
   1.2440000e+00   1.2063918e+00   1.3049180e-01   3.0491844e-02   1.0160119e-01   1.6014564e-03   8.3247512e-01   7.3247514e-01   1.0935400e+00   9.9354303e-01
   1.2430000e+00   1.2052061e+00   1.3044385e-01   3.0443693e-02   1.0160107e-01   1.6008264e-03   8.3246583e-01   7.3246584e-01   1.0935400e+00   9.9354303e-01
   1.2420000e+00   1.2040298e+00   1.3039585e-01   3.0395452e-02   1.0160012e-01   1.6001980e-03   8.3245655e-01   7.3245657e-01   1.0935400e+00   9.9354303e-01
   1.2410000e+00   1.2028381e+00   1.3034661e-01   3.0347132e-02   1.0159955e-01   1.5995707e-03   8.3244722e-01   7.3244722e-01   1.0935400e+00   9.9354303e-01
   1.2400000e+00   1.2016576e+00   1.3029852e-01   3.0298912e-02   1.0159900e-01   1.5989429e-03   8.3243790e-01   7.3243793e-01   1.0935400e+00   9.9354303e-01
   1.2390000e+00   1.2004666e+00   1.3025036e-01   3.0250761e-02   1.0159842e-01   1.5983124e-03   8.3242858e-01   7.3242858e-01   1.0935400e+00   9.9354303e-01
   1.2380000e+00   1.1992854e+00   1.3020233e-01   3.0202605e-02   1.0159786e-01   1.5976807e-03   8.3241925e-01   7.3241929e-01   1.0935400e+00   9.9354302e-01
   1.2370000e+00   1.1980988e+00   1.3015524e-01   3.0154737e-02   1.0159693e-01   1.5970613e-03   8.3240997e-01   7.3240996e-01   1.0935400e+00   9.9354310e-01
   1.2360000e+00   1.1969269e+00   1.3010735e-01   3.0107170e-02   1.0159678e-01   1.5964420e-03   8.3240070e-01   7.3240074e-01   1.0935400e+00   9.9354197e-01
   1.2350000e+00   1.1957485e+00   1.3005926e-01   3.0059304e-02   1.0159600e-01   1.5958131e-03   8.3239141e-01   7.3239139e-01   1.0935400e+00   9.9354202e-01
   1.2340000e+00   1.1945620e+00   1.3001163e-01   3.0011783e-02   1.0159492e-01   1.5951950e-03   8.3238242e-01   7.3238246e-01   1.0935400e+00   9.9354202e-01
   1.2330000e+00   1.1933848e+00   1.2996431e-01   2.9964129e-02   1.0159503e-01   1.5945752e-03   8.3237388e-01   7.3237387e-01   1.0935400e+00   9.9354202e-01
   1.2320000e+00   1.1922121e+00   1.2991681e-01   2.9916773e-02   1.0159400e-01   1.5939576e-03   8.3236455e-01   7.3236456e-01   1.0935400e+00   9.9354202e-01
   1.2310000e+00   1.1910256e+00   1.2986944e-01   2.9869313e-02   1.0159308e-01   1.5933384e-03   8.3235529e-01   7.3235528e-01   1.0935400e+00   9.9354202e-01
   1.2300000e+00   1.1898502e+00   1.2982201e-01   2.9822053e-02   1.0159309e-01   1.5927202e-03   8.3234599e-01   7.3234600e-01   1.0935400e+00   9.9354202e-01
   1.2290000e+00   1.1886747e+00   1.2977465e-01   2.9774786e-02   1.0159204e-01   1.5921022e-03   8.3233672e-01   7.3233669e-01   1.0935400e+00   9.9354202e-01
   1.2280000e+00   1.1875067e+00   1.2972791e-01   2.9727908e-02   1.0159142e-01   1.5914974e-03   8.3232809e-01   7.3232806e-01   1.0935400e+00   9.9354202e-01
   1.2270000e+00   1.1863245e+00   1.2968069e-01   2.9680478e-02   1.0159103e-01   1.5908741e-03   8.3231915e-01   7.3231918e-01   1.0935400e+00   9.9354202e-01
   1.2260000e+00   1.1851556e+00   1.2963362e-01   2.9633724e-02   1.0159031e-01   1.5902662e-03   8.3230994e-01   7.3230991e-01   1.0935400e+00   9.9354202e-01
   1.2250000e+00   1.1839838e+00   1.2958723e-01   2.9586870e-02   1.0158979e-01   1.5896548e-03   8.3230068e-01   7.3230070e-01   1.0935400e+00   9.9354201e-01
   1.2240000e+00   1.1828047e+00   1.2953984e-01   2.9539868e-02   1.0158895e-01   1.5890421e-03   8.3229133e-01   7.3229135e-01   1.0935400e+00   9.9354207e-01
   1.2230000e+00   1.1816362e+00   1.2949347e-01   2.9493273e-02   1.0158869e-01   1.5884369e-03   8.3228322e-01   7.3228324e-01   1.0935400e+00   9.9354093e-01
   1.2220000e+00   1.1804669e+00   1.2944658e-01   2.9446743e-02   1.0158799e-01   1.5878298e-03   8.3227393e-01   7.3227390e-01   1.0935400e+00   9.9354101e-01
   1.2210000e+00   1.1792977e+00   1.2940044e-01   2.9400277e-02   1.0158691e-01   1.5872192e-03   8.3226462e-01   7.3226464e-01   1.0935400e+00   9.9354100e-01
   1.2200000e+00   1.1781286e+00   1.2935431e-01   2.9353919e-02   1.0158700e-01   1.5866202e-03   8.3225639e-01   7.3225636e-01   1.0935400e+00   9.9354100e-01
   1.2190000e+00   1.1769538e+00   1.2930685e-01   2.9307391e-02   1.0158600e-01   1.5860125e-03   8.3224716e-01   7.3224717e-01   1.0935400e+00   9.9354100e-01
   1.2180000e+00   1.1757781e+00   1.2926054e-01   2.9260835e-02   1.0158504e-01   1.5854037e-03   8.3223790e-01   7.3223788e-01   1.0935400e+00   9.9354100e-01
   1.2170000e+00   1.1746092e+00   1.2921438e-01   2.9214686e-02   1.0158509e-01   1.5848040e-03   8.3222923e-01   7.3222924e-01   1.0935400e+00   9.9354100e-01
   1.2160000e+00   1.1734408e+00   1.2916823e-01   2.9168525e-02   1.0158403e-01   1.5842040e-03   8.3222044e-01   7.3222046e-01   1.0935400e+00   9.9354100e-01
   1.2150000e+00   1.1722815e+00   1.2912201e-01   2.9122439e-02   1.0158337e-01   1.5836041e-03   8.3221114e-01   7.3221115e-01   1.0935400e+00   9.9354100e-01
   1.2140000e+00   1.1711133e+00   1.2907703e-01   2.9076512e-02   1.0158304e-01   1.5830050e-03   8.3220303e-01   7.3220305e-01   1.0935400e+00   9.9354100e-01
   1.2130000e+00   1.1699547e+00   1.2903125e-01   2.9030992e-02   1.0158230e-01   1.5824105e-03   8.3219386e-01   7.3219383e-01   1.0935400e+00   9.9354100e-01
   1.2120000e+00   1.1687869e+00   1.2898509e-01   2.8985123e-02   1.0158205e-01   1.5818123e-03   8.3218482e-01   7.3218486e-01   1.0935400e+00   9.9354099e-01
   1.2110000e+00   1.1676259e+00   1.2893887e-01   2.8939271e-02   1.0158122e-01   1.5812205e-03   8.3217645e-01   7.3217644e-01   1.0935400e+00   9.9354106e-01
   1.2100000e+00   1.1664557e+00   1.2889386e-01   2.8893568e-02   1.0158071e-01   1.5806194e-03   8.3216745e-01   7.3216744e-01   1.0935400e+00   9.9353992e-01
   1.2090000e+00   1.1652950e+00   1.2884756e-01   2.8847854e-02   1.0157996e-01   1.5800283e-03   8.3215899e-01   7.3215897e-01   1.0935400e+00   9.9354000e-01
   1.2080000e+00   1.1641395e+00   1.2880304e-01   2.8802769e-02   1.0157963e-01   1.5794357e-03   8.3214972e-01   7.3214972e-01   1.0935400e+00   9.9353999e-01
   1.2070000e+00   1.1629790e+00   1.2875676e-01   2.8757125e-02   1.0157898e-01   1.5788448e-03   8.3214143e-01   7.3214147e-01   1.0935400e+00   9.9353999e-01
   1.2060000e+00   1.1618092e+00   1.2871159e-01   2.8711661e-02   1.0157791e-01   1.5782500e-03   8.3213225e-01   7.3213222e-01   1.0935400e+00   9.9353999e-01
   1.2050000e+00   1.1606621e+00   1.2866681e-01   2.8666676e-02   1.0157798e-01   1.5776619e-03   8.3212411e-01   7.3212409e-01   1.0935400e+00   9.9353999e-01
   1.2040000e+00   1.1594922e+00   1.2862124e-01   2.8621333e-02   1.0157691e-01   1.5770774e-03   8.3211485e-01   7.3211486e-01   1.0935400e+00   9.9353999e-01
   1.2030000e+00   1.1583462e+00   1.2857612e-01   2.8576487e-02   1.0157693e-01   1.5764885e-03   8.3210680e-01   7.3210678e-01   1.0935400e+00   9.9353999e-01
   1.2020000e+00   1.1571755e+00   1.2853154e-01   2.8531283e-02   1.0157600e-01   1.5759032e-03   8.3209750e-01   7.3209750e-01   1.0935400e+00   9.9353999e-01
   1.2010000e+00   1.1560296e+00   1.2848632e-01   2.8486596e-02   1.0157499e-01   1.5753238e-03   8.3208948e-01   7.3208945e-01   1.0935400e+00   9.9353999e-01
   1.2000000e+00   1.1548660e+00   1.2844176e-01   2.8441484e-02   1.0157509e-01   1.5747291e-03   8.3208011e-01   7.3208012e-01   1.0935400e+00   9.9353999e-01
   1.1990000e+00   1.1537152e+00   1.2839652e-01   2.8396925e-02   1.0157402e-01   1.5741518e-03   8.3207205e-01   7.3207207e-01   1.0935400e+00   9.9353998e-01
   1.1980000e+00   1.1525529e+00   1.2835190e-01   2.8351881e-02   1.0157331e-01   1.5735665e-03   8.3206354e-01   7.3206351e-01   1.0935400e+00   9.9354006e-01
   1.1970000e+00   1.1514062e+00   1.2830781e-01   2.8307432e-02   1.0157305e-01   1.5729881e-03   8.3205465e-01   7.3205468e-01   1.0935400e+00   9.9353893e-01
   1.1960000e+00   1.1502533e+00   1.2826272e-01   2.8262922e-02   1.0157225e-01   1.5724079e-03   8.3204632e-01   7.3204630e-01   1.0935400e+00   9.9353898e-01
   1.1950000e+00   1.1490953e+00   1.2821809e-01   2.8218353e-02   1.0157206e-01   1.5718264e-03   8.3203762e-01   7.3203761e-01   1.0935400e+00   9.9353898e-01
   1.1940000e+00   1.1479421e+00   1.2817380e-01   2.8174004e-02   1.0157120e-01   1.5712457e-03   8.3202922e-01   7.3202926e-01   1.0935400e+00   9.9353898e-01
   1.1930000e+00   1.1467946e+00   1.2812964e-01   2.8129727e-02   1.0157069e-01   1.5706780e-03   8.3202040e-01   7.3202037e-01   1.0935400e+00   9.9353898e-01
   1.1920000e+00   1.1456434e+00   1.2808538e-01   2.8085486e-02   1.0156996e-01   1.5700971e-03   8.3201191e-01   7.3201193e-01   1.0935400e+00   9.9353898e-01
   1.1910000e+00   1.1444850e+00   1.2804101e-01   2.8041252e-02   1.0156963e-01   1.5695269e-03   8.3200373e-01   7.3200374e-01   1.0935400e+00   9.9353898e-01
   1.1900000e+00   1.1433396e+00   1.2799668e-01   2.7997077e-02   1.0156897e-01   1.5689451e-03   8.3199546e-01   7.3199543e-01   1.0935400e+00   9.9353898e-01
   1.1890000e+00   1.1421919e+00   1.2795316e-01   2.7953271e-02   1.0156857e-01   1.5683793e-03   8.3198635e-01   7.3198640e-01   1.0935400e+00   9.9353898e-01
   1.1880000e+00   1.1410450e+00   1.2790939e-01   2.7909144e-02   1.0156796e-01   1.5678069e-03   8.3197821e-01   7.3197819e-01   1.0935400e+00   9.9353898e-01
   1.1870000e+00   1.1398915e+00   1.2786518e-01   2.7865262e-02   1.0156691e-01   1.5672335e-03   8.3196962e-01   7.3196959e-01   1.0935400e+00   9.9353898e-01
   1.1860000e+00   1.1387496e+00   1.2782104e-01   2.7821498e-02   1.0156696e-01   1.5666604e-03   8.3196105e-01   7.3196108e-01   1.0935400e+00   9.9353897e-01
   1.1850000e+00   1.1375968e+00   1.2777792e-01   2.7777788e-02   1.0156591e-01   1.5660973e-03   8.3195288e-01   7.3195285e-01   1.0935400e+00   9.9353905e-01
   1.1840000e+00   1.1364553e+00   1.2773376e-01   2.7734105e-02   1.0156593e-01   1.5655234e-03   8.3194468e-01   7.3194466e-01   1.0935400e+00   9.9353804e-01
   1.1830000e+00   1.1353023e+00   1.2769050e-01   2.7690465e-02   1.0156501e-01   1.5649594e-03   8.3193613e-01   7.3193618e-01   1.0935400e+00   9.9353803e-01
   1.1820000e+00   1.1341617e+00   1.2764736e-01   2.7646906e-02   1.0156399e-01   1.5643952e-03   8.3192759e-01   7.3192756e-01   1.0935400e+00   9.9353802e-01
   1.1810000e+00   1.1330261e+00   1.2760333e-01   2.7603663e-02   1.0156409e-01   1.5638250e-03   8.3191935e-01   7.3191937e-01   1.0935400e+00   9.9353802e-01
   1.1800000e+00   1.1318774e+00   1.2756041e-01   2.7560382e-02   1.0156298e-01   1.5632644e-03   8.3191123e-01   7.3191125e-01   1.0935400e+00   9.9353802e-01
   1.1790000e+00   1.1307307e+00   1.2751665e-01   2.7516869e-02   1.0156308e-01   1.5626985e-03   8.3190276e-01   7.3190273e-01   1.0935400e+00   9.9353802e-01
   1.1780000e+00   1.1295954e+00   1.2747416e-01   2.7473760e-02   1.0156201e-01   1.5621383e-03   8.3189417e-01   7.3189421e-01   1.0935400e+00   9.9353802e-01
   1.1770000e+00   1.1284525e+00   1.2743095e-01   2.7430770e-02   1.0156132e-01   1.5615781e-03   8.3188592e-01   7.3188592e-01   1.0935400e+00   9.9353802e-01
   1.1760000e+00   1.1273004e+00   1.2738699e-01   2.7387273e-02   1.0156105e-01   1.5610108e-03   8.3187775e-01   7.3187772e-01   1.0935400e+00   9.9353802e-01
   1.1750000e+00   1.1261647e+00   1.2734471e-01   2.7344425e-02   1.0156026e-01   1.5604583e-03   8.3186929e-01   7.3186931e-01   1.0935400e+00   9.9353802e-01
   1.1740000e+00   1.1250282e+00   1.2730115e-01   2.7301536e-02   1.0156005e-01   1.5599004e-03   8.3186154e-01   7.3186156e-01   1.0935400e+00   9.9353802e-01
   1.1730000e+00   1.1238919e+00   1.2725879e-01   2.7258732e-02   1.0155923e-01   1.5593392e-03   8.3185324e-01   7.3185321e-01   1.0935400e+00   9.9353802e-01
   1.1720000e+00   1.1227553e+00   1.2721642e-01   2.7216009e-02   1.0155906e-01   1.5587898e-03   8.3184463e-01   7.3184462e-01   1.0935400e+00   9.9353801e-01
   1.1710000e+00   1.1216195e+00   1.2717315e-01   2.7173275e-02   1.0155820e-01   1.5582279e-03   8.3183625e-01   7.3183629e-01   1.0935400e+00   9.9353807e-01
   1.1700000e+00   1.1204721e+00   1.2713052e-01   2.7130685e-02   1.0155771e-01   1.5576779e-03   8.3182858e-01   7.3182856e-01   1.0935400e+00   9.9353694e-01
   1.1690000e+00   1.1193364e+00   1.2708809e-01   2.7088109e-02   1.0155696e-01   1.5571254e-03   8.3182009e-01   7.3182006e-01   1.0935400e+00   9.9353702e-01
   1.1680000e+00   1.1182000e+00   1.2704567e-01   2.7045559e-02   1.0155668e-01   1.5565699e-03   8.3181200e-01   7.3181204e-01   1.0935400e+00   9.9353701e-01
   1.1670000e+00   1.1170636e+00   1.2700325e-01   2.7003142e-02   1.0155597e-01   1.5560162e-03   8.3180373e-01   7.3180372e-01   1.0935400e+00   9.9353701e-01
   1.1660000e+00   1.1159266e+00   1.2696083e-01   2.6960712e-02   1.0155565e-01   1.5554656e-03   8.3179582e-01   7.3179580e-01   1.0935400e+00   9.9353701e-01
   1.1650000e+00   1.1147996e+00   1.2691839e-01   2.6918380e-02   1.0155497e-01   1.5549133e-03   8.3178758e-01   7.3178761e-01   1.0935400e+00   9.9353701e-01
   1.1640000e+00   1.1136644e+00   1.2687596e-01   2.6876109e-02   1.0155460e-01   1.5543689e-03   8.3177897e-01   7.3177894e-01   1.0935400e+00   9.9353701e-01
   1.1630000e+00   1.1125281e+00   1.2683353e-01   2.6833832e-02   1.0155397e-01   1.5538138e-03   8.3177148e-01   7.3177146e-01   1.0935400e+00   9.9353701e-01
   1.1620000e+00   1.1113965e+00   1.2679171e-01   2.6791880e-02   1.0155291e-01   1.5532696e-03   8.3176281e-01   7.3176281e-01   1.0935400e+00   9.9353701e-01
   1.1610000e+00   1.1102671e+00   1.2675016e-01   2.6750018e-02   1.0155300e-01   1.5527274e-03   8.3175537e-01   7.3175541e-01   1.0935400e+00   9.9353701e-01
   1.1600000e+00   1.1091306e+00   1.2670762e-01   2.6707931e-02   1.0155191e-01   1.5521819e-03   8.3174673e-01   7.3174671e-01   1.0935400e+00   9.9353701e-01
   1.1590000e+00   1.1079941e+00   1.2666619e-01   2.6665863e-02   1.0155199e-01   1.5516363e-03   8.3173922e-01   7.3173920e-01   1.0935400e+00   9.9353701e-01
   1.1580000e+00   1.1068738e+00   1.2662395e-01   2.6624191e-02   1.0155090e-01   1.5510934e-03   8.3173058e-01   7.3173062e-01   1.0935400e+00   9.9353700e-01
   1.1570000e+00   1.1057430e+00   1.2658280e-01   2.6582450e-02   1.0155097e-01   1.5505510e-03   8.3172311e-01   7.3172314e-01   1.0935400e+00   9.9353698e-01
   1.1560000e+00   1.1046047e+00   1.2654030e-01   2.6540588e-02   1.0155000e-01   1.5500050e-03   8.3171449e-01   7.3171446e-01   1.0935400e+00   9.9353591e-01
   1.1550000e+00   1.1034903e+00   1.2649933e-01   2.6499201e-02   1.0154905e-01   1.5494650e-03   8.3170704e-01   7.3170702e-01   1.0935400e+00   9.9353600e-01
   1.1540000e+00   1.1023540e+00   1.2645746e-01   2.6457514e-02   1.0154909e-01   1.5489245e-03   8.3169839e-01   7.3169843e-01   1.0935400e+00   9.9353600e-01
   1.1530000e+00   1.1012300e+00   1.2641605e-01   2.6416284e-02   1.0154804e-01   1.5483900e-03   8.3169104e-01   7.3169102e-01   1.0935400e+00   9.9353600e-01
   1.1520000e+00   1.1001034e+00   1.2637455e-01   2.6374588e-02   1.0154809e-01   1.5478432e-03   8.3168291e-01   7.3168288e-01   1.0935400e+00   9.9353600e-01
   1.1510000e+00   1.0989780e+00   1.2633358e-01   2.6333471e-02   1.0154703e-01   1.5473139e-03   8.3167492e-01   7.3167495e-01   1.0935400e+00   9.9353600e-01
   1.1500000e+00   1.0978465e+00   1.2629210e-01   2.6291924e-02   1.0154709e-01   1.5467739e-03   8.3166682e-01   7.3166682e-01   1.0935400e+00   9.9353600e-01
   1.1490000e+00   1.0967270e+00   1.2625109e-01   2.6250959e-02   1.0154602e-01   1.5462398e-03   8.3165885e-01   7.3165882e-01   1.0935400e+00   9.9353600e-01
   1.1480000e+00   1.0955954e+00   1.2620915e-01   2.6209466e-02   1.0154609e-01   1.5457032e-03   8.3165135e-01   7.3165133e-01   1.0935400e+00   9.9353600e-01
   1.1470000e+00   1.0944753e+00   1.2616878e-01   2.6168549e-02   1.0154504e-01   1.5451730e-03   8.3164277e-01   7.3164281e-01   1.0935400e+00   9.9353600e-01
   1.1460000e+00   1.0933515e+00   1.2612753e-01   2.6127526e-02   1.0154446e-01   1.5446368e-03   8.3163521e-01   7.3163525e-01   1.0935400e+00   9.9353600e-01
   1.1450000e+00   1.0922266e+00   1.2608639e-01   2.6086487e-02   1.0154402e-01   1.5440994e-03   8.3162765e-01   7.3162762e-01   1.0935400e+00   9.9353600e-01
   1.1440000e+00   1.0911104e+00   1.2604586e-01   2.6045708e-02   1.0154344e-01   1.5435738e-03   8.3161912e-01   7.3161909e-01   1.0935400e+00   9.9353600e-01
   1.1430000e+00   1.0899850e+00   1.2600527e-01   2.6004945e-02   1.0154302e-01   1.5430477e-03   8.3161168e-01   7.3161172e-01   1.0935400e+00   9.9353602e-01
   1.1420000e+00   1.0888646e+00   1.2596361e-01   2.5964133e-02   1.0154243e-01   1.5425107e-03   8.3160422e-01   7.3160426e-01   1.0935400e+00   9.9353542e-01
   1.1410000e+00   1.0877441e+00   1.2592301e-01   2.5923300e-02   1.0154202e-01   1.5419841e-03   8.3159565e-01   7.3159562e-01   1.0935400e+00   9.9353497e-01
   1.1400000e+00   1.0866239e+00   1.2588246e-01   2.5882698e-02   1.0154142e-01   1.5414585e-03   8.3158813e-01   7.3158810e-01   1.0935400e+00   9.9353498e-01
   1.1390000e+00   1.0855039e+00   1.2584195e-01   2.5842152e-02   1.0154102e-01   1.5409334e-03   8.3158052e-01   7.3158050e-01   1.0935400e+00   9.9353498e-01
   1.1380000e+00   1.0843824e+00   1.2580125e-01   2.5801550e-02   1.0154041e-01   1.5404058e-03   8.3157201e-01   7.3157202e-01   1.0935400e+00   9.9353498e-01
   1.1370000e+00   1.0832727e+00   1.2576092e-01   2.5761354e-02   1.0154002e-01   1.5398834e-03   8.3156465e-01   7.3156462e-01   1.0935400e+00   9.9353498e-01
   1.1360000e+00   1.0821483e+00   1.2572083e-01   2.5720807e-02   1.0153941e-01   1.5393558e-03   8.3155708e-01   7.3155706e-01   1.0935399e+00   9.9353498e-01
   1.1350000e+00   1.0810340e+00   1.2568095e-01   2.5680664e-02   1.0153902e-01   1.5388334e-03   8.3154953e-01   7.3154951e-01   1.0935390e+00   9.9353498e-01
   1.1340000e+00   1.0799124e+00   1.2564024e-01   2.5640207e-02   1.0153840e-01   1.5383059e-03   8.3154098e-01   7.3154102e-01   1.0935293e+00   9.9353498e-01
   1.1330000e+00   1.0788028e+00   1.2559993e-01   2.5600173e-02   1.0153790e-01   1.5377843e-03   8.3153365e-01   7.3153363e-01   1.0935301e+00   9.9353498e-01
   1.1320000e+00   1.0776774e+00   1.2555984e-01   2.5559866e-02   1.0153691e-01   1.5372666e-03   8.3152609e-01   7.3152607e-01   1.0935301e+00   9.9353498e-01
   1.1310000e+00   1.0765729e+00   1.2551993e-01   2.5519970e-02   1.0153691e-01   1.5367431e-03   8.3151853e-01   7.3151851e-01   1.0935301e+00   9.9353498e-01
   1.1300000e+00   1.0754476e+00   1.2547984e-01   2.5479720e-02   1.0153591e-01   1.5362218e-03   8.3150999e-01   7.3151003e-01   1.0935301e+00   9.9353498e-01
   1.1290000e+00   1.0743442e+00   1.2543998e-01   2.5440017e-02   1.0153591e-01   1.5357051e-03   8.3150261e-01   7.3150264e-01   1.0935301e+00   9.9353498e-01
   1.1280000e+00   1.0732231e+00   1.2540004e-01   2.5399977e-02   1.0153492e-01   1.5351884e-03   8.3149515e-01   7.3149512e-01   1.0935301e+00   9.9353506e-01
   1.1270000e+00   1.0721138e+00   1.2536008e-01   2.5360108e-02   1.0153491e-01   1.5346735e-03   8.3148764e-01   7.3148762e-01   1.0935301e+00   9.9353403e-01
   1.1260000e+00   1.0709993e+00   1.2532078e-01   2.5320459e-02   1.0153391e-01   1.5341572e-03   8.3148016e-01   7.3148013e-01   1.0935301e+00   9.9353404e-01
   1.1250000e+00   1.0698940e+00   1.2528041e-01   2.5280884e-02   1.0153392e-01   1.5336396e-03   8.3147260e-01   7.3147264e-01   1.0935301e+00   9.9353403e-01
   1.1240000e+00   1.0687686e+00   1.2524131e-01   2.5240931e-02   1.0153291e-01   1.5331212e-03   8.3146408e-01   7.3146408e-01   1.0935301e+00   9.9353403e-01
   1.1230000e+00   1.0676662e+00   1.2520148e-01   2.5201517e-02   1.0153292e-01   1.5326098e-03   8.3145672e-01   7.3145670e-01   1.0935301e+00   9.9353403e-01
   1.1220000e+00   1.0665558e+00   1.2516208e-01   2.5162013e-02   1.0153191e-01   1.5320966e-03   8.3144925e-01   7.3144922e-01   1.0935301e+00   9.9353403e-01
   1.1210000e+00   1.0654467e+00   1.2512275e-01   2.5122626e-02   1.0153193e-01   1.5315847e-03   8.3144177e-01   7.3144175e-01   1.0935301e+00   9.9353403e-01
   1.1200000e+00   1.0643431e+00   1.2508295e-01   2.5083312e-02   1.0153091e-01   1.5310772e-03   8.3143430e-01   7.3143434e-01   1.0935301e+00   9.9353403e-01
   1.1190000e+00   1.0632274e+00   1.2504423e-01   2.5043991e-02   1.0153094e-01   1.5305689e-03   8.3142682e-01   7.3142686e-01   1.0935301e+00   9.9353403e-01
   1.1180000e+00   1.0621116e+00   1.2500446e-01   2.5004328e-02   1.0152991e-01   1.5300461e-03   8.3141931e-01   7.3141931e-01   1.0935301e+00   9.9353403e-01
   1.1170000e+00   1.0610079e+00   1.2496521e-01   2.4965211e-02   1.0152994e-01   1.5295398e-03   8.3141189e-01   7.3141187e-01   1.0935301e+00   9.9353403e-01
   1.1160000e+00   1.0599043e+00   1.2492650e-01   2.4926005e-02   1.0152891e-01   1.5290324e-03   8.3140386e-01   7.3140387e-01   1.0935301e+00   9.9353403e-01
   1.1150000e+00   1.0587893e+00   1.2488664e-01   2.4886913e-02   1.0152895e-01   1.5285249e-03   8.3139589e-01   7.3139593e-01   1.0935301e+00   9.9353403e-01
   1.1140000e+00   1.0576847e+00   1.2484782e-01   2.4847906e-02   1.0152790e-01   1.5280176e-03   8.3138847e-01   7.3138847e-01   1.0935301e+00   9.9353402e-01
   1.1130000e+00   1.0565797e+00   1.2480899e-01   2.4808888e-02   1.0152796e-01   1.5275103e-03   8.3138102e-01   7.3138100e-01   1.0935301e+00   9.9353399e-01
   1.1120000e+00   1.0554809e+00   1.2477038e-01   2.4770184e-02   1.0152700e-01   1.5270158e-03   8.3137359e-01   7.3137356e-01   1.0935301e+00   9.9353293e-01
   1.1110000e+00   1.0543823e+00   1.2473178e-01   2.4731489e-02   1.0152606e-01   1.5265102e-03   8.3136615e-01   7.3136613e-01   1.0935301e+00   9.9353302e-01
   1.1100000e+00   1.0532777e+00   1.2469297e-01   2.4692673e-02   1.0152609e-01   1.5260020e-03   8.3135868e-01   7.3135868e-01   1.0935301e+00   9.9353302e-01
   1.1090000e+00   1.0521731e+00   1.2465416e-01   2.4653862e-02   1.0152507e-01   1.5255045e-03   8.3135121e-01   7.3135124e-01   1.0935301e+00   9.9353302e-01
   1.1080000e+00   1.0510686e+00   1.2461536e-01   2.4615104e-02   1.0152509e-01   1.5249969e-03   8.3134376e-01   7.3134377e-01   1.0935301e+00   9.9353302e-01
   1.1070000e+00   1.0499640e+00   1.2457654e-01   2.4576347e-02   1.0152408e-01   1.5244992e-03   8.3133632e-01   7.3133630e-01   1.0935301e+00   9.9353302e-01
   1.1060000e+00   1.0488644e+00   1.2453791e-01   2.4537897e-02   1.0152409e-01   1.5239992e-03   8.3132888e-01   7.3132886e-01   1.0935301e+00   9.9353302e-01
   1.1050000e+00   1.0477666e+00   1.2449933e-01   2.4499531e-02   1.0152310e-01   1.5235009e-03   8.3132145e-01   7.3132143e-01   1.0935301e+00   9.9353302e-01
   1.1040000e+00   1.0466619e+00   1.2446092e-01   2.4460962e-02   1.0152308e-01   1.5230031e-03   8.3131398e-01   7.3131398e-01   1.0935301e+00   9.9353302e-01
   1.1030000e+00   1.0455572e+00   1.2442275e-01   2.4422477e-02   1.0152211e-01   1.5225042e-03   8.3130650e-01   7.3130654e-01   1.0935301e+00   9.9353302e-01
   1.1020000e+00   1.0444647e+00   1.2438426e-01   2.4384395e-02   1.0152208e-01   1.5220071e-03   8.3129914e-01   7.3129916e-01   1.0935301e+00   9.9353302e-01
   1.1010000e+00   1.0433593e+00   1.2434635e-01   2.4345947e-02   1.0152114e-01   1.5215057e-03   8.3129167e-01   7.3129164e-01   1.0935301e+00   9.9353302e-01
   1.1000000e+00   1.0422588e+00   1.2430782e-01   2.4307719e-02   1.0152108e-01   1.5210143e-03   8.3128534e-01   7.3128531e-01   1.0935301e+00   9.9353302e-01
   1.0990000e+00   1.0411620e+00   1.2426925e-01   2.4269721e-02   1.0152016e-01   1.5205161e-03   8.3127783e-01   7.3127781e-01   1.0935301e+00   9.9353301e-01
   1.0980000e+00   1.0400556e+00   1.2423145e-01   2.4231362e-02   1.0152007e-01   1.5200214e-03   8.3127036e-01   7.3127033e-01   1.0935301e+00   9.9353308e-01
   1.0970000e+00   1.0389697e+00   1.2419378e-01   2.4193499e-02   1.0151919e-01   1.5195331e-03   8.3126295e-01   7.3126297e-01   1.0935301e+00   9.9353219e-01
   1.0960000e+00   1.0378683e+00   1.2415514e-01   2.4155362e-02   1.0151907e-01   1.5190383e-03   8.3125549e-01   7.3125552e-01   1.0935301e+00   9.9353201e-01
   1.0950000e+00   1.0367734e+00   1.2411753e-01   2.4117552e-02   1.0151821e-01   1.5185423e-03   8.3124807e-01   7.3124811e-01   1.0935301e+00   9.9353200e-01
   1.0940000e+00   1.0356699e+00   1.2407925e-01   2.4079526e-02   1.0151806e-01   1.5180510e-03   8.3124068e-01   7.3124065e-01   1.0935301e+00   9.9353200e-01
   1.0930000e+00   1.0345828e+00   1.2404151e-01   2.4041776e-02   1.0151724e-01   1.5175626e-03   8.3123327e-01   7.3123325e-01   1.0935301e+00   9.9353200e-01
   1.0920000e+00   1.0334857e+00   1.2400417e-01   2.4004019e-02   1.0151706e-01   1.5170723e-03   8.3122606e-01   7.3122603e-01   1.0935301e+00   9.9353200e-01
   1.0910000e+00   1.0323907e+00   1.2396638e-01   2.3966430e-02   1.0151627e-01   1.5165840e-03   8.3121949e-01   7.3121947e-01   1.0935301e+00   9.9353200e-01
   1.0900000e+00   1.0312897e+00   1.2392866e-01   2.3928567e-02   1.0151600e-01   1.5160916e-03   8.3121197e-01   7.3121195e-01   1.0935301e+00   9.9353200e-01
   1.0890000e+00   1.0302025e+00   1.2389076e-01   2.3891027e-02   1.0151607e-01   1.5156104e-03   8.3120455e-01   7.3120459e-01   1.0935301e+00   9.9353200e-01
   1.0880000e+00   1.0291080e+00   1.2385373e-01   2.3853541e-02   1.0151496e-01   1.5151258e-03   8.3119716e-01   7.3119720e-01   1.0935301e+00   9.9353200e-01
   1.0870000e+00   1.0280178e+00   1.2381575e-01   2.3816023e-02   1.0151509e-01   1.5146366e-03   8.3118969e-01   7.3118969e-01   1.0935301e+00   9.9353200e-01
   1.0860000e+00   1.0269219e+00   1.2377874e-01   2.3778557e-02   1.0151396e-01   1.5141477e-03   8.3118339e-01   7.3118337e-01   1.0935301e+00   9.9353200e-01
   1.0850000e+00   1.0258333e+00   1.2374108e-01   2.3741168e-02   1.0151409e-01   1.5136689e-03   8.3117595e-01   7.3117592e-01   1.0935301e+00   9.9353200e-01
   1.0840000e+00   1.0247432e+00   1.2370374e-01   2.3703932e-02   1.0151299e-01   1.5131814e-03   8.3116856e-01   7.3116854e-01   1.0935301e+00   9.9353200e-01
   1.0830000e+00   1.0236514e+00   1.2366666e-01   2.3666607e-02   1.0151309e-01   1.5127016e-03   8.3116114e-01   7.3116111e-01   1.0935301e+00   9.9353200e-01
   1.0820000e+00   1.0225565e+00   1.2362953e-01   2.3629228e-02   1.0151200e-01   1.5122115e-03   8.3115378e-01   7.3115380e-01   1.0935301e+00   9.9353203e-01
   1.0810000e+00   1.0214747e+00   1.2359288e-01   2.3592341e-02   1.0151210e-01   1.5117357e-03   8.3114743e-01   7.3114744e-01   1.0935301e+00   9.9353146e-01
   1.0800000e+00   1.0203803e+00   1.2355468e-01   2.3555143e-02   1.0151103e-01   1.5112549e-03   8.3113991e-01   7.3113994e-01   1.0935301e+00   9.9353097e-01
   1.0790000e+00   1.0192966e+00   1.2351770e-01   2.3518084e-02   1.0151109e-01   1.5107715e-03   8.3113255e-01   7.3113256e-01   1.0935301e+00   9.9353099e-01
   1.0780000e+00   1.0182019e+00   1.2348073e-01   2.3481132e-02   1.0151006e-01   1.5102991e-03   8.3112519e-01   7.3112517e-01   1.0935301e+00   9.9353099e-01
   1.0770000e+00   1.0171188e+00   1.2344382e-01   2.3444210e-02   1.0151009e-01   1.5098168e-03   8.3111887e-01   7.3111884e-01   1.0935301e+00   9.9353099e-01
   1.0760000e+00   1.0160331e+00   1.2340683e-01   2.3407229e-02   1.0150909e-01   1.5093344e-03   8.3111138e-01   7.3111135e-01   1.0935301e+00   9.9353099e-01
   1.0750000e+00   1.0149458e+00   1.2337100e-01   2.3370467e-02   1.0150908e-01   1.5088610e-03   8.3110391e-01   7.3110389e-01   1.0935301e+00   9.9353099e-01
   1.0740000e+00   1.0138569e+00   1.2333393e-01   2.3333617e-02   1.0150812e-01   1.5083877e-03   8.3109747e-01   7.3109744e-01   1.0935301e+00   9.9353099e-01
   1.0730000e+00   1.0127750e+00   1.2329705e-01   2.3296911e-02   1.0150808e-01   1.5079046e-03   8.3109020e-01   7.3109019e-01   1.0935301e+00   9.9353099e-01
   1.0720000e+00   1.0116876e+00   1.2326003e-01   2.3260201e-02   1.0150716e-01   1.5074317e-03   8.3108279e-01   7.3108283e-01   1.0935301e+00   9.9353099e-01
   1.0710000e+00   1.0106013e+00   1.2322347e-01   2.3223553e-02   1.0150707e-01   1.5069598e-03   8.3107572e-01   7.3107576e-01   1.0935301e+00   9.9353099e-01
   1.0700000e+00   1.0095118e+00   1.2318718e-01   2.3186895e-02   1.0150620e-01   1.5064856e-03   8.3106906e-01   7.3106909e-01   1.0935301e+00   9.9353099e-01
   1.0690000e+00   1.0084341e+00   1.2315032e-01   2.3150452e-02   1.0150607e-01   1.5060152e-03   8.3106161e-01   7.3106162e-01   1.0935301e+00   9.9353099e-01
   1.0680000e+00   1.0073540e+00   1.2311439e-01   2.3114163e-02   1.0150525e-01   1.5055450e-03   8.3105506e-01   7.3105508e-01   1.0935301e+00   9.9353099e-01
   1.0670000e+00   1.0062578e+00   1.2307741e-01   2.3077428e-02   1.0150505e-01   1.5050691e-03   8.3104793e-01   7.3104790e-01   1.0935301e+00   9.9353098e-01
   1.0660000e+00   1.0051863e+00   1.2304142e-01   2.3041194e-02   1.0150430e-01   1.5045989e-03   8.3104049e-01   7.3104046e-01   1.0935301e+00   9.9353106e-01
   1.0650000e+00   1.0041025e+00   1.2300493e-01   2.3005037e-02   1.0150399e-01   1.5041285e-03   8.3103425e-01   7.3103422e-01   1.0935301e+00   9.9352994e-01
   1.0640000e+00   1.0030150e+00   1.2296861e-01   2.2968609e-02   1.0150407e-01   1.5036545e-03   8.3102680e-01   7.3102677e-01   1.0935301e+00   9.9352999e-01
   1.0630000e+00   1.0019344e+00   1.2293219e-01   2.2932319e-02   1.0150297e-01   1.5031820e-03   8.3101953e-01   7.3101951e-01   1.0935301e+00   9.9352998e-01
   1.0620000e+00   1.0008546e+00   1.2289629e-01   2.2896228e-02   1.0150309e-01   1.5027177e-03   8.3101313e-01   7.3101311e-01   1.0935301e+00   9.9352998e-01
   1.0610000e+00   9.9977674e-01   1.2286049e-01   2.2860154e-02   1.0150200e-01   1.5022513e-03   8.3100567e-01   7.3100570e-01   1.0935301e+00   9.9352998e-01
   1.0600000e+00   9.9869893e-01   1.2282430e-01   2.2824185e-02   1.0150210e-01   1.5017797e-03   8.3099887e-01   7.3099891e-01   1.0935301e+00   9.9352998e-01
   1.0590000e+00   9.9762099e-01   1.2278806e-01   2.2788204e-02   1.0150104e-01   1.5013195e-03   8.3099198e-01   7.3099202e-01   1.0935301e+00   9.9352998e-01
   1.0580000e+00   9.9654293e-01   1.2275225e-01   2.2752314e-02   1.0150110e-01   1.5008539e-03   8.3098510e-01   7.3098513e-01   1.0935301e+00   9.9352998e-01
   1.0570000e+00   9.9546505e-01   1.2271639e-01   2.2716432e-02   1.0150007e-01   1.5003889e-03   8.3097829e-01   7.3097832e-01   1.0935301e+00   9.9352998e-01
   1.0560000e+00   9.9437592e-01   1.2268031e-01   2.2680207e-02   1.0150008e-01   1.4999175e-03   8.3097129e-01   7.3097129e-01   1.0935301e+00   9.9352998e-01
   1.0550000e+00   9.9329960e-01   1.2264445e-01   2.2644417e-02   1.0149911e-01   1.4994532e-03   8.3096457e-01   7.3096456e-01   1.0935301e+00   9.9352998e-01
   1.0540000e+00   9.9222251e-01   1.2260881e-01   2.2608668e-02   1.0149908e-01   1.4989925e-03   8.3095711e-01   7.3095709e-01   1.0935301e+00   9.9352998e-01
   1.0530000e+00   9.9114540e-01   1.2257284e-01   2.2572929e-02   1.0149816e-01   1.4985297e-03   8.3095067e-01   7.3095065e-01   1.0935301e+00   9.9352998e-01
   1.0520000e+00   9.9007212e-01   1.2253775e-01   2.2537439e-02   1.0149800e-01   1.4980727e-03   8.3094342e-01   7.3094339e-01   1.0935301e+00   9.9352998e-01
   1.0510000e+00   9.8900378e-01   1.2250189e-01   2.2502029e-02   1.0149806e-01   1.4976127e-03   8.3093697e-01   7.3093694e-01   1.0935301e+00   9.9352998e-01
   1.0500000e+00   9.8792672e-01   1.2246636e-01   2.2466513e-02   1.0149694e-01   1.4971548e-03   8.3092977e-01   7.3092975e-01   1.0935301e+00   9.9352997e-01
   1.0490000e+00   9.8685027e-01   1.2243106e-01   2.2430911e-02   1.0149708e-01   1.4966905e-03   8.3092320e-01   7.3092318e-01   1.0935301e+00   9.9353004e-01
   1.0480000e+00   9.8577477e-01   1.2239581e-01   2.2395445e-02   1.0149595e-01   1.4962335e-03   8.3091629e-01   7.3091627e-01   1.0935301e+00   9.9352898e-01
   1.0470000e+00   9.8469892e-01   1.2235981e-01   2.2360006e-02   1.0149609e-01   1.4957687e-03   8.3090985e-01   7.3090982e-01   1.0935301e+00   9.9352903e-01
   1.0460000e+00   9.8362410e-01   1.2232417e-01   2.2324565e-02   1.0149497e-01   1.4953136e-03   8.3090253e-01   7.3090256e-01   1.0935301e+00   9.9352902e-01
   1.0450000e+00   9.8254748e-01   1.2228885e-01   2.2289145e-02   1.0149509e-01   1.4948573e-03   8.3089614e-01   7.3089614e-01   1.0935301e+00   9.9352902e-01
   1.0440000e+00   9.8148362e-01   1.2225394e-01   2.2254238e-02   1.0149401e-01   1.4944063e-03   8.3088883e-01   7.3088887e-01   1.0935301e+00   9.9352902e-01
   1.0430000e+00   9.8040914e-01   1.2221864e-01   2.2218944e-02   1.0149409e-01   1.4939504e-03   8.3088251e-01   7.3088255e-01   1.0935301e+00   9.9352902e-01
   1.0420000e+00   9.7933473e-01   1.2218336e-01   2.2183657e-02   1.0149305e-01   1.4934945e-03   8.3087508e-01   7.3087512e-01   1.0935301e+00   9.9352902e-01
   1.0410000e+00   9.7825942e-01   1.2214795e-01   2.2148435e-02   1.0149300e-01   1.4930384e-03   8.3086870e-01   7.3086874e-01   1.0935301e+00   9.9352902e-01
   1.0400000e+00   9.7719547e-01   1.2211398e-01   2.2113570e-02   1.0149301e-01   1.4925869e-03   8.3086232e-01   7.3086235e-01   1.0935301e+00   9.9352902e-01
   1.0390000e+00   9.7612297e-01   1.2207882e-01   2.2078571e-02   1.0149191e-01   1.4921315e-03   8.3085498e-01   7.3085501e-01   1.0935301e+00   9.9352902e-01
   1.0380000e+00   9.7504823e-01   1.2204353e-01   2.2043401e-02   1.0149204e-01   1.4916755e-03   8.3084856e-01   7.3084860e-01   1.0935301e+00   9.9352902e-01
   1.0370000e+00   9.7398631e-01   1.2200855e-01   2.2008776e-02   1.0149092e-01   1.4912239e-03   8.3084173e-01   7.3084176e-01   1.0935301e+00   9.9352902e-01
   1.0360000e+00   9.7291189e-01   1.2197408e-01   2.1973747e-02   1.0149106e-01   1.4907762e-03   8.3083513e-01   7.3083517e-01   1.0935301e+00   9.9352902e-01
   1.0350000e+00   9.7184215e-01   1.2193909e-01   2.1938858e-02   1.0148993e-01   1.4903237e-03   8.3082803e-01   7.3082802e-01   1.0935301e+00   9.9352902e-01
   1.0340000e+00   9.7077735e-01   1.2190401e-01   2.1904224e-02   1.0149008e-01   1.4898708e-03   8.3082148e-01   7.3082147e-01   1.0935301e+00   9.9352902e-01
   1.0330000e+00   9.6970595e-01   1.2186986e-01   2.1869376e-02   1.0148896e-01   1.4894266e-03   8.3081511e-01   7.3081513e-01   1.0935301e+00   9.9352907e-01
   1.0320000e+00   9.6864281e-01   1.2183485e-01   2.1834833e-02   1.0148900e-01   1.4889734e-03   8.3080847e-01   7.3080849e-01   1.0935301e+00   9.9352837e-01
   1.0310000e+00   9.6757111e-01   1.2179969e-01   2.1800097e-02   1.0148889e-01   1.4885284e-03   8.3080162e-01   7.3080161e-01   1.0935301e+00   9.9352800e-01
   1.0300000e+00   9.6650954e-01   1.2176561e-01   2.1765633e-02   1.0148791e-01   1.4880828e-03   8.3079530e-01   7.3079531e-01   1.0935301e+00   9.9352801e-01
   1.0290000e+00   9.6543721e-01   1.2173129e-01   2.1730926e-02   1.0148795e-01   1.4876319e-03   8.3078793e-01   7.3078791e-01   1.0935301e+00   9.9352801e-01
   1.0280000e+00   9.6437526e-01   1.2169626e-01   2.1696597e-02   1.0148691e-01   1.4871895e-03   8.3078159e-01   7.3078157e-01   1.0935301e+00   9.9352801e-01
   1.0270000e+00   9.6331304e-01   1.2166230e-01   2.1662262e-02   1.0148700e-01   1.4867469e-03   8.3077522e-01   7.3077519e-01   1.0935301e+00   9.9352801e-01
   1.0260000e+00   9.6224188e-01   1.2162749e-01   2.1627694e-02   1.0148592e-01   1.4862961e-03   8.3076836e-01   7.3076834e-01   1.0935301e+00   9.9352801e-01
   1.0250000e+00   9.6118090e-01   1.2159315e-01   2.1593465e-02   1.0148601e-01   1.4858505e-03   8.3076168e-01   7.3076166e-01   1.0935301e+00   9.9352801e-01
   1.0240000e+00   9.6011417e-01   1.2155902e-01   2.1559057e-02   1.0148568e-01   1.4854108e-03   8.3075536e-01   7.3075534e-01   1.0935301e+00   9.9352801e-01
   1.0230000e+00   9.5905082e-01   1.2152468e-01   2.1524812e-02   1.0148495e-01   1.4849637e-03   8.3074884e-01   7.3074882e-01   1.0935301e+00   9.9352801e-01
   1.0220000e+00   9.5799109e-01   1.2149100e-01   2.1490753e-02   1.0148476e-01   1.4845257e-03   8.3074201e-01   7.3074199e-01   1.0935301e+00   9.9352801e-01
   1.0210000e+00   9.5692814e-01   1.2145668e-01   2.1456587e-02   1.0148393e-01   1.4840798e-03   8.3073546e-01   7.3073543e-01   1.0935301e+00   9.9352801e-01
   1.0200000e+00   9.5586257e-01   1.2142195e-01   2.1422348e-02   1.0148383e-01   1.4836378e-03   8.3072915e-01   7.3072912e-01   1.0935301e+00   9.9352801e-01
   1.0190000e+00   9.5480158e-01   1.2138854e-01   2.1388301e-02   1.0148292e-01   1.4832003e-03   8.3072250e-01   7.3072247e-01   1.0935301e+00   9.9352801e-01
   1.0180000e+00   9.5374251e-01   1.2135396e-01   2.1354333e-02   1.0148290e-01   1.4827637e-03   8.3071569e-01   7.3071566e-01   1.0935301e+00   9.9352801e-01
   1.0170000e+00   9.5267854e-01   1.2132034e-01   2.1320325e-02   1.0148192e-01   1.4823192e-03   8.3070926e-01   7.3070924e-01   1.0935301e+00   9.9352801e-01
   1.0160000e+00   9.5161492e-01   1.2128664e-01   2.1286283e-02   1.0148202e-01   1.4818757e-03   8.3070290e-01   7.3070287e-01   1.0935301e+00   9.9352803e-01
   1.0150000e+00   9.5055500e-01   1.2125210e-01   2.1252491e-02   1.0148153e-01   1.4814389e-03   8.3069613e-01   7.3069611e-01   1.0935301e+00   9.9352753e-01
   1.0140000e+00   9.4949546e-01   1.2121866e-01   2.1218675e-02   1.0148098e-01   1.4810016e-03   8.3068940e-01   7.3068938e-01   1.0935301e+00   9.9352697e-01
   1.0130000e+00   9.4843832e-01   1.2118527e-01   2.1184920e-02   1.0148062e-01   1.4805653e-03   8.3068311e-01   7.3068309e-01   1.0935301e+00   9.9352699e-01
   1.0120000e+00   9.4737884e-01   1.2115082e-01   2.1151180e-02   1.0147996e-01   1.4801274e-03   8.3067665e-01   7.3067663e-01   1.0935301e+00   9.9352700e-01
   1.0110000e+00   9.4631419e-01   1.2111698e-01   2.1117235e-02   1.0147971e-01   1.4796990e-03   8.3066978e-01   7.3066976e-01   1.0935301e+00   9.9352700e-01
   1.0100000e+00   9.4526290e-01   1.2108369e-01   2.1083810e-02   1.0147895e-01   1.4792641e-03   8.3066325e-01   7.3066323e-01   1.0935301e+00   9.9352700e-01
   1.0090000e+00   9.4419844e-01   1.2104998e-01   2.1050056e-02   1.0147905e-01   1.4788245e-03   8.3065720e-01   7.3065718e-01   1.0935301e+00   9.9352700e-01
   1.0080000e+00   9.4314796e-01   1.2101670e-01   2.1016698e-02   1.0147833e-01   1.4783896e-03   8.3065067e-01   7.3065065e-01   1.0935301e+00   9.9352700e-01
   1.0070000e+00   9.4208408e-01   1.2098299e-01   2.0982885e-02   1.0147804e-01   1.4779610e-03   8.3064436e-01   7.3064433e-01   1.0935301e+00   9.9352700e-01
   1.0060000e+00   9.4103212e-01   1.2094967e-01   2.0949626e-02   1.0147741e-01   1.4775260e-03   8.3063771e-01   7.3063768e-01   1.0935301e+00   9.9352700e-01
   1.0050000e+00   9.3997931e-01   1.2091631e-01   2.0916313e-02   1.0147698e-01   1.4770916e-03   8.3063092e-01   7.3063090e-01   1.0935301e+00   9.9352700e-01
   1.0040000e+00   9.3891676e-01   1.2088263e-01   2.0882676e-02   1.0147708e-01   1.4766627e-03   8.3062511e-01   7.3062512e-01   1.0935301e+00   9.9352700e-01
   1.0030000e+00   9.3786615e-01   1.2084934e-01   2.0849528e-02   1.0147607e-01   1.4762274e-03   8.3061834e-01   7.3061832e-01   1.0935301e+00   9.9352700e-01
   1.0020000e+00   9.3680352e-01   1.2081556e-01   2.0815972e-02   1.0147609e-01   1.4757979e-03   8.3061196e-01   7.3061198e-01   1.0935301e+00   9.9352700e-01
   1.0010000e+00   9.3575310e-01   1.2078319e-01   2.0782906e-02   1.0147514e-01   1.4753719e-03   8.3060555e-01   7.3060558e-01   1.0935301e+00   9.9352700e-01
   1.0000000e+00   9.3470087e-01   1.2074994e-01   2.0749706e-02   1.0147507e-01   1.4749410e-03   8.3059872e-01   7.3059869e-01   1.0935301e+00   9.9352699e-01
   9.9900000e-01   9.3364459e-01   1.2071645e-01   2.0716497e-02   1.0147423e-01   1.4745109e-03   8.3059300e-01   7.3059303e-01   1.0935301e+00   9.9352700e-01
   9.9800000e-01   9.3259123e-01   1.2068323e-01   2.0683364e-02   1.0147400e-01   1.4740852e-03   8.3058609e-01   7.3058608e-01   1.0935301e+00   9.9352705e-01
   9.9700000e-01   9.3153836e-01   1.2065069e-01   2.0650327e-02   1.0147408e-01   1.4736553e-03   8.3058039e-01   7.3058043e-01   1.0935301e+00   9.9352631e-01
   9.9600000e-01   9.3048477e-01   1.2061716e-01   2.0617231e-02   1.0147297e-01   1.4732334e-03   8.3057350e-01   7.3057354e-01   1.0935301e+00   9.9352598e-01
   9.9500000e-01   9.2943278e-01   1.2058437e-01   2.0584268e-02   1.0147310e-01   1.4728036e-03   8.3056712e-01   7.3056715e-01   1.0935301e+00   9.9352598e-01
   9.9400000e-01   9.2838096e-01   1.2055139e-01   2.0551302e-02   1.0147202e-01   1.4723727e-03   8.3056088e-01   7.3056092e-01   1.0935301e+00   9.9352598e-01
   9.9300000e-01   9.2732927e-01   1.2051846e-01   2.0518365e-02   1.0147200e-01   1.4719511e-03   8.3055459e-01   7.3055463e-01   1.0935301e+00   9.9352598e-01
   9.9200000e-01   9.2627751e-01   1.2048562e-01   2.0485576e-02   1.0147200e-01   1.4715302e-03   8.3054825e-01   7.3054828e-01   1.0935301e+00   9.9352598e-01
   9.9100000e-01   9.2522662e-01   1.2045261e-01   2.0452659e-02   1.0147091e-01   1.4710985e-03   8.3054208e-01   7.3054208e-01   1.0935301e+00   9.9352598e-01
   9.9000000e-01   9.2417665e-01   1.2041984e-01   2.0419956e-02   1.0147105e-01   1.4706785e-03   8.3053566e-01   7.3053564e-01   1.0935301e+00   9.9352598e-01
   9.8900000e-01   9.2312716e-01   1.2038750e-01   2.0387201e-02   1.0146992e-01   1.4702579e-03   8.3052878e-01   7.3052880e-01   1.0935301e+00   9.9352598e-01
   9.8800000e-01   9.2207618e-01   1.2035485e-01   2.0354469e-02   1.0147008e-01   1.4698369e-03   8.3052314e-01   7.3052311e-01   1.0935301e+00   9.9352598e-01
   9.8700000e-01   9.2102801e-01   1.2032195e-01   2.0321861e-02   1.0146896e-01   1.4694148e-03   8.3051621e-01   7.3051623e-01   1.0935301e+00   9.9352598e-01
   9.8600000e-01   9.1997875e-01   1.2028941e-01   2.0289221e-02   1.0146900e-01   1.4689853e-03   8.3051056e-01   7.3051053e-01   1.0935301e+00   9.9352598e-01
   9.8500000e-01   9.1893023e-01   1.2025704e-01   2.0256706e-02   1.0146891e-01   1.4685657e-03   8.3050365e-01   7.3050363e-01   1.0935301e+00   9.9352598e-01
   9.8400000e-01   9.1788241e-01   1.2022427e-01   2.0224145e-02   1.0146790e-01   1.4681445e-03   8.3049797e-01   7.3049795e-01   1.0935301e+00   9.9352598e-01
   9.8300000e-01   9.1683458e-01   1.2019143e-01   2.0191690e-02   1.0146797e-01   1.4677346e-03   8.3049113e-01   7.3049110e-01   1.0935301e+00   9.9352598e-01
   9.8200000e-01   9.1578719e-01   1.2015960e-01   2.0159231e-02   1.0146692e-01   1.4673149e-03   8.3048529e-01   7.3048527e-01   1.0935301e+00   9.9352598e-01
   9.8100000e-01   9.1474000e-01   1.2012677e-01   2.0126884e-02   1.0146701e-01   1.4668949e-03   8.3047953e-01   7.3047950e-01   1.0935301e+00   9.9352598e-01
   9.8000000e-01   9.1369351e-01   1.2009485e-01   2.0094464e-02   1.0146668e-01   1.4664746e-03   8.3047262e-01   7.3047259e-01   1.0935301e+00   9.9352605e-01
   9.7900000e-01   9.1264719e-01   1.2006215e-01   2.0062204e-02   1.0146594e-01   1.4660551e-03   8.3046694e-01   7.3046697e-01   1.0935301e+00   9.9352523e-01
   9.7800000e-01   9.1160098e-01   1.2003012e-01   2.0029890e-02   1.0146578e-01   1.4656371e-03   8.3046005e-01   7.3046004e-01   1.0935301e+00   9.9352503e-01
   9.7700000e-01   9.1055623e-01   1.1999754e-01   1.9997694e-02   1.0146494e-01   1.4652260e-03   8.3045437e-01   7.3045441e-01   1.0935301e+00   9.9352503e-01
   9.7600000e-01   9.0951030e-01   1.1996538e-01   1.9965463e-02   1.0146504e-01   1.4648068e-03   8.3044748e-01   7.3044751e-01   1.0935301e+00   9.9352503e-01
   9.7500000e-01   9.0846541e-01   1.1993354e-01   1.9933338e-02   1.0146443e-01   1.4643968e-03   8.3044172e-01   7.3044175e-01   1.0935301e+00   9.9352503e-01
   9.7400000e-01   9.0742163e-01   1.1990170e-01   1.9901239e-02   1.0146401e-01   1.4639770e-03   8.3043590e-01   7.3043593e-01   1.0935301e+00   9.9352503e-01
   9.7300000e-01   9.0637782e-01   1.1986882e-01   1.9869151e-02   1.0146354e-01   1.4635679e-03   8.3042905e-01   7.3042910e-01   1.0935301e+00   9.9352503e-01
   9.7200000e-01   9.0533379e-01   1.1983710e-01   1.9837208e-02   1.0146297e-01   1.4631475e-03   8.3042340e-01   7.3042338e-01   1.0935301e+00   9.9352503e-01
   9.7100000e-01   9.0429116e-01   1.1980530e-01   1.9805154e-02   1.0146307e-01   1.4627385e-03   8.3041651e-01   7.3041654e-01   1.0935299e+00   9.9352503e-01
   9.7000000e-01   9.0324782e-01   1.1977348e-01   1.9773197e-02   1.0146220e-01   1.4623271e-03   8.3041082e-01   7.3041079e-01   1.0935306e+00   9.9352503e-01
   9.6900000e-01   9.0220576e-01   1.1974169e-01   1.9741368e-02   1.0146206e-01   1.4619124e-03   8.3040481e-01   7.3040479e-01   1.0935194e+00   9.9352503e-01
   9.6800000e-01   9.0116308e-01   1.1970990e-01   1.9709501e-02   1.0146130e-01   1.4615008e-03   8.3039820e-01   7.3039817e-01   1.0935202e+00   9.9352503e-01
   9.6700000e-01   9.0012125e-01   1.1967811e-01   1.9677604e-02   1.0146099e-01   1.4610919e-03   8.3039253e-01   7.3039251e-01   1.0935200e+00   9.9352503e-01
   9.6600000e-01   8.9908099e-01   1.1964635e-01   1.9645909e-02   1.0146108e-01   1.4606781e-03   8.3038614e-01   7.3038611e-01   1.0935200e+00   9.9352503e-01
   9.6500000e-01   8.9803948e-01   1.1961456e-01   1.9614156e-02   1.0146002e-01   1.4602739e-03   8.3037993e-01   7.3037990e-01   1.0935200e+00   9.9352503e-01
   9.6400000e-01   8.9699904e-01   1.1958281e-01   1.9582452e-02   1.0146010e-01   1.4598594e-03   8.3037414e-01   7.3037414e-01   1.0935200e+00   9.9352503e-01
   9.6300000e-01   8.9595862e-01   1.1955103e-01   1.9550827e-02   1.0145910e-01   1.4594560e-03   8.3036836e-01   7.3036840e-01   1.0935200e+00   9.9352503e-01
   9.6200000e-01   8.9491844e-01   1.1951928e-01   1.9519221e-02   1.0145900e-01   1.4590410e-03   8.3036150e-01   7.3036153e-01   1.0935200e+00   9.9352502e-01
   9.6100000e-01   8.9387961e-01   1.1948754e-01   1.9487621e-02   1.0145905e-01   1.4586379e-03   8.3035582e-01   7.3035586e-01   1.0935200e+00   9.9352508e-01
   9.6000000e-01   8.9284066e-01   1.1945574e-01   1.9456035e-02   1.0145793e-01   1.4582315e-03   8.3034982e-01   7.3034981e-01   1.0935200e+00   9.9352395e-01
   9.5900000e-01   8.9180077e-01   1.1942474e-01   1.9424582e-02   1.0145808e-01   1.4578190e-03   8.3034321e-01   7.3034321e-01   1.0935200e+00   9.9352403e-01
   9.5800000e-01   8.9076376e-01   1.1939334e-01   1.9393158e-02   1.0145698e-01   1.4574161e-03   8.3033751e-01   7.3033749e-01   1.0935200e+00   9.9352401e-01
   9.5700000e-01   8.8972533e-01   1.1936162e-01   1.9361719e-02   1.0145700e-01   1.4570123e-03   8.3033184e-01   7.3033182e-01   1.0935200e+00   9.9352401e-01
   9.5600000e-01   8.8868692e-01   1.1932991e-01   1.9330277e-02   1.0145696e-01   1.4566084e-03   8.3032502e-01   7.3032500e-01   1.0935200e+00   9.9352401e-01
   9.5500000e-01   8.8765047e-01   1.1929927e-01   1.9299010e-02   1.0145591e-01   1.4562049e-03   8.3031924e-01   7.3031922e-01   1.0935200e+00   9.9352401e-01
   9.5400000e-01   8.8661291e-01   1.1926742e-01   1.9267711e-02   1.0145603e-01   1.4558011e-03   8.3031348e-01   7.3031345e-01   1.0935200e+00   9.9352401e-01
   9.5300000e-01   8.8557561e-01   1.1923683e-01   1.9236439e-02   1.0145493e-01   1.4553976e-03   8.3030735e-01   7.3030737e-01   1.0935200e+00   9.9352401e-01
   9.5200000e-01   8.8454054e-01   1.1920500e-01   1.9205191e-02   1.0145501e-01   1.4549945e-03   8.3030086e-01   7.3030088e-01   1.0935200e+00   9.9352401e-01
   9.5100000e-01   8.8350476e-01   1.1917444e-01   1.9174060e-02   1.0145480e-01   1.4545910e-03   8.3029514e-01   7.3029518e-01   1.0935200e+00   9.9352401e-01
   9.5000000e-01   8.8246864e-01   1.1914258e-01   1.9142864e-02   1.0145393e-01   1.4541876e-03   8.3028937e-01   7.3028942e-01   1.0935200e+00   9.9352401e-01
   9.4900000e-01   8.8143370e-01   1.1911198e-01   1.9111749e-02   1.0145403e-01   1.4537847e-03   8.3028353e-01   7.3028352e-01   1.0935200e+00   9.9352401e-01
   9.4800000e-01   8.8039806e-01   1.1908085e-01   1.9080728e-02   1.0145347e-01   1.4533805e-03   8.3027679e-01   7.3027680e-01   1.0935200e+00   9.9352401e-01
   9.4700000e-01   8.7936466e-01   1.1904971e-01   1.9049747e-02   1.0145299e-01   1.4529879e-03   8.3027113e-01   7.3027110e-01   1.0935200e+00   9.9352401e-01
   9.4600000e-01   8.7833020e-01   1.1901901e-01   1.9018693e-02   1.0145260e-01   1.4525854e-03   8.3026538e-01   7.3026536e-01   1.0935200e+00   9.9352401e-01
   9.4500000e-01   8.7729557e-01   1.1898816e-01   1.8987747e-02   1.0145196e-01   1.4521820e-03   8.3025963e-01   7.3025960e-01   1.0935200e+00   9.9352401e-01
   9.4400000e-01   8.7626272e-01   1.1895696e-01   1.8956817e-02   1.0145206e-01   1.4517902e-03   8.3025356e-01   7.3025358e-01   1.0935200e+00   9.9352402e-01
   9.4300000e-01   8.7523043e-01   1.1892604e-01   1.8925977e-02   1.0145127e-01   1.4513870e-03   8.3024703e-01   7.3024705e-01   1.0935200e+00   9.9352401e-01
   9.4200000e-01   8.7419743e-01   1.1889540e-01   1.8895179e-02   1.0145104e-01   1.4509859e-03   8.3024132e-01   7.3024136e-01   1.0935200e+00   9.9352385e-01
   9.4100000e-01   8.7316519e-01   1.1886437e-01   1.8864324e-02   1.0145039e-01   1.4505915e-03   8.3023558e-01   7.3023562e-01   1.0935200e+00   9.9352293e-01
   9.4000000e-01   8.7213302e-01   1.1883319e-01   1.8833575e-02   1.0144999e-01   1.4501990e-03   8.3022984e-01   7.3022982e-01   1.0935200e+00   9.9352300e-01
   9.3900000e-01   8.7110088e-01   1.1880307e-01   1.8802889e-02   1.0145008e-01   1.4497955e-03   8.3022418e-01   7.3022416e-01   1.0935200e+00   9.9352300e-01
   9.3800000e-01   8.7006991e-01   1.1877191e-01   1.8772235e-02   1.0144910e-01   1.4494031e-03   8.3021745e-01   7.3021742e-01   1.0935200e+00   9.9352300e-01
   9.3700000e-01   8.6903932e-01   1.1874172e-01   1.8741526e-02   1.0144900e-01   1.4490052e-03   8.3021162e-01   7.3021160e-01   1.0935200e+00   9.9352300e-01
   9.3600000e-01   8.6800845e-01   1.1871067e-01   1.8710925e-02   1.0144905e-01   1.4486096e-03   8.3020587e-01   7.3020585e-01   1.0935200e+00   9.9352300e-01
   9.3500000e-01   8.6697824e-01   1.1868029e-01   1.8680431e-02   1.0144793e-01   1.4482200e-03   8.3020012e-01   7.3020011e-01   1.0935200e+00   9.9352300e-01
   9.3400000e-01   8.6594882e-01   1.1865022e-01   1.8649835e-02   1.0144809e-01   1.4478250e-03   8.3019434e-01   7.3019438e-01   1.0935200e+00   9.9352300e-01
   9.3300000e-01   8.6491910e-01   1.1861897e-01   1.8619361e-02   1.0144699e-01   1.4474330e-03   8.3018864e-01   7.3018866e-01   1.0935200e+00   9.9352300e-01
   9.3200000e-01   8.6388984e-01   1.1858885e-01   1.8588930e-02   1.0144700e-01   1.4470355e-03   8.3018233e-01   7.3018234e-01   1.0935200e+00   9.9352300e-01
   9.3100000e-01   8.6286070e-01   1.1855870e-01   1.8558498e-02   1.0144698e-01   1.4466488e-03   8.3017611e-01   7.3017609e-01   1.0935200e+00   9.9352300e-01
   9.3000000e-01   8.6183260e-01   1.1852816e-01   1.8528110e-02   1.0144592e-01   1.4462506e-03   8.3017039e-01   7.3017037e-01   1.0935200e+00   9.9352300e-01
   9.2900000e-01   8.6080316e-01   1.1849736e-01   1.8497736e-02   1.0144601e-01   1.4458638e-03   8.3016466e-01   7.3016464e-01   1.0935200e+00   9.9352300e-01
   9.2800000e-01   8.5977583e-01   1.1846727e-01   1.8467448e-02   1.0144574e-01   1.4454738e-03   8.3015894e-01   7.3015891e-01   1.0935200e+00   9.9352300e-01
   9.2700000e-01   8.5874856e-01   1.1843717e-01   1.8437198e-02   1.0144493e-01   1.4450786e-03   8.3015316e-01   7.3015318e-01   1.0935200e+00   9.9352300e-01
   9.2600000e-01   8.5772130e-01   1.1840705e-01   1.8406948e-02   1.0144486e-01   1.4446920e-03   8.3014742e-01   7.3014746e-01   1.0935200e+00   9.9352300e-01
   9.2500000e-01   8.5669467e-01   1.1837694e-01   1.8376781e-02   1.0144392e-01   1.4443048e-03   8.3014169e-01   7.3014170e-01   1.0935200e+00   9.9352300e-01
   9.2400000e-01   8.5566792e-01   1.1834682e-01   1.8346619e-02   1.0144402e-01   1.4439172e-03   8.3013597e-01   7.3013594e-01   1.0935200e+00   9.9352300e-01
   9.2300000e-01   8.5464203e-01   1.1831672e-01   1.8316521e-02   1.0144356e-01   1.4435198e-03   8.3013023e-01   7.3013021e-01   1.0935200e+00   9.9352308e-01
   9.2200000e-01   8.5361622e-01   1.1828662e-01   1.8286415e-02   1.0144296e-01   1.4431337e-03   8.3012454e-01   7.3012452e-01   1.0935200e+00   9.9352212e-01
   9.2100000e-01   8.5259075e-01   1.1825653e-01   1.8256362e-02   1.0144306e-01   1.4427468e-03   8.3011771e-01   7.3011768e-01   1.0935200e+00   9.9352200e-01
   9.2000000e-01   8.5156566e-01   1.1822645e-01   1.8226345e-02   1.0144225e-01   1.4423600e-03   8.3011208e-01   7.3011205e-01   1.0935200e+00   9.9352199e-01
   9.1900000e-01   8.5054106e-01   1.1819636e-01   1.8196377e-02   1.0144205e-01   1.4419731e-03   8.3010628e-01   7.3010632e-01   1.0935200e+00   9.9352199e-01
   9.1800000e-01   8.4951598e-01   1.1816627e-01   1.8166432e-02   1.0144139e-01   1.4415863e-03   8.3010056e-01   7.3010059e-01   1.0935200e+00   9.9352199e-01
   9.1700000e-01   8.4849236e-01   1.1813620e-01   1.8136528e-02   1.0144099e-01   1.4411998e-03   8.3009484e-01   7.3009488e-01   1.0935200e+00   9.9352199e-01
   9.1600000e-01   8.4746847e-01   1.1810661e-01   1.8106693e-02   1.0144108e-01   1.4408179e-03   8.3008913e-01   7.3008910e-01   1.0935200e+00   9.9352199e-01
   9.1500000e-01   8.4644465e-01   1.1807711e-01   1.8076853e-02   1.0144011e-01   1.4404370e-03   8.3008341e-01   7.3008338e-01   1.0935200e+00   9.9352199e-01
   9.1400000e-01   8.4542284e-01   1.1804705e-01   1.8047098e-02   1.0144000e-01   1.4400504e-03   8.3007770e-01   7.3007767e-01   1.0935200e+00   9.9352199e-01
   9.1300000e-01   8.4439895e-01   1.1801691e-01   1.8017318e-02   1.0144006e-01   1.4396639e-03   8.3007193e-01   7.3007195e-01   1.0935200e+00   9.9352199e-01
   9.1200000e-01   8.4337688e-01   1.1798796e-01   1.7987573e-02   1.0143895e-01   1.4392794e-03   8.3006620e-01   7.3006624e-01   1.0935200e+00   9.9352199e-01
   9.1100000e-01   8.4235453e-01   1.1795787e-01   1.7957895e-02   1.0143900e-01   1.4389020e-03   8.3006049e-01   7.3006053e-01   1.0935200e+00   9.9352199e-01
   9.1000000e-01   8.4133321e-01   1.1792793e-01   1.7928273e-02   1.0143893e-01   1.4385161e-03   8.3005478e-01   7.3005476e-01   1.0935200e+00   9.9352199e-01
   9.0900000e-01   8.4031162e-01   1.1789891e-01   1.7898657e-02   1.0143790e-01   1.4381399e-03   8.3004907e-01   7.3004904e-01   1.0935200e+00   9.9352199e-01
   9.0800000e-01   8.3929121e-01   1.1786879e-01   1.7869074e-02   1.0143801e-01   1.4377530e-03   8.3004336e-01   7.3004334e-01   1.0935200e+00   9.9352199e-01
   9.0700000e-01   8.3827018e-01   1.1783986e-01   1.7839507e-02   1.0143693e-01   1.4373779e-03   8.3003763e-01   7.3003763e-01   1.0935200e+00   9.9352199e-01
   9.0600000e-01   8.3724938e-01   1.1780968e-01   1.7809979e-02   1.0143701e-01   1.4369904e-03   8.3003188e-01   7.3003192e-01   1.0935200e+00   9.9352199e-01
   9.0500000e-01   8.3622909e-01   1.1778074e-01   1.7780521e-02   1.0143681e-01   1.4366152e-03   8.3002617e-01   7.3002621e-01   1.0935200e+00   9.9352199e-01
   9.0400000e-01   8.3520978e-01   1.1775137e-01   1.7751093e-02   1.0143593e-01   1.4362359e-03   8.3002047e-01   7.3002047e-01   1.0935200e+00   9.9352198e-01
   9.0300000e-01   8.3419022e-01   1.1772173e-01   1.7721671e-02   1.0143602e-01   1.4358547e-03   8.3001476e-01   7.3001474e-01   1.0935200e+00   9.9352191e-01
   9.0200000e-01   8.3317113e-01   1.1769224e-01   1.7692336e-02   1.0143551e-01   1.4354781e-03   8.3000906e-01   7.3000904e-01   1.0935200e+00   9.9352089e-01
   9.0100000e-01   8.3215203e-01   1.1766276e-01   1.7662994e-02   1.0143497e-01   1.4351013e-03   8.3000336e-01   7.3000333e-01   1.0935200e+00   9.9352098e-01
   9.0000000e-01   8.3113239e-01   1.1763375e-01   1.7633711e-02   1.0143507e-01   1.4347200e-03   8.2999756e-01   7.2999756e-01   1.0935200e+00   9.9352098e-01
   8.9900000e-01   8.3011474e-01   1.1760454e-01   1.7604451e-02   1.0143422e-01   1.4343412e-03   8.2999268e-01   7.2999267e-01   1.0935200e+00   9.9352098e-01
   8.9800000e-01   8.2909652e-01   1.1757497e-01   1.7575195e-02   1.0143405e-01   1.4339682e-03   8.2998720e-01   7.2998717e-01   1.0935200e+00   9.9352098e-01
   8.9700000e-01   8.2807945e-01   1.1754582e-01   1.7546036e-02   1.0143336e-01   1.4335905e-03   8.2998151e-01   7.2998148e-01   1.0935200e+00   9.9352098e-01
   8.9600000e-01   8.2706233e-01   1.1751690e-01   1.7516865e-02   1.0143299e-01   1.4332157e-03   8.2997580e-01   7.2997578e-01   1.0935200e+00   9.9352098e-01
   8.9500000e-01   8.2604516e-01   1.1748786e-01   1.7487763e-02   1.0143308e-01   1.4328398e-03   8.2997007e-01   7.2997008e-01   1.0935200e+00   9.9352098e-01
   8.9400000e-01   8.2502900e-01   1.1745881e-01   1.7458663e-02   1.0143210e-01   1.4324634e-03   8.2996435e-01   7.2996438e-01   1.0935200e+00   9.9352098e-01
   8.9300000e-01   8.2401221e-01   1.1742920e-01   1.7429553e-02   1.0143200e-01   1.4320935e-03   8.2995865e-01   7.2995867e-01   1.0935200e+00   9.9352098e-01
   8.9200000e-01   8.2299667e-01   1.1740086e-01   1.7400553e-02   1.0143206e-01   1.4317145e-03   8.2995296e-01   7.2995293e-01   1.0935200e+00   9.9352098e-01
   8.9100000e-01   8.2198091e-01   1.1737121e-01   1.7371606e-02   1.0143095e-01   1.4313414e-03   8.2994726e-01   7.2994724e-01   1.0935200e+00   9.9352098e-01
   8.9000000e-01   8.2096589e-01   1.1734284e-01   1.7342666e-02   1.0143100e-01   1.4309708e-03   8.2994158e-01   7.2994156e-01   1.0935200e+00   9.9352098e-01
   8.8900000e-01   8.1995063e-01   1.1731325e-01   1.7313717e-02   1.0143094e-01   1.4305999e-03   8.2993593e-01   7.2993591e-01   1.0935200e+00   9.9352098e-01
   8.8800000e-01   8.1893648e-01   1.1728474e-01   1.7284852e-02   1.0142992e-01   1.4302305e-03   8.2993122e-01   7.2993123e-01   1.0935200e+00   9.9352098e-01
   8.8700000e-01   8.1792122e-01   1.1725624e-01   1.7255960e-02   1.0143001e-01   1.4298501e-03   8.2992544e-01   7.2992541e-01   1.0935200e+00   9.9352098e-01
   8.8600000e-01   8.1690722e-01   1.1722666e-01   1.7227171e-02   1.0142970e-01   1.4294787e-03   8.2991976e-01   7.2991973e-01   1.0935200e+00   9.9352098e-01
   8.8500000e-01   8.1589364e-01   1.1719825e-01   1.7198394e-02   1.0142894e-01   1.4291081e-03   8.2991407e-01   7.2991404e-01   1.0935200e+00   9.9352098e-01
   8.8400000e-01   8.1488053e-01   1.1716975e-01   1.7169619e-02   1.0142904e-01   1.4287378e-03   8.2990837e-01   7.2990835e-01   1.0935200e+00   9.9352097e-01
   8.8300000e-01   8.1386774e-01   1.1714137e-01   1.7140937e-02   1.0142841e-01   1.4283678e-03   8.2990264e-01   7.2990268e-01   1.0935200e+00   9.9352106e-01
   8.8200000e-01   8.1285489e-01   1.1711183e-01   1.7112203e-02   1.0142800e-01   1.4279973e-03   8.2989699e-01   7.2989702e-01   1.0935200e+00   9.9352005e-01
   8.8100000e-01   8.1184203e-01   1.1708333e-01   1.7083580e-02   1.0142757e-01   1.4276315e-03   8.2989236e-01   7.2989233e-01   1.0935200e+00   9.9352003e-01
   8.8000000e-01   8.1083013e-01   1.1705487e-01   1.7054988e-02   1.0142696e-01   1.4272677e-03   8.2988659e-01   7.2988656e-01   1.0935200e+00   9.9352002e-01
   8.7900000e-01   8.0981793e-01   1.1702639e-01   1.7026358e-02   1.0142706e-01   1.4268971e-03   8.2988089e-01   7.2988088e-01   1.0935200e+00   9.9352002e-01
   8.7800000e-01   8.0880745e-01   1.1699794e-01   1.6997848e-02   1.0142628e-01   1.4265274e-03   8.2987516e-01   7.2987520e-01   1.0935200e+00   9.9352002e-01
   8.7700000e-01   8.0779583e-01   1.1696949e-01   1.6969291e-02   1.0142599e-01   1.4261587e-03   8.2986945e-01   7.2986949e-01   1.0935200e+00   9.9352002e-01
   8.7600000e-01   8.0678404e-01   1.1694101e-01   1.6940815e-02   1.0142608e-01   1.4257979e-03   8.2986436e-01   7.2986436e-01   1.0935200e+00   9.9352002e-01
   8.7500000e-01   8.0577420e-01   1.1691260e-01   1.6912393e-02   1.0142506e-01   1.4254276e-03   8.2985916e-01   7.2985913e-01   1.0935200e+00   9.9352002e-01
   8.7400000e-01   8.0476389e-01   1.1688415e-01   1.6883988e-02   1.0142500e-01   1.4250618e-03   8.2985344e-01   7.2985344e-01   1.0935200e+00   9.9352002e-01
   8.7300000e-01   8.0375318e-01   1.1685570e-01   1.6855596e-02   1.0142505e-01   1.4246985e-03   8.2984771e-01   7.2984775e-01   1.0935200e+00   9.9352002e-01
   8.7200000e-01   8.0274437e-01   1.1682728e-01   1.6827280e-02   1.0142394e-01   1.4243281e-03   8.2984199e-01   7.2984203e-01   1.0935200e+00   9.9352002e-01
   8.7100000e-01   8.0173502e-01   1.1679885e-01   1.6798905e-02   1.0142400e-01   1.4239658e-03   8.2983704e-01   7.2983704e-01   1.0935200e+00   9.9352002e-01
   8.7000000e-01   8.0072557e-01   1.1677042e-01   1.6770614e-02   1.0142391e-01   1.4236003e-03   8.2983171e-01   7.2983168e-01   1.0935200e+00   9.9352002e-01
   8.6900000e-01   7.9971705e-01   1.1674192e-01   1.6742403e-02   1.0142292e-01   1.4232410e-03   8.2982600e-01   7.2982600e-01   1.0935200e+00   9.9352002e-01
   8.6800000e-01   7.9870846e-01   1.1671450e-01   1.6714186e-02   1.0142301e-01   1.4228705e-03   8.2982029e-01   7.2982032e-01   1.0935200e+00   9.9352002e-01
   8.6700000e-01   7.9770102e-01   1.1668617e-01   1.6686018e-02   1.0142267e-01   1.4225115e-03   8.2981496e-01   7.2981497e-01   1.0935200e+00   9.9352002e-01
   8.6600000e-01   7.9669236e-01   1.1665778e-01   1.6657820e-02   1.0142194e-01   1.4221497e-03   8.2981002e-01   7.2980999e-01   1.0935200e+00   9.9352002e-01
   8.6500000e-01   7.9568514e-01   1.1662954e-01   1.6629696e-02   1.0142204e-01   1.4217846e-03   8.2980430e-01   7.2980427e-01   1.0935200e+00   9.9352002e-01
   8.6400000e-01   7.9467731e-01   1.1660203e-01   1.6601634e-02   1.0142139e-01   1.4214234e-03   8.2979854e-01   7.2979851e-01   1.0935200e+00   9.9352002e-01
   8.6300000e-01   7.9367082e-01   1.1657355e-01   1.6573576e-02   1.0142098e-01   1.4210647e-03   8.2979388e-01   7.2979391e-01   1.0935200e+00   9.9352002e-01
   8.6200000e-01   7.9266411e-01   1.1654561e-01   1.6545499e-02   1.0142108e-01   1.4207052e-03   8.2978822e-01   7.2978819e-01   1.0935200e+00   9.9352010e-01
   8.6100000e-01   7.9165858e-01   1.1651785e-01   1.6517569e-02   1.0142014e-01   1.4203451e-03   8.2978257e-01   7.2978255e-01   1.0935200e+00   9.9351915e-01
   8.6000000e-01   7.9065179e-01   1.1648935e-01   1.6489593e-02   1.0142000e-01   1.4199793e-03   8.2977715e-01   7.2977715e-01   1.0935200e+00   9.9351902e-01
   8.5900000e-01   7.8964622e-01   1.1646175e-01   1.6461645e-02   1.0142007e-01   1.4196264e-03   8.2977225e-01   7.2977229e-01   1.0935200e+00   9.9351901e-01
   8.5800000e-01   7.8864066e-01   1.1643364e-01   1.6433808e-02   1.0141898e-01   1.4192607e-03   8.2976653e-01   7.2976656e-01   1.0935200e+00   9.9351901e-01
   8.5700000e-01   7.8763588e-01   1.1640586e-01   1.6405910e-02   1.0141900e-01   1.4189063e-03   8.2976077e-01   7.2976075e-01   1.0935200e+00   9.9351901e-01
   8.5600000e-01   7.8663115e-01   1.1637797e-01   1.6378116e-02   1.0141899e-01   1.4185516e-03   8.2975614e-01   7.2975612e-01   1.0935200e+00   9.9351901e-01
   8.5500000e-01   7.8562575e-01   1.1635066e-01   1.6350243e-02   1.0141792e-01   1.4181862e-03   8.2975051e-01   7.2975051e-01   1.0935200e+00   9.9351901e-01
   8.5400000e-01   7.8462248e-01   1.1632216e-01   1.6322542e-02   1.0141801e-01   1.4178328e-03   8.2974483e-01   7.2974487e-01   1.0935200e+00   9.9351901e-01
   8.5300000e-01   7.8361752e-01   1.1629487e-01   1.6294768e-02   1.0141780e-01   1.4174788e-03   8.2973936e-01   7.2973939e-01   1.0935200e+00   9.9351901e-01
   8.5200000e-01   7.8261414e-01   1.1626715e-01   1.6267068e-02   1.0141693e-01   1.4171176e-03   8.2973459e-01   7.2973456e-01   1.0935200e+00   9.9351901e-01
   8.5100000e-01   7.8161094e-01   1.1623926e-01   1.6239399e-02   1.0141702e-01   1.4167597e-03   8.2972883e-01   7.2972881e-01   1.0935200e+00   9.9351901e-01
   8.5000000e-01   7.8060754e-01   1.1621184e-01   1.6211765e-02   1.0141654e-01   1.4164054e-03   8.2972363e-01   7.2972363e-01   1.0935200e+00   9.9351901e-01
   8.4900000e-01   7.7960508e-01   1.1618436e-01   1.6184129e-02   1.0141596e-01   1.4160511e-03   8.2971853e-01   7.2971857e-01   1.0935200e+00   9.9351901e-01
   8.4800000e-01   7.7860238e-01   1.1615645e-01   1.6156540e-02   1.0141606e-01   1.4156971e-03   8.2971277e-01   7.2971275e-01   1.0935200e+00   9.9351901e-01
   8.4700000e-01   7.7760023e-01   1.1612882e-01   1.6128988e-02   1.0141528e-01   1.4153429e-03   8.2970791e-01   7.2970788e-01   1.0935200e+00   9.9351901e-01
   8.4600000e-01   7.7659894e-01   1.1610153e-01   1.6101510e-02   1.0141499e-01   1.4149892e-03   8.2970249e-01   7.2970253e-01   1.0935200e+00   9.9351901e-01
   8.4500000e-01   7.7559680e-01   1.1607365e-01   1.6074027e-02   1.0141508e-01   1.4146350e-03   8.2969674e-01   7.2969678e-01   1.0935200e+00   9.9351901e-01
   8.4400000e-01   7.7459599e-01   1.1604685e-01   1.6046579e-02   1.0141407e-01   1.4142813e-03   8.2969212e-01   7.2969210e-01   1.0935200e+00   9.9351901e-01
   8.4300000e-01   7.7359499e-01   1.1601886e-01   1.6019102e-02   1.0141400e-01   1.4139273e-03   8.2968653e-01   7.2968651e-01   1.0935200e+00   9.9351901e-01
   8.4200000e-01   7.7259420e-01   1.1599213e-01   1.5991728e-02   1.0141406e-01   1.4135734e-03   8.2968083e-01   7.2968080e-01   1.0935200e+00   9.9351901e-01
   8.4100000e-01   7.7159407e-01   1.1596412e-01   1.5964319e-02   1.0141295e-01   1.4132193e-03   8.2967623e-01   7.2967627e-01   1.0935200e+00   9.9351906e-01
   8.4000000e-01   7.7059338e-01   1.1593738e-01   1.5937009e-02   1.0141300e-01   1.4128722e-03   8.2967053e-01   7.2967053e-01   1.0935200e+00   9.9351837e-01
   8.3900000e-01   7.6959306e-01   1.1590942e-01   1.5909700e-02   1.0141294e-01   1.4125223e-03   8.2966494e-01   7.2966491e-01   1.0935200e+00   9.9351798e-01
   8.3800000e-01   7.6859401e-01   1.1588263e-01   1.5882391e-02   1.0141192e-01   1.4121687e-03   8.2966032e-01   7.2966032e-01   1.0935200e+00   9.9351799e-01
   8.3700000e-01   7.6759481e-01   1.1585482e-01   1.5855212e-02   1.0141201e-01   1.4118150e-03   8.2965450e-01   7.2965454e-01   1.0935200e+00   9.9351800e-01
   8.3600000e-01   7.6659634e-01   1.1582782e-01   1.5827952e-02   1.0141174e-01   1.4114724e-03   8.2964998e-01   7.2964995e-01   1.0935200e+00   9.9351799e-01
   8.3500000e-01   7.6559687e-01   1.1580093e-01   1.5800801e-02   1.0141094e-01   1.4111181e-03   8.2964426e-01   7.2964423e-01   1.0935200e+00   9.9351799e-01
   8.3400000e-01   7.6459911e-01   1.1577399e-01   1.5773673e-02   1.0141103e-01   1.4107660e-03   8.2963872e-01   7.2963870e-01   1.0935200e+00   9.9351799e-01
   8.3300000e-01   7.6360098e-01   1.1574615e-01   1.5746520e-02   1.0141049e-01   1.4104224e-03   8.2963402e-01   7.2963406e-01   1.0935200e+00   9.9351799e-01
   8.3200000e-01   7.6260297e-01   1.1571938e-01   1.5719477e-02   1.0140997e-01   1.4100679e-03   8.2962827e-01   7.2962831e-01   1.0935200e+00   9.9351799e-01
