# Supplementary material for: Parallel arrangements of positive feedback loops limit cell-to-cell variability in differentiation
Source: PLoS One. 2017 Nov 29;12(11):e0188623. doi: 10.1371/journal.pone.0188623 (PMC5706692; doi:10.1371/journal.pone.0188623)
Supplement: S1 Codes — (ZIP) [file pone.0188623.s001.zip › codes/GK/AND/Residence Time/IntrinsicNoise/Serial/initls_5L_Sr_GK.dat]

   1.7900000e+00   2.3442646e+00   2.0241116e-01   1.0241115e-01   1.0257482e-01   2.5748436e-03   8.4695388e-01   7.4695388e-01   1.0942800e+00   9.9428089e-01   1.0952300e+00   9.9523503e-01
   1.7890000e+00   2.3165545e+00   1.9872194e-01   9.8722056e-02   1.0252336e-01   2.5233900e-03   8.4626425e-01   7.4626426e-01   1.0942800e+00   9.9427568e-01   1.0952300e+00   9.9523503e-01
   1.7880000e+00   2.3013236e+00   1.9677334e-01   9.6773401e-02   1.0249620e-01   2.4962835e-03   8.4589979e-01   7.4589977e-01   1.0942700e+00   9.9427293e-01   1.0952300e+00   9.9523503e-01
   1.7870000e+00   2.2893121e+00   1.9527330e-01   9.5273448e-02   1.0247541e-01   2.4754547e-03   8.4561897e-01   7.4561894e-01   1.0942700e+00   9.9427090e-01   1.0952300e+00   9.9523503e-01
   1.7860000e+00   2.2790653e+00   1.9401854e-01   9.4018318e-02   1.0245799e-01   2.4580474e-03   8.4538377e-01   7.4538374e-01   1.0942700e+00   9.9426907e-01   1.0952300e+00   9.9523503e-01
   1.7850000e+00   2.2699682e+00   1.9292304e-01   9.2923198e-02   1.0244285e-01   2.4428718e-03   8.4517847e-01   7.4517846e-01   1.0942700e+00   9.9426762e-01   1.0952300e+00   9.9523503e-01
   1.7840000e+00   2.2616892e+00   1.9194087e-01   9.1940952e-02   1.0242939e-01   2.4292760e-03   8.4499453e-01   7.4499453e-01   1.0942700e+00   9.9426601e-01   1.0952300e+00   9.9523503e-01
   1.7830000e+00   2.2540189e+00   1.9104306e-01   9.1043083e-02   1.0241670e-01   2.4168585e-03   8.4482605e-01   7.4482605e-01   1.0942620e+00   9.9426500e-01   1.0952300e+00   9.9523503e-01
   1.7820000e+00   2.2468540e+00   1.9021531e-01   9.0215265e-02   1.0240548e-01   2.4054234e-03   8.4467087e-01   7.4467088e-01   1.0942600e+00   9.9426378e-01   1.0952300e+00   9.9523503e-01
   1.7810000e+00   2.2400759e+00   1.8944138e-01   8.9441025e-02   1.0239475e-01   2.3947347e-03   8.4452563e-01   7.4452564e-01   1.0942600e+00   9.9426280e-01   1.0952300e+00   9.9523503e-01
   1.7800000e+00   2.2336621e+00   1.8871678e-01   8.8716714e-02   1.0238489e-01   2.3847351e-03   8.4438944e-01   7.4438941e-01   1.0942600e+00   9.9426161e-01   1.0952300e+00   9.9523503e-01
   1.7790000e+00   2.2275432e+00   1.8803313e-01   8.8033037e-02   1.0237548e-01   2.3753072e-03   8.4426126e-01   7.4426126e-01   1.0942600e+00   9.9426052e-01   1.0952300e+00   9.9523503e-01
   1.7780000e+00   2.2216744e+00   1.8738323e-01   8.7383349e-02   1.0236644e-01   2.3663595e-03   8.4413916e-01   7.4413916e-01   1.0942600e+00   9.9425988e-01   1.0952300e+00   9.9523503e-01
   1.7770000e+00   2.2160123e+00   1.8676293e-01   8.6762734e-02   1.0235769e-01   2.3578079e-03   8.4402283e-01   7.4402281e-01   1.0942600e+00   9.9425892e-01   1.0952300e+00   9.9523503e-01
   1.7760000e+00   2.2105283e+00   1.8616681e-01   8.6166853e-02   1.0234978e-01   2.3496096e-03   8.4391093e-01   7.4391094e-01   1.0942600e+00   9.9425802e-01   1.0952300e+00   9.9523503e-01
   1.7750000e+00   2.2052682e+00   1.8560087e-01   8.5600817e-02   1.0234172e-01   2.3418233e-03   8.4380415e-01   7.4380418e-01   1.0942600e+00   9.9425695e-01   1.0952300e+00   9.9523503e-01
   1.7740000e+00   2.2001338e+00   1.8505212e-01   8.5052371e-02   1.0233418e-01   2.3342811e-03   8.4370138e-01   7.4370137e-01   1.0942600e+00   9.9425606e-01   1.0952300e+00   9.9523503e-01
   1.7730000e+00   2.1951456e+00   1.8452430e-01   8.4524346e-02   1.0232699e-01   2.3270229e-03   8.4360187e-01   7.4360187e-01   1.0942601e+00   9.9425583e-01   1.0952300e+00   9.9523503e-01
   1.7720000e+00   2.1903011e+00   1.8401529e-01   8.4015373e-02   1.0231998e-01   2.3200362e-03   8.4350684e-01   7.4350682e-01   1.0942501e+00   9.9425504e-01   1.0952300e+00   9.9523503e-01
   1.7710000e+00   2.1855853e+00   1.8352375e-01   8.3523778e-02   1.0231334e-01   2.3132836e-03   8.4341428e-01   7.4341427e-01   1.0942500e+00   9.9425395e-01   1.0952300e+00   9.9523503e-01
   1.7700000e+00   2.1809629e+00   1.8304576e-01   8.3045625e-02   1.0230658e-01   2.3067238e-03   8.4332397e-01   7.4332395e-01   1.0942500e+00   9.9425349e-01   1.0952300e+00   9.9523503e-01
   1.7690000e+00   2.1764477e+00   1.8258158e-01   8.2581614e-02   1.0230049e-01   2.3003586e-03   8.4323669e-01   7.4323668e-01   1.0942500e+00   9.9425301e-01   1.0952300e+00   9.9523503e-01
   1.7680000e+00   2.1720506e+00   1.8213368e-01   8.2133365e-02   1.0229432e-01   2.2942135e-03   8.4315225e-01   7.4315228e-01   1.0942500e+00   9.9425199e-01   1.0952300e+00   9.9523503e-01
   1.7670000e+00   2.1677041e+00   1.8169313e-01   8.1692932e-02   1.0228791e-01   2.2881786e-03   8.4306976e-01   7.4306973e-01   1.0942500e+00   9.9425168e-01   1.0952300e+00   9.9523503e-01
   1.7660000e+00   2.1634862e+00   1.8126898e-01   8.1268829e-02   1.0228239e-01   2.2823664e-03   8.4298996e-01   7.4298994e-01   1.0942500e+00   9.9425103e-01   1.0952300e+00   9.9523503e-01
   1.7650000e+00   2.1593088e+00   1.8085083e-01   8.0851066e-02   1.0227683e-01   2.2766462e-03   8.4291090e-01   7.4291094e-01   1.0942500e+00   9.9424998e-01   1.0952300e+00   9.9523503e-01
   1.7640000e+00   2.1552145e+00   1.8044463e-01   8.0444536e-02   1.0227096e-01   2.2710813e-03   8.4283429e-01   7.4283433e-01   1.0942500e+00   9.9425000e-01   1.0952300e+00   9.9523503e-01
   1.7630000e+00   2.1511994e+00   1.8004862e-01   8.0048658e-02   1.0226562e-01   2.2656650e-03   8.4276025e-01   7.4276023e-01   1.0942500e+00   9.9424897e-01   1.0952300e+00   9.9523503e-01
   1.7620000e+00   2.1472418e+00   1.7966019e-01   7.9660397e-02   1.0226042e-01   2.2603523e-03   8.4268696e-01   7.4268694e-01   1.0942500e+00   9.9424894e-01   1.0952300e+00   9.9523503e-01
   1.7610000e+00   2.1433441e+00   1.7928046e-01   7.9280502e-02   1.0225538e-01   2.2551597e-03   8.4261548e-01   7.4261549e-01   1.0942500e+00   9.9424796e-01   1.0952300e+00   9.9523503e-01
   1.7600000e+00   2.1395325e+00   1.7891086e-01   7.8910657e-02   1.0225041e-01   2.2501006e-03   8.4254580e-01   7.4254580e-01   1.0942500e+00   9.9424747e-01   1.0952300e+00   9.9523503e-01
   1.7590000e+00   2.1357520e+00   1.7854658e-01   7.8546735e-02   1.0224502e-01   2.2451314e-03   8.4247734e-01   7.4247732e-01   1.0942500e+00   9.9424702e-01   1.0952300e+00   9.9523503e-01
   1.7580000e+00   2.1320566e+00   1.7819255e-01   7.8192436e-02   1.0224025e-01   2.2402871e-03   8.4241018e-01   7.4241019e-01   1.0942500e+00   9.9424661e-01   1.0952300e+00   9.9523503e-01
   1.7570000e+00   2.1283745e+00   1.7784165e-01   7.7841912e-02   1.0223582e-01   2.2354995e-03   8.4234470e-01   7.4234473e-01   1.0942500e+00   9.9424600e-01   1.0952300e+00   9.9523503e-01
   1.7560000e+00   2.1247448e+00   1.7749783e-01   7.7497987e-02   1.0223102e-01   2.2308086e-03   8.4228011e-01   7.4228013e-01   1.0942500e+00   9.9424581e-01   1.0952300e+00   9.9523503e-01
   1.7550000e+00   2.1211650e+00   1.7716092e-01   7.7160805e-02   1.0222626e-01   2.2262054e-03   8.4221641e-01   7.4221639e-01   1.0942434e+00   9.9424499e-01   1.0952300e+00   9.9523503e-01
   1.7540000e+00   2.1176442e+00   1.7683094e-01   7.6831259e-02   1.0222154e-01   2.2217121e-03   8.4215374e-01   7.4215372e-01   1.0942400e+00   9.9424454e-01   1.0952300e+00   9.9523503e-01
   1.7530000e+00   2.1141623e+00   1.7650654e-01   7.6506580e-02   1.0221707e-01   2.2172806e-03   8.4209285e-01   7.4209285e-01   1.0942399e+00   9.9424398e-01   1.0952300e+00   9.9523503e-01
   1.7520000e+00   2.1107137e+00   1.7618729e-01   7.6186908e-02   1.0221323e-01   2.2129284e-03   8.4203272e-01   7.4203270e-01   1.0942400e+00   9.9424391e-01   1.0952300e+00   9.9523503e-01
   1.7510000e+00   2.1073168e+00   1.7587325e-01   7.5873262e-02   1.0220875e-01   2.2086504e-03   8.4197325e-01   7.4197323e-01   1.0942400e+00   9.9424302e-01   1.0952300e+00   9.9523503e-01
   1.7500000e+00   2.1039427e+00   1.7556378e-01   7.5563927e-02   1.0220416e-01   2.2044375e-03   8.4191522e-01   7.4191523e-01   1.0942400e+00   9.9424306e-01   1.0952300e+00   9.9523503e-01
   1.7490000e+00   2.1006246e+00   1.7526085e-01   7.5260881e-02   1.0220032e-01   2.2003026e-03   8.4185799e-01   7.4185800e-01   1.0942400e+00   9.9424197e-01   1.0952300e+00   9.9523503e-01
   1.7480000e+00   2.0973151e+00   1.7496070e-01   7.4960317e-02   1.0219622e-01   2.1962104e-03   8.4180127e-01   7.4180128e-01   1.0942400e+00   9.9424202e-01   1.0952300e+00   9.9523503e-01
   1.7470000e+00   2.0940804e+00   1.7466718e-01   7.4667258e-02   1.0219187e-01   2.1922225e-03   8.4174572e-01   7.4174571e-01   1.0942400e+00   9.9424108e-01   1.0952300e+00   9.9523503e-01
   1.7460000e+00   2.0908474e+00   1.7437631e-01   7.4376465e-02   1.0218839e-01   2.1882669e-03   8.4169108e-01   7.4169108e-01   1.0942400e+00   9.9424100e-01   1.0952300e+00   9.9523503e-01
   1.7450000e+00   2.0876405e+00   1.7408969e-01   7.4089506e-02   1.0218417e-01   2.1843601e-03   8.4163699e-01   7.4163699e-01   1.0942400e+00   9.9424083e-01   1.0952300e+00   9.9523503e-01
   1.7440000e+00   2.0844869e+00   1.7380802e-01   7.3808349e-02   1.0218070e-01   2.1805358e-03   8.4158363e-01   7.4158364e-01   1.0942400e+00   9.9423998e-01   1.0952300e+00   9.9523503e-01
   1.7430000e+00   2.0813564e+00   1.7353027e-01   7.3530371e-02   1.0217634e-01   2.1767532e-03   8.4153166e-01   7.4153167e-01   1.0942400e+00   9.9423999e-01   1.0952300e+00   9.9523503e-01
   1.7420000e+00   2.0782434e+00   1.7325504e-01   7.3255256e-02   1.0217306e-01   2.1730157e-03   8.4147974e-01   7.4147971e-01   1.0942400e+00   9.9423917e-01   1.0952300e+00   9.9523503e-01
   1.7410000e+00   2.0751688e+00   1.7298521e-01   7.2985243e-02   1.0216953e-01   2.1693433e-03   8.4142877e-01   7.4142878e-01   1.0942400e+00   9.9423897e-01   1.0952300e+00   9.9523503e-01
   1.7400000e+00   2.0721263e+00   1.7271861e-01   7.2718841e-02   1.0216558e-01   2.1657305e-03   8.4137830e-01   7.4137830e-01   1.0942400e+00   9.9423899e-01   1.0952300e+00   9.9523503e-01
   1.7390000e+00   2.0690839e+00   1.7245415e-01   7.2453840e-02   1.0216236e-01   2.1621242e-03   8.4132828e-01   7.4132829e-01   1.0942400e+00   9.9423799e-01   1.0952300e+00   9.9523503e-01
   1.7380000e+00   2.0661022e+00   1.7219478e-01   7.2194608e-02   1.0215846e-01   2.1586038e-03   8.4127968e-01   7.4127965e-01   1.0942400e+00   9.9423802e-01   1.0952300e+00   9.9523503e-01
   1.7370000e+00   2.0631247e+00   1.7193812e-01   7.1937743e-02   1.0215503e-01   2.1551189e-03   8.4123123e-01   7.4123125e-01   1.0942400e+00   9.9423787e-01   1.0952300e+00   9.9523503e-01
   1.7360000e+00   2.0601623e+00   1.7168282e-01   7.1682785e-02   1.0215187e-01   2.1516545e-03   8.4118314e-01   7.4118315e-01   1.0942400e+00   9.9423700e-01   1.0952300e+00   9.9523503e-01
   1.7350000e+00   2.0572340e+00   1.7143181e-01   7.1431913e-02   1.0214846e-01   2.1482472e-03   8.4113537e-01   7.4113535e-01   1.0942400e+00   9.9423703e-01   1.0952300e+00   9.9523503e-01
   1.7340000e+00   2.0543270e+00   1.7118439e-01   7.1184202e-02   1.0214467e-01   2.1448913e-03   8.4108902e-01   7.4108900e-01   1.0942400e+00   9.9423602e-01   1.0952300e+00   9.9523503e-01
   1.7330000e+00   2.0514599e+00   1.7093987e-01   7.0940110e-02   1.0214161e-01   2.1415738e-03   8.4104309e-01   7.4104307e-01   1.0942400e+00   9.9423599e-01   1.0952300e+00   9.9523503e-01
   1.7320000e+00   2.0485874e+00   1.7069710e-01   7.0697338e-02   1.0213855e-01   2.1382837e-03   8.4099719e-01   7.4099719e-01   1.0942400e+00   9.9423602e-01   1.0952300e+00   9.9523503e-01
   1.7310000e+00   2.0457488e+00   1.7045765e-01   7.0457997e-02   1.0213503e-01   2.1350406e-03   8.4095172e-01   7.4095173e-01   1.0942400e+00   9.9423497e-01   1.0952300e+00   9.9523503e-01
   1.7300000e+00   2.0429394e+00   1.7022220e-01   7.0222296e-02   1.0213152e-01   2.1318461e-03   8.4090672e-01   7.4090672e-01   1.0942351e+00   9.9423498e-01   1.0952300e+00   9.9523503e-01
   1.7290000e+00   2.0401425e+00   1.6998933e-01   6.9988814e-02   1.0212853e-01   2.1286813e-03   8.4086296e-01   7.4086294e-01   1.0942301e+00   9.9423500e-01   1.0952300e+00   9.9523503e-01
   1.7280000e+00   2.0373648e+00   1.6975755e-01   6.9757540e-02   1.0212556e-01   2.1255463e-03   8.4081936e-01   7.4081936e-01   1.0942301e+00   9.9423402e-01   1.0952300e+00   9.9523505e-01
   1.7270000e+00   2.0345923e+00   1.6952724e-01   6.9527300e-02   1.0212259e-01   2.1224267e-03   8.4077579e-01   7.4077580e-01   1.0942301e+00   9.9423403e-01   1.0952300e+00   9.9523401e-01
   1.7260000e+00   2.0318521e+00   1.6930168e-01   6.9301396e-02   1.0211966e-01   2.1193645e-03   8.4073325e-01   7.4073325e-01   1.0942301e+00   9.9423405e-01   1.0952300e+00   9.9523401e-01
   1.7250000e+00   2.0291393e+00   1.6907762e-01   6.9077745e-02   1.0211676e-01   2.1163337e-03   8.4069111e-01   7.4069109e-01   1.0942301e+00   9.9423305e-01   1.0952300e+00   9.9523401e-01
   1.7240000e+00   2.0264217e+00   1.6885502e-01   6.8855007e-02   1.0211289e-01   2.1133219e-03   8.4064871e-01   7.4064872e-01   1.0942301e+00   9.9423301e-01   1.0952300e+00   9.9523401e-01
   1.7230000e+00   2.0237313e+00   1.6863591e-01   6.8635641e-02   1.0210995e-01   2.1103534e-03   8.4060725e-01   7.4060724e-01   1.0942301e+00   9.9423302e-01   1.0952300e+00   9.9523401e-01
   1.7220000e+00   2.0210698e+00   1.6841930e-01   6.8418982e-02   1.0210709e-01   2.1074170e-03   8.4056618e-01   7.4056617e-01   1.0942301e+00   9.9423219e-01   1.0952300e+00   9.9523401e-01
   1.7210000e+00   2.0184117e+00   1.6820335e-01   6.8203510e-02   1.0210423e-01   2.1045020e-03   8.4052547e-01   7.4052549e-01   1.0942301e+00   9.9423200e-01   1.0952300e+00   9.9523401e-01
   1.7200000e+00   2.0157823e+00   1.6799100e-01   6.7991268e-02   1.0210140e-01   2.1016342e-03   8.4048561e-01   7.4048561e-01   1.0942301e+00   9.9423200e-01   1.0952300e+00   9.9523401e-01
   1.7190000e+00   2.0131508e+00   1.6777982e-01   6.7779788e-02   1.0209857e-01   2.0987709e-03   8.4044556e-01   7.4044553e-01   1.0942301e+00   9.9423155e-01   1.0952300e+00   9.9523401e-01
   1.7180000e+00   2.0105383e+00   1.6756957e-01   6.7569889e-02   1.0209575e-01   2.0959307e-03   8.4040548e-01   7.4040552e-01   1.0942301e+00   9.9423098e-01   1.0952300e+00   9.9523401e-01
   1.7170000e+00   2.0079629e+00   1.6736394e-01   6.7364045e-02   1.0209297e-01   2.0931523e-03   8.4036663e-01   7.4036661e-01   1.0942301e+00   9.9423098e-01   1.0952300e+00   9.9523401e-01
   1.7160000e+00   2.0053812e+00   1.6715910e-01   6.7159099e-02   1.0209020e-01   2.0903816e-03   8.4032777e-01   7.4032774e-01   1.0942301e+00   9.9423094e-01   1.0952300e+00   9.9523401e-01
   1.7150000e+00   2.0028129e+00   1.6695479e-01   6.6954986e-02   1.0208741e-01   2.0876219e-03   8.4028984e-01   7.4028985e-01   1.0942301e+00   9.9422995e-01   1.0952300e+00   9.9523401e-01
   1.7140000e+00   2.0002624e+00   1.6675356e-01   6.6753764e-02   1.0208467e-01   2.0849024e-03   8.4025127e-01   7.4025129e-01   1.0942301e+00   9.9422997e-01   1.0952300e+00   9.9523401e-01
   1.7130000e+00   1.9977257e+00   1.6655417e-01   6.6553877e-02   1.0208192e-01   2.0822028e-03   8.4021395e-01   7.4021393e-01   1.0942301e+00   9.9422998e-01   1.0952300e+00   9.9523401e-01
   1.7120000e+00   1.9952099e+00   1.6635610e-01   6.6356186e-02   1.0207919e-01   2.0795318e-03   8.4017650e-01   7.4017648e-01   1.0942301e+00   9.9422926e-01   1.0952300e+00   9.9523401e-01
   1.7110000e+00   1.9927024e+00   1.6616001e-01   6.6160372e-02   1.0207649e-01   2.0768867e-03   8.4013933e-01   7.4013931e-01   1.0942301e+00   9.9422902e-01   1.0952300e+00   9.9523401e-01
   1.7100000e+00   1.9902083e+00   1.6596570e-01   6.5965961e-02   1.0207405e-01   2.0742602e-03   8.4010223e-01   7.4010221e-01   1.0942301e+00   9.9422902e-01   1.0952300e+00   9.9523401e-01
   1.7090000e+00   1.9877166e+00   1.6577206e-01   6.5772442e-02   1.0207209e-01   2.0716487e-03   8.4006596e-01   7.4006594e-01   1.0942301e+00   9.9422893e-01   1.0952300e+00   9.9523401e-01
   1.7080000e+00   1.9852613e+00   1.6558230e-01   6.5582440e-02   1.0206942e-01   2.0690837e-03   8.4002991e-01   7.4002988e-01   1.0942301e+00   9.9422799e-01   1.0952300e+00   9.9523401e-01
   1.7070000e+00   1.9828043e+00   1.6539253e-01   6.5392901e-02   1.0206676e-01   2.0665240e-03   8.3999384e-01   7.3999386e-01   1.0942301e+00   9.9422801e-01   1.0952300e+00   9.9523401e-01
   1.7060000e+00   1.9803649e+00   1.6520533e-01   6.5205183e-02   1.0206410e-01   2.0639972e-03   8.3995853e-01   7.3995851e-01   1.0942301e+00   9.9422801e-01   1.0952300e+00   9.9523401e-01
   1.7050000e+00   1.9779211e+00   1.6501772e-01   6.5017946e-02   1.0206145e-01   2.0614641e-03   8.3992327e-01   7.3992325e-01   1.0942301e+00   9.9422745e-01   1.0952300e+00   9.9523401e-01
   1.7040000e+00   1.9755004e+00   1.6483309e-01   6.4833161e-02   1.0205881e-01   2.0589740e-03   8.3988837e-01   7.3988835e-01   1.0942301e+00   9.9422699e-01   1.0952300e+00   9.9523401e-01
   1.7030000e+00   1.9730979e+00   1.6465024e-01   6.4650413e-02   1.0205620e-01   2.0565115e-03   8.3985366e-01   7.3985364e-01   1.0942301e+00   9.9422699e-01   1.0952300e+00   9.9523401e-01
   1.7020000e+00   1.9707027e+00   1.6446825e-01   6.4468275e-02   1.0205401e-01   2.0540539e-03   8.3981924e-01   7.3981925e-01   1.0942301e+00   9.9422701e-01   1.0952300e+00   9.9523401e-01
   1.7010000e+00   1.9683176e+00   1.6428860e-01   6.4288220e-02   1.0205200e-01   2.0516275e-03   8.3978492e-01   7.3978496e-01   1.0942301e+00   9.9422610e-01   1.0952300e+00   9.9523401e-01
   1.7000000e+00   1.9659332e+00   1.6410824e-01   6.4108376e-02   1.0204939e-01   2.0492073e-03   8.3975113e-01   7.3975113e-01   1.0942301e+00   9.9422598e-01   1.0952300e+00   9.9523401e-01
   1.6990000e+00   1.9635748e+00   1.6393084e-01   6.3931062e-02   1.0204682e-01   2.0468125e-03   8.3971768e-01   7.3971765e-01   1.0942301e+00   9.9422598e-01   1.0952300e+00   9.9523401e-01
   1.6980000e+00   1.9612263e+00   1.6375538e-01   6.3755148e-02   1.0204426e-01   2.0444456e-03   8.3968436e-01   7.3968434e-01   1.0942301e+00   9.9422600e-01   1.0952300e+00   9.9523401e-01
   1.6970000e+00   1.9588802e+00   1.6358004e-01   6.3579789e-02   1.0204164e-01   2.0420760e-03   8.3965098e-01   7.3965102e-01   1.0942301e+00   9.9422502e-01   1.0952300e+00   9.9523401e-01
   1.6960000e+00   1.9565542e+00   1.6340709e-01   6.3406587e-02   1.0204019e-01   2.0397475e-03   8.3961790e-01   7.3961787e-01   1.0942304e+00   9.9422503e-01   1.0952300e+00   9.9523401e-01
   1.6950000e+00   1.9542262e+00   1.6323378e-01   6.3233703e-02   1.0203760e-01   2.0374156e-03   8.3958583e-01   7.3958583e-01   1.0942198e+00   9.9422502e-01   1.0952300e+00   9.9523401e-01
   1.6940000e+00   1.9519156e+00   1.6306282e-01   6.3062860e-02   1.0203507e-01   2.0351153e-03   8.3955289e-01   7.3955292e-01   1.0942201e+00   9.9422506e-01   1.0952300e+00   9.9523401e-01
   1.6930000e+00   1.9496108e+00   1.6289286e-01   6.2893097e-02   1.0203253e-01   2.0328309e-03   8.3952119e-01   7.3952117e-01   1.0942200e+00   9.9422398e-01   1.0952300e+00   9.9523401e-01
   1.6920000e+00   1.9473108e+00   1.6272362e-01   6.2723505e-02   1.0203090e-01   2.0305516e-03   8.3948917e-01   7.3948920e-01   1.0942200e+00   9.9422401e-01   1.0952300e+00   9.9523401e-01
   1.6910000e+00   1.9450276e+00   1.6255614e-01   6.2556507e-02   1.0202852e-01   2.0283024e-03   8.3945731e-01   7.3945728e-01   1.0942200e+00   9.9422401e-01   1.0952300e+00   9.9523401e-01
   1.6900000e+00   1.9427548e+00   1.6238993e-01   6.2390129e-02   1.0202603e-01   2.0260630e-03   8.3942547e-01   7.3942546e-01   1.0942200e+00   9.9422405e-01   1.0952300e+00   9.9523401e-01
   1.6890000e+00   1.9405006e+00   1.6222586e-01   6.2225760e-02   1.0202353e-01   2.0238495e-03   8.3939461e-01   7.3939462e-01   1.0942200e+00   9.9422296e-01   1.0952300e+00   9.9523401e-01
   1.6880000e+00   1.9382439e+00   1.6206163e-01   6.2061829e-02   1.0202192e-01   2.0216433e-03   8.3936372e-01   7.3936374e-01   1.0942200e+00   9.9422300e-01   1.0952300e+00   9.9523401e-01
   1.6870000e+00   1.9359953e+00   1.6189897e-01   6.1899017e-02   1.0201960e-01   2.0194575e-03   8.3933278e-01   7.3933275e-01   1.0942200e+00   9.9422300e-01   1.0952300e+00   9.9523401e-01
   1.6860000e+00   1.9337619e+00   1.6173760e-01   6.1737925e-02   1.0201715e-01   2.0172874e-03   8.3930192e-01   7.3930195e-01   1.0942200e+00   9.9422300e-01   1.0952300e+00   9.9523401e-01
   1.6850000e+00   1.9315311e+00   1.6157701e-01   6.1576781e-02   1.0201503e-01   2.0151200e-03   8.3927187e-01   7.3927184e-01   1.0942200e+00   9.9422265e-01   1.0952300e+00   9.9523401e-01
   1.6840000e+00   1.9293120e+00   1.6141785e-01   6.1417872e-02   1.0201325e-01   2.0129849e-03   8.3924191e-01   7.3924191e-01   1.0942200e+00   9.9422198e-01   1.0952300e+00   9.9523401e-01
   1.6830000e+00   1.9271027e+00   1.6125928e-01   6.1259453e-02   1.0201081e-01   2.0108579e-03   8.3921170e-01   7.3921169e-01   1.0942200e+00   9.9422199e-01   1.0952300e+00   9.9523401e-01
   1.6820000e+00   1.9248885e+00   1.6110179e-01   6.1101535e-02   1.0200834e-01   2.0087340e-03   8.3918134e-01   7.3918134e-01   1.0942200e+00   9.9422198e-01   1.0952300e+00   9.9523401e-01
   1.6810000e+00   1.9227022e+00   1.6094571e-01   6.0945665e-02   1.0200698e-01   2.0066364e-03   8.3915241e-01   7.3915244e-01   1.0942200e+00   9.9422185e-01   1.0952300e+00   9.9523401e-01
   1.6800000e+00   1.9205128e+00   1.6079030e-01   6.0790633e-02   1.0200454e-01   2.0045510e-03   8.3912240e-01   7.3912240e-01   1.0942200e+00   9.9422096e-01   1.0952300e+00   9.9523401e-01
   1.6790000e+00   1.9183317e+00   1.6063596e-01   6.0636048e-02   1.0200217e-01   2.0024766e-03   8.3909350e-01   7.3909348e-01   1.0942200e+00   9.9422097e-01   1.0952300e+00   9.9523401e-01
   1.6780000e+00   1.9161530e+00   1.6048201e-01   6.0482242e-02   1.0200073e-01   2.0004137e-03   8.3906457e-01   7.3906455e-01   1.0942200e+00   9.9422097e-01   1.0952300e+00   9.9523401e-01
   1.6770000e+00   1.9139998e+00   1.6033098e-01   6.0330767e-02   1.0199834e-01   1.9983769e-03   8.3903599e-01   7.3903599e-01   1.0942200e+00   9.9422099e-01   1.0952300e+00   9.9523401e-01
   1.6760000e+00   1.9118479e+00   1.6018000e-01   6.0179794e-02   1.0199608e-01   1.9963495e-03   8.3900741e-01   7.3900744e-01   1.0942200e+00   9.9422009e-01   1.0952300e+00   9.9523401e-01
   1.6750000e+00   1.9097000e+00   1.6002896e-01   6.0029347e-02   1.0199459e-01   1.9943300e-03   8.3897885e-01   7.3897885e-01   1.0942200e+00   9.9422002e-01   1.0952300e+00   9.9523401e-01
   1.6740000e+00   1.9075508e+00   1.5987898e-01   5.9879440e-02   1.0199219e-01   1.9923188e-03   8.3895028e-01   7.3895028e-01   1.0942200e+00   9.9422002e-01   1.0952300e+00   9.9523401e-01
   1.6730000e+00   1.9054300e+00   1.5973144e-01   5.9731428e-02   1.0199005e-01   1.9903294e-03   8.3892198e-01   7.3892201e-01   1.0942200e+00   9.9422002e-01   1.0952300e+00   9.9523401e-01
   1.6720000e+00   1.9032877e+00   1.5958328e-01   5.9583337e-02   1.0198848e-01   1.9883399e-03   8.3889412e-01   7.3889410e-01   1.0942200e+00   9.9422006e-01   1.0952300e+00   9.9523401e-01
   1.6710000e+00   1.9011743e+00   1.5943714e-01   5.9436895e-02   1.0198609e-01   1.9863782e-03   8.3886638e-01   7.3886641e-01   1.0942200e+00   9.9421896e-01   1.0952300e+00   9.9523401e-01
   1.6700000e+00   1.8990609e+00   1.5929057e-01   5.9290987e-02   1.0198477e-01   1.9844171e-03   8.3883849e-01   7.3883846e-01   1.0942200e+00   9.9421901e-01   1.0952300e+00   9.9523401e-01
   1.6690000e+00   1.8969559e+00   1.5914614e-01   5.9146084e-02   1.0198243e-01   1.9824758e-03   8.3881113e-01   7.3881114e-01   1.0942200e+00   9.9421901e-01   1.0952300e+00   9.9523401e-01
   1.6680000e+00   1.8948542e+00   1.5900181e-01   5.9001912e-02   1.0198014e-01   1.9805456e-03   8.3878398e-01   7.3878397e-01   1.0942200e+00   9.9421900e-01   1.0952300e+00   9.9523401e-01
   1.6670000e+00   1.8927710e+00   1.5885888e-01   5.8858821e-02   1.0197879e-01   1.9786191e-03   8.3875647e-01   7.3875646e-01   1.0942200e+00   9.9421874e-01   1.0952300e+00   9.9523401e-01
   1.6660000e+00   1.8906764e+00   1.5871585e-01   5.8716115e-02   1.0197640e-01   1.9767116e-03   8.3872984e-01   7.3872984e-01   1.0942200e+00   9.9421798e-01   1.0952300e+00   9.9523401e-01
   1.6650000e+00   1.8886164e+00   1.5857554e-01   5.8575451e-02   1.0197519e-01   1.9748248e-03   8.3870272e-01   7.3870271e-01   1.0942200e+00   9.9421799e-01   1.0952300e+00   9.9523401e-01
   1.6640000e+00   1.8865450e+00   1.5843499e-01   5.8435059e-02   1.0197283e-01   1.9729376e-03   8.3867627e-01   7.3867626e-01   1.0942200e+00   9.9421799e-01   1.0952300e+00   9.9523401e-01
   1.6630000e+00   1.8844751e+00   1.5829491e-01   5.8294554e-02   1.0197100e-01   1.9710584e-03   8.3864976e-01   7.3864973e-01   1.0942200e+00   9.9421800e-01   1.0952300e+00   9.9523401e-01
   1.6620000e+00   1.8824139e+00   1.5815554e-01   5.8155497e-02   1.0196923e-01   1.9691935e-03   8.3862345e-01   7.3862345e-01   1.0942200e+00   9.9421724e-01   1.0952300e+00   9.9523401e-01
   1.6610000e+00   1.8803614e+00   1.5801696e-01   5.8017069e-02   1.0196707e-01   1.9673373e-03   8.3859710e-01   7.3859709e-01   1.0942200e+00   9.9421698e-01   1.0952300e+00   9.9523401e-01
   1.6600000e+00   1.8783269e+00   1.5788055e-01   5.7880308e-02   1.0196568e-01   1.9655035e-03   8.3857129e-01   7.3857128e-01   1.0942200e+00   9.9421698e-01   1.0952300e+00   9.9523401e-01
   1.6590000e+00   1.8762811e+00   1.5774335e-01   5.7743164e-02   1.0196334e-01   1.9636679e-03   8.3854504e-01   7.3854505e-01   1.0942200e+00   9.9421698e-01   1.0952300e+00   9.9523401e-01
   1.6580000e+00   1.8742436e+00   1.5760656e-01   5.7606774e-02   1.0196213e-01   1.9618434e-03   8.3851918e-01   7.3851916e-01   1.0942200e+00   9.9421698e-01   1.0952300e+00   9.9523401e-01
   1.6570000e+00   1.8722290e+00   1.5747271e-01   5.7472659e-02   1.0195980e-01   1.9600427e-03   8.3849407e-01   7.3849406e-01   1.0942200e+00   9.9421679e-01   1.0952300e+00   9.9523401e-01
   1.6560000e+00   1.8702050e+00   1.5733740e-01   5.7337505e-02   1.0195861e-01   1.9582334e-03   8.3846824e-01   7.3846821e-01   1.0942200e+00   9.9421601e-01   1.0952300e+00   9.9523401e-01
   1.6550000e+00   1.8681934e+00   1.5720485e-01   5.7204378e-02   1.0195630e-01   1.9564520e-03   8.3844285e-01   7.3844286e-01   1.0942200e+00   9.9421602e-01   1.0952300e+00   9.9523401e-01
   1.6540000e+00   1.8661877e+00   1.5707082e-01   5.7071280e-02   1.0195493e-01   1.9546709e-03   8.3841771e-01   7.3841773e-01   1.0942200e+00   9.9421602e-01   1.0952300e+00   9.9523401e-01
   1.6530000e+00   1.8641771e+00   1.5693921e-01   5.6938946e-02   1.0195281e-01   1.9528975e-03   8.3839277e-01   7.3839274e-01   1.0942200e+00   9.9421602e-01   1.0952300e+00   9.9523401e-01
   1.6520000e+00   1.8621853e+00   1.5680757e-01   5.6807610e-02   1.0195101e-01   1.9511417e-03   8.3836736e-01   7.3836738e-01   1.0942200e+00   9.9421608e-01   1.0952300e+00   9.9523401e-01
   1.6510000e+00   1.8601855e+00   1.5667624e-01   5.6676185e-02   1.0194932e-01   1.9493784e-03   8.3834263e-01   7.3834265e-01   1.0942200e+00   9.9421495e-01   1.0952300e+00   9.9523401e-01
   1.6500000e+00   1.8582088e+00   1.5654641e-01   5.6546572e-02   1.0194795e-01   1.9476467e-03   8.3831821e-01   7.3831823e-01   1.0942203e+00   9.9421501e-01   1.0952300e+00   9.9523401e-01
   1.6490000e+00   1.8562312e+00   1.5641756e-01   5.6417354e-02   1.0194588e-01   1.9459150e-03   8.3829377e-01   7.3829379e-01   1.0942104e+00   9.9421501e-01   1.0952300e+00   9.9523401e-01
   1.6480000e+00   1.8542569e+00   1.5628867e-01   5.6288496e-02   1.0194401e-01   1.9441936e-03   8.3826934e-01   7.3826935e-01   1.0942101e+00   9.9421501e-01   1.0952300e+00   9.9523401e-01
   1.6470000e+00   1.8522853e+00   1.5615971e-01   5.6160013e-02   1.0194244e-01   1.9424715e-03   8.3824490e-01   7.3824487e-01   1.0942100e+00   9.9421506e-01   1.0952300e+00   9.9523401e-01
   1.6460000e+00   1.8503223e+00   1.5603289e-01   5.6032941e-02   1.0194097e-01   1.9407738e-03   8.3822061e-01   7.3822062e-01   1.0942100e+00   9.9421394e-01   1.0952300e+00   9.9523401e-01
   1.6450000e+00   1.8483603e+00   1.5590547e-01   5.5905675e-02   1.0193899e-01   1.9390692e-03   8.3819622e-01   7.3819624e-01   1.0942100e+00   9.9421400e-01   1.0952300e+00   9.9523401e-01
   1.6440000e+00   1.8464033e+00   1.5577988e-01   5.5779489e-02   1.0193782e-01   1.9373850e-03   8.3817302e-01   7.3817301e-01   1.0942100e+00   9.9421400e-01   1.0952300e+00   9.9523401e-01
   1.6430000e+00   1.8444616e+00   1.5565395e-01   5.5654386e-02   1.0193562e-01   1.9357095e-03   8.3814894e-01   7.3814894e-01   1.0942100e+00   9.9421400e-01   1.0952300e+00   9.9523401e-01
   1.6420000e+00   1.8425160e+00   1.5552928e-01   5.5529272e-02   1.0193400e-01   1.9340396e-03   8.3812471e-01   7.3812472e-01   1.0942100e+00   9.9421401e-01   1.0952300e+00   9.9523401e-01
   1.6410000e+00   1.8405784e+00   1.5540494e-01   5.5404983e-02   1.0193223e-01   1.9323760e-03   8.3810176e-01   7.3810173e-01   1.0942100e+00   9.9421326e-01   1.0952300e+00   9.9523401e-01
   1.6400000e+00   1.8386474e+00   1.5528157e-01   5.5281494e-02   1.0193094e-01   1.9307281e-03   8.3807777e-01   7.3807776e-01   1.0942100e+00   9.9421299e-01   1.0952300e+00   9.9523401e-01
   1.6390000e+00   1.8367251e+00   1.5515893e-01   5.5158778e-02   1.0192885e-01   1.9290866e-03   8.3805481e-01   7.3805478e-01   1.0942100e+00   9.9421298e-01   1.0952300e+00   9.9523401e-01
   1.6380000e+00   1.8348016e+00   1.5503615e-01   5.5036410e-02   1.0192775e-01   1.9274479e-03   8.3803191e-01   7.3803193e-01   1.0942100e+00   9.9421299e-01   1.0952300e+00   9.9523401e-01
   1.6370000e+00   1.8328778e+00   1.5491443e-01   5.4914432e-02   1.0192548e-01   1.9258176e-03   8.3800842e-01   7.3800846e-01   1.0942100e+00   9.9421298e-01   1.0952300e+00   9.9523401e-01
   1.6360000e+00   1.8309581e+00   1.5479263e-01   5.4792696e-02   1.0192443e-01   1.9241926e-03   8.3798502e-01   7.3798503e-01   1.0942100e+00   9.9421303e-01   1.0952300e+00   9.9523401e-01
   1.6350000e+00   1.8290622e+00   1.5467297e-01   5.4672668e-02   1.0192221e-01   1.9225910e-03   8.3796244e-01   7.3796243e-01   1.0942100e+00   9.9421192e-01   1.0952300e+00   9.9523401e-01
   1.6340000e+00   1.8271557e+00   1.5455252e-01   5.4552636e-02   1.0192110e-01   1.9209854e-03   8.3793979e-01   7.3793977e-01   1.0942100e+00   9.9421197e-01   1.0952300e+00   9.9523401e-01
   1.6330000e+00   1.8252620e+00   1.5443317e-01   5.4433385e-02   1.0191906e-01   1.9193944e-03   8.3791719e-01   7.3791721e-01   1.0942100e+00   9.9421197e-01   1.0952300e+00   9.9523401e-01
   1.6320000e+00   1.8233694e+00   1.5431455e-01   5.4314320e-02   1.0191772e-01   1.9178020e-03   8.3789464e-01   7.3789463e-01   1.0942100e+00   9.9421197e-01   1.0952300e+00   9.9523401e-01
   1.6310000e+00   1.8214734e+00   1.5419599e-01   5.4196146e-02   1.0191667e-01   1.9162273e-03   8.3787221e-01   7.3787218e-01   1.0942100e+00   9.9421197e-01   1.0952300e+00   9.9523401e-01
   1.6300000e+00   1.8195808e+00   1.5407768e-01   5.4077766e-02   1.0191441e-01   1.9146454e-03   8.3784967e-01   7.3784968e-01   1.0942100e+00   9.9421203e-01   1.0952300e+00   9.9523401e-01
   1.6290000e+00   1.8177096e+00   1.5396069e-01   5.3961049e-02   1.0191340e-01   1.9130885e-03   8.3782735e-01   7.3782737e-01   1.0942100e+00   9.9421096e-01   1.0952300e+00   9.9523401e-01
   1.6280000e+00   1.8158370e+00   1.5384474e-01   5.3844709e-02   1.0191120e-01   1.9115353e-03   8.3780538e-01   7.3780537e-01   1.0942100e+00   9.9421102e-01   1.0952300e+00   9.9523401e-01
   1.6270000e+00   1.8139735e+00   1.5372858e-01   5.3728628e-02   1.0191013e-01   1.9099825e-03   8.3778301e-01   7.3778300e-01   1.0942100e+00   9.9421102e-01   1.0952300e+00   9.9523401e-01
   1.6260000e+00   1.8121026e+00   1.5361276e-01   5.3612793e-02   1.0190807e-01   1.9084389e-03   8.3776146e-01   7.3776145e-01   1.0942100e+00   9.9421102e-01   1.0952300e+00   9.9523401e-01
   1.6250000e+00   1.8102289e+00   1.5349755e-01   5.3497339e-02   1.0190680e-01   1.9068966e-03   8.3773928e-01   7.3773926e-01   1.0942100e+00   9.9421102e-01   1.0952300e+00   9.9523401e-01
   1.6240000e+00   1.8083874e+00   1.5338309e-01   5.3383457e-02   1.0190576e-01   1.9053813e-03   8.3771795e-01   7.3771797e-01   1.0942100e+00   9.9421072e-01   1.0952300e+00   9.9523401e-01
   1.6230000e+00   1.8065210e+00   1.5326903e-01   5.3269058e-02   1.0190354e-01   1.9038550e-03   8.3769604e-01   7.3769601e-01   1.0942100e+00   9.9421000e-01   1.0952300e+00   9.9523401e-01
   1.6220000e+00   1.8046701e+00   1.5315536e-01   5.3155208e-02   1.0190254e-01   1.9023310e-03   8.3767437e-01   7.3767438e-01   1.0942100e+00   9.9421000e-01   1.0952300e+00   9.9523401e-01
   1.6210000e+00   1.8028352e+00   1.5304302e-01   5.3042959e-02   1.0190100e-01   1.9008358e-03   8.3765296e-01   7.3765297e-01   1.0942100e+00   9.9421000e-01   1.0952300e+00   9.9523401e-01
   1.6200000e+00   1.8009859e+00   1.5293041e-01   5.2930270e-02   1.0189928e-01   1.8993297e-03   8.3763193e-01   7.3763192e-01   1.0942100e+00   9.9421000e-01   1.0952300e+00   9.9523401e-01
   1.6190000e+00   1.7991446e+00   1.5281783e-01   5.2817935e-02   1.0189797e-01   1.8978325e-03   8.3761006e-01   7.3761009e-01   1.0942100e+00   9.9421000e-01   1.0952300e+00   9.9523401e-01
   1.6180000e+00   1.7973219e+00   1.5270747e-01   5.2707091e-02   1.0189613e-01   1.8963533e-03   8.3758905e-01   7.3758903e-01   1.0942100e+00   9.9420998e-01   1.0952300e+00   9.9523401e-01
   1.6170000e+00   1.7954806e+00   1.5259493e-01   5.2595356e-02   1.0189503e-01   1.8948687e-03   8.3756798e-01   7.3756801e-01   1.0942100e+00   9.9420896e-01   1.0952300e+00   9.9523401e-01
   1.6160000e+00   1.7936579e+00   1.5248472e-01   5.2485099e-02   1.0189305e-01   1.8933918e-03   8.3754718e-01   7.3754716e-01   1.0942100e+00   9.9420899e-01   1.0952300e+00   9.9523401e-01
   1.6150000e+00   1.7918431e+00   1.5237514e-01   5.2375118e-02   1.0189181e-01   1.8919314e-03   8.3752632e-01   7.3752636e-01   1.0942100e+00   9.9420899e-01   1.0952300e+00   9.9523401e-01
   1.6140000e+00   1.7900220e+00   1.5226572e-01   5.2265317e-02   1.0189078e-01   1.8904641e-03   8.3750551e-01   7.3750548e-01   1.0942100e+00   9.9420899e-01   1.0952300e+00   9.9523401e-01
   1.6130000e+00   1.7882185e+00   1.5215675e-01   5.2157061e-02   1.0188901e-01   1.8890213e-03   8.3748487e-01   7.3748487e-01   1.0942100e+00   9.9420899e-01   1.0952300e+00   9.9523401e-01
   1.6120000e+00   1.7864051e+00   1.5204796e-01   5.2047821e-02   1.0188761e-01   1.8875726e-03   8.3746406e-01   7.3746403e-01   1.0942100e+00   9.9420905e-01   1.0952300e+00   9.9523401e-01
   1.6110000e+00   1.7846006e+00   1.5194016e-01   5.1940169e-02   1.0188600e-01   1.8861337e-03   8.3744341e-01   7.3744342e-01   1.0942100e+00   9.9420792e-01   1.0952300e+00   9.9523401e-01
   1.6100000e+00   1.7828078e+00   1.5183297e-01   5.1832766e-02   1.0188442e-01   1.8847008e-03   8.3742274e-01   7.3742275e-01   1.0942100e+00   9.9420798e-01   1.0952300e+00   9.9523401e-01
   1.6090000e+00   1.7810046e+00   1.5172516e-01   5.1725006e-02   1.0188347e-01   1.8832713e-03   8.3740314e-01   7.3740312e-01   1.0942100e+00   9.9420798e-01   1.0952300e+00   9.9523401e-01
   1.6080000e+00   1.7792078e+00   1.5161838e-01   5.1618655e-02   1.0188200e-01   1.8818435e-03   8.3738253e-01   7.3738257e-01   1.0942100e+00   9.9420798e-01   1.0952300e+00   9.9523401e-01
   1.6070000e+00   1.7774140e+00   1.5151223e-01   5.1511986e-02   1.0188026e-01   1.8804319e-03   8.3736190e-01   7.3736188e-01   1.0942100e+00   9.9420798e-01   1.0952300e+00   9.9523401e-01
   1.6060000e+00   1.7756330e+00   1.5140646e-01   5.1406402e-02   1.0187930e-01   1.8790263e-03   8.3734250e-01   7.3734248e-01   1.0942100e+00   9.9420799e-01   1.0952300e+00   9.9523401e-01
   1.6050000e+00   1.7738578e+00   1.5130139e-01   5.1301504e-02   1.0187719e-01   1.8776286e-03   8.3732205e-01   7.3732204e-01   1.0942100e+00   9.9420724e-01   1.0952300e+00   9.9523401e-01
   1.6040000e+00   1.7720636e+00   1.5119542e-01   5.1195679e-02   1.0187617e-01   1.8762161e-03   8.3730226e-01   7.3730224e-01   1.0942100e+00   9.9420703e-01   1.0952300e+00   9.9523401e-01
   1.6030000e+00   1.7702992e+00   1.5109121e-01   5.1091314e-02   1.0187496e-01   1.8748294e-03   8.3728203e-01   7.3728206e-01   1.0942100e+00   9.9420702e-01   1.0952300e+00   9.9523401e-01
   1.6020000e+00   1.7685234e+00   1.5098713e-01   5.0987223e-02   1.0187311e-01   1.8734417e-03   8.3726260e-01   7.3726264e-01   1.0942100e+00   9.9420702e-01   1.0952300e+00   9.9523401e-01
   1.6010000e+00   1.7667494e+00   1.5088308e-01   5.0883390e-02   1.0187202e-01   1.8720553e-03   8.3724315e-01   7.3724312e-01   1.0942100e+00   9.9420702e-01   1.0952300e+00   9.9523401e-01
   1.6000000e+00   1.7650009e+00   1.5078096e-01   5.0780734e-02   1.0187092e-01   1.8706915e-03   8.3722308e-01   7.3722311e-01   1.0942100e+00   9.9420702e-01   1.0952300e+00   9.9523401e-01
   1.5990000e+00   1.7632272e+00   1.5067713e-01   5.0677442e-02   1.0186906e-01   1.8693145e-03   8.3720359e-01   7.3720362e-01   1.0942100e+00   9.9420706e-01   1.0952300e+00   9.9523401e-01
   1.5980000e+00   1.7614765e+00   1.5057498e-01   5.0575309e-02   1.0186793e-01   1.8679589e-03   8.3718433e-01   7.3718431e-01   1.0942100e+00   9.9420606e-01   1.0952300e+00   9.9523401e-01
   1.5970000e+00   1.7597269e+00   1.5047372e-01   5.0473417e-02   1.0186689e-01   1.8666043e-03   8.3716511e-01   7.3716508e-01   1.0942100e+00   9.9420601e-01   1.0952300e+00   9.9523401e-01
   1.5960000e+00   1.7579798e+00   1.5037181e-01   5.0371906e-02   1.0186504e-01   1.8652504e-03   8.3714594e-01   7.3714592e-01   1.0942100e+00   9.9420601e-01   1.0952300e+00   9.9523401e-01
   1.5950000e+00   1.7562241e+00   1.5027082e-01   5.0270599e-02   1.0186386e-01   1.8639066e-03   8.3712590e-01   7.3712593e-01   1.0942100e+00   9.9420601e-01   1.0952300e+00   9.9523401e-01
   1.5940000e+00   1.7544807e+00   1.5017003e-01   5.0169819e-02   1.0186285e-01   1.8625661e-03   8.3710682e-01   7.3710679e-01   1.0942100e+00   9.9420601e-01   1.0952300e+00   9.9523401e-01
   1.5930000e+00   1.7527323e+00   1.5006900e-01   5.0069024e-02   1.0186102e-01   1.8612246e-03   8.3708756e-01   7.3708754e-01   1.0942100e+00   9.9420601e-01   1.0952300e+00   9.9523401e-01
   1.5920000e+00   1.7510105e+00   1.4996919e-01   4.9969464e-02   1.0185981e-01   1.8598943e-03   8.3706937e-01   7.3706936e-01   1.0942100e+00   9.9420582e-01   1.0952300e+00   9.9523401e-01
   1.5910000e+00   1.7492772e+00   1.4987002e-01   4.9869996e-02   1.0185884e-01   1.8585715e-03   8.3705030e-01   7.3705034e-01   1.0942100e+00   9.9420498e-01   1.0952300e+00   9.9523401e-01
   1.5900000e+00   1.7475352e+00   1.4977021e-01   4.9770188e-02   1.0185702e-01   1.8572511e-03   8.3703114e-01   7.3703116e-01   1.0942100e+00   9.9420500e-01   1.0952300e+00   9.9523401e-01
   1.5890000e+00   1.7458051e+00   1.4967118e-01   4.9671427e-02   1.0185579e-01   1.8559333e-03   8.3701243e-01   7.3701241e-01   1.0942105e+00   9.9420500e-01   1.0952300e+00   9.9523401e-01
   1.5880000e+00   1.7440868e+00   1.4957343e-01   4.9573061e-02   1.0185484e-01   1.8546255e-03   8.3699341e-01   7.3699339e-01   1.0941999e+00   9.9420500e-01   1.0952300e+00   9.9523401e-01
   1.5870000e+00   1.7423725e+00   1.4947517e-01   4.9475578e-02   1.0185302e-01   1.8533343e-03   8.3697538e-01   7.3697537e-01   1.0942000e+00   9.9420500e-01   1.0952300e+00   9.9523401e-01
   1.5860000e+00   1.7406522e+00   1.4937708e-01   4.9377436e-02   1.0185181e-01   1.8520253e-03   8.3695657e-01   7.3695661e-01   1.0942000e+00   9.9420500e-01   1.0952300e+00   9.9523401e-01
   1.5850000e+00   1.7389396e+00   1.4928113e-01   4.9280665e-02   1.0185081e-01   1.8507390e-03   8.3693772e-01   7.3693776e-01   1.0942000e+00   9.9420483e-01   1.0952300e+00   9.9523401e-01
   1.5840000e+00   1.7372225e+00   1.4918325e-01   4.9183239e-02   1.0184986e-01   1.8494429e-03   8.3691979e-01   7.3691983e-01   1.0942000e+00   9.9420397e-01   1.0952300e+00   9.9523401e-01
   1.5830000e+00   1.7355164e+00   1.4908709e-01   4.9086740e-02   1.0184803e-01   1.8481615e-03   8.3690095e-01   7.3690093e-01   1.0942000e+00   9.9420398e-01   1.0952300e+00   9.9523401e-01
   1.5820000e+00   1.7338130e+00   1.4899014e-01   4.8990589e-02   1.0184688e-01   1.8468855e-03   8.3688315e-01   7.3688313e-01   1.0942000e+00   9.9420398e-01   1.0952300e+00   9.9523401e-01
   1.5810000e+00   1.7321100e+00   1.4889498e-01   4.8894658e-02   1.0184589e-01   1.8456083e-03   8.3686431e-01   7.3686428e-01   1.0942000e+00   9.9420398e-01   1.0952300e+00   9.9523401e-01
   1.5800000e+00   1.7304097e+00   1.4879916e-01   4.8799079e-02   1.0184405e-01   1.8443426e-03   8.3684648e-01   7.3684646e-01   1.0942000e+00   9.9420398e-01   1.0952300e+00   9.9523401e-01
   1.5790000e+00   1.7287071e+00   1.4870407e-01   4.8703662e-02   1.0184295e-01   1.8430755e-03   8.3682869e-01   7.3682867e-01   1.0942000e+00   9.9420398e-01   1.0952300e+00   9.9523401e-01
   1.5780000e+00   1.7270198e+00   1.4860898e-01   4.8609307e-02   1.0184190e-01   1.8418197e-03   8.3681007e-01   7.3681010e-01   1.0942000e+00   9.9420391e-01   1.0952300e+00   9.9523401e-01
   1.5770000e+00   1.7253419e+00   1.4851489e-01   4.8515228e-02   1.0184094e-01   1.8405735e-03   8.3679234e-01   7.3679237e-01   1.0942000e+00   9.9420294e-01   1.0952300e+00   9.9523401e-01
   1.5760000e+00   1.7236399e+00   1.4842082e-01   4.8420468e-02   1.0183909e-01   1.8393073e-03   8.3677451e-01   7.3677455e-01   1.0942000e+00   9.9420297e-01   1.0952300e+00   9.9523401e-01
   1.5750000e+00   1.7219545e+00   1.4832673e-01   4.8326877e-02   1.0183812e-01   1.8380717e-03   8.3675687e-01   7.3675691e-01   1.0942000e+00   9.9420297e-01   1.0952300e+00   9.9523401e-01
   1.5740000e+00   1.7202783e+00   1.4823362e-01   4.8233531e-02   1.0183698e-01   1.8368260e-03   8.3673923e-01   7.3673926e-01   1.0942000e+00   9.9420297e-01   1.0952300e+00   9.9523401e-01
   1.5730000e+00   1.7185996e+00   1.4814025e-01   4.8140266e-02   1.0183516e-01   1.8355910e-03   8.3672158e-01   7.3672161e-01   1.0942000e+00   9.9420297e-01   1.0952300e+00   9.9523401e-01
   1.5720000e+00   1.7169280e+00   1.4804808e-01   4.8048105e-02   1.0183425e-01   1.8343652e-03   8.3670406e-01   7.3670410e-01   1.0942000e+00   9.9420297e-01   1.0952300e+00   9.9523401e-01
   1.5710000e+00   1.7152565e+00   1.4795595e-01   4.7955543e-02   1.0183332e-01   1.8331400e-03   8.3668646e-01   7.3668649e-01   1.0942000e+00   9.9420301e-01   1.0952300e+00   9.9523401e-01
   1.5700000e+00   1.7135758e+00   1.4786264e-01   4.7863031e-02   1.0183200e-01   1.8319066e-03   8.3666880e-01   7.3666884e-01   1.0942000e+00   9.9420196e-01   1.0952300e+00   9.9523401e-01
   1.5690000e+00   1.7119167e+00   1.4777152e-01   4.7771711e-02   1.0183031e-01   1.8307017e-03   8.3665134e-01   7.3665138e-01   1.0942000e+00   9.9420202e-01   1.0952300e+00   9.9523401e-01
   1.5680000e+00   1.7102576e+00   1.4768033e-01   4.7680581e-02   1.0182943e-01   1.8294875e-03   8.3663388e-01   7.3663392e-01   1.0942000e+00   9.9420202e-01   1.0952300e+00   9.9523401e-01
   1.5670000e+00   1.7085885e+00   1.4758911e-01   4.7589081e-02   1.0182855e-01   1.8282780e-03   8.3661631e-01   7.3661635e-01   1.0942000e+00   9.9420202e-01   1.0952300e+00   9.9523401e-01
   1.5660000e+00   1.7069278e+00   1.4749825e-01   4.7498354e-02   1.0182700e-01   1.8270739e-03   8.3659883e-01   7.3659887e-01   1.0942000e+00   9.9420202e-01   1.0952300e+00   9.9523401e-01
   1.5650000e+00   1.7052651e+00   1.4740802e-01   4.7407659e-02   1.0182553e-01   1.8258689e-03   8.3658175e-01   7.3658176e-01   1.0942000e+00   9.9420202e-01   1.0952300e+00   9.9523401e-01
   1.5640000e+00   1.7036233e+00   1.4731760e-01   4.7317920e-02   1.0182466e-01   1.8246767e-03   8.3656500e-01   7.3656498e-01   1.0942000e+00   9.9420201e-01   1.0952300e+00   9.9523401e-01
   1.5630000e+00   1.7019714e+00   1.4722832e-01   4.7228090e-02   1.0182377e-01   1.8234857e-03   8.3654758e-01   7.3654755e-01   1.0942000e+00   9.9420174e-01   1.0952300e+00   9.9523401e-01
   1.5620000e+00   1.7003228e+00   1.4713900e-01   4.7138792e-02   1.0182202e-01   1.8223005e-03   8.3653044e-01   7.3653042e-01   1.0942000e+00   9.9420099e-01   1.0952300e+00   9.9523401e-01
   1.5610000e+00   1.6986758e+00   1.4704880e-01   4.7049266e-02   1.0182104e-01   1.8211078e-03   8.3651382e-01   7.3651379e-01   1.0942000e+00   9.9420100e-01   1.0952300e+00   9.9523401e-01
   1.5600000e+00   1.6970314e+00   1.4696035e-01   4.6960547e-02   1.0181993e-01   1.8199348e-03   8.3649660e-01   7.3649657e-01   1.0942000e+00   9.9420100e-01   1.0952300e+00   9.9523401e-01
   1.5590000e+00   1.6953963e+00   1.4687189e-01   4.6872089e-02   1.0181892e-01   1.8187618e-03   8.3648023e-01   7.3648020e-01   1.0942000e+00   9.9420100e-01   1.0952300e+00   9.9523401e-01
   1.5580000e+00   1.6937616e+00   1.4678344e-01   4.6783812e-02   1.0181797e-01   1.8175888e-03   8.3646290e-01   7.3646288e-01   1.0942000e+00   9.9420100e-01   1.0952300e+00   9.9523401e-01
   1.5570000e+00   1.6921166e+00   1.4669599e-01   4.6695803e-02   1.0181616e-01   1.8164259e-03   8.3644658e-01   7.3644662e-01   1.0942000e+00   9.9420100e-01   1.0952300e+00   9.9523401e-01
   1.5560000e+00   1.6904822e+00   1.4660823e-01   4.6607908e-02   1.0181527e-01   1.8152597e-03   8.3642918e-01   7.3642922e-01   1.0942000e+00   9.9420101e-01   1.0952300e+00   9.9523401e-01
   1.5550000e+00   1.6888588e+00   1.4652057e-01   4.6520852e-02   1.0181440e-01   1.8141032e-03   8.3641310e-01   7.3641314e-01   1.0942000e+00   9.9420034e-01   1.0952300e+00   9.9523401e-01
   1.5540000e+00   1.6872286e+00   1.4643341e-01   4.6433647e-02   1.0181300e-01   1.8129537e-03   8.3639637e-01   7.3639637e-01   1.0942000e+00   9.9419999e-01   1.0952300e+00   9.9523401e-01
   1.5530000e+00   1.6856126e+00   1.4634749e-01   4.6347324e-02   1.0181145e-01   1.8118018e-03   8.3638017e-01   7.3638015e-01   1.0942000e+00   9.9419999e-01   1.0952300e+00   9.9523401e-01
   1.5520000e+00   1.6839833e+00   1.4626011e-01   4.6260547e-02   1.0181060e-01   1.8106524e-03   8.3636338e-01   7.3636336e-01   1.0942000e+00   9.9419999e-01   1.0952300e+00   9.9523401e-01
   1.5510000e+00   1.6823630e+00   1.4617443e-01   4.6174460e-02   1.0180975e-01   1.8095121e-03   8.3634730e-01   7.3634727e-01   1.0942000e+00   9.9419999e-01   1.0952300e+00   9.9523401e-01
   1.5500000e+00   1.6807543e+00   1.4608869e-01   4.6088583e-02   1.0180801e-01   1.8083754e-03   8.3633114e-01   7.3633118e-01   1.0942000e+00   9.9419999e-01   1.0952300e+00   9.9523401e-01
   1.5490000e+00   1.6791346e+00   1.4600295e-01   4.6002862e-02   1.0180705e-01   1.8072422e-03   8.3631411e-01   7.3631415e-01   1.0942000e+00   9.9419999e-01   1.0952300e+00   9.9523401e-01
   1.5480000e+00   1.6775157e+00   1.4591717e-01   4.5917303e-02   1.0180608e-01   1.8061085e-03   8.3629794e-01   7.3629797e-01   1.0942000e+00   9.9420002e-01   1.0952300e+00   9.9523401e-01
   1.5470000e+00   1.6759204e+00   1.4583311e-01   4.5832804e-02   1.0180511e-01   1.8049852e-03   8.3628191e-01   7.3628188e-01   1.0942000e+00   9.9419911e-01   1.0952300e+00   9.9523401e-01
   1.5460000e+00   1.6742994e+00   1.4574743e-01   4.5747588e-02   1.0180398e-01   1.8038608e-03   8.3626573e-01   7.3626571e-01   1.0942000e+00   9.9419898e-01   1.0952300e+00   9.9523401e-01
   1.5450000e+00   1.6727080e+00   1.4566364e-01   4.5663572e-02   1.0180299e-01   1.8027486e-03   8.3624977e-01   7.3624974e-01   1.0942000e+00   9.9419898e-01   1.0952300e+00   9.9523401e-01
   1.5440000e+00   1.6710918e+00   1.4557877e-01   4.5578730e-02   1.0180133e-01   1.8016230e-03   8.3623353e-01   7.3623357e-01   1.0942000e+00   9.9419898e-01   1.0952300e+00   9.9523401e-01
   1.5430000e+00   1.6694923e+00   1.4549494e-01   4.5495015e-02   1.0180051e-01   1.8005099e-03   8.3621815e-01   7.3621815e-01   1.0942000e+00   9.9419898e-01   1.0952300e+00   9.9523401e-01
   1.5420000e+00   1.6678993e+00   1.4541140e-01   4.5411419e-02   1.0179969e-01   1.7994074e-03   8.3620200e-01   7.3620197e-01   1.0942000e+00   9.9419898e-01   1.0952300e+00   9.9523401e-01
   1.5410000e+00   1.6663054e+00   1.4532838e-01   4.5328050e-02   1.0179801e-01   1.7983041e-03   8.3618591e-01   7.3618590e-01   1.0942000e+00   9.9419898e-01   1.0952300e+00   9.9523401e-01
   1.5400000e+00   1.6647114e+00   1.4524520e-01   4.5244861e-02   1.0179704e-01   1.7972028e-03   8.3616976e-01   7.3616980e-01   1.0942000e+00   9.9419902e-01   1.0952300e+00   9.9523401e-01
   1.5390000e+00   1.6631167e+00   1.4516138e-01   4.5161826e-02   1.0179607e-01   1.7960982e-03   8.3615461e-01   7.3615458e-01   1.0942000e+00   9.9419807e-01   1.0952300e+00   9.9523401e-01
   1.5380000e+00   1.6615367e+00   1.4508009e-01   4.5079734e-02   1.0179511e-01   1.7950133e-03   8.3613872e-01   7.3613870e-01   1.0942000e+00   9.9419803e-01   1.0952300e+00   9.9523401e-01
   1.5370000e+00   1.6599438e+00   1.4499711e-01   4.4997176e-02   1.0179397e-01   1.7939203e-03   8.3612290e-01   7.3612287e-01   1.0942000e+00   9.9419802e-01   1.0952300e+00   9.9523401e-01
   1.5360000e+00   1.6583594e+00   1.4491534e-01   4.4915228e-02   1.0179300e-01   1.7928327e-03   8.3610771e-01   7.3610775e-01   1.0942000e+00   9.9419802e-01   1.0952300e+00   9.9523401e-01
   1.5350000e+00   1.6567738e+00   1.4483280e-01   4.4833072e-02   1.0179138e-01   1.7917526e-03   8.3609154e-01   7.3609154e-01   1.0942000e+00   9.9419802e-01   1.0952300e+00   9.9523401e-01
   1.5340000e+00   1.6552031e+00   1.4475179e-01   4.4751896e-02   1.0179059e-01   1.7906742e-03   8.3607629e-01   7.3607627e-01   1.0942000e+00   9.9419802e-01   1.0952300e+00   9.9523401e-01
   1.5330000e+00   1.6536107e+00   1.4467033e-01   4.4670140e-02   1.0178969e-01   1.7895906e-03   8.3606064e-01   7.3606063e-01   1.0942000e+00   9.9419802e-01   1.0952300e+00   9.9523401e-01
   1.5320000e+00   1.6520402e+00   1.4458880e-01   4.4589066e-02   1.0178885e-01   1.7885231e-03   8.3604547e-01   7.3604551e-01   1.0942000e+00   9.9419802e-01   1.0952300e+00   9.9523401e-01
   1.5310000e+00   1.6504738e+00   1.4450917e-01   4.4508930e-02   1.0178706e-01   1.7874583e-03   8.3602982e-01   7.3602980e-01   1.0942000e+00   9.9419795e-01   1.0952300e+00   9.9523401e-01
   1.5300000e+00   1.6489027e+00   1.4442787e-01   4.4428247e-02   1.0178616e-01   1.7863929e-03   8.3601488e-01   7.3601491e-01   1.0942000e+00   9.9419697e-01   1.0952300e+00   9.9523401e-01
   1.5290000e+00   1.6473315e+00   1.4434732e-01   4.4347632e-02   1.0178525e-01   1.7853267e-03   8.3599915e-01   7.3599919e-01   1.0942000e+00   9.9419701e-01   1.0952300e+00   9.9523401e-01
   1.5280000e+00   1.6457608e+00   1.4426717e-01   4.4267588e-02   1.0178444e-01   1.7842651e-03   8.3598403e-01   7.3598400e-01   1.0942000e+00   9.9419701e-01   1.0952300e+00   9.9523401e-01
   1.5270000e+00   1.6441956e+00   1.4418836e-01   4.4187889e-02   1.0178300e-01   1.7832104e-03   8.3596915e-01   7.3596915e-01   1.0942000e+00   9.9419701e-01   1.0952300e+00   9.9523401e-01
   1.5260000e+00   1.6426410e+00   1.4410872e-01   4.4108678e-02   1.0178201e-01   1.7821641e-03   8.3595400e-01   7.3595404e-01   1.0942000e+00   9.9419701e-01   1.0952300e+00   9.9523401e-01
   1.5250000e+00   1.6410685e+00   1.4402843e-01   4.4028697e-02   1.0178103e-01   1.7811058e-03   8.3593836e-01   7.3593834e-01   1.0942000e+00   9.9419701e-01   1.0952300e+00   9.9523401e-01
   1.5240000e+00   1.6395134e+00   1.4394974e-01   4.3949836e-02   1.0178006e-01   1.7800593e-03   8.3592358e-01   7.3592356e-01   1.0942000e+00   9.9419701e-01   1.0952300e+00   9.9523401e-01
   1.5230000e+00   1.6379577e+00   1.4387103e-01   4.3871030e-02   1.0177911e-01   1.7790218e-03   8.3590873e-01   7.3590872e-01   1.0942000e+00   9.9419700e-01   1.0952300e+00   9.9523401e-01
   1.5220000e+00   1.6364021e+00   1.4379236e-01   4.3792428e-02   1.0177799e-01   1.7779848e-03   8.3589395e-01   7.3589392e-01   1.0942000e+00   9.9419594e-01   1.0952300e+00   9.9523401e-01
   1.5210000e+00   1.6348518e+00   1.4371436e-01   4.3714002e-02   1.0177700e-01   1.7769471e-03   8.3587915e-01   7.3587918e-01   1.0942000e+00   9.9419600e-01   1.0952300e+00   9.9523401e-01
   1.5200000e+00   1.6333177e+00   1.4363632e-01   4.3636590e-02   1.0177600e-01   1.7759219e-03   8.3586338e-01   7.3586339e-01   1.0942000e+00   9.9419600e-01   1.0952300e+00   9.9523401e-01
   1.5190000e+00   1.6317612e+00   1.4355856e-01   4.3558420e-02   1.0177465e-01   1.7748870e-03   8.3584865e-01   7.3584862e-01   1.0942000e+00   9.9419600e-01   1.0952300e+00   9.9523401e-01
   1.5180000e+00   1.6302097e+00   1.4348091e-01   4.3480603e-02   1.0177382e-01   1.7738585e-03   8.3583382e-01   7.3583386e-01   1.0942000e+00   9.9419600e-01   1.0952300e+00   9.9523401e-01
   1.5170000e+00   1.6286760e+00   1.4340378e-01   4.3403482e-02   1.0177292e-01   1.7728395e-03   8.3581916e-01   7.3581914e-01   1.0942000e+00   9.9419600e-01   1.0952300e+00   9.9523401e-01
   1.5160000e+00   1.6271323e+00   1.4332662e-01   4.3326485e-02   1.0177198e-01   1.7718194e-03   8.3580444e-01   7.3580446e-01   1.0942000e+00   9.9419600e-01   1.0952300e+00   9.9523401e-01
   1.5150000e+00   1.6255897e+00   1.4324895e-01   4.3249076e-02   1.0177099e-01   1.7708033e-03   8.3578960e-01   7.3578959e-01   1.0942000e+00   9.9419600e-01   1.0952300e+00   9.9523401e-01
   1.5140000e+00   1.6240550e+00   1.4317250e-01   4.3172652e-02   1.0177000e-01   1.7697843e-03   8.3577607e-01   7.3577608e-01   1.0942000e+00   9.9419607e-01   1.0952300e+00   9.9523401e-01
   1.5130000e+00   1.6225193e+00   1.4309594e-01   4.3096220e-02   1.0176861e-01   1.7687766e-03   8.3576133e-01   7.3576134e-01   1.0942000e+00   9.9419493e-01   1.0952300e+00   9.9523401e-01
   1.5120000e+00   1.6209893e+00   1.4301995e-01   4.3019962e-02   1.0176781e-01   1.7677676e-03   8.3574667e-01   7.3574666e-01   1.0942000e+00   9.9419499e-01   1.0952300e+00   9.9523401e-01
   1.5110000e+00   1.6194580e+00   1.4294384e-01   4.2943835e-02   1.0176691e-01   1.7667685e-03   8.3573197e-01   7.3573200e-01   1.0942000e+00   9.9419498e-01   1.0952300e+00   9.9523401e-01
   1.5100000e+00   1.6179167e+00   1.4286764e-01   4.2867847e-02   1.0176597e-01   1.7657595e-03   8.3571731e-01   7.3571729e-01   1.0942001e+00   9.9419498e-01   1.0952300e+00   9.9523401e-01
   1.5090000e+00   1.6163900e+00   1.4279200e-01   4.2792266e-02   1.0176500e-01   1.7647634e-03   8.3570260e-01   7.3570262e-01   1.0941933e+00   9.9419498e-01   1.0952300e+00   9.9523401e-01
   1.5080000e+00   1.6148676e+00   1.4271687e-01   4.2716960e-02   1.0176344e-01   1.7637700e-03   8.3568915e-01   7.3568912e-01   1.0941900e+00   9.9419498e-01   1.0952300e+00   9.9523401e-01
   1.5070000e+00   1.6133494e+00   1.4264210e-01   4.2641966e-02   1.0176268e-01   1.7627769e-03   8.3567449e-01   7.3567449e-01   1.0941900e+00   9.9419498e-01   1.0952300e+00   9.9523401e-01
   1.5060000e+00   1.6118194e+00   1.4256703e-01   4.2566723e-02   1.0176182e-01   1.7617812e-03   8.3565979e-01   7.3565976e-01   1.0941900e+00   9.9419498e-01   1.0952300e+00   9.9523401e-01
   1.5050000e+00   1.6103011e+00   1.4249249e-01   4.2492194e-02   1.0176093e-01   1.7607997e-03   8.3564619e-01   7.3564622e-01   1.0941900e+00   9.9419494e-01   1.0952300e+00   9.9523401e-01
   1.5040000e+00   1.6087915e+00   1.4241794e-01   4.2417816e-02   1.0175998e-01   1.7598178e-03   8.3563174e-01   7.3563173e-01   1.0941900e+00   9.9419392e-01   1.0952300e+00   9.9523401e-01
   1.5030000e+00   1.6072714e+00   1.4234333e-01   4.2343623e-02   1.0175900e-01   1.7588361e-03   8.3561716e-01   7.3561713e-01   1.0941900e+00   9.9419397e-01   1.0952300e+00   9.9523401e-01
   1.5020000e+00   1.6057587e+00   1.4226992e-01   4.2269465e-02   1.0175800e-01   1.7578583e-03   8.3560372e-01   7.3560373e-01   1.0941900e+00   9.9419397e-01   1.0952300e+00   9.9523401e-01
   1.5010000e+00   1.6042437e+00   1.4219555e-01   4.2195606e-02   1.0175671e-01   1.7568819e-03   8.3558906e-01   7.3558905e-01   1.0941900e+00   9.9419397e-01   1.0952300e+00   9.9523401e-01
   1.5000000e+00   1.6027338e+00   1.4212175e-01   4.2121792e-02   1.0175588e-01   1.7559100e-03   8.3557553e-01   7.3557551e-01   1.0941900e+00   9.9419397e-01   1.0952300e+00   9.9523401e-01
   1.4990000e+00   1.6012152e+00   1.4204806e-01   4.2048153e-02   1.0175496e-01   1.7549371e-03   8.3556103e-01   7.3556101e-01   1.0941900e+00   9.9419397e-01   1.0952300e+00   9.9523401e-01
   1.4980000e+00   1.5997226e+00   1.4197547e-01   4.1975353e-02   1.0175400e-01   1.7539734e-03   8.3554768e-01   7.3554768e-01   1.0941900e+00   9.9419397e-01   1.0952300e+00   9.9523401e-01
   1.4970000e+00   1.5982066e+00   1.4190183e-01   4.1901968e-02   1.0175300e-01   1.7530099e-03   8.3553355e-01   7.3553356e-01   1.0941900e+00   9.9419397e-01   1.0952300e+00   9.9523401e-01
   1.4960000e+00   1.5967094e+00   1.4182940e-01   4.1829541e-02   1.0175201e-01   1.7520458e-03   8.3551963e-01   7.3551959e-01   1.0941900e+00   9.9419403e-01   1.0952300e+00   9.9523401e-01
   1.4950000e+00   1.5952014e+00   1.4175674e-01   4.1756520e-02   1.0175104e-01   1.7510835e-03   8.3550612e-01   7.3550616e-01   1.0941900e+00   9.9419302e-01   1.0952300e+00   9.9523401e-01
   1.4940000e+00   1.5937057e+00   1.4168465e-01   4.1684259e-02   1.0175014e-01   1.7501285e-03   8.3549174e-01   7.3549172e-01   1.0941900e+00   9.9419302e-01   1.0952300e+00   9.9523401e-01
   1.4930000e+00   1.5922070e+00   1.4161242e-01   4.1612024e-02   1.0174929e-01   1.7491820e-03   8.3547834e-01   7.3547836e-01   1.0941900e+00   9.9419302e-01   1.0952300e+00   9.9523401e-01
   1.4920000e+00   1.5907102e+00   1.4154029e-01   4.1539932e-02   1.0174856e-01   1.7482248e-03   8.3546439e-01   7.3546436e-01   1.0941900e+00   9.9419302e-01   1.0952300e+00   9.9523401e-01
   1.4910000e+00   1.5892134e+00   1.4146815e-01   4.1468007e-02   1.0174700e-01   1.7472797e-03   8.3545073e-01   7.3545075e-01   1.0941900e+00   9.9419302e-01   1.0952300e+00   9.9523401e-01
   1.4900000e+00   1.5877162e+00   1.4139595e-01   4.1396231e-02   1.0174604e-01   1.7463334e-03   8.3543699e-01   7.3543696e-01   1.0941900e+00   9.9419302e-01   1.0952300e+00   9.9523401e-01
   1.4890000e+00   1.5862338e+00   1.4132543e-01   4.1325337e-02   1.0174514e-01   1.7453961e-03   8.3542358e-01   7.3542360e-01   1.0941900e+00   9.9419302e-01   1.0952300e+00   9.9523401e-01
   1.4880000e+00   1.5847433e+00   1.4125409e-01   4.1253763e-02   1.0174430e-01   1.7444509e-03   8.3540997e-01   7.3540998e-01   1.0941900e+00   9.9419302e-01   1.0952300e+00   9.9523401e-01
   1.4870000e+00   1.5832574e+00   1.4118257e-01   4.1182785e-02   1.0174349e-01   1.7435153e-03   8.3539644e-01   7.3539644e-01   1.0941900e+00   9.9419301e-01   1.0952300e+00   9.9523401e-01
   1.4860000e+00   1.5817680e+00   1.4111185e-01   4.1111930e-02   1.0174269e-01   1.7425821e-03   8.3538289e-01   7.3538289e-01   1.0941900e+00   9.9419271e-01   1.0952300e+00   9.9523401e-01
   1.4850000e+00   1.5802877e+00   1.4104157e-01   4.1041606e-02   1.0174186e-01   1.7416539e-03   8.3536943e-01   7.3536941e-01   1.0941900e+00   9.9419199e-01   1.0952300e+00   9.9523401e-01
   1.4840000e+00   1.5788013e+00   1.4097040e-01   4.0970699e-02   1.0174096e-01   1.7407169e-03   8.3535590e-01   7.3535594e-01   1.0941900e+00   9.9419200e-01   1.0952300e+00   9.9523401e-01
   1.4830000e+00   1.5773163e+00   1.4090055e-01   4.0900498e-02   1.0174000e-01   1.7397940e-03   8.3534260e-01   7.3534257e-01   1.0941900e+00   9.9419200e-01   1.0952300e+00   9.9523401e-01
   1.4820000e+00   1.5758455e+00   1.4083096e-01   4.0830550e-02   1.0173900e-01   1.7388678e-03   8.3532928e-01   7.3532929e-01   1.0941900e+00   9.9419200e-01   1.0952300e+00   9.9523401e-01
   1.4810000e+00   1.5743650e+00   1.4076021e-01   4.0760641e-02   1.0173801e-01   1.7379500e-03   8.3531601e-01   7.3531600e-01   1.0941900e+00   9.9419200e-01   1.0952300e+00   9.9523401e-01
   1.4800000e+00   1.5728902e+00   1.4069061e-01   4.0691005e-02   1.0173707e-01   1.7370318e-03   8.3530266e-01   7.3530264e-01   1.0941900e+00   9.9419200e-01   1.0952300e+00   9.9523401e-01
   1.4790000e+00   1.5714163e+00   1.4062094e-01   4.0621363e-02   1.0173620e-01   1.7361130e-03   8.3528921e-01   7.3528923e-01   1.0941900e+00   9.9419200e-01   1.0952300e+00   9.9523401e-01
   1.4780000e+00   1.5699422e+00   1.4055239e-01   4.0551940e-02   1.0173547e-01   1.7352004e-03   8.3527617e-01   7.3527614e-01   1.0941900e+00   9.9419200e-01   1.0952300e+00   9.9523401e-01
   1.4770000e+00   1.5684688e+00   1.4048295e-01   4.0482912e-02   1.0173400e-01   1.7342893e-03   8.3526292e-01   7.3526289e-01   1.0941900e+00   9.9419208e-01   1.0952300e+00   9.9523401e-01
   1.4760000e+00   1.5670066e+00   1.4041392e-01   4.0414193e-02   1.0173303e-01   1.7333781e-03   8.3524989e-01   7.3524992e-01   1.0941900e+00   9.9419097e-01   1.0952300e+00   9.9523401e-01
   1.4750000e+00   1.5655338e+00   1.4034512e-01   4.0345095e-02   1.0173211e-01   1.7324678e-03   8.3523648e-01   7.3523646e-01   1.0941900e+00   9.9419099e-01   1.0952300e+00   9.9523401e-01
   1.4740000e+00   1.5640746e+00   1.4027690e-01   4.0276863e-02   1.0173130e-01   1.7315768e-03   8.3522406e-01   7.3522406e-01   1.0941900e+00   9.9419099e-01   1.0952300e+00   9.9523401e-01
   1.4730000e+00   1.5626039e+00   1.4020796e-01   4.0207996e-02   1.0173050e-01   1.7306637e-03   8.3521041e-01   7.3521042e-01   1.0941900e+00   9.9419099e-01   1.0952300e+00   9.9523401e-01
   1.4720000e+00   1.5611475e+00   1.4013976e-01   4.0140110e-02   1.0172972e-01   1.7297739e-03   8.3519788e-01   7.3519784e-01   1.0941900e+00   9.9419099e-01   1.0952300e+00   9.9523401e-01
   1.4710000e+00   1.5596892e+00   1.4007254e-01   4.0072210e-02   1.0172889e-01   1.7288723e-03   8.3518475e-01   7.3518478e-01   1.0941900e+00   9.9419099e-01   1.0952300e+00   9.9523401e-01
   1.4700000e+00   1.5582155e+00   1.4000372e-01   4.0003818e-02   1.0172798e-01   1.7279709e-03   8.3517141e-01   7.3517144e-01   1.0941900e+00   9.9419099e-01   1.0952300e+00   9.9523401e-01
   1.4690000e+00   1.5567609e+00   1.3993667e-01   3.9936180e-02   1.0172700e-01   1.7270861e-03   8.3515897e-01   7.3515894e-01   1.0941900e+00   9.9419099e-01   1.0952300e+00   9.9523401e-01
   1.4680000e+00   1.5553133e+00   1.3986865e-01   3.9869037e-02   1.0172601e-01   1.7261945e-03   8.3514547e-01   7.3514549e-01   1.0941900e+00   9.9419099e-01   1.0952300e+00   9.9523401e-01
   1.4670000e+00   1.5538583e+00   1.3980136e-01   3.9801538e-02   1.0172503e-01   1.7253089e-03   8.3513321e-01   7.3513319e-01   1.0941900e+00   9.9419103e-01   1.0952300e+00   9.9523401e-01
   1.4660000e+00   1.5523978e+00   1.3973409e-01   3.9734185e-02   1.0172415e-01   1.7244238e-03   8.3511989e-01   7.3511987e-01   1.0941900e+00   9.9419011e-01   1.0952300e+00   9.9523401e-01
   1.4650000e+00   1.5509594e+00   1.3966737e-01   3.9667538e-02   1.0172335e-01   1.7235461e-03   8.3510746e-01   7.3510746e-01   1.0941900e+00   9.9418998e-01   1.0952300e+00   9.9523401e-01
   1.4640000e+00   1.5494929e+00   1.3959988e-01   3.9600327e-02   1.0172258e-01   1.7226589e-03   8.3509463e-01   7.3509464e-01   1.0941900e+00   9.9418998e-01   1.0952300e+00   9.9523401e-01
   1.4630000e+00   1.5480535e+00   1.3953424e-01   3.9533943e-02   1.0172180e-01   1.7217826e-03   8.3508174e-01   7.3508173e-01   1.0941900e+00   9.9418998e-01   1.0952300e+00   9.9523401e-01
   1.4620000e+00   1.5466028e+00   1.3946701e-01   3.9467161e-02   1.0172094e-01   1.7209062e-03   8.3506938e-01   7.3506936e-01   1.0941900e+00   9.9418998e-01   1.0952300e+00   9.9523401e-01
   1.4610000e+00   1.5451651e+00   1.3940140e-01   3.9401115e-02   1.0171999e-01   1.7200362e-03   8.3505638e-01   7.3505640e-01   1.0941900e+00   9.9418998e-01   1.0952300e+00   9.9523401e-01
   1.4600000e+00   1.5437152e+00   1.3933512e-01   3.9335084e-02   1.0171900e-01   1.7191665e-03   8.3504380e-01   7.3504381e-01   1.0941900e+00   9.9418998e-01   1.0952300e+00   9.9523401e-01
   1.4590000e+00   1.5422742e+00   1.3926908e-01   3.9269078e-02   1.0171802e-01   1.7182946e-03   8.3503151e-01   7.3503148e-01   1.0941900e+00   9.9418998e-01   1.0952300e+00   9.9523401e-01
   1.4580000e+00   1.5408239e+00   1.3920272e-01   3.9202843e-02   1.0171709e-01   1.7174279e-03   8.3501914e-01   7.3501917e-01   1.0941900e+00   9.9418997e-01   1.0952300e+00   9.9523401e-01
   1.4570000e+00   1.5393857e+00   1.3913700e-01   3.9137234e-02   1.0171627e-01   1.7165583e-03   8.3500609e-01   7.3500611e-01   1.0941900e+00   9.9419003e-01   1.0952300e+00   9.9523401e-01
   1.4560000e+00   1.5379472e+00   1.3907183e-01   3.9071781e-02   1.0171551e-01   1.7156993e-03   8.3499358e-01   7.3499355e-01   1.0941900e+00   9.9418895e-01   1.0952300e+00   9.9523401e-01
   1.4550000e+00   1.5365115e+00   1.3900683e-01   3.9006518e-02   1.0171475e-01   1.7148417e-03   8.3498131e-01   7.3498133e-01   1.0941900e+00   9.9418903e-01   1.0952300e+00   9.9523401e-01
   1.4540000e+00   1.5350941e+00   1.3894165e-01   3.8941773e-02   1.0171393e-01   1.7139888e-03   8.3496912e-01   7.3496914e-01   1.0941900e+00   9.9418902e-01   1.0952300e+00   9.9523401e-01
   1.4530000e+00   1.5336557e+00   1.3887674e-01   3.8876664e-02   1.0171295e-01   1.7131289e-03   8.3495683e-01   7.3495685e-01   1.0941900e+00   9.9418902e-01   1.0952300e+00   9.9523401e-01
   1.4520000e+00   1.5322172e+00   1.3881183e-01   3.8811620e-02   1.0171251e-01   1.7122743e-03   8.3494458e-01   7.3494455e-01   1.0941900e+00   9.9418902e-01   1.0952300e+00   9.9523401e-01
   1.4510000e+00   1.5307814e+00   1.3874708e-01   3.8746863e-02   1.0171175e-01   1.7114212e-03   8.3493207e-01   7.3493204e-01   1.0941900e+00   9.9418902e-01   1.0952300e+00   9.9523401e-01
   1.4500000e+00   1.5293638e+00   1.3868264e-01   3.8682543e-02   1.0171092e-01   1.7105777e-03   8.3491908e-01   7.3491911e-01   1.0941900e+00   9.9418902e-01   1.0952300e+00   9.9523401e-01
   1.4490000e+00   1.5279361e+00   1.3861820e-01   3.8618348e-02   1.0170999e-01   1.7097324e-03   8.3490696e-01   7.3490693e-01   1.0941900e+00   9.9418902e-01   1.0952300e+00   9.9523401e-01
   1.4480000e+00   1.5264998e+00   1.3855389e-01   3.8553912e-02   1.0170900e-01   1.7088812e-03   8.3489468e-01   7.3489465e-01   1.0941900e+00   9.9418902e-01   1.0952300e+00   9.9523401e-01
   1.4470000e+00   1.5250884e+00   1.3849019e-01   3.8490198e-02   1.0170802e-01   1.7080472e-03   8.3488253e-01   7.3488255e-01   1.0941900e+00   9.9418902e-01   1.0952300e+00   9.9523401e-01
   1.4460000e+00   1.5236496e+00   1.3842624e-01   3.8425906e-02   1.0170710e-01   1.7071969e-03   8.3487024e-01   7.3487026e-01   1.0941900e+00   9.9418899e-01   1.0952300e+00   9.9523401e-01
   1.4450000e+00   1.5222352e+00   1.3836197e-01   3.8362316e-02   1.0170630e-01   1.7063632e-03   8.3485807e-01   7.3485809e-01   1.0941900e+00   9.9418795e-01   1.0952300e+00   9.9523401e-01
   1.4440000e+00   1.5208147e+00   1.3829877e-01   3.8298892e-02   1.0170556e-01   1.7055295e-03   8.3484595e-01   7.3484592e-01   1.0941900e+00   9.9418801e-01   1.0952300e+00   9.9523401e-01
   1.4430000e+00   1.5193955e+00   1.3823549e-01   3.8235502e-02   1.0170480e-01   1.7046957e-03   8.3483394e-01   7.3483398e-01   1.0941900e+00   9.9418801e-01   1.0952300e+00   9.9523401e-01
   1.4420000e+00   1.5179792e+00   1.3817208e-01   3.8172227e-02   1.0170396e-01   1.7038612e-03   8.3482263e-01   7.3482261e-01   1.0941900e+00   9.9418801e-01   1.0952300e+00   9.9523401e-01
   1.4410000e+00   1.5165642e+00   1.3810898e-01   3.8109131e-02   1.0170300e-01   1.7030277e-03   8.3481046e-01   7.3481048e-01   1.0941900e+00   9.9418801e-01   1.0952300e+00   9.9523401e-01
   1.4400000e+00   1.5151474e+00   1.3804611e-01   3.8046123e-02   1.0170200e-01   1.7022056e-03   8.3479830e-01   7.3479830e-01   1.0941900e+00   9.9418801e-01   1.0952300e+00   9.9523401e-01
   1.4390000e+00   1.5137305e+00   1.3798368e-01   3.7983319e-02   1.0170103e-01   1.7013733e-03   8.3478616e-01   7.3478615e-01   1.0941900e+00   9.9418801e-01   1.0952300e+00   9.9523401e-01
   1.4380000e+00   1.5123257e+00   1.3792077e-01   3.7921013e-02   1.0170017e-01   1.7005548e-03   8.3477409e-01   7.3477408e-01   1.0941900e+00   9.9418801e-01   1.0952300e+00   9.9523401e-01
   1.4370000e+00   1.5109083e+00   1.3785786e-01   3.7858087e-02   1.0170008e-01   1.6997347e-03   8.3476180e-01   7.3476180e-01   1.0941900e+00   9.9418801e-01   1.0952300e+00   9.9523401e-01
   1.4360000e+00   1.5095064e+00   1.3779586e-01   3.7796061e-02   1.0169900e-01   1.6989139e-03   8.3475088e-01   7.3475090e-01   1.0941900e+00   9.9418808e-01   1.0952300e+00   9.9523401e-01
   1.4350000e+00   1.5080874e+00   1.3773312e-01   3.7733457e-02   1.0169806e-01   1.6980951e-03   8.3473866e-01   7.3473864e-01   1.0941900e+00   9.9418702e-01   1.0952300e+00   9.9523401e-01
   1.4340000e+00   1.5066812e+00   1.3767185e-01   3.7671549e-02   1.0169723e-01   1.6972749e-03   8.3472659e-01   7.3472656e-01   1.0941900e+00   9.9418700e-01   1.0952300e+00   9.9523401e-01
   1.4330000e+00   1.5052800e+00   1.3760999e-01   3.7609800e-02   1.0169650e-01   1.6964650e-03   8.3471443e-01   7.3471444e-01   1.0941900e+00   9.9418700e-01   1.0952300e+00   9.9523401e-01
   1.4320000e+00   1.5038790e+00   1.3754788e-01   3.7548095e-02   1.0169576e-01   1.6956546e-03   8.3470348e-01   7.3470345e-01   1.0941900e+00   9.9418700e-01   1.0952300e+00   9.9523401e-01
   1.4310000e+00   1.5024728e+00   1.3748678e-01   3.7486549e-02   1.0169495e-01   1.6948444e-03   8.3469135e-01   7.3469138e-01   1.0941900e+00   9.9418700e-01   1.0952300e+00   9.9523401e-01
   1.4300000e+00   1.5010760e+00   1.3742471e-01   3.7425053e-02   1.0169400e-01   1.6940333e-03   8.3467922e-01   7.3467924e-01   1.0941900e+00   9.9418700e-01   1.0952300e+00   9.9523401e-01
   1.4290000e+00   1.4996681e+00   1.3736373e-01   3.7363716e-02   1.0169300e-01   1.6932344e-03   8.3466830e-01   7.3466830e-01   1.0941900e+00   9.9418700e-01   1.0952300e+00   9.9523401e-01
   1.4280000e+00   1.4982728e+00   1.3730263e-01   3.7302519e-02   1.0169199e-01   1.6924247e-03   8.3465612e-01   7.3465611e-01   1.0941900e+00   9.9418700e-01   1.0952300e+00   9.9523401e-01
   1.4270000e+00   1.4968672e+00   1.3724140e-01   3.7241298e-02   1.0169202e-01   1.6916231e-03   8.3464493e-01   7.3464492e-01   1.0941900e+00   9.9418700e-01   1.0952300e+00   9.9523401e-01
   1.4260000e+00   1.4954771e+00   1.3718034e-01   3.7180661e-02   1.0169100e-01   1.6908271e-03   8.3463308e-01   7.3463309e-01   1.0941900e+00   9.9418700e-01   1.0952300e+00   9.9523401e-01
   1.4250000e+00   1.4940866e+00   1.3712008e-01   3.7119959e-02   1.0169001e-01   1.6900304e-03   8.3462133e-01   7.3462135e-01   1.0941900e+00   9.9418706e-01   1.0952300e+00   9.9523401e-01
   1.4240000e+00   1.4926901e+00   1.3705901e-01   3.7059132e-02   1.0168908e-01   1.6892304e-03   8.3461002e-01   7.3461005e-01   1.0941900e+00   9.9418604e-01   1.0952300e+00   9.9523401e-01
   1.4230000e+00   1.4912977e+00   1.3699929e-01   3.6999049e-02   1.0168830e-01   1.6884382e-03   8.3459799e-01   7.3459801e-01   1.0941900e+00   9.9418599e-01   1.0952300e+00   9.9523401e-01
   1.4220000e+00   1.4898998e+00   1.3693844e-01   3.6938385e-02   1.0168757e-01   1.6876412e-03   8.3458706e-01   7.3458706e-01   1.0941900e+00   9.9418598e-01   1.0952300e+00   9.9523401e-01
   1.4210000e+00   1.4885186e+00   1.3687818e-01   3.6878480e-02   1.0168684e-01   1.6868567e-03   8.3457519e-01   7.3457518e-01   1.0941900e+00   9.9418598e-01   1.0952300e+00   9.9523401e-01
   1.4200000e+00   1.4871215e+00   1.3681782e-01   3.6818118e-02   1.0168597e-01   1.6860633e-03   8.3456401e-01   7.3456400e-01   1.0941900e+00   9.9418598e-01   1.0952300e+00   9.9523401e-01
   1.4190000e+00   1.4857390e+00   1.3675808e-01   3.6758376e-02   1.0168542e-01   1.6852782e-03   8.3455259e-01   7.3455260e-01   1.0941900e+00   9.9418598e-01   1.0952300e+00   9.9523401e-01
   1.4180000e+00   1.4843566e+00   1.3669862e-01   3.6698767e-02   1.0168472e-01   1.6844925e-03   8.3454101e-01   7.3454103e-01   1.0941900e+00   9.9418598e-01   1.0952300e+00   9.9523401e-01
   1.4170000e+00   1.4829727e+00   1.3663957e-01   3.6639244e-02   1.0168393e-01   1.6837166e-03   8.3453005e-01   7.3453002e-01   1.0941900e+00   9.9418598e-01   1.0952300e+00   9.9523401e-01
   1.4160000e+00   1.4815871e+00   1.3657967e-01   3.6579711e-02   1.0168300e-01   1.6829296e-03   8.3451806e-01   7.3451809e-01   1.0941900e+00   9.9418598e-01   1.0952300e+00   9.9523401e-01
   1.4150000e+00   1.4801997e+00   1.3652017e-01   3.6520235e-02   1.0168200e-01   1.6821537e-03   8.3450725e-01   7.3450722e-01   1.0941900e+00   9.9418598e-01   1.0952300e+00   9.9523401e-01
   1.4140000e+00   1.4788238e+00   1.3646081e-01   3.6460872e-02   1.0168099e-01   1.6813667e-03   8.3449532e-01   7.3449530e-01   1.0941900e+00   9.9418598e-01   1.0952300e+00   9.9523401e-01
   1.4130000e+00   1.4774516e+00   1.3640236e-01   3.6402170e-02   1.0168104e-01   1.6805962e-03   8.3448435e-01   7.3448432e-01   1.0941900e+00   9.9418602e-01   1.0952300e+00   9.9523401e-01
   1.4120000e+00   1.4760632e+00   1.3634309e-01   3.6342913e-02   1.0168000e-01   1.6798238e-03   8.3447338e-01   7.3447339e-01   1.0941900e+00   9.9418489e-01   1.0952300e+00   9.9523401e-01
   1.4110000e+00   1.4746880e+00   1.3628439e-01   3.6284364e-02   1.0167901e-01   1.6790488e-03   8.3446166e-01   7.3446165e-01   1.0941900e+00   9.9418497e-01   1.0952300e+00   9.9523401e-01
   1.4100000e+00   1.4733135e+00   1.3622540e-01   3.6225508e-02   1.0167811e-01   1.6782803e-03   8.3445052e-01   7.3445051e-01   1.0941900e+00   9.9418497e-01   1.0952300e+00   9.9523401e-01
   1.4090000e+00   1.4719430e+00   1.3616709e-01   3.6167265e-02   1.0167737e-01   1.6775184e-03   8.3443962e-01   7.3443962e-01   1.0941900e+00   9.9418497e-01   1.0952300e+00   9.9523401e-01
   1.4080000e+00   1.4705577e+00   1.3610843e-01   3.6108433e-02   1.0167667e-01   1.6767469e-03   8.3442870e-01   7.3442871e-01   1.0941907e+00   9.9418497e-01   1.0952300e+00   9.9523401e-01
   1.4070000e+00   1.4691926e+00   1.3605077e-01   3.6050346e-02   1.0167601e-01   1.6759848e-03   8.3441683e-01   7.3441685e-01   1.0941803e+00   9.9418497e-01   1.0952300e+00   9.9523401e-01
   1.4060000e+00   1.4678269e+00   1.3599216e-01   3.5992373e-02   1.0167527e-01   1.6752220e-03   8.3440591e-01   7.3440592e-01   1.0941801e+00   9.9418497e-01   1.0952300e+00   9.9523401e-01
   1.4050000e+00   1.4664501e+00   1.3593435e-01   3.5934198e-02   1.0167457e-01   1.6744561e-03   8.3439497e-01   7.3439497e-01   1.0941800e+00   9.9418497e-01   1.0952300e+00   9.9523401e-01
   1.4040000e+00   1.4650803e+00   1.3587639e-01   3.5876066e-02   1.0167384e-01   1.6736904e-03   8.3438401e-01   7.3438403e-01   1.0941800e+00   9.9418497e-01   1.0952300e+00   9.9523401e-01
   1.4030000e+00   1.4637070e+00   1.3581876e-01   3.5818361e-02   1.0167298e-01   1.6729367e-03   8.3437299e-01   7.3437301e-01   1.0941800e+00   9.9418497e-01   1.0952300e+00   9.9523401e-01
   1.4020000e+00   1.4623443e+00   1.3576113e-01   3.5760727e-02   1.0167192e-01   1.6721789e-03   8.3436185e-01   7.3436185e-01   1.0941800e+00   9.9418504e-01   1.0952300e+00   9.9523401e-01
   1.4010000e+00   1.4609820e+00   1.3570351e-01   3.5703233e-02   1.0167178e-01   1.6714231e-03   8.3435070e-01   7.3435067e-01   1.0941800e+00   9.9418398e-01   1.0952300e+00   9.9523401e-01
   1.4000000e+00   1.4596085e+00   1.3564588e-01   3.5645763e-02   1.0167096e-01   1.6706682e-03   8.3433964e-01   7.3433961e-01   1.0941800e+00   9.9418402e-01   1.0952300e+00   9.9523401e-01
   1.3990000e+00   1.4582541e+00   1.3558853e-01   3.5588827e-02   1.0167000e-01   1.6699269e-03   8.3432947e-01   7.3432949e-01   1.0941800e+00   9.9418402e-01   1.0952300e+00   9.9523401e-01
   1.3980000e+00   1.4568965e+00   1.3553227e-01   3.5531783e-02   1.0166900e-01   1.6691726e-03   8.3431828e-01   7.3431827e-01   1.0941800e+00   9.9418402e-01   1.0952300e+00   9.9523401e-01
   1.3970000e+00   1.4555331e+00   1.3547455e-01   3.5474674e-02   1.0166806e-01   1.6684278e-03   8.3430720e-01   7.3430718e-01   1.0941800e+00   9.9418402e-01   1.0952300e+00   9.9523401e-01
   1.3960000e+00   1.4541661e+00   1.3541760e-01   3.5417580e-02   1.0166807e-01   1.6676744e-03   8.3429626e-01   7.3429624e-01   1.0941800e+00   9.9418402e-01   1.0952300e+00   9.9523401e-01
   1.3950000e+00   1.4528225e+00   1.3536129e-01   3.5361274e-02   1.0166700e-01   1.6669339e-03   8.3428593e-01   7.3428594e-01   1.0941800e+00   9.9418402e-01   1.0952300e+00   9.9523401e-01
   1.3940000e+00   1.4514580e+00   1.3530436e-01   3.5304379e-02   1.0166606e-01   1.6661875e-03   8.3427475e-01   7.3427473e-01   1.0941800e+00   9.9418402e-01   1.0952300e+00   9.9523401e-01
   1.3930000e+00   1.4501028e+00   1.3524807e-01   3.5248034e-02   1.0166527e-01   1.6654468e-03   8.3426388e-01   7.3426387e-01   1.0941800e+00   9.9418402e-01   1.0952300e+00   9.9523401e-01
   1.3920000e+00   1.4487458e+00   1.3519156e-01   3.5191392e-02   1.0166458e-01   1.6647138e-03   8.3425351e-01   7.3425356e-01   1.0941800e+00   9.9418402e-01   1.0952300e+00   9.9523401e-01
   1.3910000e+00   1.4473989e+00   1.3513567e-01   3.5135506e-02   1.0166402e-01   1.6639749e-03   8.3424242e-01   7.3424240e-01   1.0941800e+00   9.9418401e-01   1.0952300e+00   9.9523401e-01
   1.3900000e+00   1.4460342e+00   1.3507889e-01   3.5078945e-02   1.0166321e-01   1.6632372e-03   8.3423143e-01   7.3423142e-01   1.0941800e+00   9.9418406e-01   1.0952300e+00   9.9523401e-01
   1.3890000e+00   1.4446912e+00   1.3502342e-01   3.5023147e-02   1.0166253e-01   1.6625004e-03   8.3422124e-01   7.3422125e-01   1.0941800e+00   9.9418293e-01   1.0952300e+00   9.9523401e-01
   1.3880000e+00   1.4433374e+00   1.3496694e-01   3.4967336e-02   1.0166183e-01   1.6617725e-03   8.3421004e-01   7.3421008e-01   1.0941800e+00   9.9418301e-01   1.0952300e+00   9.9523401e-01
   1.3870000e+00   1.4419932e+00   1.3491149e-01   3.4911628e-02   1.0166096e-01   1.6610414e-03   8.3420004e-01   7.3420002e-01   1.0941800e+00   9.9418300e-01   1.0952300e+00   9.9523401e-01
   1.3860000e+00   1.4406415e+00   1.3485595e-01   3.4855900e-02   1.0166047e-01   1.6603069e-03   8.3418881e-01   7.3418882e-01   1.0941800e+00   9.9418300e-01   1.0952300e+00   9.9523401e-01
   1.3850000e+00   1.4392901e+00   1.3480041e-01   3.4800199e-02   1.0165979e-01   1.6595821e-03   8.3417860e-01   7.3417858e-01   1.0941800e+00   9.9418300e-01   1.0952300e+00   9.9523401e-01
   1.3840000e+00   1.4379452e+00   1.3474492e-01   3.4744725e-02   1.0165897e-01   1.6588508e-03   8.3416768e-01   7.3416766e-01   1.0941800e+00   9.9418300e-01   1.0952300e+00   9.9523401e-01
   1.3830000e+00   1.4366119e+00   1.3468990e-01   3.4689747e-02   1.0165792e-01   1.6581340e-03   8.3415779e-01   7.3415780e-01   1.0941800e+00   9.9418300e-01   1.0952300e+00   9.9523401e-01
   1.3820000e+00   1.4352528e+00   1.3463431e-01   3.4634320e-02   1.0165776e-01   1.6574073e-03   8.3414654e-01   7.3414657e-01   1.0941800e+00   9.9418300e-01   1.0952300e+00   9.9523401e-01
   1.3810000e+00   1.4339083e+00   1.3457881e-01   3.4579095e-02   1.0165696e-01   1.6566763e-03   8.3413652e-01   7.3413650e-01   1.0941800e+00   9.9418300e-01   1.0952300e+00   9.9523401e-01
   1.3800000e+00   1.4325734e+00   1.3452482e-01   3.4524359e-02   1.0165600e-01   1.6559584e-03   8.3412543e-01   7.3412543e-01   1.0941800e+00   9.9418300e-01   1.0952300e+00   9.9523401e-01
   1.3790000e+00   1.4312366e+00   1.3446956e-01   3.4469688e-02   1.0165500e-01   1.6552512e-03   8.3411552e-01   7.3411551e-01   1.0941800e+00   9.9418300e-01   1.0952300e+00   9.9523401e-01
   1.3780000e+00   1.4298930e+00   1.3441510e-01   3.4414765e-02   1.0165410e-01   1.6545285e-03   8.3410449e-01   7.3410447e-01   1.0941800e+00   9.9418302e-01   1.0952300e+00   9.9523401e-01
   1.3770000e+00   1.4285598e+00   1.3436012e-01   3.4360330e-02   1.0165408e-01   1.6538112e-03   8.3409441e-01   7.3409442e-01   1.0941800e+00   9.9418239e-01   1.0952300e+00   9.9523401e-01
   1.3760000e+00   1.4272231e+00   1.3430604e-01   3.4305887e-02   1.0165300e-01   1.6531040e-03   8.3408442e-01   7.3408442e-01   1.0941800e+00   9.9418199e-01   1.0952300e+00   9.9523401e-01
   1.3750000e+00   1.4258797e+00   1.3425153e-01   3.4251222e-02   1.0165208e-01   1.6523815e-03   8.3407338e-01   7.3407337e-01   1.0941800e+00   9.9418199e-01   1.0952300e+00   9.9523401e-01
   1.3740000e+00   1.4245467e+00   1.3419727e-01   3.4197161e-02   1.0165208e-01   1.6516748e-03   8.3406332e-01   7.3406332e-01   1.0941800e+00   9.9418199e-01   1.0952300e+00   9.9523401e-01
   1.3730000e+00   1.4232133e+00   1.3414293e-01   3.4143118e-02   1.0165100e-01   1.6509681e-03   8.3405336e-01   7.3405335e-01   1.0941800e+00   9.9418199e-01   1.0952300e+00   9.9523401e-01
   1.3720000e+00   1.4218797e+00   1.3408868e-01   3.4089117e-02   1.0165010e-01   1.6502605e-03   8.3404239e-01   7.3404237e-01   1.0941800e+00   9.9418199e-01   1.0952300e+00   9.9523401e-01
   1.3710000e+00   1.4205530e+00   1.3403527e-01   3.4035178e-02   1.0164939e-01   1.6495502e-03   8.3403228e-01   7.3403233e-01   1.0941800e+00   9.9418199e-01   1.0952300e+00   9.9523401e-01
   1.3700000e+00   1.4192233e+00   1.3398166e-01   3.3981370e-02   1.0164906e-01   1.6488482e-03   8.3402230e-01   7.3402229e-01   1.0941800e+00   9.9418199e-01   1.0952300e+00   9.9523401e-01
   1.3690000e+00   1.4178900e+00   1.3392757e-01   3.3927708e-02   1.0164810e-01   1.6481407e-03   8.3401225e-01   7.3401229e-01   1.0941800e+00   9.9418199e-01   1.0952300e+00   9.9523401e-01
   1.3680000e+00   1.4165559e+00   1.3387426e-01   3.3874038e-02   1.0164738e-01   1.6474409e-03   8.3400121e-01   7.3400123e-01   1.0941800e+00   9.9418199e-01   1.0952300e+00   9.9523401e-01
   1.3670000e+00   1.4152339e+00   1.3382065e-01   3.3820506e-02   1.0164672e-01   1.6467410e-03   8.3399132e-01   7.3399128e-01   1.0941800e+00   9.9418199e-01   1.0952300e+00   9.9523401e-01
   1.3660000e+00   1.4138995e+00   1.3376656e-01   3.3766998e-02   1.0164599e-01   1.6460409e-03   8.3398128e-01   7.3398131e-01   1.0941800e+00   9.9418201e-01   1.0952300e+00   9.9523401e-01
   1.3650000e+00   1.4125808e+00   1.3371359e-01   3.3713993e-02   1.0164538e-01   1.6453453e-03   8.3397136e-01   7.3397133e-01   1.0941800e+00   9.9418137e-01   1.0952300e+00   9.9523401e-01
   1.3640000e+00   1.4112568e+00   1.3366041e-01   3.3660898e-02   1.0164474e-01   1.6446481e-03   8.3396112e-01   7.3396114e-01   1.0941800e+00   9.9418098e-01   1.0952300e+00   9.9523401e-01
   1.3630000e+00   1.4099233e+00   1.3360803e-01   3.3607633e-02   1.0164399e-01   1.6439480e-03   8.3395036e-01   7.3395038e-01   1.0941800e+00   9.9418098e-01   1.0952300e+00   9.9523401e-01
   1.3620000e+00   1.4086088e+00   1.3355511e-01   3.3554875e-02   1.0164340e-01   1.6432630e-03   8.3394047e-01   7.3394044e-01   1.0941800e+00   9.9418098e-01   1.0952300e+00   9.9523401e-01
   1.3610000e+00   1.4072817e+00   1.3350197e-01   3.3502020e-02   1.0164275e-01   1.6425671e-03   8.3393049e-01   7.3393051e-01   1.0941800e+00   9.9418098e-01   1.0952300e+00   9.9523401e-01
   1.3600000e+00   1.4059687e+00   1.3344913e-01   3.3449519e-02   1.0164197e-01   1.6418814e-03   8.3392059e-01   7.3392057e-01   1.0941800e+00   9.9418098e-01   1.0952300e+00   9.9523401e-01
   1.3590000e+00   1.4046414e+00   1.3339691e-01   3.3396631e-02   1.0164092e-01   1.6411872e-03   8.3391060e-01   7.3391060e-01   1.0941800e+00   9.9418098e-01   1.0952300e+00   9.9523401e-01
   1.3580000e+00   1.4033296e+00   1.3334431e-01   3.3344458e-02   1.0164078e-01   1.6405010e-03   8.3390070e-01   7.3390069e-01   1.0941800e+00   9.9418098e-01   1.0952300e+00   9.9523401e-01
   1.3570000e+00   1.4020033e+00   1.3329175e-01   3.3291673e-02   1.0163997e-01   1.6398179e-03   8.3389071e-01   7.3389070e-01   1.0941800e+00   9.9418098e-01   1.0952300e+00   9.9523401e-01
   1.3560000e+00   1.4006941e+00   1.3323947e-01   3.3239537e-02   1.0163892e-01   1.6391304e-03   8.3388078e-01   7.3388080e-01   1.0941800e+00   9.9418098e-01   1.0952300e+00   9.9523401e-01
   1.3550000e+00   1.3993751e+00   1.3318732e-01   3.3187518e-02   1.0163881e-01   1.6384529e-03   8.3387092e-01   7.3387089e-01   1.0941800e+00   9.9418098e-01   1.0952300e+00   9.9523401e-01
   1.3540000e+00   1.3980612e+00   1.3313526e-01   3.3135454e-02   1.0163798e-01   1.6377667e-03   8.3386096e-01   7.3386099e-01   1.0941800e+00   9.9418098e-01   1.0952300e+00   9.9523401e-01
   1.3530000e+00   1.3967467e+00   1.3308327e-01   3.3083457e-02   1.0163700e-01   1.6370884e-03   8.3385106e-01   7.3385103e-01   1.0941800e+00   9.9418097e-01   1.0952300e+00   9.9523401e-01
   1.3520000e+00   1.3954341e+00   1.3303147e-01   3.3031475e-02   1.0163597e-01   1.6364096e-03   8.3384110e-01   7.3384113e-01   1.0941800e+00   9.9418083e-01   1.0952300e+00   9.9523401e-01
   1.3510000e+00   1.3941201e+00   1.3297940e-01   3.2979659e-02   1.0163605e-01   1.6357321e-03   8.3383121e-01   7.3383118e-01   1.0941800e+00   9.9417998e-01   1.0952300e+00   9.9523401e-01
   1.3500000e+00   1.3928170e+00   1.3292832e-01   3.2928283e-02   1.0163500e-01   1.6350591e-03   8.3382135e-01   7.3382136e-01   1.0941800e+00   9.9418002e-01   1.0952300e+00   9.9523401e-01
   1.3490000e+00   1.3915014e+00   1.3287685e-01   3.2876542e-02   1.0163400e-01   1.6343799e-03   8.3381141e-01   7.3381139e-01   1.0941800e+00   9.9418002e-01   1.0952300e+00   9.9523401e-01
   1.3480000e+00   1.3901870e+00   1.3282470e-01   3.2825004e-02   1.0163406e-01   1.6337020e-03   8.3380151e-01   7.3380150e-01   1.0941800e+00   9.9418002e-01   1.0952300e+00   9.9523401e-01
   1.3470000e+00   1.3888853e+00   1.3277381e-01   3.2773758e-02   1.0163299e-01   1.6330394e-03   8.3379162e-01   7.3379163e-01   1.0941800e+00   9.9418002e-01   1.0952300e+00   9.9523401e-01
   1.3460000e+00   1.3875833e+00   1.3272295e-01   3.2722743e-02   1.0163203e-01   1.6323658e-03   8.3378181e-01   7.3378179e-01   1.0941800e+00   9.9418002e-01   1.0952300e+00   9.9523401e-01
   1.3450000e+00   1.3862682e+00   1.3267162e-01   3.2671316e-02   1.0163207e-01   1.6316943e-03   8.3377184e-01   7.3377186e-01   1.0941800e+00   9.9418002e-01   1.0952300e+00   9.9523401e-01
   1.3440000e+00   1.3849717e+00   1.3262087e-01   3.2620570e-02   1.0163100e-01   1.6310293e-03   8.3376205e-01   7.3376202e-01   1.0941800e+00   9.9418002e-01   1.0952300e+00   9.9523401e-01
   1.3430000e+00   1.3836632e+00   1.3256954e-01   3.2569239e-02   1.0163006e-01   1.6303577e-03   8.3375208e-01   7.3375211e-01   1.0941800e+00   9.9418002e-01   1.0952300e+00   9.9523401e-01
   1.3420000e+00   1.3823573e+00   1.3251869e-01   3.2518547e-02   1.0163009e-01   1.6296947e-03   8.3374228e-01   7.3374224e-01   1.0941800e+00   9.9418002e-01   1.0952300e+00   9.9523401e-01
   1.3410000e+00   1.3810633e+00   1.3246787e-01   3.2467991e-02   1.0162900e-01   1.6290356e-03   8.3373267e-01   7.3373270e-01   1.0941800e+00   9.9418002e-01   1.0952300e+00   9.9523401e-01
   1.3400000e+00   1.3797590e+00   1.3241705e-01   3.2417429e-02   1.0162812e-01   1.6283705e-03   8.3372364e-01   7.3372361e-01   1.0941800e+00   9.9418003e-01   1.0952300e+00   9.9523401e-01
   1.3390000e+00   1.3784488e+00   1.3236676e-01   3.2366450e-02   1.0162809e-01   1.6277065e-03   8.3371366e-01   7.3371367e-01   1.0941800e+00   9.9417946e-01   1.0952300e+00   9.9523401e-01
   1.3380000e+00   1.3771546e+00   1.3231585e-01   3.2316054e-02   1.0162701e-01   1.6270493e-03   8.3370382e-01   7.3370381e-01   1.0941800e+00   9.9417901e-01   1.0952300e+00   9.9523401e-01
   1.3370000e+00   1.3758599e+00   1.3226591e-01   3.2265818e-02   1.0162617e-01   1.6263851e-03   8.3369400e-01   7.3369399e-01   1.0941800e+00   9.9417901e-01   1.0952300e+00   9.9523401e-01
   1.3360000e+00   1.3745537e+00   1.3221518e-01   3.2215544e-02   1.0162609e-01   1.6257298e-03   8.3368463e-01   7.3368460e-01   1.0941800e+00   9.9417901e-01   1.0952300e+00   9.9523401e-01
   1.3350000e+00   1.3732594e+00   1.3216541e-01   3.2165384e-02   1.0162503e-01   1.6250741e-03   8.3367531e-01   7.3367533e-01   1.0941800e+00   9.9417901e-01   1.0952300e+00   9.9523401e-01
   1.3340000e+00   1.3719643e+00   1.3211538e-01   3.2115294e-02   1.0162425e-01   1.6244184e-03   8.3366548e-01   7.3366545e-01   1.0941800e+00   9.9417901e-01   1.0952300e+00   9.9523401e-01
   1.3330000e+00   1.3706682e+00   1.3206515e-01   3.2065257e-02   1.0162408e-01   1.6237615e-03   8.3365556e-01   7.3365557e-01   1.0941800e+00   9.9417901e-01   1.0952300e+00   9.9523401e-01
   1.3320000e+00   1.3693866e+00   1.3201553e-01   3.2015880e-02   1.0162306e-01   1.6231229e-03   8.3364687e-01   7.3364685e-01   1.0941800e+00   9.9417901e-01   1.0952300e+00   9.9523401e-01
   1.3310000e+00   1.3680918e+00   1.3196640e-01   3.1966059e-02   1.0162235e-01   1.6224676e-03   8.3363703e-01   7.3363707e-01   1.0941800e+00   9.9417901e-01   1.0952300e+00   9.9523401e-01
   1.3300000e+00   1.3667968e+00   1.3191608e-01   3.1916258e-02   1.0162207e-01   1.6218149e-03   8.3362718e-01   7.3362717e-01   1.0941800e+00   9.9417901e-01   1.0952300e+00   9.9523401e-01
   1.3290000e+00   1.3655017e+00   1.3186695e-01   3.1866495e-02   1.0162110e-01   1.6211666e-03   8.3361829e-01   7.3361832e-01   1.0941800e+00   9.9417901e-01   1.0952300e+00   9.9523401e-01
   1.3280000e+00   1.3642142e+00   1.3181700e-01   3.1817201e-02   1.0162044e-01   1.6205251e-03   8.3360862e-01   7.3360859e-01   1.0941800e+00   9.9417901e-01   1.0952300e+00   9.9523401e-01
   1.3270000e+00   1.3629248e+00   1.3176815e-01   3.1767864e-02   1.0162005e-01   1.6198729e-03   8.3359876e-01   7.3359879e-01   1.0941800e+00   9.9417900e-01   1.0952300e+00   9.9523401e-01
   1.3260000e+00   1.3616292e+00   1.3171808e-01   3.1718338e-02   1.0161917e-01   1.6192341e-03   8.3358983e-01   7.3358981e-01   1.0941800e+00   9.9417904e-01   1.0952300e+00   9.9523401e-01
   1.3250000e+00   1.3603487e+00   1.3166928e-01   3.1669421e-02   1.0161855e-01   1.6185915e-03   8.3358024e-01   7.3358025e-01   1.0941800e+00   9.9417792e-01   1.0952300e+00   9.9523401e-01
   1.3240000e+00   1.3590549e+00   1.3162011e-01   3.1620106e-02   1.0161802e-01   1.6179423e-03   8.3357055e-01   7.3357052e-01   1.0941800e+00   9.9417800e-01   1.0952300e+00   9.9523401e-01
   1.3230000e+00   1.3577816e+00   1.3157139e-01   3.1571319e-02   1.0161727e-01   1.6173091e-03   8.3356173e-01   7.3356175e-01   1.0941800e+00   9.9417800e-01   1.0952300e+00   9.9523401e-01
   1.3220000e+00   1.3564898e+00   1.3152236e-01   3.1522250e-02   1.0161666e-01   1.6166682e-03   8.3355183e-01   7.3355180e-01   1.0941800e+00   9.9417800e-01   1.0952300e+00   9.9523401e-01
   1.3210000e+00   1.3552036e+00   1.3147353e-01   3.1473515e-02   1.0161600e-01   1.6160266e-03   8.3354305e-01   7.3354303e-01   1.0941800e+00   9.9417800e-01   1.0952300e+00   9.9523401e-01
   1.3200000e+00   1.3539281e+00   1.3142484e-01   3.1424890e-02   1.0161538e-01   1.6153940e-03   8.3353329e-01   7.3353329e-01   1.0941800e+00   9.9417800e-01   1.0952300e+00   9.9523401e-01
   1.3190000e+00   1.3526391e+00   1.3137569e-01   3.1376068e-02   1.0161476e-01   1.6147557e-03   8.3352461e-01   7.3352459e-01   1.0941800e+00   9.9417800e-01   1.0952300e+00   9.9523401e-01
   1.3180000e+00   1.3513538e+00   1.3132780e-01   3.1327517e-02   1.0161397e-01   1.6141213e-03   8.3351475e-01   7.3351478e-01   1.0941800e+00   9.9417800e-01   1.0952300e+00   9.9523401e-01
   1.3170000e+00   1.3500822e+00   1.3127925e-01   3.1279138e-02   1.0161351e-01   1.6134883e-03   8.3350556e-01   7.3350552e-01   1.0941800e+00   9.9417800e-01   1.0952300e+00   9.9523401e-01
   1.3160000e+00   1.3487986e+00   1.3123068e-01   3.1230880e-02   1.0161303e-01   1.6128548e-03   8.3349627e-01   7.3349630e-01   1.0941800e+00   9.9417800e-01   1.0952300e+00   9.9523401e-01
   1.3150000e+00   1.3475214e+00   1.3118280e-01   3.1182567e-02   1.0161225e-01   1.6122281e-03   8.3348732e-01   7.3348730e-01   1.0941800e+00   9.9417800e-01   1.0952300e+00   9.9523401e-01
   1.3140000e+00   1.3462351e+00   1.3113420e-01   3.1134173e-02   1.0161165e-01   1.6115948e-03   8.3347768e-01   7.3347768e-01   1.0941800e+00   9.9417800e-01   1.0952300e+00   9.9523401e-01
   1.3130000e+00   1.3449718e+00   1.3108648e-01   3.1086465e-02   1.0161100e-01   1.6109665e-03   8.3346902e-01   7.3346905e-01   1.0941800e+00   9.9417799e-01   1.0952300e+00   9.9523401e-01
   1.3120000e+00   1.3436839e+00   1.3103820e-01   3.1038214e-02   1.0161037e-01   1.6103405e-03   8.3345923e-01   7.3345924e-01   1.0941800e+00   9.9417807e-01   1.0952300e+00   9.9523401e-01
   1.3110000e+00   1.3424188e+00   1.3099036e-01   3.0990535e-02   1.0160977e-01   1.6097206e-03   8.3345062e-01   7.3345064e-01   1.0941800e+00   9.9417693e-01   1.0952300e+00   9.9523401e-01
   1.3100000e+00   1.3411426e+00   1.3094235e-01   3.0942562e-02   1.0160896e-01   1.6090947e-03   8.3344173e-01   7.3344171e-01   1.0941800e+00   9.9417699e-01   1.0952300e+00   9.9523401e-01
   1.3090000e+00   1.3398635e+00   1.3089474e-01   3.0894814e-02   1.0160852e-01   1.6084693e-03   8.3343205e-01   7.3343205e-01   1.0941800e+00   9.9417698e-01   1.0952300e+00   9.9523401e-01
   1.3080000e+00   1.3385930e+00   1.3084721e-01   3.0847144e-02   1.0160788e-01   1.6078430e-03   8.3342341e-01   7.3342343e-01   1.0941800e+00   9.9417698e-01   1.0952300e+00   9.9523401e-01
   1.3070000e+00   1.3373273e+00   1.3079973e-01   3.0799830e-02   1.0160694e-01   1.6072315e-03   8.3341367e-01   7.3341369e-01   1.0941800e+00   9.9417698e-01   1.0952300e+00   9.9523401e-01
   1.3060000e+00   1.3360448e+00   1.3075221e-01   3.0752041e-02   1.0160667e-01   1.6066001e-03   8.3340496e-01   7.3340498e-01   1.0941800e+00   9.9417698e-01   1.0952300e+00   9.9523401e-01
   1.3050000e+00   1.3347787e+00   1.3070448e-01   3.0704819e-02   1.0160598e-01   1.6059885e-03   8.3339623e-01   7.3339620e-01   1.0941800e+00   9.9417698e-01   1.0952300e+00   9.9523401e-01
   1.3040000e+00   1.3335151e+00   1.3065768e-01   3.0657689e-02   1.0160542e-01   1.6053703e-03   8.3338652e-01   7.3338652e-01   1.0941800e+00   9.9417698e-01   1.0952300e+00   9.9523401e-01
   1.3030000e+00   1.3322364e+00   1.3061041e-01   3.0610132e-02   1.0160480e-01   1.6047462e-03   8.3337781e-01   7.3337783e-01   1.0941800e+00   9.9417698e-01   1.0952300e+00   9.9523401e-01
   1.3020000e+00   1.3309709e+00   1.3056281e-01   3.0563050e-02   1.0160395e-01   1.6041335e-03   8.3336897e-01   7.3336894e-01   1.0941800e+00   9.9417698e-01   1.0952300e+00   9.9523401e-01
   1.3010000e+00   1.3297020e+00   1.3051585e-01   3.0516090e-02   1.0160359e-01   1.6035206e-03   8.3335987e-01   7.3335991e-01   1.0941800e+00   9.9417698e-01   1.0952300e+00   9.9523401e-01
   1.3000000e+00   1.3284442e+00   1.3046906e-01   3.0469257e-02   1.0160301e-01   1.6029078e-03   8.3335081e-01   7.3335079e-01   1.0941800e+00   9.9417698e-01   1.0952300e+00   9.9523401e-01
   1.2990000e+00   1.3271769e+00   1.3042229e-01   3.0422386e-02   1.0160234e-01   1.6022942e-03   8.3334178e-01   7.3334180e-01   1.0941800e+00   9.9417698e-01   1.0952300e+00   9.9523401e-01
   1.2980000e+00   1.3259081e+00   1.3037552e-01   3.0375645e-02   1.0160175e-01   1.6016925e-03   8.3333274e-01   7.3333271e-01   1.0941800e+00   9.9417704e-01   1.0952300e+00   9.9523401e-01
   1.2970000e+00   1.3246510e+00   1.3032875e-01   3.0328947e-02   1.0160096e-01   1.6010790e-03   8.3332380e-01   7.3332378e-01   1.0941800e+00   9.9417611e-01   1.0952300e+00   9.9523401e-01
   1.2960000e+00   1.3233818e+00   1.3028189e-01   3.0282307e-02   1.0160051e-01   1.6004653e-03   8.3331508e-01   7.3331509e-01   1.0941800e+00   9.9417598e-01   1.0952300e+00   9.9523401e-01
   1.2950000e+00   1.3221248e+00   1.3023619e-01   3.0235815e-02   1.0160002e-01   1.5998629e-03   8.3330641e-01   7.3330639e-01   1.0941800e+00   9.9417597e-01   1.0952300e+00   9.9523401e-01
   1.2940000e+00   1.3208592e+00   1.3018941e-01   3.0189281e-02   1.0159928e-01   1.5992574e-03   8.3329746e-01   7.3329743e-01   1.0941800e+00   9.9417597e-01   1.0952300e+00   9.9523401e-01
   1.2930000e+00   1.3195992e+00   1.3014259e-01   3.0142915e-02   1.0159869e-01   1.5986468e-03   8.3328836e-01   7.3328840e-01   1.0941800e+00   9.9417597e-01   1.0952300e+00   9.9523401e-01
   1.2920000e+00   1.3183313e+00   1.3009679e-01   3.0096553e-02   1.0159799e-01   1.5980436e-03   8.3327944e-01   7.3327942e-01   1.0941800e+00   9.9417597e-01   1.0952300e+00   9.9523401e-01
   1.2910000e+00   1.3170859e+00   1.3005051e-01   3.0050762e-02   1.0159747e-01   1.5974427e-03   8.3327081e-01   7.3327082e-01   1.0941800e+00   9.9417597e-01   1.0952300e+00   9.9523401e-01
   1.2900000e+00   1.3158272e+00   1.3000482e-01   3.0004446e-02   1.0159704e-01   1.5968448e-03   8.3326210e-01   7.3326213e-01   1.0941800e+00   9.9417597e-01   1.0952300e+00   9.9523401e-01
   1.2890000e+00   1.3145612e+00   1.2995796e-01   2.9958322e-02   1.0159623e-01   1.5962390e-03   8.3325323e-01   7.3325320e-01   1.0941800e+00   9.9417597e-01   1.0952300e+00   9.9523401e-01
   1.2880000e+00   1.3133053e+00   1.2991242e-01   2.9912350e-02   1.0159565e-01   1.5956413e-03   8.3324415e-01   7.3324420e-01   1.0941800e+00   9.9417597e-01   1.0952300e+00   9.9523401e-01
   1.2870000e+00   1.3120554e+00   1.2986686e-01   2.9866628e-02   1.0159499e-01   1.5950418e-03   8.3323525e-01   7.3323523e-01   1.0941800e+00   9.9417597e-01   1.0952300e+00   9.9523401e-01
   1.2860000e+00   1.3107969e+00   1.2982072e-01   2.9820617e-02   1.0159442e-01   1.5944446e-03   8.3322719e-01   7.3322717e-01   1.0941800e+00   9.9417597e-01   1.0952300e+00   9.9523401e-01
   1.2850000e+00   1.3095418e+00   1.2977506e-01   2.9775177e-02   1.0159404e-01   1.5938529e-03   8.3321811e-01   7.3321815e-01   1.0941800e+00   9.9417597e-01   1.0952300e+00   9.9523401e-01
   1.2840000e+00   1.3082830e+00   1.2972906e-01   2.9729332e-02   1.0159321e-01   1.5932467e-03   8.3320927e-01   7.3320926e-01   1.0941800e+00   9.9417597e-01   1.0952300e+00   9.9523401e-01
   1.2830000e+00   1.3070392e+00   1.2968428e-01   2.9684086e-02   1.0159263e-01   1.5926573e-03   8.3320071e-01   7.3320068e-01   1.0941800e+00   9.9417561e-01   1.0952300e+00   9.9523401e-01
   1.2820000e+00   1.3057807e+00   1.2963806e-01   2.9638327e-02   1.0159200e-01   1.5920603e-03   8.3319199e-01   7.3319203e-01   1.0941800e+00   9.9417500e-01   1.0952300e+00   9.9523401e-01
   1.2810000e+00   1.3045343e+00   1.2959337e-01   2.9593100e-02   1.0159140e-01   1.5914684e-03   8.3318341e-01   7.3318341e-01   1.0941800e+00   9.9417502e-01   1.0952300e+00   9.9523401e-01
   1.2800000e+00   1.3032889e+00   1.2954754e-01   2.9548018e-02   1.0159105e-01   1.5908887e-03   8.3317485e-01   7.3317483e-01   1.0941800e+00   9.9417502e-01   1.0952300e+00   9.9523401e-01
   1.2790000e+00   1.3020409e+00   1.2950279e-01   2.9502812e-02   1.0159020e-01   1.5902963e-03   8.3316597e-01   7.3316599e-01   1.0941800e+00   9.9417502e-01   1.0952300e+00   9.9523401e-01
   1.2780000e+00   1.3007845e+00   1.2945767e-01   2.9457434e-02   1.0158961e-01   1.5896996e-03   8.3315757e-01   7.3315758e-01   1.0941800e+00   9.9417502e-01   1.0952300e+00   9.9523401e-01
   1.2770000e+00   1.2995393e+00   1.2941292e-01   2.9412479e-02   1.0158900e-01   1.5891193e-03   8.3314895e-01   7.3314892e-01   1.0941800e+00   9.9417502e-01   1.0952300e+00   9.9523401e-01
   1.2760000e+00   1.2982896e+00   1.2936703e-01   2.9367455e-02   1.0158839e-01   1.5885259e-03   8.3313989e-01   7.3313990e-01   1.0941808e+00   9.9417502e-01   1.0952300e+00   9.9523401e-01
   1.2750000e+00   1.2970383e+00   1.2932219e-01   2.9322391e-02   1.0158805e-01   1.5879433e-03   8.3313175e-01   7.3313178e-01   1.0941695e+00   9.9417502e-01   1.0952300e+00   9.9523401e-01
   1.2740000e+00   1.2958016e+00   1.2927780e-01   2.9278003e-02   1.0158720e-01   1.5873645e-03   8.3312301e-01   7.3312298e-01   1.0941701e+00   9.9417502e-01   1.0952300e+00   9.9523401e-01
   1.2730000e+00   1.2945544e+00   1.2923289e-01   2.9233081e-02   1.0158708e-01   1.5867771e-03   8.3311462e-01   7.3311461e-01   1.0941700e+00   9.9417502e-01   1.0952300e+00   9.9523401e-01
   1.2720000e+00   1.2933108e+00   1.2918803e-01   2.9188320e-02   1.0158606e-01   1.5861909e-03   8.3310592e-01   7.3310596e-01   1.0941700e+00   9.9417502e-01   1.0952300e+00   9.9523401e-01
   1.2710000e+00   1.2920729e+00   1.2914352e-01   2.9144053e-02   1.0158542e-01   1.5856133e-03   8.3309701e-01   7.3309698e-01   1.0941700e+00   9.9417502e-01   1.0952300e+00   9.9523401e-01
   1.2700000e+00   1.2908208e+00   1.2909969e-01   2.9099258e-02   1.0158505e-01   1.5850316e-03   8.3308886e-01   7.3308885e-01   1.0941700e+00   9.9417502e-01   1.0952300e+00   9.9523401e-01
   1.2690000e+00   1.2895836e+00   1.2905524e-01   2.9055100e-02   1.0158422e-01   1.5844526e-03   8.3308005e-01   7.3308008e-01   1.0941700e+00   9.9417502e-01   1.0952300e+00   9.9523401e-01
   1.2680000e+00   1.2883426e+00   1.2901023e-01   2.9010464e-02   1.0158408e-01   1.5838724e-03   8.3307215e-01   7.3307217e-01   1.0941700e+00   9.9417464e-01   1.0952300e+00   9.9523401e-01
   1.2670000e+00   1.2871043e+00   1.2896682e-01   2.8966463e-02   1.0158306e-01   1.5833013e-03   8.3306323e-01   7.3306320e-01   1.0941700e+00   9.9417398e-01   1.0952300e+00   9.9523401e-01
   1.2660000e+00   1.2858590e+00   1.2892197e-01   2.8921930e-02   1.0158309e-01   1.5827246e-03   8.3305522e-01   7.3305523e-01   1.0941700e+00   9.9417400e-01   1.0952300e+00   9.9523401e-01
   1.2650000e+00   1.2846268e+00   1.2887775e-01   2.8878039e-02   1.0158201e-01   1.5821428e-03   8.3304615e-01   7.3304618e-01   1.0941700e+00   9.9417400e-01   1.0952300e+00   9.9523401e-01
   1.2640000e+00   1.2833782e+00   1.2883378e-01   2.8833800e-02   1.0158124e-01   1.5815672e-03   8.3303830e-01   7.3303827e-01   1.0941700e+00   9.9417400e-01   1.0952300e+00   9.9523401e-01
   1.2630000e+00   1.2821485e+00   1.2879032e-01   2.8789860e-02   1.0158108e-01   1.5809943e-03   8.3302918e-01   7.3302917e-01   1.0941700e+00   9.9417400e-01   1.0952300e+00   9.9523401e-01
   1.2620000e+00   1.2809093e+00   1.2874579e-01   2.8746141e-02   1.0158008e-01   1.5804228e-03   8.3302132e-01   7.3302136e-01   1.0941700e+00   9.9417400e-01   1.0952300e+00   9.9523401e-01
   1.2610000e+00   1.2796766e+00   1.2870233e-01   2.8702384e-02   1.0158009e-01   1.5798566e-03   8.3301285e-01   7.3301286e-01   1.0941700e+00   9.9417400e-01   1.0952300e+00   9.9523401e-01
   1.2600000e+00   1.2784432e+00   1.2865882e-01   2.8658690e-02   1.0157898e-01   1.5792893e-03   8.3300443e-01   7.3300441e-01   1.0941700e+00   9.9417400e-01   1.0952300e+00   9.9523401e-01
   1.2590000e+00   1.2772028e+00   1.2861469e-01   2.8614694e-02   1.0157908e-01   1.5787126e-03   8.3299649e-01   7.3299646e-01   1.0941700e+00   9.9417400e-01   1.0952300e+00   9.9523401e-01
   1.2580000e+00   1.2759677e+00   1.2857078e-01   2.8571235e-02   1.0157792e-01   1.5781443e-03   8.3298740e-01   7.3298744e-01   1.0941700e+00   9.9417400e-01   1.0952300e+00   9.9523401e-01
   1.2570000e+00   1.2747369e+00   1.2852802e-01   2.8527745e-02   1.0157801e-01   1.5775802e-03   8.3297959e-01   7.3297957e-01   1.0941700e+00   9.9417400e-01   1.0952300e+00   9.9523401e-01
   1.2560000e+00   1.2735035e+00   1.2848406e-01   2.8484295e-02   1.0157700e-01   1.5770135e-03   8.3297115e-01   7.3297112e-01   1.0941700e+00   9.9417400e-01   1.0952300e+00   9.9523401e-01
   1.2550000e+00   1.2722715e+00   1.2844120e-01   2.8440965e-02   1.0157601e-01   1.5764481e-03   8.3296266e-01   7.3296270e-01   1.0941700e+00   9.9417400e-01   1.0952300e+00   9.9523401e-01
   1.2540000e+00   1.2710423e+00   1.2839736e-01   2.8397626e-02   1.0157608e-01   1.5758856e-03   8.3295471e-01   7.3295475e-01   1.0941700e+00   9.9417400e-01   1.0952300e+00   9.9523401e-01
   1.2530000e+00   1.2698143e+00   1.2835463e-01   2.8354424e-02   1.0157494e-01   1.5753243e-03   8.3294661e-01   7.3294658e-01   1.0941700e+00   9.9417377e-01   1.0952300e+00   9.9523401e-01
   1.2520000e+00   1.2685844e+00   1.2831089e-01   2.8311250e-02   1.0157505e-01   1.5747610e-03   8.3293783e-01   7.3293781e-01   1.0941700e+00   9.9417295e-01   1.0952300e+00   9.9523401e-01
   1.2510000e+00   1.2673523e+00   1.2826787e-01   2.8268119e-02   1.0157391e-01   1.5741947e-03   8.3292992e-01   7.3292992e-01   1.0941700e+00   9.9417299e-01   1.0952300e+00   9.9523401e-01
   1.2500000e+00   1.2661211e+00   1.2822502e-01   2.8225020e-02   1.0157396e-01   1.5736399e-03   8.3292194e-01   7.3292198e-01   1.0941700e+00   9.9417299e-01   1.0952300e+00   9.9523401e-01
   1.2490000e+00   1.2649052e+00   1.2818260e-01   2.8182509e-02   1.0157291e-01   1.5730796e-03   8.3291310e-01   7.3291307e-01   1.0941700e+00   9.9417299e-01   1.0952300e+00   9.9523401e-01
   1.2480000e+00   1.2636760e+00   1.2813971e-01   2.8139514e-02   1.0157284e-01   1.5725228e-03   8.3290521e-01   7.3290518e-01   1.0941700e+00   9.9417299e-01   1.0952300e+00   9.9523401e-01
   1.2470000e+00   1.2624455e+00   1.2809685e-01   2.8096577e-02   1.0157194e-01   1.5719583e-03   8.3289733e-01   7.3289730e-01   1.0941700e+00   9.9417299e-01   1.0952300e+00   9.9523401e-01
   1.2460000e+00   1.2612117e+00   1.2805397e-01   2.8053775e-02   1.0157166e-01   1.5714030e-03   8.3288825e-01   7.3288827e-01   1.0941700e+00   9.9417299e-01   1.0952300e+00   9.9523401e-01
   1.2450000e+00   1.2600021e+00   1.2801153e-01   2.8011413e-02   1.0157098e-01   1.5708527e-03   8.3288050e-01   7.3288047e-01   1.0941700e+00   9.9417299e-01   1.0952300e+00   9.9523401e-01
   1.2440000e+00   1.2587702e+00   1.2796872e-01   2.7968646e-02   1.0156991e-01   1.5702978e-03   8.3287255e-01   7.3287253e-01   1.0941700e+00   9.9417299e-01   1.0952300e+00   9.9523401e-01
   1.2430000e+00   1.2575491e+00   1.2792591e-01   2.7926104e-02   1.0156991e-01   1.5697428e-03   8.3286464e-01   7.3286462e-01   1.0941700e+00   9.9417299e-01   1.0952300e+00   9.9523401e-01
   1.2420000e+00   1.2563290e+00   1.2788339e-01   2.7883883e-02   1.0156892e-01   1.5691927e-03   8.3285607e-01   7.3285611e-01   1.0941700e+00   9.9417299e-01   1.0952300e+00   9.9523401e-01
   1.2410000e+00   1.2551072e+00   1.2784172e-01   2.7841416e-02   1.0156877e-01   1.5686379e-03   8.3284786e-01   7.3284783e-01   1.0941700e+00   9.9417299e-01   1.0952300e+00   9.9523401e-01
   1.2400000e+00   1.2538868e+00   1.2779915e-01   2.7799222e-02   1.0156795e-01   1.5680869e-03   8.3283997e-01   7.3283994e-01   1.0941700e+00   9.9417299e-01   1.0952300e+00   9.9523401e-01
   1.2390000e+00   1.2526653e+00   1.2775683e-01   2.7756969e-02   1.0156762e-01   1.5675325e-03   8.3283205e-01   7.3283202e-01   1.0941700e+00   9.9417299e-01   1.0952300e+00   9.9523401e-01
   1.2380000e+00   1.2514443e+00   1.2771486e-01   2.7714850e-02   1.0156699e-01   1.5669906e-03   8.3282415e-01   7.3282418e-01   1.0941700e+00   9.9417301e-01   1.0952300e+00   9.9523401e-01
   1.2370000e+00   1.2502298e+00   1.2767279e-01   2.7672695e-02   1.0156645e-01   1.5664377e-03   8.3281633e-01   7.3281637e-01   1.0941700e+00   9.9417243e-01   1.0952300e+00   9.9523401e-01
   1.2360000e+00   1.2490015e+00   1.2763053e-01   2.7630606e-02   1.0156603e-01   1.5658956e-03   8.3280736e-01   7.3280733e-01   1.0941700e+00   9.9417197e-01   1.0952300e+00   9.9523401e-01
   1.2350000e+00   1.2477888e+00   1.2758874e-01   2.7588703e-02   1.0156529e-01   1.5653432e-03   8.3279950e-01   7.3279948e-01   1.0941700e+00   9.9417198e-01   1.0952300e+00   9.9523401e-01
   1.2340000e+00   1.2465707e+00   1.2754668e-01   2.7546738e-02   1.0156507e-01   1.5648016e-03   8.3279159e-01   7.3279158e-01   1.0941700e+00   9.9417198e-01   1.0952300e+00   9.9523401e-01
   1.2330000e+00   1.2453497e+00   1.2750487e-01   2.7504990e-02   1.0156414e-01   1.5642585e-03   8.3278370e-01   7.3278374e-01   1.0941700e+00   9.9417198e-01   1.0952300e+00   9.9523401e-01
   1.2320000e+00   1.2441400e+00   1.2746343e-01   2.7463336e-02   1.0156408e-01   1.5637143e-03   8.3277583e-01   7.3277587e-01   1.0941700e+00   9.9417198e-01   1.0952300e+00   9.9523401e-01
   1.2310000e+00   1.2429293e+00   1.2742192e-01   2.7421769e-02   1.0156306e-01   1.5631703e-03   8.3276802e-01   7.3276799e-01   1.0941700e+00   9.9417198e-01   1.0952300e+00   9.9523401e-01
   1.2300000e+00   1.2417156e+00   1.2737988e-01   2.7380031e-02   1.0156243e-01   1.5626277e-03   8.3276012e-01   7.3276010e-01   1.0941700e+00   9.9417198e-01   1.0952300e+00   9.9523401e-01
   1.2290000e+00   1.2404895e+00   1.2733878e-01   2.7338397e-02   1.0156204e-01   1.5620873e-03   8.3275222e-01   7.3275220e-01   1.0941700e+00   9.9417198e-01   1.0952300e+00   9.9523401e-01
   1.2280000e+00   1.2392779e+00   1.2729702e-01   2.7296924e-02   1.0156126e-01   1.5615443e-03   8.3274434e-01   7.3274436e-01   1.0941700e+00   9.9417198e-01   1.0952300e+00   9.9523401e-01
   1.2270000e+00   1.2380722e+00   1.2725524e-01   2.7255722e-02   1.0156107e-01   1.5610094e-03   8.3273623e-01   7.3273624e-01   1.0941700e+00   9.9417198e-01   1.0952300e+00   9.9523401e-01
   1.2260000e+00   1.2368580e+00   1.2721432e-01   2.7214244e-02   1.0156013e-01   1.5604735e-03   8.3272762e-01   7.3272759e-01   1.0941700e+00   9.9417198e-01   1.0952300e+00   9.9523401e-01
   1.2250000e+00   1.2356479e+00   1.2717301e-01   2.7173017e-02   1.0156008e-01   1.5599282e-03   8.3271978e-01   7.3271976e-01   1.0941700e+00   9.9417198e-01   1.0952300e+00   9.9523401e-01
   1.2240000e+00   1.2344380e+00   1.2713158e-01   2.7131791e-02   1.0155903e-01   1.5593947e-03   8.3271192e-01   7.3271190e-01   1.0941700e+00   9.9417198e-01   1.0952300e+00   9.9523401e-01
   1.2230000e+00   1.2332277e+00   1.2709072e-01   2.7090602e-02   1.0155909e-01   1.5588603e-03   8.3270405e-01   7.3270409e-01   1.0941700e+00   9.9417198e-01   1.0952300e+00   9.9523401e-01
   1.2220000e+00   1.2320195e+00   1.2704998e-01   2.7049618e-02   1.0155796e-01   1.5583268e-03   8.3269620e-01   7.3269623e-01   1.0941700e+00   9.9417197e-01   1.0952300e+00   9.9523401e-01
   1.2210000e+00   1.2308174e+00   1.2700862e-01   2.7008869e-02   1.0155808e-01   1.5577960e-03   8.3268844e-01   7.3268841e-01   1.0941700e+00   9.9417204e-01   1.0952300e+00   9.9523401e-01
   1.2200000e+00   1.2296006e+00   1.2696726e-01   2.6967616e-02   1.0155692e-01   1.5572587e-03   8.3268052e-01   7.3268050e-01   1.0941700e+00   9.9417096e-01   1.0952300e+00   9.9523401e-01
   1.2190000e+00   1.2283984e+00   1.2692666e-01   2.6926961e-02   1.0155703e-01   1.5567278e-03   8.3267270e-01   7.3267268e-01   1.0941700e+00   9.9417103e-01   1.0952300e+00   9.9523401e-01
   1.2180000e+00   1.2271901e+00   1.2688587e-01   2.6886044e-02   1.0155591e-01   1.5561986e-03   8.3266486e-01   7.3266490e-01   1.0941700e+00   9.9417102e-01   1.0952300e+00   9.9523401e-01
   1.2170000e+00   1.2259798e+00   1.2684499e-01   2.6845287e-02   1.0155596e-01   1.5556702e-03   8.3265702e-01   7.3265706e-01   1.0941700e+00   9.9417102e-01   1.0952300e+00   9.9523401e-01
   1.2160000e+00   1.2247768e+00   1.2680438e-01   2.6804718e-02   1.0155491e-01   1.5551378e-03   8.3265025e-01   7.3265028e-01   1.0941700e+00   9.9417102e-01   1.0952300e+00   9.9523401e-01
   1.2150000e+00   1.2235735e+00   1.2676382e-01   2.6764207e-02   1.0155487e-01   1.5546171e-03   8.3264234e-01   7.3264237e-01   1.0941700e+00   9.9417102e-01   1.0952300e+00   9.9523401e-01
   1.2140000e+00   1.2223685e+00   1.2672376e-01   2.6723365e-02   1.0155393e-01   1.5540799e-03   8.3263450e-01   7.3263448e-01   1.0941700e+00   9.9417102e-01   1.0952300e+00   9.9523401e-01
   1.2130000e+00   1.2211654e+00   1.2668309e-01   2.6682938e-02   1.0155374e-01   1.5535604e-03   8.3262668e-01   7.3262666e-01   1.0941700e+00   9.9417102e-01   1.0952300e+00   9.9523401e-01
   1.2120000e+00   1.2199624e+00   1.2664246e-01   2.6642636e-02   1.0155296e-01   1.5530280e-03   8.3261886e-01   7.3261883e-01   1.0941700e+00   9.9417102e-01   1.0952300e+00   9.9523401e-01
   1.2110000e+00   1.2187630e+00   1.2660223e-01   2.6602361e-02   1.0155262e-01   1.5525072e-03   8.3261104e-01   7.3261108e-01   1.0941700e+00   9.9417102e-01   1.0952300e+00   9.9523401e-01
   1.2100000e+00   1.2175664e+00   1.2656225e-01   2.6562113e-02   1.0155199e-01   1.5519851e-03   8.3260321e-01   7.3260325e-01   1.0941700e+00   9.9417102e-01   1.0952300e+00   9.9523401e-01
   1.2090000e+00   1.2163631e+00   1.2652151e-01   2.6521949e-02   1.0155148e-01   1.5514598e-03   8.3259542e-01   7.3259543e-01   1.0941700e+00   9.9417102e-01   1.0952300e+00   9.9523401e-01
   1.2080000e+00   1.2151608e+00   1.2648198e-01   2.6481789e-02   1.0155102e-01   1.5509342e-03   8.3258763e-01   7.3258761e-01   1.0941700e+00   9.9417102e-01   1.0952300e+00   9.9523401e-01
   1.2070000e+00   1.2139675e+00   1.2644126e-01   2.6441695e-02   1.0155035e-01   1.5504195e-03   8.3257973e-01   7.3257970e-01   1.0941700e+00   9.9417102e-01   1.0952300e+00   9.9523401e-01
   1.2060000e+00   1.2127630e+00   1.2640171e-01   2.6401698e-02   1.0155005e-01   1.5498925e-03   8.3257304e-01   7.3257302e-01   1.0941700e+00   9.9417102e-01   1.0952300e+00   9.9523401e-01
   1.2050000e+00   1.2115682e+00   1.2636187e-01   2.6361703e-02   1.0154923e-01   1.5493774e-03   8.3256516e-01   7.3256513e-01   1.0941700e+00   9.9417102e-01   1.0952300e+00   9.9523401e-01
   1.2040000e+00   1.2103666e+00   1.2632179e-01   2.6321725e-02   1.0154907e-01   1.5488585e-03   8.3255735e-01   7.3255739e-01   1.0941700e+00   9.9417070e-01   1.0952300e+00   9.9523401e-01
   1.2030000e+00   1.2091731e+00   1.2628186e-01   2.6281890e-02   1.0154812e-01   1.5483358e-03   8.3254952e-01   7.3254956e-01   1.0941700e+00   9.9416998e-01   1.0952300e+00   9.9523401e-01
   1.2020000e+00   1.2079702e+00   1.2624223e-01   2.6242035e-02   1.0154809e-01   1.5478204e-03   8.3254178e-01   7.3254175e-01   1.0941700e+00   9.9417001e-01   1.0952300e+00   9.9523401e-01
   1.2010000e+00   1.2067777e+00   1.2620254e-01   2.6202298e-02   1.0154703e-01   1.5473049e-03   8.3253399e-01   7.3253397e-01   1.0941700e+00   9.9417001e-01   1.0952300e+00   9.9523401e-01
   1.2000000e+00   1.2055730e+00   1.2616251e-01   2.6162477e-02   1.0154709e-01   1.5467888e-03   8.3252720e-01   7.3252717e-01   1.0941700e+00   9.9417001e-01   1.0952300e+00   9.9523401e-01
   1.1990000e+00   1.2043942e+00   1.2612286e-01   2.6123247e-02   1.0154597e-01   1.5462789e-03   8.3251938e-01   7.3251936e-01   1.0941700e+00   9.9417001e-01   1.0952300e+00   9.9523401e-01
   1.1980000e+00   1.2031897e+00   1.2608389e-01   2.6083633e-02   1.0154608e-01   1.5457630e-03   8.3251156e-01   7.3251153e-01   1.0941700e+00   9.9417001e-01   1.0952300e+00   9.9523401e-01
   1.1970000e+00   1.2019969e+00   1.2604367e-01   2.6044054e-02   1.0154493e-01   1.5452473e-03   8.3250368e-01   7.3250372e-01   1.0941700e+00   9.9417001e-01   1.0952300e+00   9.9523401e-01
   1.1960000e+00   1.2008120e+00   1.2600501e-01   2.6004860e-02   1.0154505e-01   1.5447360e-03   8.3249679e-01   7.3249683e-01   1.0941700e+00   9.9417001e-01   1.0952300e+00   9.9523401e-01
   1.1950000e+00   1.1996168e+00   1.2596566e-01   2.5965441e-02   1.0154391e-01   1.5442215e-03   8.3248917e-01   7.3248921e-01   1.0941700e+00   9.9417001e-01   1.0952300e+00   9.9523401e-01
   1.1940000e+00   1.1984203e+00   1.2592592e-01   2.5925974e-02   1.0154401e-01   1.5437057e-03   8.3248141e-01   7.3248140e-01   1.0941700e+00   9.9417001e-01   1.0952300e+00   9.9523401e-01
   1.1930000e+00   1.1972328e+00   1.2588716e-01   2.5886773e-02   1.0154291e-01   1.5432034e-03   8.3247355e-01   7.3247353e-01   1.0941700e+00   9.9417001e-01   1.0952300e+00   9.9523401e-01
   1.1920000e+00   1.1960452e+00   1.2584723e-01   2.5847703e-02   1.0154294e-01   1.5426893e-03   8.3246684e-01   7.3246681e-01   1.0941700e+00   9.9417001e-01   1.0952300e+00   9.9523401e-01
   1.1910000e+00   1.1948558e+00   1.2580840e-01   2.5808621e-02   1.0154192e-01   1.5421831e-03   8.3245907e-01   7.3245905e-01   1.0941700e+00   9.9417001e-01   1.0952300e+00   9.9523401e-01
   1.1900000e+00   1.1936629e+00   1.2576947e-01   2.5769560e-02   1.0154186e-01   1.5416749e-03   8.3245125e-01   7.3245124e-01   1.0941700e+00   9.9417001e-01   1.0952300e+00   9.9523401e-01
   1.1890000e+00   1.1924770e+00   1.2573070e-01   2.5730620e-02   1.0154093e-01   1.5411724e-03   8.3244424e-01   7.3244423e-01   1.0941700e+00   9.9417001e-01   1.0952300e+00   9.9523401e-01
   1.1880000e+00   1.1912869e+00   1.2569173e-01   2.5691604e-02   1.0154076e-01   1.5406597e-03   8.3243673e-01   7.3243677e-01   1.0941700e+00   9.9417007e-01   1.0952300e+00   9.9523401e-01
   1.1870000e+00   1.1901021e+00   1.2565301e-01   2.5652799e-02   1.0153995e-01   1.5401560e-03   8.3242898e-01   7.3242902e-01   1.0941700e+00   9.9416919e-01   1.0952300e+00   9.9523401e-01
   1.1860000e+00   1.1889100e+00   1.2561415e-01   2.5613983e-02   1.0153966e-01   1.5396534e-03   8.3242155e-01   7.3242158e-01   1.0941700e+00   9.9416901e-01   1.0952300e+00   9.9523401e-01
   1.1850000e+00   1.1877317e+00   1.2557535e-01   2.5575255e-02   1.0153898e-01   1.5391499e-03   8.3241448e-01   7.3241451e-01   1.0941700e+00   9.9416900e-01   1.0952300e+00   9.9523401e-01
   1.1840000e+00   1.1865394e+00   1.2553647e-01   2.5536513e-02   1.0153854e-01   1.5386478e-03   8.3240664e-01   7.3240661e-01   1.0941700e+00   9.9416900e-01   1.0952300e+00   9.9523401e-01
   1.1830000e+00   1.1853492e+00   1.2549764e-01   2.5497837e-02   1.0153798e-01   1.5381454e-03   8.3239992e-01   7.3239989e-01   1.0941700e+00   9.9416900e-01   1.0952300e+00   9.9523401e-01
   1.1820000e+00   1.1841734e+00   1.2545885e-01   2.5459339e-02   1.0153808e-01   1.5376442e-03   8.3239220e-01   7.3239218e-01   1.0941700e+00   9.9416900e-01   1.0952300e+00   9.9523401e-01
   1.1810000e+00   1.1829864e+00   1.2542127e-01   2.5420965e-02   1.0153698e-01   1.5371448e-03   8.3238458e-01   7.3238455e-01   1.0941700e+00   9.9416900e-01   1.0952300e+00   9.9523401e-01
   1.1800000e+00   1.1818082e+00   1.2538246e-01   2.5382455e-02   1.0153708e-01   1.5366491e-03   8.3237777e-01   7.3237774e-01   1.0941700e+00   9.9416900e-01   1.0952300e+00   9.9523401e-01
   1.1790000e+00   1.1806158e+00   1.2534382e-01   2.5343954e-02   1.0153594e-01   1.5361405e-03   8.3236987e-01   7.3236986e-01   1.0941700e+00   9.9416900e-01   1.0952300e+00   9.9523401e-01
   1.1780000e+00   1.1794382e+00   1.2530591e-01   2.5305585e-02   1.0153606e-01   1.5356451e-03   8.3236294e-01   7.3236293e-01   1.0941700e+00   9.9416900e-01   1.0952300e+00   9.9523401e-01
   1.1770000e+00   1.1782641e+00   1.2526727e-01   2.5267530e-02   1.0153492e-01   1.5351519e-03   8.3235546e-01   7.3235550e-01   1.0941700e+00   9.9416900e-01   1.0952300e+00   9.9523401e-01
   1.1760000e+00   1.1770765e+00   1.2522938e-01   2.5229174e-02   1.0153503e-01   1.5346551e-03   8.3234765e-01   7.3234769e-01   1.0941700e+00   9.9416900e-01   1.0952300e+00   9.9523401e-01
   1.1750000e+00   1.1759022e+00   1.2519076e-01   2.5191075e-02   1.0153391e-01   1.5341601e-03   8.3234104e-01   7.3234108e-01   1.0941700e+00   9.9416900e-01   1.0952300e+00   9.9523401e-01
   1.1740000e+00   1.1747156e+00   1.2515307e-01   2.5152927e-02   1.0153399e-01   1.5336647e-03   8.3233326e-01   7.3233324e-01   1.0941700e+00   9.9416900e-01   1.0952300e+00   9.9523401e-01
   1.1730000e+00   1.1735399e+00   1.2511500e-01   2.5114949e-02   1.0153291e-01   1.5331700e-03   8.3232657e-01   7.3232659e-01   1.0941700e+00   9.9416900e-01   1.0952300e+00   9.9523401e-01
   1.1720000e+00   1.1723644e+00   1.2507693e-01   2.5076976e-02   1.0153293e-01   1.5326753e-03   8.3231876e-01   7.3231874e-01   1.0941700e+00   9.9416900e-01   1.0952300e+00   9.9523401e-01
   1.1710000e+00   1.1711779e+00   1.2503915e-01   2.5039051e-02   1.0153191e-01   1.5321800e-03   8.3231165e-01   7.3231162e-01   1.0941700e+00   9.9416899e-01   1.0952300e+00   9.9523401e-01
   1.1700000e+00   1.1700052e+00   1.2500155e-01   2.5001222e-02   1.0153186e-01   1.5316874e-03   8.3230429e-01   7.3230426e-01   1.0941700e+00   9.9416885e-01   1.0952300e+00   9.9523401e-01
   1.1690000e+00   1.1688273e+00   1.2496350e-01   2.4963246e-02   1.0153093e-01   1.5312006e-03   8.3229727e-01   7.3229725e-01   1.0941700e+00   9.9416792e-01   1.0952300e+00   9.9523401e-01
   1.1680000e+00   1.1676551e+00   1.2492546e-01   2.4925569e-02   1.0153078e-01   1.5307056e-03   8.3228979e-01   7.3228977e-01   1.0941700e+00   9.9416798e-01   1.0952300e+00   9.9523401e-01
   1.1670000e+00   1.1664784e+00   1.2488779e-01   2.4888053e-02   1.0152995e-01   1.5302218e-03   8.3228294e-01   7.3228292e-01   1.0941700e+00   9.9416798e-01   1.0952300e+00   9.9523401e-01
   1.1660000e+00   1.1652936e+00   1.2485029e-01   2.4850080e-02   1.0153007e-01   1.5297255e-03   8.3227530e-01   7.3227530e-01   1.0941700e+00   9.9416798e-01   1.0952300e+00   9.9523401e-01
   1.1650000e+00   1.1641253e+00   1.2481246e-01   2.4812665e-02   1.0152914e-01   1.5292429e-03   8.3226855e-01   7.3226854e-01   1.0941700e+00   9.9416798e-01   1.0952300e+00   9.9523401e-01
   1.1640000e+00   1.1629569e+00   1.2477551e-01   2.4775308e-02   1.0152909e-01   1.5287563e-03   8.3226091e-01   7.3226095e-01   1.0941700e+00   9.9416798e-01   1.0952300e+00   9.9523401e-01
   1.1630000e+00   1.1617759e+00   1.2473721e-01   2.4737550e-02   1.0152807e-01   1.5282656e-03   8.3225416e-01   7.3225419e-01   1.0941700e+00   9.9416798e-01   1.0952300e+00   9.9523401e-01
   1.1620000e+00   1.1606060e+00   1.2470019e-01   2.4700192e-02   1.0152809e-01   1.5277826e-03   8.3224643e-01   7.3224646e-01   1.0941700e+00   9.9416798e-01   1.0952300e+00   9.9523401e-01
   1.1610000e+00   1.1594365e+00   1.2466320e-01   2.4662856e-02   1.0152702e-01   1.5272997e-03   8.3223981e-01   7.3223985e-01   1.0941700e+00   9.9416798e-01   1.0952300e+00   9.9523401e-01
   1.1600000e+00   1.1582675e+00   1.2462526e-01   2.4625620e-02   1.0152709e-01   1.5268136e-03   8.3223203e-01   7.3223207e-01   1.0941700e+00   9.9416798e-01   1.0952300e+00   9.9523401e-01
   1.1590000e+00   1.1570985e+00   1.2458843e-01   2.4588504e-02   1.0152598e-01   1.5263266e-03   8.3222542e-01   7.3222546e-01   1.0941700e+00   9.9416798e-01   1.0952300e+00   9.9523401e-01
   1.1580000e+00   1.1559212e+00   1.2455125e-01   2.4551073e-02   1.0152608e-01   1.5258474e-03   8.3221835e-01   7.3221838e-01   1.0941700e+00   9.9416798e-01   1.0952300e+00   9.9523401e-01
   1.1570000e+00   1.1547480e+00   1.2451425e-01   2.4513881e-02   1.0152495e-01   1.5253575e-03   8.3221093e-01   7.3221096e-01   1.0941700e+00   9.9416798e-01   1.0952300e+00   9.9523401e-01
   1.1560000e+00   1.1535788e+00   1.2447653e-01   2.4476803e-02   1.0152507e-01   1.5248811e-03   8.3220404e-01   7.3220406e-01   1.0941700e+00   9.9416798e-01   1.0952300e+00   9.9523401e-01
   1.1550000e+00   1.1524095e+00   1.2443936e-01   2.4439748e-02   1.0152394e-01   1.5244015e-03   8.3219657e-01   7.3219655e-01   1.0941700e+00   9.9416798e-01   1.0952300e+00   9.9523401e-01
   1.1540000e+00   1.1512403e+00   1.2440243e-01   2.4402830e-02   1.0152401e-01   1.5239168e-03   8.3218977e-01   7.3218974e-01   1.0941700e+00   9.9416798e-01   1.0952300e+00   9.9523401e-01
   1.1530000e+00   1.1500711e+00   1.2436551e-01   2.4365909e-02   1.0152366e-01   1.5234403e-03   8.3218260e-01   7.3218257e-01   1.0941700e+00   9.9416805e-01   1.0952300e+00   9.9523401e-01
   1.1520000e+00   1.1489018e+00   1.2432858e-01   2.4328985e-02   1.0152297e-01   1.5229634e-03   8.3217557e-01   7.3217555e-01   1.0941700e+00   9.9416709e-01   1.0952300e+00   9.9523401e-01
   1.1510000e+00   1.1477368e+00   1.2429209e-01   2.4292160e-02   1.0152257e-01   1.5224872e-03   8.3216896e-01   7.3216894e-01   1.0941700e+00   9.9416698e-01   1.0952300e+00   9.9523401e-01
   1.1500000e+00   1.1465736e+00   1.2425576e-01   2.4255328e-02   1.0152199e-01   1.5220002e-03   8.3216118e-01   7.3216116e-01   1.0941700e+00   9.9416697e-01   1.0952300e+00   9.9523401e-01
   1.1490000e+00   1.1454100e+00   1.2421900e-01   2.4218801e-02   1.0152150e-01   1.5215243e-03   8.3215451e-01   7.3215449e-01   1.0941700e+00   9.9416697e-01   1.0952300e+00   9.9523401e-01
   1.1480000e+00   1.1442465e+00   1.2418227e-01   2.4182274e-02   1.0152101e-01   1.5210603e-03   8.3214781e-01   7.3214779e-01   1.0941700e+00   9.9416697e-01   1.0952300e+00   9.9523401e-01
   1.1470000e+00   1.1430831e+00   1.2414526e-01   2.4145653e-02   1.0152043e-01   1.5205834e-03   8.3214073e-01   7.3214070e-01   1.0941700e+00   9.9416697e-01   1.0952300e+00   9.9523401e-01
   1.1460000e+00   1.1419182e+00   1.2410943e-01   2.4109038e-02   1.0151999e-01   1.5201066e-03   8.3213344e-01   7.3213342e-01   1.0941700e+00   9.9416697e-01   1.0952300e+00   9.9523401e-01
   1.1450000e+00   1.1407492e+00   1.2407249e-01   2.4072417e-02   1.0152008e-01   1.5196297e-03   8.3212644e-01   7.3212642e-01   1.0941700e+00   9.9416697e-01   1.0952300e+00   9.9523401e-01
   1.1440000e+00   1.1395835e+00   1.2403581e-01   2.4035973e-02   1.0151895e-01   1.5191532e-03   8.3211928e-01   7.3211925e-01   1.0941700e+00   9.9416697e-01   1.0952300e+00   9.9523401e-01
   1.1430000e+00   1.1384335e+00   1.2400010e-01   2.3999736e-02   1.0151908e-01   1.5186881e-03   8.3211246e-01   7.3211244e-01   1.0941700e+00   9.9416697e-01   1.0952300e+00   9.9523401e-01
   1.1420000e+00   1.1372624e+00   1.2396304e-01   2.3963374e-02   1.0151793e-01   1.5182131e-03   8.3210578e-01   7.3210576e-01   1.0941700e+00   9.9416697e-01   1.0952300e+00   9.9523401e-01
   1.1410000e+00   1.1361010e+00   1.2392694e-01   2.3926882e-02   1.0151806e-01   1.5177445e-03   8.3209886e-01   7.3209884e-01   1.0941700e+00   9.9416697e-01   1.0952300e+00   9.9523401e-01
   1.1400000e+00   1.1349470e+00   1.2389093e-01   2.3890963e-02   1.0151692e-01   1.5172742e-03   8.3209177e-01   7.3209175e-01   1.0941700e+00   9.9416697e-01   1.0952300e+00   9.9523401e-01
   1.1390000e+00   1.1337764e+00   1.2385473e-01   2.3854626e-02   1.0151704e-01   1.5168061e-03   8.3208478e-01   7.3208475e-01   1.0941700e+00   9.9416697e-01   1.0952300e+00   9.9523401e-01
   1.1380000e+00   1.1326230e+00   1.2381829e-01   2.3818450e-02   1.0151592e-01   1.5163316e-03   8.3207821e-01   7.3207818e-01   1.0941700e+00   9.9416697e-01   1.0952300e+00   9.9523401e-01
   1.1370000e+00   1.1314603e+00   1.2378225e-01   2.3782474e-02   1.0151601e-01   1.5158676e-03   8.3207044e-01   7.3207047e-01   1.0941700e+00   9.9416697e-01   1.0952300e+00   9.9523401e-01
   1.1360000e+00   1.1303070e+00   1.2374646e-01   2.3746473e-02   1.0151557e-01   1.5153982e-03   8.3206380e-01   7.3206380e-01   1.0941700e+00   9.9416697e-01   1.0952300e+00   9.9523401e-01
   1.1350000e+00   1.1291439e+00   1.2371067e-01   2.3710531e-02   1.0151499e-01   1.5149302e-03   8.3205708e-01   7.3205706e-01   1.0941700e+00   9.9416697e-01   1.0952300e+00   9.9523401e-01
   1.1340000e+00   1.1279832e+00   1.2367429e-01   2.3674391e-02   1.0151449e-01   1.5144624e-03   8.3204996e-01   7.3204996e-01   1.0941700e+00   9.9416705e-01   1.0952300e+00   9.9523401e-01
   1.1330000e+00   1.1268359e+00   1.2363830e-01   2.3638665e-02   1.0151400e-01   1.5140006e-03   8.3204289e-01   7.3204292e-01   1.0941700e+00   9.9416604e-01   1.0952300e+00   9.9523401e-01
   1.1320000e+00   1.1256728e+00   1.2360320e-01   2.3602880e-02   1.0151343e-01   1.5135361e-03   8.3203686e-01   7.3203683e-01   1.0941700e+00   9.9416603e-01   1.0952300e+00   9.9523401e-01
   1.1310000e+00   1.1245194e+00   1.2356685e-01   2.3567043e-02   1.0151302e-01   1.5130724e-03   8.3202965e-01   7.3202963e-01   1.0941700e+00   9.9416602e-01   1.0952300e+00   9.9523401e-01
   1.1300000e+00   1.1233643e+00   1.2353181e-01   2.3531371e-02   1.0151237e-01   1.5126074e-03   8.3202289e-01   7.3202286e-01   1.0941700e+00   9.9416602e-01   1.0952300e+00   9.9523401e-01
   1.1290000e+00   1.1222045e+00   1.2349547e-01   2.3495671e-02   1.0151199e-01   1.5121445e-03   8.3201624e-01   7.3201621e-01   1.0941700e+00   9.9416602e-01   1.0952300e+00   9.9523401e-01
   1.1280000e+00   1.1210534e+00   1.2346054e-01   2.3460156e-02   1.0151207e-01   1.5116880e-03   8.3200931e-01   7.3200928e-01   1.0941700e+00   9.9416602e-01   1.0952300e+00   9.9523401e-01
   1.1270000e+00   1.1198908e+00   1.2342407e-01   2.3424378e-02   1.0151094e-01   1.5112158e-03   8.3200215e-01   7.3200212e-01   1.0941700e+00   9.9416602e-01   1.0952300e+00   9.9523401e-01
   1.1260000e+00   1.1187386e+00   1.2338902e-01   2.3388890e-02   1.0151107e-01   1.5107585e-03   8.3199530e-01   7.3199528e-01   1.0941700e+00   9.9416602e-01   1.0952300e+00   9.9523401e-01
   1.1250000e+00   1.1175914e+00   1.2335374e-01   2.3353536e-02   1.0150993e-01   1.5103015e-03   8.3198871e-01   7.3198869e-01   1.0941700e+00   9.9416602e-01   1.0952300e+00   9.9523401e-01
   1.1240000e+00   1.1164391e+00   1.2331783e-01   2.3318122e-02   1.0151007e-01   1.5098436e-03   8.3198180e-01   7.3198177e-01   1.0941700e+00   9.9416602e-01   1.0952300e+00   9.9523401e-01
   1.1230000e+00   1.1152812e+00   1.2328268e-01   2.3282641e-02   1.0150892e-01   1.5093845e-03   8.3197542e-01   7.3197539e-01   1.0941700e+00   9.9416602e-01   1.0952300e+00   9.9523401e-01
   1.1220000e+00   1.1141271e+00   1.2324754e-01   2.3247361e-02   1.0150901e-01   1.5089262e-03   8.3196862e-01   7.3196859e-01   1.0941700e+00   9.9416602e-01   1.0952300e+00   9.9523401e-01
   1.1210000e+00   1.1129891e+00   1.2321274e-01   2.3212215e-02   1.0150864e-01   1.5084713e-03   8.3196155e-01   7.3196152e-01   1.0941700e+00   9.9416602e-01   1.0952300e+00   9.9523401e-01
   1.1200000e+00   1.1118321e+00   1.2317659e-01   2.3176980e-02   1.0150797e-01   1.5080124e-03   8.3195456e-01   7.3195453e-01   1.0941700e+00   9.9416602e-01   1.0952300e+00   9.9523401e-01
   1.1190000e+00   1.1106844e+00   1.2314146e-01   2.3141847e-02   1.0150759e-01   1.5075554e-03   8.3194844e-01   7.3194842e-01   1.0941700e+00   9.9416602e-01   1.0952300e+00   9.9523401e-01
   1.1180000e+00   1.1095348e+00   1.2310638e-01   2.3106691e-02   1.0150698e-01   1.5070980e-03   8.3194134e-01   7.3194132e-01   1.0941700e+00   9.9416602e-01   1.0952300e+00   9.9523401e-01
   1.1170000e+00   1.1083756e+00   1.2307116e-01   2.3071454e-02   1.0150653e-01   1.5066434e-03   8.3193467e-01   7.3193465e-01   1.0941700e+00   9.9416602e-01   1.0952300e+00   9.9523401e-01
   1.1160000e+00   1.1072407e+00   1.2303634e-01   2.3036731e-02   1.0150598e-01   1.5061947e-03   8.3192807e-01   7.3192805e-01   1.0941700e+00   9.9416603e-01   1.0952300e+00   9.9523401e-01
   1.1150000e+00   1.1060816e+00   1.2300103e-01   2.3001569e-02   1.0150608e-01   1.5057342e-03   8.3192142e-01   7.3192140e-01   1.0941700e+00   9.9416549e-01   1.0952300e+00   9.9523401e-01
   1.1140000e+00   1.1049461e+00   1.2296727e-01   2.2966790e-02   1.0150501e-01   1.5052905e-03   8.3191482e-01   7.3191480e-01   1.0941700e+00   9.9416499e-01   1.0952300e+00   9.9523401e-01
   1.1130000e+00   1.1037876e+00   1.2293207e-01   2.2931724e-02   1.0150509e-01   1.5048305e-03   8.3190768e-01   7.3190765e-01   1.0941700e+00   9.9416500e-01   1.0952300e+00   9.9523401e-01
   1.1120000e+00   1.1026512e+00   1.2289723e-01   2.2897129e-02   1.0150400e-01   1.5043869e-03   8.3190162e-01   7.3190160e-01   1.0941700e+00   9.9416500e-01   1.0952300e+00   9.9523401e-01
   1.1110000e+00   1.1014938e+00   1.2286205e-01   2.2862148e-02   1.0150400e-01   1.5039270e-03   8.3189460e-01   7.3189458e-01   1.0941700e+00   9.9416500e-01   1.0952300e+00   9.9523401e-01
   1.1100000e+00   1.1003583e+00   1.2282735e-01   2.2827634e-02   1.0150387e-01   1.5034836e-03   8.3188751e-01   7.3188749e-01   1.0941700e+00   9.9416500e-01   1.0952300e+00   9.9523401e-01
   1.1090000e+00   1.0992046e+00   1.2279321e-01   2.2792823e-02   1.0150292e-01   1.5030326e-03   8.3188149e-01   7.3188151e-01   1.0941700e+00   9.9416500e-01   1.0952300e+00   9.9523401e-01
   1.1080000e+00   1.0980653e+00   1.2275812e-01   2.2758196e-02   1.0150284e-01   1.5025817e-03   8.3187431e-01   7.3187429e-01   1.0941700e+00   9.9416500e-01   1.0952300e+00   9.9523401e-01
   1.1070000e+00   1.0969226e+00   1.2272404e-01   2.2723744e-02   1.0150193e-01   1.5021357e-03   8.3186834e-01   7.3186838e-01   1.0941700e+00   9.9416500e-01   1.0952300e+00   9.9523401e-01
   1.1060000e+00   1.0957702e+00   1.2268911e-01   2.2688966e-02   1.0150180e-01   1.5016862e-03   8.3186106e-01   7.3186110e-01   1.0941705e+00   9.9416500e-01   1.0952300e+00   9.9523401e-01
   1.1050000e+00   1.0946353e+00   1.2265421e-01   2.2654595e-02   1.0150094e-01   1.5012384e-03   8.3185515e-01   7.3185519e-01   1.0941626e+00   9.9416500e-01   1.0952300e+00   9.9523401e-01
   1.1040000e+00   1.0934875e+00   1.2262049e-01   2.2620213e-02   1.0150106e-01   1.5007973e-03   8.3184794e-01   7.3184798e-01   1.0941600e+00   9.9416500e-01   1.0952300e+00   9.9523401e-01
   1.1030000e+00   1.0923526e+00   1.2258553e-01   2.2586009e-02   1.0150023e-01   1.5003500e-03   8.3184204e-01   7.3184207e-01   1.0941599e+00   9.9416500e-01   1.0952300e+00   9.9523401e-01
   1.1020000e+00   1.0912032e+00   1.2255136e-01   2.2551256e-02   1.0150007e-01   1.4999034e-03   8.3183475e-01   7.3183479e-01   1.0941600e+00   9.9416500e-01   1.0952300e+00   9.9523401e-01
   1.1010000e+00   1.0900683e+00   1.2251734e-01   2.2517136e-02   1.0149919e-01   1.4994567e-03   8.3182884e-01   7.3182883e-01   1.0941600e+00   9.9416500e-01   1.0952300e+00   9.9523401e-01
   1.1000000e+00   1.0889206e+00   1.2248300e-01   2.2482940e-02   1.0149900e-01   1.4990147e-03   8.3182164e-01   7.3182166e-01   1.0941600e+00   9.9416500e-01   1.0952300e+00   9.9523401e-01
   1.0990000e+00   1.0877851e+00   1.2244884e-01   2.2448769e-02   1.0149904e-01   1.4985679e-03   8.3181572e-01   7.3181569e-01   1.0941600e+00   9.9416500e-01   1.0952300e+00   9.9523401e-01
   1.0980000e+00   1.0866487e+00   1.2241499e-01   2.2414662e-02   1.0149791e-01   1.4981290e-03   8.3180852e-01   7.3180849e-01   1.0941600e+00   9.9416500e-01   1.0952300e+00   9.9523401e-01
   1.0970000e+00   1.0855123e+00   1.2238099e-01   2.2380567e-02   1.0149804e-01   1.4976896e-03   8.3180259e-01   7.3180257e-01   1.0941600e+00   9.9416500e-01   1.0952300e+00   9.9523401e-01
   1.0960000e+00   1.0843723e+00   1.2234653e-01   2.2346449e-02   1.0149691e-01   1.4972484e-03   8.3179538e-01   7.3179535e-01   1.0941600e+00   9.9416508e-01   1.0952300e+00   9.9523401e-01
   1.0950000e+00   1.0832189e+00   1.2231210e-01   2.2312223e-02   1.0149702e-01   1.4968063e-03   8.3178939e-01   7.3178937e-01   1.0941600e+00   9.9416409e-01   1.0952300e+00   9.9523401e-01
   1.0940000e+00   1.0820819e+00   1.2227827e-01   2.2278298e-02   1.0149592e-01   1.4963629e-03   8.3178223e-01   7.3178221e-01   1.0941600e+00   9.9416400e-01   1.0952300e+00   9.9523401e-01
   1.0930000e+00   1.0809454e+00   1.2224432e-01   2.2244357e-02   1.0149602e-01   1.4959174e-03   8.3177628e-01   7.3177626e-01   1.0941600e+00   9.9416399e-01   1.0952300e+00   9.9523401e-01
   1.0920000e+00   1.0798092e+00   1.2221055e-01   2.2210459e-02   1.0149555e-01   1.4954890e-03   8.3176976e-01   7.3176974e-01   1.0941600e+00   9.9416399e-01   1.0952300e+00   9.9523401e-01
   1.0910000e+00   1.0786729e+00   1.2217666e-01   2.2176679e-02   1.0149499e-01   1.4950488e-03   8.3176314e-01   7.3176312e-01   1.0941600e+00   9.9416399e-01   1.0952300e+00   9.9523401e-01
   1.0900000e+00   1.0775487e+00   1.2214322e-01   2.2143136e-02   1.0149453e-01   1.4946142e-03   8.3175666e-01   7.3175666e-01   1.0941600e+00   9.9416399e-01   1.0952300e+00   9.9523401e-01
   1.0890000e+00   1.0764114e+00   1.2210931e-01   2.2109432e-02   1.0149398e-01   1.4941744e-03   8.3175002e-01   7.3175005e-01   1.0941600e+00   9.9416399e-01   1.0952300e+00   9.9523401e-01
   1.0880000e+00   1.0752750e+00   1.2207608e-01   2.2075699e-02   1.0149408e-01   1.4937351e-03   8.3174407e-01   7.3174410e-01   1.0941600e+00   9.9416399e-01   1.0952300e+00   9.9523401e-01
   1.0870000e+00   1.0741386e+00   1.2204170e-01   2.2041967e-02   1.0149303e-01   1.4932960e-03   8.3173695e-01   7.3173699e-01   1.0941600e+00   9.9416399e-01   1.0952300e+00   9.9523401e-01
   1.0860000e+00   1.0730023e+00   1.2200834e-01   2.2008330e-02   1.0149310e-01   1.4928671e-03   8.3173087e-01   7.3173087e-01   1.0941600e+00   9.9416399e-01   1.0952300e+00   9.9523401e-01
   1.0850000e+00   1.0718660e+00   1.2197503e-01   2.1974700e-02   1.0149202e-01   1.4924275e-03   8.3172475e-01   7.3172473e-01   1.0941600e+00   9.9416399e-01   1.0952300e+00   9.9523401e-01
   1.0840000e+00   1.0707287e+00   1.2194108e-01   2.1941128e-02   1.0149200e-01   1.4919980e-03   8.3171767e-01   7.3171765e-01   1.0941600e+00   9.9416399e-01   1.0952300e+00   9.9523401e-01
   1.0830000e+00   1.0696053e+00   1.2190766e-01   2.1907958e-02   1.0149192e-01   1.4915632e-03   8.3171179e-01   7.3171177e-01   1.0941600e+00   9.9416399e-01   1.0952300e+00   9.9523401e-01
   1.0820000e+00   1.0684788e+00   1.2187432e-01   2.1874470e-02   1.0149091e-01   1.4911338e-03   8.3170513e-01   7.3170510e-01   1.0941600e+00   9.9416399e-01   1.0952300e+00   9.9523401e-01
   1.0810000e+00   1.0673414e+00   1.2184099e-01   2.1840976e-02   1.0149090e-01   1.4906945e-03   8.3169864e-01   7.3169862e-01   1.0941600e+00   9.9416399e-01   1.0952300e+00   9.9523401e-01
   1.0800000e+00   1.0662123e+00   1.2180787e-01   2.1807769e-02   1.0148992e-01   1.4902668e-03   8.3169263e-01   7.3169260e-01   1.0941600e+00   9.9416399e-01   1.0952300e+00   9.9523401e-01
   1.0790000e+00   1.0650805e+00   1.2177467e-01   2.1774466e-02   1.0149003e-01   1.4898391e-03   8.3168644e-01   7.3168647e-01   1.0941600e+00   9.9416399e-01   1.0952300e+00   9.9523401e-01
   1.0780000e+00   1.0639443e+00   1.2174134e-01   2.1741138e-02   1.0148937e-01   1.4894062e-03   8.3167944e-01   7.3167945e-01   1.0941600e+00   9.9416399e-01   1.0952300e+00   9.9523401e-01
   1.0770000e+00   1.0628106e+00   1.2170805e-01   2.1707842e-02   1.0148904e-01   1.4889725e-03   8.3167348e-01   7.3167352e-01   1.0941600e+00   9.9416398e-01   1.0952300e+00   9.9523401e-01
   1.0760000e+00   1.0616942e+00   1.2167502e-01   2.1674880e-02   1.0148835e-01   1.4885456e-03   8.3166680e-01   7.3166683e-01   1.0941600e+00   9.9416407e-01   1.0952300e+00   9.9523401e-01
   1.0750000e+00   1.0605560e+00   1.2164166e-01   2.1641655e-02   1.0148799e-01   1.4881159e-03   8.3166038e-01   7.3166042e-01   1.0941600e+00   9.9416294e-01   1.0952300e+00   9.9523401e-01
   1.0740000e+00   1.0594267e+00   1.2160855e-01   2.1608613e-02   1.0148808e-01   1.4876853e-03   8.3165436e-01   7.3165435e-01   1.0941600e+00   9.9416299e-01   1.0952300e+00   9.9523401e-01
   1.0730000e+00   1.0583049e+00   1.2157528e-01   2.1575554e-02   1.0148696e-01   1.4872616e-03   8.3164817e-01   7.3164815e-01   1.0941600e+00   9.9416298e-01   1.0952300e+00   9.9523401e-01
   1.0720000e+00   1.0571763e+00   1.2154291e-01   2.1542695e-02   1.0148709e-01   1.4868313e-03   8.3164125e-01   7.3164122e-01   1.0941600e+00   9.9416298e-01   1.0952300e+00   9.9523401e-01
   1.0710000e+00   1.0560427e+00   1.2150998e-01   2.1509704e-02   1.0148595e-01   1.4864093e-03   8.3163528e-01   7.3163526e-01   1.0941600e+00   9.9416298e-01   1.0952300e+00   9.9523401e-01
   1.0700000e+00   1.0549222e+00   1.2147690e-01   2.1476830e-02   1.0148600e-01   1.4859808e-03   8.3162927e-01   7.3162924e-01   1.0941600e+00   9.9416298e-01   1.0952300e+00   9.9523401e-01
   1.0690000e+00   1.0537913e+00   1.2144361e-01   2.1443911e-02   1.0148581e-01   1.4855547e-03   8.3162300e-01   7.3162302e-01   1.0941600e+00   9.9416298e-01   1.0952300e+00   9.9523401e-01
   1.0680000e+00   1.0526712e+00   1.2141128e-01   2.1411221e-02   1.0148493e-01   1.4851335e-03   8.3161612e-01   7.3161614e-01   1.0941600e+00   9.9416298e-01   1.0952300e+00   9.9523401e-01
   1.0670000e+00   1.0515432e+00   1.2137834e-01   2.1378357e-02   1.0148480e-01   1.4847094e-03   8.3161014e-01   7.3161018e-01   1.0941600e+00   9.9416298e-01   1.0952300e+00   9.9523401e-01
   1.0660000e+00   1.0504160e+00   1.2134608e-01   2.1345771e-02   1.0148394e-01   1.4842803e-03   8.3160414e-01   7.3160418e-01   1.0941600e+00   9.9416298e-01   1.0952300e+00   9.9523401e-01
   1.0650000e+00   1.0492928e+00   1.2131308e-01   2.1312937e-02   1.0148405e-01   1.4838573e-03   8.3159789e-01   7.3159787e-01   1.0941600e+00   9.9416298e-01   1.0952300e+00   9.9523401e-01
   1.0640000e+00   1.0481637e+00   1.2127994e-01   2.1280390e-02   1.0148326e-01   1.4834363e-03   8.3159103e-01   7.3159102e-01   1.0941600e+00   9.9416298e-01   1.0952300e+00   9.9523401e-01
   1.0630000e+00   1.0470502e+00   1.2124800e-01   2.1247890e-02   1.0148300e-01   1.4830163e-03   8.3158510e-01   7.3158507e-01   1.0941600e+00   9.9416298e-01   1.0952300e+00   9.9523401e-01
   1.0620000e+00   1.0459208e+00   1.2121564e-01   2.1215333e-02   1.0148307e-01   1.4825953e-03   8.3157908e-01   7.3157906e-01   1.0941600e+00   9.9416298e-01   1.0952300e+00   9.9523401e-01
   1.0610000e+00   1.0448010e+00   1.2118268e-01   2.1182763e-02   1.0148193e-01   1.4821731e-03   8.3157284e-01   7.3157281e-01   1.0941600e+00   9.9416298e-01   1.0952300e+00   9.9523401e-01
   1.0600000e+00   1.0436806e+00   1.2115043e-01   2.1150368e-02   1.0148207e-01   1.4817521e-03   8.3156599e-01   7.3156597e-01   1.0941600e+00   9.9416298e-01   1.0952300e+00   9.9523401e-01
   1.0590000e+00   1.0425576e+00   1.2111790e-01   2.1117983e-02   1.0148094e-01   1.4813316e-03   8.3156005e-01   7.3156004e-01   1.0941600e+00   9.9416298e-01   1.0952300e+00   9.9523401e-01
   1.0580000e+00   1.0414380e+00   1.2108558e-01   2.1085665e-02   1.0148100e-01   1.4809187e-03   8.3155399e-01   7.3155403e-01   1.0941600e+00   9.9416298e-01   1.0952300e+00   9.9523401e-01
   1.0570000e+00   1.0403120e+00   1.2105342e-01   2.1053130e-02   1.0148076e-01   1.4804988e-03   8.3154797e-01   7.3154799e-01   1.0941600e+00   9.9416297e-01   1.0952300e+00   9.9523401e-01
   1.0560000e+00   1.0391924e+00   1.2102110e-01   2.1020889e-02   1.0147994e-01   1.4800779e-03   8.3154203e-01   7.3154200e-01   1.0941600e+00   9.9416303e-01   1.0952300e+00   9.9523401e-01
   1.0550000e+00   1.0380695e+00   1.2098859e-01   2.0988691e-02   1.0147975e-01   1.4796604e-03   8.3153490e-01   7.3153488e-01   1.0941600e+00   9.9416196e-01   1.0952300e+00   9.9523401e-01
   1.0540000e+00   1.0369483e+00   1.2095623e-01   2.0956414e-02   1.0147895e-01   1.4792471e-03   8.3152897e-01   7.3152894e-01   1.0941600e+00   9.9416203e-01   1.0952300e+00   9.9523401e-01
   1.0530000e+00   1.0358369e+00   1.2092466e-01   2.0924389e-02   1.0147906e-01   1.4788273e-03   8.3152299e-01   7.3152296e-01   1.0941600e+00   9.9416202e-01   1.0952300e+00   9.9523401e-01
   1.0520000e+00   1.0347169e+00   1.2089224e-01   2.0892213e-02   1.0147823e-01   1.4784146e-03   8.3151699e-01   7.3151696e-01   1.0941600e+00   9.9416202e-01   1.0952300e+00   9.9523401e-01
   1.0510000e+00   1.0335902e+00   1.2086008e-01   2.0859951e-02   1.0147800e-01   1.4779938e-03   8.3151089e-01   7.3151093e-01   1.0941600e+00   9.9416202e-01   1.0952300e+00   9.9523401e-01
   1.0500000e+00   1.0324798e+00   1.2082798e-01   2.0828133e-02   1.0147806e-01   1.4775849e-03   8.3150494e-01   7.3150498e-01   1.0941600e+00   9.9416202e-01   1.0952300e+00   9.9523401e-01
   1.0490000e+00   1.0313577e+00   1.2079607e-01   2.0795953e-02   1.0147692e-01   1.4771671e-03   8.3149866e-01   7.3149869e-01   1.0941600e+00   9.9416202e-01   1.0952300e+00   9.9523401e-01
   1.0480000e+00   1.0302476e+00   1.2076399e-01   2.0764210e-02   1.0147707e-01   1.4767572e-03   8.3149190e-01   7.3149194e-01   1.0941600e+00   9.9416202e-01   1.0952300e+00   9.9523401e-01
   1.0470000e+00   1.0291203e+00   1.2073239e-01   2.0732082e-02   1.0147593e-01   1.4763445e-03   8.3148592e-01   7.3148589e-01   1.0941600e+00   9.9416202e-01   1.0952300e+00   9.9523401e-01
   1.0460000e+00   1.0280091e+00   1.2070025e-01   2.0700388e-02   1.0147600e-01   1.4759346e-03   8.3147997e-01   7.3147994e-01   1.0941600e+00   9.9416202e-01   1.0952300e+00   9.9523401e-01
   1.0450000e+00   1.0269002e+00   1.2066859e-01   2.0668645e-02   1.0147575e-01   1.4755205e-03   8.3147400e-01   7.3147397e-01   1.0941600e+00   9.9416202e-01   1.0952300e+00   9.9523401e-01
   1.0440000e+00   1.0257782e+00   1.2063706e-01   2.0636742e-02   1.0147494e-01   1.4751065e-03   8.3146794e-01   7.3146796e-01   1.0941600e+00   9.9416202e-01   1.0952300e+00   9.9523401e-01
   1.0430000e+00   1.0246671e+00   1.2060453e-01   2.0605037e-02   1.0147475e-01   1.4746981e-03   8.3146195e-01   7.3146199e-01   1.0941600e+00   9.9416202e-01   1.0952300e+00   9.9523401e-01
   1.0420000e+00   1.0235455e+00   1.2057301e-01   2.0573223e-02   1.0147395e-01   1.4742836e-03   8.3145594e-01   7.3145598e-01   1.0941600e+00   9.9416202e-01   1.0952300e+00   9.9523401e-01
   1.0410000e+00   1.0224396e+00   1.2054167e-01   2.0541637e-02   1.0147406e-01   1.4738790e-03   8.3144998e-01   7.3144996e-01   1.0941600e+00   9.9416202e-01   1.0952300e+00   9.9523401e-01
   1.0400000e+00   1.0213286e+00   1.2051035e-01   2.0510176e-02   1.0147325e-01   1.4734683e-03   8.3144403e-01   7.3144401e-01   1.0941600e+00   9.9416202e-01   1.0952300e+00   9.9523401e-01
   1.0390000e+00   1.0202008e+00   1.2047864e-01   2.0478327e-02   1.0147300e-01   1.4730617e-03   8.3143806e-01   7.3143803e-01   1.0941600e+00   9.9416202e-01   1.0952300e+00   9.9523401e-01
   1.0380000e+00   1.0190987e+00   1.2044740e-01   2.0446852e-02   1.0147307e-01   1.4726510e-03   8.3143128e-01   7.3143125e-01   1.0941600e+00   9.9416202e-01   1.0952300e+00   9.9523401e-01
   1.0370000e+00   1.0179832e+00   1.2041494e-01   2.0415478e-02   1.0147193e-01   1.4722457e-03   8.3142507e-01   7.3142506e-01   1.0941600e+00   9.9416202e-01   1.0952300e+00   9.9523401e-01
   1.0360000e+00   1.0168712e+00   1.2038342e-01   2.0383799e-02   1.0147207e-01   1.4718401e-03   8.3141900e-01   7.3141904e-01   1.0941600e+00   9.9416202e-01   1.0952300e+00   9.9523401e-01
   1.0350000e+00   1.0157529e+00   1.2035199e-01   2.0352383e-02   1.0147094e-01   1.4714250e-03   8.3141303e-01   7.3141307e-01   1.0941600e+00   9.9416208e-01   1.0952300e+00   9.9523401e-01
   1.0340000e+00   1.0146487e+00   1.2032065e-01   2.0321115e-02   1.0147100e-01   1.4710226e-03   8.3140707e-01   7.3140706e-01   1.0941600e+00   9.9416127e-01   1.0952300e+00   9.9523401e-01
   1.0330000e+00   1.0135423e+00   1.2028951e-01   2.0289796e-02   1.0147078e-01   1.4706196e-03   8.3140111e-01   7.3140109e-01   1.0941600e+00   9.9416101e-01   1.0952300e+00   9.9523401e-01
   1.0320000e+00   1.0124290e+00   1.2025901e-01   2.0258518e-02   1.0146994e-01   1.4702165e-03   8.3139515e-01   7.3139512e-01   1.0941600e+00   9.9416101e-01   1.0952300e+00   9.9523401e-01
   1.0310000e+00   1.0113211e+00   1.2022755e-01   2.0227269e-02   1.0147005e-01   1.4698128e-03   8.3138918e-01   7.3138915e-01   1.0941600e+00   9.9416101e-01   1.0952300e+00   9.9523401e-01
   1.0300000e+00   1.0101986e+00   1.2019594e-01   2.0195809e-02   1.0146928e-01   1.4694064e-03   8.3138312e-01   7.3138314e-01   1.0941600e+00   9.9416101e-01   1.0952300e+00   9.9523401e-01
   1.0290000e+00   1.0090953e+00   1.2016462e-01   2.0164653e-02   1.0146900e-01   1.4690035e-03   8.3137715e-01   7.3137719e-01   1.0941600e+00   9.9416101e-01   1.0952300e+00   9.9523401e-01
   1.0280000e+00   1.0079916e+00   1.2013320e-01   2.0133540e-02   1.0146907e-01   1.4686006e-03   8.3137119e-01   7.3137118e-01   1.0941600e+00   9.9416101e-01   1.0952300e+00   9.9523401e-01
   1.0270000e+00   1.0068759e+00   1.2010298e-01   2.0102464e-02   1.0146794e-01   1.4681976e-03   8.3136523e-01   7.3136520e-01   1.0941600e+00   9.9416101e-01   1.0952300e+00   9.9523401e-01
   1.0260000e+00   1.0057721e+00   1.2007157e-01   2.0071419e-02   1.0146808e-01   1.4677946e-03   8.3135927e-01   7.3135924e-01   1.0941600e+00   9.9416101e-01   1.0952300e+00   9.9523401e-01
   1.0250000e+00   1.0046679e+00   1.2004019e-01   2.0040369e-02   1.0146695e-01   1.4673912e-03   8.3135331e-01   7.3135328e-01   1.0941600e+00   9.9416101e-01   1.0952300e+00   9.9523401e-01
   1.0240000e+00   1.0035562e+00   1.2000958e-01   2.0009400e-02   1.0146700e-01   1.4669955e-03   8.3134731e-01   7.3134732e-01   1.0941600e+00   9.9416101e-01   1.0952300e+00   9.9523401e-01
   1.0230000e+00   1.0024485e+00   1.1997856e-01   1.9978397e-02   1.0146684e-01   1.4665957e-03   8.3134133e-01   7.3134136e-01   1.0941600e+00   9.9416101e-01   1.0952300e+00   9.9523401e-01
   1.0220000e+00   1.0013440e+00   1.1994713e-01   1.9947508e-02   1.0146593e-01   1.4661928e-03   8.3133537e-01   7.3133536e-01   1.0941600e+00   9.9416101e-01   1.0952300e+00   9.9523401e-01
   1.0210000e+00   1.0002391e+00   1.1991691e-01   1.9916606e-02   1.0146604e-01   1.4657912e-03   8.3132941e-01   7.3132939e-01   1.0941600e+00   9.9416101e-01   1.0952300e+00   9.9523401e-01
   1.0200000e+00   9.9913065e-01   1.1988543e-01   1.9885781e-02   1.0146535e-01   1.4653975e-03   8.3132337e-01   7.3132334e-01   1.0941600e+00   9.9416101e-01   1.0952300e+00   9.9523401e-01
   1.0190000e+00   9.9802401e-01   1.1985520e-01   1.9854918e-02   1.0146504e-01   1.4649949e-03   8.3131846e-01   7.3131850e-01   1.0941600e+00   9.9416101e-01   1.0952300e+00   9.9523401e-01
   1.0180000e+00   9.9692544e-01   1.1982393e-01   1.9824380e-02   1.0146437e-01   1.4646041e-03   8.3131250e-01   7.3131254e-01   1.0941600e+00   9.9416101e-01   1.0952300e+00   9.9523401e-01
   1.0170000e+00   9.9582368e-01   1.1979379e-01   1.9793748e-02   1.0146399e-01   1.4642029e-03   8.3130658e-01   7.3130661e-01   1.0941600e+00   9.9416101e-01   1.0952300e+00   9.9523401e-01
   1.0160000e+00   9.9471871e-01   1.1976307e-01   1.9763003e-02   1.0146409e-01   1.4638097e-03   8.3130062e-01   7.3130059e-01   1.0941600e+00   9.9416101e-01   1.0952300e+00   9.9523401e-01
   1.0150000e+00   9.9361278e-01   1.1973223e-01   1.9732266e-02   1.0146299e-01   1.4634069e-03   8.3129466e-01   7.3129463e-01   1.0941600e+00   9.9416101e-01   1.0952300e+00   9.9523401e-01
   1.0140000e+00   9.9250775e-01   1.1970178e-01   1.9701612e-02   1.0146300e-01   1.4630128e-03   8.3128870e-01   7.3128867e-01   1.0941600e+00   9.9416100e-01   1.0952300e+00   9.9523401e-01
   1.0130000e+00   9.9140368e-01   1.1967143e-01   1.9670997e-02   1.0146291e-01   1.4626200e-03   8.3128268e-01   7.3128272e-01   1.0941600e+00   9.9416092e-01   1.0952300e+00   9.9523401e-01
   1.0120000e+00   9.9030911e-01   1.1964098e-01   1.9640703e-02   1.0146192e-01   1.4622267e-03   8.3127678e-01   7.3127681e-01   1.0941600e+00   9.9415992e-01   1.0952300e+00   9.9523401e-01
   1.0110000e+00   9.8920394e-01   1.1961015e-01   1.9610090e-02   1.0146202e-01   1.4618285e-03   8.3127081e-01   7.3127085e-01   1.0941600e+00   9.9416000e-01   1.0952300e+00   9.9523401e-01
   1.0100000e+00   9.8809846e-01   1.1957969e-01   1.9579559e-02   1.0146146e-01   1.4614409e-03   8.3126486e-01   7.3126483e-01   1.0941600e+00   9.9416000e-01   1.0952300e+00   9.9523401e-01
   1.0090000e+00   9.8700567e-01   1.1954963e-01   1.9549386e-02   1.0146098e-01   1.4610465e-03   8.3125900e-01   7.3125897e-01   1.0941600e+00   9.9416000e-01   1.0952300e+00   9.9523401e-01
   1.0080000e+00   9.8590119e-01   1.1951884e-01   1.9518942e-02   1.0146108e-01   1.4606531e-03   8.3125402e-01   7.3125406e-01   1.0941600e+00   9.9416000e-01   1.0952300e+00   9.9523401e-01
   1.0070000e+00   9.8479781e-01   1.1948803e-01   1.9488497e-02   1.0146004e-01   1.4602600e-03   8.3124798e-01   7.3124802e-01   1.0941600e+00   9.9416000e-01   1.0952300e+00   9.9523401e-01
   1.0060000e+00   9.8369932e-01   1.1945839e-01   1.9458190e-02   1.0146010e-01   1.4598690e-03   8.3124205e-01   7.3124206e-01   1.0941600e+00   9.9416000e-01   1.0952300e+00   9.9523401e-01
   1.0050000e+00   9.8260141e-01   1.1942766e-01   1.9428010e-02   1.0145905e-01   1.4594778e-03   8.3123613e-01   7.3123610e-01   1.0941600e+00   9.9416000e-01   1.0952300e+00   9.9523401e-01
   1.0040000e+00   9.8149674e-01   1.1939781e-01   1.9397574e-02   1.0145900e-01   1.4590847e-03   8.3123016e-01   7.3123013e-01   1.0941600e+00   9.9416000e-01   1.0952300e+00   9.9523401e-01
   1.0030000e+00   9.8040429e-01   1.1936725e-01   1.9367591e-02   1.0145899e-01   1.4586950e-03   8.3122426e-01   7.3122424e-01   1.0941600e+00   9.9416000e-01   1.0952300e+00   9.9523401e-01
   1.0020000e+00   9.7930112e-01   1.1933732e-01   1.9337277e-02   1.0145792e-01   1.4583069e-03   8.3121815e-01   7.3121820e-01   1.0941600e+00   9.9416000e-01   1.0952300e+00   9.9523401e-01
   1.0010000e+00   9.7820912e-01   1.1930777e-01   1.9307379e-02   1.0145801e-01   1.4579231e-03   8.3121325e-01   7.3121323e-01   1.0941600e+00   9.9416000e-01   1.0952300e+00   9.9523401e-01
   1.0000000e+00   9.7710797e-01   1.1927688e-01   1.9277175e-02   1.0145761e-01   1.4575247e-03   8.3120739e-01   7.3120736e-01   1.0941600e+00   9.9416000e-01   1.0952300e+00   9.9523401e-01
   9.9900000e-01   9.7601233e-01   1.1924729e-01   1.9247209e-02   1.0145697e-01   1.4571398e-03   8.3120147e-01   7.3120145e-01   1.0941600e+00   9.9416000e-01   1.0952300e+00   9.9523401e-01
   9.9800000e-01   9.7491478e-01   1.1921722e-01   1.9217206e-02   1.0145707e-01   1.4567535e-03   8.3119552e-01   7.3119552e-01   1.0941600e+00   9.9416000e-01   1.0952300e+00   9.9523401e-01
   9.9700000e-01   9.7381837e-01   1.1918685e-01   1.9187212e-02   1.0145614e-01   1.4563674e-03   8.3118955e-01   7.3118959e-01   1.0941600e+00   9.9416000e-01   1.0952300e+00   9.9523401e-01
   9.9600000e-01   9.7272296e-01   1.1915720e-01   1.9157272e-02   1.0145600e-01   1.4559817e-03   8.3118396e-01   7.3118398e-01   1.0941600e+00   9.9416000e-01   1.0952300e+00   9.9523401e-01
   9.9500000e-01   9.7162729e-01   1.1912753e-01   1.9127368e-02   1.0145604e-01   1.4555959e-03   8.3117876e-01   7.3117873e-01   1.0941600e+00   9.9416000e-01   1.0952300e+00   9.9523401e-01
   9.9400000e-01   9.7053230e-01   1.1909792e-01   1.9097527e-02   1.0145493e-01   1.4552102e-03   8.3117279e-01   7.3117277e-01   1.0941600e+00   9.9416000e-01   1.0952300e+00   9.9523401e-01
   9.9300000e-01   9.6943737e-01   1.1906738e-01   1.9067705e-02   1.0145501e-01   1.4548244e-03   8.3116687e-01   7.3116684e-01   1.0941600e+00   9.9416000e-01   1.0952300e+00   9.9523401e-01
   9.9200000e-01   9.6834239e-01   1.1903752e-01   1.9037876e-02   1.0145474e-01   1.4544386e-03   8.3116082e-01   7.3116086e-01   1.0941600e+00   9.9415999e-01   1.0952300e+00   9.9523401e-01
   9.9100000e-01   9.6724829e-01   1.1900786e-01   1.9008161e-02   1.0145394e-01   1.4540532e-03   8.3115574e-01   7.3115573e-01   1.0941600e+00   9.9416006e-01   1.0952300e+00   9.9523401e-01
   9.9000000e-01   9.6615404e-01   1.1897820e-01   1.8978391e-02   1.0145377e-01   1.4536677e-03   8.3115004e-01   7.3115002e-01   1.0941600e+00   9.9415892e-01   1.0952300e+00   9.9523401e-01
   9.8900000e-01   9.6506162e-01   1.1894857e-01   1.8948773e-02   1.0145294e-01   1.4532817e-03   8.3114413e-01   7.3114411e-01   1.0941600e+00   9.9415899e-01   1.0952300e+00   9.9523401e-01
   9.8800000e-01   9.6396807e-01   1.1891891e-01   1.8919110e-02   1.0145305e-01   1.4529073e-03   8.3113815e-01   7.3113814e-01   1.0941600e+00   9.9415898e-01   1.0952300e+00   9.9523401e-01
   9.8700000e-01   9.6287542e-01   1.1888928e-01   1.8889475e-02   1.0145230e-01   1.4525216e-03   8.3113294e-01   7.3113294e-01   1.0941600e+00   9.9415898e-01   1.0952300e+00   9.9523401e-01
   9.8600000e-01   9.6178360e-01   1.1885965e-01   1.8859951e-02   1.0145199e-01   1.4521360e-03   8.3112733e-01   7.3112731e-01   1.0941600e+00   9.9415898e-01   1.0952300e+00   9.9523401e-01
   9.8500000e-01   9.6069249e-01   1.1883005e-01   1.8830400e-02   1.0145208e-01   1.4517581e-03   8.3112142e-01   7.3112140e-01   1.0941600e+00   9.9415898e-01   1.0952300e+00   9.9523401e-01
   9.8400000e-01   9.5960097e-01   1.1880055e-01   1.8800934e-02   1.0145098e-01   1.4513762e-03   8.3111547e-01   7.3111545e-01   1.0941600e+00   9.9415898e-01   1.0952300e+00   9.9523401e-01
   9.8300000e-01   9.5850981e-01   1.1877189e-01   1.8771473e-02   1.0145100e-01   1.4509977e-03   8.3111018e-01   7.3111019e-01   1.0941600e+00   9.9415898e-01   1.0952300e+00   9.9523401e-01
   9.8200000e-01   9.5741844e-01   1.1874219e-01   1.8742014e-02   1.0145090e-01   1.4506163e-03   8.3110464e-01   7.3110467e-01   1.0941600e+00   9.9415898e-01   1.0952300e+00   9.9523401e-01
   9.8100000e-01   9.5632896e-01   1.1871261e-01   1.8712669e-02   1.0144993e-01   1.4502377e-03   8.3109874e-01   7.3109871e-01   1.0941600e+00   9.9415898e-01   1.0952300e+00   9.9523401e-01
   9.8000000e-01   9.5523803e-01   1.1868297e-01   1.8683303e-02   1.0145003e-01   1.4498567e-03   8.3109288e-01   7.3109286e-01   1.0941600e+00   9.9415898e-01   1.0952300e+00   9.9523401e-01
   9.7900000e-01   9.5414871e-01   1.1865394e-01   1.8654014e-02   1.0144947e-01   1.4494778e-03   8.3108794e-01   7.3108798e-01   1.0941600e+00   9.9415898e-01   1.0952300e+00   9.9523401e-01
   9.7800000e-01   9.5305942e-01   1.1862484e-01   1.8624724e-02   1.0144898e-01   1.4490983e-03   8.3108195e-01   7.3108199e-01   1.0941600e+00   9.9415898e-01   1.0952300e+00   9.9523401e-01
   9.7700000e-01   9.5197122e-01   1.1859517e-01   1.8595440e-02   1.0144908e-01   1.4487233e-03   8.3107596e-01   7.3107597e-01   1.0941600e+00   9.9415898e-01   1.0952300e+00   9.9523401e-01
   9.7600000e-01   9.5088305e-01   1.1856662e-01   1.8566268e-02   1.0144806e-01   1.4483481e-03   8.3107110e-01   7.3107107e-01   1.0941600e+00   9.9415898e-01   1.0952300e+00   9.9523401e-01
   9.7500000e-01   9.4979477e-01   1.1853711e-01   1.8537033e-02   1.0144800e-01   1.4479687e-03   8.3106521e-01   7.3106521e-01   1.0941600e+00   9.9415898e-01   1.0952300e+00   9.9523401e-01
   9.7400000e-01   9.4870664e-01   1.1850753e-01   1.8507917e-02   1.0144800e-01   1.4475902e-03   8.3105928e-01   7.3105932e-01   1.0941600e+00   9.9415898e-01   1.0952300e+00   9.9523401e-01
   9.7300000e-01   9.4761929e-01   1.1847909e-01   1.8478814e-02   1.0144692e-01   1.4472208e-03   8.3105378e-01   7.3105380e-01   1.0941600e+00   9.9415898e-01   1.0952300e+00   9.9523401e-01
   9.7200000e-01   9.4653318e-01   1.1844942e-01   1.8449714e-02   1.0144701e-01   1.4468419e-03   8.3104854e-01   7.3104851e-01   1.0941600e+00   9.9415898e-01   1.0952300e+00   9.9523401e-01
   9.7100000e-01   9.4544518e-01   1.1842097e-01   1.8420685e-02   1.0144666e-01   1.4464676e-03   8.3104253e-01   7.3104250e-01   1.0941600e+00   9.9415898e-01   1.0952300e+00   9.9523401e-01
   9.7000000e-01   9.4435974e-01   1.1839131e-01   1.8391691e-02   1.0144596e-01   1.4460916e-03   8.3103750e-01   7.3103753e-01   1.0941600e+00   9.9415898e-01   1.0952300e+00   9.9523401e-01
   9.6900000e-01   9.4327408e-01   1.1836283e-01   1.8362748e-02   1.0144607e-01   1.4457198e-03   8.3103176e-01   7.3103178e-01   1.0941600e+00   9.9415904e-01   1.0952300e+00   9.9523401e-01
   9.6800000e-01   9.4218840e-01   1.1833407e-01   1.8333797e-02   1.0144520e-01   1.4453431e-03   8.3102580e-01   7.3102578e-01   1.0941600e+00   9.9415823e-01   1.0952300e+00   9.9523401e-01
   9.6700000e-01   9.4110385e-01   1.1830470e-01   1.8304870e-02   1.0144499e-01   1.4449752e-03   8.3102103e-01   7.3102102e-01   1.0941600e+00   9.9415804e-01   1.0952300e+00   9.9523401e-01
   9.6600000e-01   9.4001900e-01   1.1827601e-01   1.8276023e-02   1.0144506e-01   1.4445982e-03   8.3101502e-01   7.3101506e-01   1.0941600e+00   9.9415803e-01   1.0952300e+00   9.9523401e-01
   9.6500000e-01   9.3893372e-01   1.1824693e-01   1.8247122e-02   1.0144394e-01   1.4442266e-03   8.3100934e-01   7.3100936e-01   1.0941600e+00   9.9415803e-01   1.0952300e+00   9.9523401e-01
   9.6400000e-01   9.3785046e-01   1.1821821e-01   1.8218370e-02   1.0144400e-01   1.4438577e-03   8.3100432e-01   7.3100429e-01   1.0941600e+00   9.9415803e-01   1.0952300e+00   9.9523401e-01
   9.6300000e-01   9.3676666e-01   1.1818973e-01   1.8189604e-02   1.0144384e-01   1.4434875e-03   8.3099832e-01   7.3099830e-01   1.0941600e+00   9.9415803e-01   1.0952300e+00   9.9523401e-01
   9.6200000e-01   9.3568327e-01   1.1816087e-01   1.8160912e-02   1.0144293e-01   1.4431096e-03   8.3099309e-01   7.3099311e-01   1.0941600e+00   9.9415803e-01   1.0952300e+00   9.9523401e-01
   9.6100000e-01   9.3459963e-01   1.1813181e-01   1.8132183e-02   1.0144303e-01   1.4427416e-03   8.3098755e-01   7.3098757e-01   1.0941600e+00   9.9415803e-01   1.0952300e+00   9.9523401e-01
   9.6000000e-01   9.3351771e-01   1.1810394e-01   1.8103494e-02   1.0144241e-01   1.4423731e-03   8.3098157e-01   7.3098154e-01   1.0941600e+00   9.9415803e-01   1.0952300e+00   9.9523401e-01
   9.5900000e-01   9.3243550e-01   1.1807485e-01   1.8074897e-02   1.0144199e-01   1.4420045e-03   8.3097678e-01   7.3097675e-01   1.0941600e+00   9.9415803e-01   1.0952300e+00   9.9523401e-01
   9.5800000e-01   9.3135343e-01   1.1804629e-01   1.8046298e-02   1.0144208e-01   1.4416360e-03   8.3097076e-01   7.3097077e-01   1.0941600e+00   9.9415803e-01   1.0952300e+00   9.9523401e-01
   9.5700000e-01   9.3027251e-01   1.1801783e-01   1.8017726e-02   1.0144103e-01   1.4412678e-03   8.3096593e-01   7.3096591e-01   1.0941600e+00   9.9415803e-01   1.0952300e+00   9.9523401e-01
   9.5600000e-01   9.2919036e-01   1.1798934e-01   1.7989166e-02   1.0144100e-01   1.4408992e-03   8.3096007e-01   7.3096005e-01   1.0941600e+00   9.9415803e-01   1.0952300e+00   9.9523401e-01
   9.5500000e-01   9.2810943e-01   1.1796083e-01   1.7960752e-02   1.0144099e-01   1.4405311e-03   8.3095420e-01   7.3095418e-01   1.0941600e+00   9.9415803e-01   1.0952300e+00   9.9523401e-01
   9.5400000e-01   9.2702944e-01   1.1793243e-01   1.7932221e-02   1.0143991e-01   1.4401629e-03   8.3094936e-01   7.3094940e-01   1.0941600e+00   9.9415803e-01   1.0952300e+00   9.9523401e-01
   9.5300000e-01   9.2594926e-01   1.1790385e-01   1.7903804e-02   1.0144001e-01   1.4397947e-03   8.3094336e-01   7.3094340e-01   1.0941600e+00   9.9415803e-01   1.0952300e+00   9.9523401e-01
   9.5200000e-01   9.2486911e-01   1.1787553e-01   1.7875384e-02   1.0143963e-01   1.4394268e-03   8.3093860e-01   7.3093857e-01   1.0941600e+00   9.9415803e-01   1.0952300e+00   9.9523401e-01
   9.5100000e-01   9.2379036e-01   1.1784690e-01   1.7847069e-02   1.0143896e-01   1.4390583e-03   8.3093263e-01   7.3093261e-01   1.0941600e+00   9.9415803e-01   1.0952300e+00   9.9523401e-01
   9.5000000e-01   9.2271162e-01   1.1781905e-01   1.7818714e-02   1.0143906e-01   1.4387016e-03   8.3092705e-01   7.3092705e-01   1.0941600e+00   9.9415803e-01   1.0952300e+00   9.9523401e-01
   9.4900000e-01   9.2163213e-01   1.1779022e-01   1.7790466e-02   1.0143820e-01   1.4383328e-03   8.3092189e-01   7.3092188e-01   1.0941600e+00   9.9415803e-01   1.0952300e+00   9.9523401e-01
   9.4800000e-01   9.2055423e-01   1.1776208e-01   1.7762223e-02   1.0143800e-01   1.4379646e-03   8.3091622e-01   7.3091619e-01   1.0941600e+00   9.9415803e-01   1.0952300e+00   9.9523401e-01
   9.4700000e-01   9.1947626e-01   1.1773410e-01   1.7733966e-02   1.0143807e-01   1.4376047e-03   8.3091117e-01   7.3091114e-01   1.0941600e+00   9.9415803e-01   1.0952300e+00   9.9523401e-01
   9.4600000e-01   9.1839829e-01   1.1770598e-01   1.7705727e-02   1.0143695e-01   1.4372391e-03   8.3090536e-01   7.3090540e-01   1.0941600e+00   9.9415808e-01   1.0952300e+00   9.9523401e-01
   9.4500000e-01   9.1732108e-01   1.1767716e-01   1.7677557e-02   1.0143700e-01   1.4368788e-03   8.3090039e-01   7.3090038e-01   1.0941600e+00   9.9415734e-01   1.0952300e+00   9.9523401e-01
   9.4400000e-01   9.1624374e-01   1.1764929e-01   1.7649466e-02   1.0143686e-01   1.4365141e-03   8.3089458e-01   7.3089456e-01   1.0941600e+00   9.9415702e-01   1.0952300e+00   9.9523401e-01
   9.4300000e-01   9.1516755e-01   1.1762138e-01   1.7621309e-02   1.0143592e-01   1.4361532e-03   8.3088963e-01   7.3088965e-01   1.0941600e+00   9.9415701e-01   1.0952300e+00   9.9523401e-01
   9.4200000e-01   9.1409179e-01   1.1759347e-01   1.7593263e-02   1.0143603e-01   1.4357896e-03   8.3088375e-01   7.3088378e-01   1.0941600e+00   9.9415702e-01   1.0952300e+00   9.9523401e-01
   9.4100000e-01   9.1301593e-01   1.1756554e-01   1.7565293e-02   1.0143544e-01   1.4354281e-03   8.3087889e-01   7.3087887e-01   1.0941600e+00   9.9415702e-01   1.0952300e+00   9.9523401e-01
   9.4000000e-01   9.1193997e-01   1.1753761e-01   1.7537210e-02   1.0143498e-01   1.4350654e-03   8.3087297e-01   7.3087295e-01   1.0941600e+00   9.9415702e-01   1.0952300e+00   9.9523401e-01
   9.3900000e-01   9.1086507e-01   1.1750971e-01   1.7509319e-02   1.0143508e-01   1.4347087e-03   8.3086811e-01   7.3086815e-01   1.0941600e+00   9.9415702e-01   1.0952300e+00   9.9523401e-01
   9.3800000e-01   9.0979015e-01   1.1748181e-01   1.7481316e-02   1.0143406e-01   1.4343408e-03   8.3086216e-01   7.3086220e-01   1.0941600e+00   9.9415702e-01   1.0952300e+00   9.9523401e-01
   9.3700000e-01   9.0871565e-01   1.1745391e-01   1.7453401e-02   1.0143400e-01   1.4339836e-03   8.3085740e-01   7.3085737e-01   1.0941600e+00   9.9415702e-01   1.0952300e+00   9.9523401e-01
   9.3600000e-01   9.0764141e-01   1.1742601e-01   1.7425598e-02   1.0143402e-01   1.4336252e-03   8.3085142e-01   7.3085139e-01   1.0941600e+00   9.9415702e-01   1.0952300e+00   9.9523401e-01
   9.3500000e-01   9.0656723e-01   1.1739812e-01   1.7397711e-02   1.0143292e-01   1.4332621e-03   8.3084654e-01   7.3084658e-01   1.0941600e+00   9.9415702e-01   1.0952300e+00   9.9523401e-01
   9.3400000e-01   9.0549365e-01   1.1737024e-01   1.7369915e-02   1.0143301e-01   1.4329114e-03   8.3084151e-01   7.3084150e-01   1.0941600e+00   9.9415702e-01   1.0952300e+00   9.9523401e-01
   9.3300000e-01   9.0442117e-01   1.1734236e-01   1.7342165e-02   1.0143272e-01   1.4325487e-03   8.3083576e-01   7.3083573e-01   1.0941600e+00   9.9415702e-01   1.0952300e+00   9.9523401e-01
   9.3200000e-01   9.0334860e-01   1.1731449e-01   1.7314358e-02   1.0143195e-01   1.4321890e-03   8.3083071e-01   7.3083073e-01   1.0941600e+00   9.9415702e-01   1.0952300e+00   9.9523401e-01
   9.3100000e-01   9.0227560e-01   1.1728660e-01   1.7286642e-02   1.0143206e-01   1.4318349e-03   8.3082500e-01   7.3082504e-01   1.0941600e+00   9.9415702e-01   1.0952300e+00   9.9523401e-01
   9.3000000e-01   9.0120379e-01   1.1725875e-01   1.7259016e-02   1.0143129e-01   1.4314754e-03   8.3081993e-01   7.3081993e-01   1.0941600e+00   9.9415702e-01   1.0952300e+00   9.9523401e-01
   9.2900000e-01   9.0013192e-01   1.1723104e-01   1.7231308e-02   1.0143099e-01   1.4311210e-03   8.3081451e-01   7.3081450e-01   1.0941600e+00   9.9415702e-01   1.0952300e+00   9.9523401e-01
   9.2800000e-01   8.9906010e-01   1.1720409e-01   1.7203748e-02   1.0143108e-01   1.4307623e-03   8.3080954e-01   7.3080958e-01   1.0941600e+00   9.9415702e-01   1.0952300e+00   9.9523401e-01
   9.2700000e-01   8.9798845e-01   1.1717617e-01   1.7176183e-02   1.0142998e-01   1.4304067e-03   8.3080371e-01   7.3080374e-01   1.0941600e+00   9.9415702e-01   1.0952300e+00   9.9523401e-01
   9.2600000e-01   8.9691852e-01   1.1714825e-01   1.7148643e-02   1.0143000e-01   1.4300561e-03   8.3079877e-01   7.3079873e-01   1.0941600e+00   9.9415702e-01   1.0952300e+00   9.9523401e-01
   9.2500000e-01   8.9584761e-01   1.1712145e-01   1.7121074e-02   1.0142994e-01   1.4296935e-03   8.3079385e-01   7.3079388e-01   1.0941600e+00   9.9415702e-01   1.0952300e+00   9.9523401e-01
   9.2400000e-01   8.9477788e-01   1.1709366e-01   1.7093604e-02   1.0142892e-01   1.4293421e-03   8.3078792e-01   7.3078796e-01   1.0941600e+00   9.9415702e-01   1.0952300e+00   9.9523401e-01
   9.2300000e-01   8.9370805e-01   1.1706582e-01   1.7066102e-02   1.0142902e-01   1.4289902e-03   8.3078311e-01   7.3078308e-01   1.0941600e+00   9.9415702e-01   1.0952300e+00   9.9523401e-01
   9.2200000e-01   8.9263920e-01   1.1703907e-01   1.7038717e-02   1.0142859e-01   1.4286387e-03   8.3077771e-01   7.3077772e-01   1.0941600e+00   9.9415700e-01   1.0952300e+00   9.9523401e-01
   9.2100000e-01   8.9157038e-01   1.1701116e-01   1.7011336e-02   1.0142797e-01   1.4282877e-03   8.3077247e-01   7.3077251e-01   1.0941600e+00   9.9415704e-01   1.0952300e+00   9.9523401e-01
   9.2000000e-01   8.9050157e-01   1.1698369e-01   1.6983958e-02   1.0142799e-01   1.4279252e-03   8.3076695e-01   7.3076696e-01   1.0941600e+00   9.9415592e-01   1.0952300e+00   9.9523401e-01
   9.1900000e-01   8.8943273e-01   1.1695658e-01   1.6956572e-02   1.0142805e-01   1.4275747e-03   8.3076176e-01   7.3076173e-01   1.0941600e+00   9.9415601e-01   1.0952300e+00   9.9523401e-01
   9.1800000e-01   8.8836411e-01   1.1692899e-01   1.6929298e-02   1.0142693e-01   1.4272232e-03   8.3075694e-01   7.3075698e-01   1.0941600e+00   9.9415600e-01   1.0952300e+00   9.9523401e-01
   9.1700000e-01   8.8729692e-01   1.1690191e-01   1.6902007e-02   1.0142700e-01   1.4268721e-03   8.3075094e-01   7.3075098e-01   1.0941600e+00   9.9415600e-01   1.0952300e+00   9.9523401e-01
   9.1600000e-01   8.8622957e-01   1.1687518e-01   1.6874792e-02   1.0142680e-01   1.4265209e-03   8.3074620e-01   7.3074617e-01   1.0941600e+00   9.9415600e-01   1.0952300e+00   9.9523401e-01
   9.1500000e-01   8.8516232e-01   1.1684723e-01   1.6847583e-02   1.0142593e-01   1.4261698e-03   8.3074100e-01   7.3074101e-01   1.0941600e+00   9.9415600e-01   1.0952300e+00   9.9523401e-01
   9.1400000e-01   8.8409515e-01   1.1682052e-01   1.6820376e-02   1.0142603e-01   1.4258187e-03   8.3073559e-01   7.3073562e-01   1.0941600e+00   9.9415600e-01   1.0952300e+00   9.9523401e-01
   9.1300000e-01   8.8302872e-01   1.1679334e-01   1.6793232e-02   1.0142540e-01   1.4254678e-03   8.3073073e-01   7.3073070e-01   1.0941600e+00   9.9415600e-01   1.0952300e+00   9.9523401e-01
   9.1200000e-01   8.8196247e-01   1.1676603e-01   1.6766071e-02   1.0142499e-01   1.4251173e-03   8.3072486e-01   7.3072484e-01   1.0941600e+00   9.9415600e-01   1.0952300e+00   9.9523401e-01
   9.1100000e-01   8.8089674e-01   1.1673917e-01   1.6739027e-02   1.0142508e-01   1.4247766e-03   8.3071990e-01   7.3071994e-01   1.0941600e+00   9.9415600e-01   1.0952300e+00   9.9523401e-01
   9.1000000e-01   8.7983091e-01   1.1671232e-01   1.6711979e-02   1.0142405e-01   1.4244249e-03   8.3071502e-01   7.3071499e-01   1.0941600e+00   9.9415600e-01   1.0952300e+00   9.9523401e-01
   9.0900000e-01   8.7876673e-01   1.1668507e-01   1.6684962e-02   1.0142400e-01   1.4240745e-03   8.3070970e-01   7.3070967e-01   1.0941600e+00   9.9415600e-01   1.0952300e+00   9.9523401e-01
   9.0800000e-01   8.7770141e-01   1.1665788e-01   1.6657912e-02   1.0142402e-01   1.4237233e-03   8.3070439e-01   7.3070442e-01   1.0941600e+00   9.9415600e-01   1.0952300e+00   9.9523401e-01
   9.0700000e-01   8.7663705e-01   1.1663112e-01   1.6630920e-02   1.0142292e-01   1.4233838e-03   8.3069956e-01   7.3069957e-01   1.0941600e+00   9.9415600e-01   1.0952300e+00   9.9523401e-01
   9.0600000e-01   8.7557271e-01   1.1660418e-01   1.6604054e-02   1.0142301e-01   1.4230323e-03   8.3069454e-01   7.3069452e-01   1.0941600e+00   9.9415600e-01   1.0952300e+00   9.9523401e-01
   9.0500000e-01   8.7450959e-01   1.1657681e-01   1.6577075e-02   1.0142306e-01   1.4226846e-03   8.3068880e-01   7.3068880e-01   1.0941600e+00   9.9415600e-01   1.0952300e+00   9.9523401e-01
   9.0400000e-01   8.7344517e-01   1.1655067e-01   1.6550202e-02   1.0142224e-01   1.4223418e-03   8.3068377e-01   7.3068382e-01   1.0941600e+00   9.9415600e-01   1.0952300e+00   9.9523401e-01
   9.0300000e-01   8.7238221e-01   1.1652331e-01   1.6523359e-02   1.0142199e-01   1.4219905e-03   8.3067838e-01   7.3067836e-01   1.0941600e+00   9.9415600e-01   1.0952300e+00   9.9523401e-01
   9.0200000e-01   8.7131942e-01   1.1649638e-01   1.6496587e-02   1.0142207e-01   1.4216474e-03   8.3067336e-01   7.3067333e-01   1.0941600e+00   9.9415600e-01   1.0952300e+00   9.9523401e-01
   9.0100000e-01   8.7025660e-01   1.1646980e-01   1.6469726e-02   1.0142097e-01   1.4213015e-03   8.3066848e-01   7.3066852e-01   1.0941600e+00   9.9415600e-01   1.0952300e+00   9.9523401e-01
   9.0000000e-01   8.6919513e-01   1.1644291e-01   1.6443029e-02   1.0142100e-01   1.4209610e-03   8.3066326e-01   7.3066326e-01   1.0941600e+00   9.9415600e-01   1.0952300e+00   9.9523401e-01
   8.9900000e-01   8.6813314e-01   1.1641625e-01   1.6416315e-02   1.0142094e-01   1.4206105e-03   8.3065792e-01   7.3065790e-01   1.0941600e+00   9.9415600e-01   1.0952300e+00   9.9523401e-01
   8.9800000e-01   8.6707148e-01   1.1638947e-01   1.6389566e-02   1.0141992e-01   1.4202696e-03   8.3065297e-01   7.3065302e-01   1.0941600e+00   9.9415599e-01   1.0952300e+00   9.9523401e-01
   8.9700000e-01   8.6600973e-01   1.1636268e-01   1.6362923e-02   1.0142002e-01   1.4199287e-03   8.3064809e-01   7.3064806e-01   1.0941600e+00   9.9415599e-01   1.0952300e+00   9.9523401e-01
   8.9600000e-01   8.6494943e-01   1.1633654e-01   1.6336285e-02   1.0141959e-01   1.4195837e-03   8.3064273e-01   7.3064273e-01   1.0941600e+00   9.9415490e-01   1.0952300e+00   9.9523401e-01
   8.9500000e-01   8.6388907e-01   1.1630935e-01   1.6309670e-02   1.0141897e-01   1.4192398e-03   8.3063748e-01   7.3063752e-01   1.0941600e+00   9.9415500e-01   1.0952300e+00   9.9523401e-01
   8.9400000e-01   8.6282784e-01   1.1628297e-01   1.6283104e-02   1.0141899e-01   1.4188996e-03   8.3063267e-01   7.3063264e-01   1.0941600e+00   9.9415499e-01   1.0952300e+00   9.9523401e-01
   8.9300000e-01   8.6176739e-01   1.1625672e-01   1.6256486e-02   1.0141906e-01   1.4185576e-03   8.3062765e-01   7.3062762e-01   1.0941600e+00   9.9415499e-01   1.0952300e+00   9.9523401e-01
   8.9200000e-01   8.6070881e-01   1.1623028e-01   1.6229989e-02   1.0141794e-01   1.4182126e-03   8.3062222e-01   7.3062226e-01   1.0941600e+00   9.9415499e-01   1.0952300e+00   9.9523401e-01
   8.9100000e-01   8.5964894e-01   1.1620321e-01   1.6203539e-02   1.0141800e-01   1.4178703e-03   8.3061716e-01   7.3061715e-01   1.0941600e+00   9.9415499e-01   1.0952300e+00   9.9523401e-01
   8.9000000e-01   8.5859047e-01   1.1617704e-01   1.6177023e-02   1.0141784e-01   1.4175327e-03   8.3061236e-01   7.3061234e-01   1.0941600e+00   9.9415499e-01   1.0952300e+00   9.9523401e-01
   8.8900000e-01   8.5753142e-01   1.1615081e-01   1.6150598e-02   1.0141692e-01   1.4171907e-03   8.3060714e-01   7.3060716e-01   1.0941600e+00   9.9415499e-01   1.0952300e+00   9.9523401e-01
   8.8800000e-01   8.5647380e-01   1.1612452e-01   1.6124201e-02   1.0141703e-01   1.4168513e-03   8.3060178e-01   7.3060181e-01   1.0941600e+00   9.9415499e-01   1.0952300e+00   9.9523401e-01
   8.8700000e-01   8.5541509e-01   1.1609730e-01   1.6097828e-02   1.0141646e-01   1.4165062e-03   8.3059688e-01   7.3059684e-01   1.0941600e+00   9.9415499e-01   1.0952300e+00   9.9523401e-01
   8.8600000e-01   8.5435741e-01   1.1607119e-01   1.6071482e-02   1.0141598e-01   1.4161726e-03   8.3059196e-01   7.3059199e-01   1.0941600e+00   9.9415499e-01   1.0952300e+00   9.9523401e-01
   8.8500000e-01   8.5330072e-01   1.1604498e-01   1.6045181e-02   1.0141608e-01   1.4158331e-03   8.3058665e-01   7.3058666e-01   1.0941598e+00   9.9415499e-01   1.0952300e+00   9.9523401e-01
   8.8400000e-01   8.5224297e-01   1.1601878e-01   1.6018894e-02   1.0141511e-01   1.4154925e-03   8.3058142e-01   7.3058139e-01   1.0941601e+00   9.9415499e-01   1.0952300e+00   9.9523401e-01
   8.8300000e-01   8.5118612e-01   1.1599258e-01   1.5992574e-02   1.0141501e-01   1.4151586e-03   8.3057703e-01   7.3057703e-01   1.0941491e+00   9.9415499e-01   1.0952300e+00   9.9523401e-01
   8.8200000e-01   8.5012933e-01   1.1596638e-01   1.5966380e-02   1.0141500e-01   1.4148150e-03   8.3057173e-01   7.3057172e-01   1.0941500e+00   9.9415499e-01   1.0952300e+00   9.9523401e-01
   8.8100000e-01   8.4907280e-01   1.1594018e-01   1.5940187e-02   1.0141475e-01   1.4144786e-03   8.3056696e-01   7.3056693e-01   1.0941499e+00   9.9415499e-01   1.0952300e+00   9.9523401e-01
   8.8000000e-01   8.4801753e-01   1.1591401e-01   1.5914004e-02   1.0141394e-01   1.4141438e-03   8.3056184e-01   7.3056186e-01   1.0941499e+00   9.9415499e-01   1.0952300e+00   9.9523401e-01
   8.7900000e-01   8.4696210e-01   1.1588783e-01   1.5887848e-02   1.0141405e-01   1.4138078e-03   8.3055646e-01   7.3055649e-01   1.0941499e+00   9.9415499e-01   1.0952300e+00   9.9523401e-01
   8.7800000e-01   8.4590661e-01   1.1586164e-01   1.5861742e-02   1.0141336e-01   1.4134642e-03   8.3055148e-01   7.3055145e-01   1.0941499e+00   9.9415499e-01   1.0952300e+00   9.9523401e-01
   8.7700000e-01   8.4485177e-01   1.1583548e-01   1.5835678e-02   1.0141299e-01   1.4131306e-03   8.3054662e-01   7.3054666e-01   1.0941499e+00   9.9415499e-01   1.0952300e+00   9.9523401e-01
   8.7600000e-01   8.4379639e-01   1.1580930e-01   1.5809536e-02   1.0141308e-01   1.4127959e-03   8.3054128e-01   7.3054128e-01   1.0941499e+00   9.9415499e-01   1.0952300e+00   9.9523401e-01
   8.7500000e-01   8.4274228e-01   1.1578316e-01   1.5783530e-02   1.0141204e-01   1.4124617e-03   8.3053701e-01   7.3053699e-01   1.0941499e+00   9.9415499e-01   1.0952300e+00   9.9523401e-01
   8.7400000e-01   8.4168859e-01   1.1575805e-01   1.5757504e-02   1.0141201e-01   1.4121274e-03   8.3053167e-01   7.3053168e-01   1.0941499e+00   9.9415499e-01   1.0952300e+00   9.9523401e-01
   8.7300000e-01   8.4063376e-01   1.1573180e-01   1.5731583e-02   1.0141200e-01   1.4117931e-03   8.3052641e-01   7.3052639e-01   1.0941499e+00   9.9415499e-01   1.0952300e+00   9.9523401e-01
   8.7200000e-01   8.3958145e-01   1.1570567e-01   1.5705641e-02   1.0141166e-01   1.4114591e-03   8.3052164e-01   7.3052161e-01   1.0941499e+00   9.9415506e-01   1.0952300e+00   9.9523401e-01
   8.7100000e-01   8.3852819e-01   1.1567951e-01   1.5679685e-02   1.0141095e-01   1.4111248e-03   8.3051652e-01   7.3051655e-01   1.0941499e+00   9.9415417e-01   1.0952300e+00   9.9523401e-01
   8.7000000e-01   8.3747552e-01   1.1565361e-01   1.5653822e-02   1.0141106e-01   1.4107908e-03   8.3051197e-01   7.3051195e-01   1.0941499e+00   9.9415398e-01   1.0952300e+00   9.9523401e-01
   8.6900000e-01   8.3642229e-01   1.1562828e-01   1.5627965e-02   1.0141028e-01   1.4104568e-03   8.3050691e-01   7.3050688e-01   1.0941499e+00   9.9415397e-01   1.0952300e+00   9.9523401e-01
   8.6800000e-01   8.3537104e-01   1.1560210e-01   1.5602129e-02   1.0141000e-01   1.4101229e-03   8.3050144e-01   7.3050148e-01   1.0941499e+00   9.9415398e-01   1.0952300e+00   9.9523401e-01
   8.6700000e-01   8.3431840e-01   1.1557587e-01   1.5576261e-02   1.0141008e-01   1.4097879e-03   8.3049726e-01   7.3049726e-01   1.0941499e+00   9.9415398e-01   1.0952300e+00   9.9523401e-01
   8.6600000e-01   8.3326671e-01   1.1555083e-01   1.5550536e-02   1.0140900e-01   1.4094650e-03   8.3049185e-01   7.3049183e-01   1.0941499e+00   9.9415398e-01   1.0952300e+00   9.9523401e-01
   8.6500000e-01   8.3221601e-01   1.1552470e-01   1.5524746e-02   1.0140902e-01   1.4091310e-03   8.3048691e-01   7.3048696e-01   1.0941499e+00   9.9415398e-01   1.0952300e+00   9.9523401e-01
   8.6400000e-01   8.3116413e-01   1.1549859e-01   1.5499065e-02   1.0140901e-01   1.4087972e-03   8.3048206e-01   7.3048204e-01   1.0941499e+00   9.9415398e-01   1.0952300e+00   9.9523401e-01
   8.6300000e-01   8.3011375e-01   1.1547356e-01   1.5473386e-02   1.0140859e-01   1.4084677e-03   8.3047664e-01   7.3047664e-01   1.0941499e+00   9.9415398e-01   1.0952300e+00   9.9523401e-01
   8.6200000e-01   8.2906362e-01   1.1544732e-01   1.5447713e-02   1.0140796e-01   1.4081404e-03   8.3047242e-01   7.3047246e-01   1.0941499e+00   9.9415398e-01   1.0952300e+00   9.9523401e-01
   8.6100000e-01   8.2801304e-01   1.1542232e-01   1.5422024e-02   1.0140806e-01   1.4078056e-03   8.3046696e-01   7.3046693e-01   1.0941499e+00   9.9415398e-01   1.0952300e+00   9.9523401e-01
   8.6000000e-01   8.2696384e-01   1.1539606e-01   1.5396438e-02   1.0140722e-01   1.4074806e-03   8.3046275e-01   7.3046277e-01   1.0941499e+00   9.9415398e-01   1.0952300e+00   9.9523401e-01
   8.5900000e-01   8.2591450e-01   1.1537110e-01   1.5370818e-02   1.0140701e-01   1.4071494e-03   8.3045732e-01   7.3045734e-01   1.0941499e+00   9.9415398e-01   1.0952300e+00   9.9523401e-01
   8.5800000e-01   8.2486520e-01   1.1534484e-01   1.5345300e-02   1.0140699e-01   1.4068150e-03   8.3045233e-01   7.3045230e-01   1.0941499e+00   9.9415398e-01   1.0952300e+00   9.9523401e-01
   8.5700000e-01   8.2381604e-01   1.1531983e-01   1.5319783e-02   1.0140688e-01   1.4064927e-03   8.3044765e-01   7.3044768e-01   1.0941499e+00   9.9415398e-01   1.0952300e+00   9.9523401e-01
   8.5600000e-01   8.2276767e-01   1.1529432e-01   1.5294276e-02   1.0140592e-01   1.4061580e-03   8.3044270e-01   7.3044270e-01   1.0941499e+00   9.9415398e-01   1.0952300e+00   9.9523401e-01
   8.5500000e-01   8.2171937e-01   1.1526872e-01   1.5268766e-02   1.0140602e-01   1.4058353e-03   8.3043790e-01   7.3043788e-01   1.0941499e+00   9.9415398e-01   1.0952300e+00   9.9523401e-01
   8.5400000e-01   8.2067097e-01   1.1524368e-01   1.5243306e-02   1.0140554e-01   1.4055068e-03   8.3043250e-01   7.3043251e-01   1.0941499e+00   9.9415398e-01   1.0952300e+00   9.9523401e-01
   8.5300000e-01   8.1962363e-01   1.1521750e-01   1.5217879e-02   1.0140497e-01   1.4051795e-03   8.3042827e-01   7.3042825e-01   1.0941499e+00   9.9415398e-01   1.0952300e+00   9.9523401e-01
   8.5200000e-01   8.1857587e-01   1.1519243e-01   1.5192508e-02   1.0140507e-01   1.4048497e-03   8.3042280e-01   7.3042280e-01   1.0941499e+00   9.9415398e-01   1.0952300e+00   9.9523401e-01
   8.5100000e-01   8.1752898e-01   1.1516717e-01   1.5167167e-02   1.0140418e-01   1.4045228e-03   8.3041860e-01   7.3041864e-01   1.0941499e+00   9.9415398e-01   1.0952300e+00   9.9523401e-01
   8.5000000e-01   8.1648189e-01   1.1514154e-01   1.5141816e-02   1.0140401e-01   1.4041999e-03   8.3041314e-01   7.3041311e-01   1.0941499e+00   9.9415398e-01   1.0952300e+00   9.9523401e-01
   8.4900000e-01   8.1543566e-01   1.1511621e-01   1.5116473e-02   1.0140399e-01   1.4038739e-03   8.3040894e-01   7.3040896e-01   1.0941499e+00   9.9415398e-01   1.0952300e+00   9.9523401e-01
   8.4800000e-01   8.1438912e-01   1.1509117e-01   1.5091156e-02   1.0140384e-01   1.4035453e-03   8.3040351e-01   7.3040354e-01   1.0941499e+00   9.9415398e-01   1.0952300e+00   9.9523401e-01
   8.4700000e-01   8.1334364e-01   1.1506563e-01   1.5065914e-02   1.0140292e-01   1.4032210e-03   8.3039859e-01   7.3039857e-01   1.0941499e+00   9.9415398e-01   1.0952300e+00   9.9523401e-01
   8.4600000e-01   8.1229831e-01   1.1504104e-01   1.5040692e-02   1.0140302e-01   1.4028987e-03   8.3039388e-01   7.3039387e-01   1.0941499e+00   9.9415400e-01   1.0952300e+00   9.9523401e-01
   8.4500000e-01   8.1125249e-01   1.1501551e-01   1.5015512e-02   1.0140250e-01   1.4025750e-03   8.3038899e-01   7.3038900e-01   1.0941499e+00   9.9415350e-01   1.0952300e+00   9.9523401e-01
   8.4400000e-01   8.1020672e-01   1.1498998e-01   1.4990331e-02   1.0140198e-01   1.4022515e-03   8.3038416e-01   7.3038414e-01   1.0941499e+00   9.9415300e-01   1.0952300e+00   9.9523401e-01
   8.4300000e-01   8.0916220e-01   1.1496541e-01   1.4965162e-02   1.0140198e-01   1.4019225e-03   8.3037941e-01   7.3037946e-01   1.0941499e+00   9.9415302e-01   1.0952300e+00   9.9523401e-01
   8.4200000e-01   8.0811799e-01   1.1493989e-01   1.4939991e-02   1.0140204e-01   1.4016059e-03   8.3037444e-01   7.3037442e-01   1.0941499e+00   9.9415302e-01   1.0952300e+00   9.9523401e-01
   8.4100000e-01   8.0707332e-01   1.1491520e-01   1.4914921e-02   1.0140093e-01   1.4012762e-03   8.3036990e-01   7.3036987e-01   1.0941499e+00   9.9415302e-01   1.0952300e+00   9.9523401e-01
   8.4000000e-01   8.0603017e-01   1.1488983e-01   1.4889846e-02   1.0140100e-01   1.4009599e-03   8.3036474e-01   7.3036476e-01   1.0941499e+00   9.9415302e-01   1.0952300e+00   9.9523401e-01
   8.3900000e-01   8.0498574e-01   1.1486502e-01   1.4864823e-02   1.0140083e-01   1.4006305e-03   8.3036031e-01   7.3036028e-01   1.0941499e+00   9.9415302e-01   1.0952300e+00   9.9523401e-01
   8.3800000e-01   8.0394351e-01   1.1483978e-01   1.4839828e-02   1.0139993e-01   1.4003130e-03   8.3035503e-01   7.3035505e-01   1.0941499e+00   9.9415302e-01   1.0952300e+00   9.9523401e-01
   8.3700000e-01   8.0289901e-01   1.1481484e-01   1.4814801e-02   1.0140000e-01   1.3999939e-03   8.3035071e-01   7.3035068e-01   1.0941499e+00   9.9415302e-01   1.0952300e+00   9.9523401e-01
   8.3600000e-01   8.0185661e-01   1.1478974e-01   1.4789792e-02   1.0140009e-01   1.3996660e-03   8.3034539e-01   7.3034536e-01   1.0941499e+00   9.9415302e-01   1.0952300e+00   9.9523401e-01
