# Supplementary material for: Parallel arrangements of positive feedback loops limit cell-to-cell variability in differentiation
Source: PLoS One. 2017 Nov 29;12(11):e0188623. doi: 10.1371/journal.pone.0188623 (PMC5706692; doi:10.1371/journal.pone.0188623)
Supplement: S1 Codes — (ZIP) [file pone.0188623.s001.zip › codes/GK/AND/Residence Time/IntrinsicNoise/Serial/initus_2L_Sr_GK.dat]

   1.4119620e+00   5.5651891e+00   1.0754513e+00   9.7545451e-01   1.2214400e-01   2.2144018e-02
   1.4109620e+00   5.5611058e+00   1.0754281e+00   9.7542736e-01   1.2214297e-01   2.2143177e-02
   1.4099620e+00   5.5570548e+00   1.0754002e+00   9.7540027e-01   1.2214198e-01   2.2142445e-02
   1.4089620e+00   5.5529946e+00   1.0753757e+00   9.7537372e-01   1.2214205e-01   2.2141606e-02
   1.4079620e+00   5.5489320e+00   1.0753431e+00   9.7534641e-01   1.2214102e-01   2.2140769e-02
   1.4069620e+00   5.5448809e+00   1.0753194e+00   9.7531930e-01   1.2214000e-01   2.2140040e-02
   1.4059620e+00   5.5407978e+00   1.0752907e+00   9.7529193e-01   1.2213897e-01   2.2139193e-02
   1.4049620e+00   5.5367460e+00   1.0752680e+00   9.7526484e-01   1.2213800e-01   2.2138360e-02
   1.4039620e+00   5.5326635e+00   1.0752355e+00   9.7523713e-01   1.2213759e-01   2.2137513e-02
   1.4029620e+00   5.5286165e+00   1.0752099e+00   9.7520996e-01   1.2213705e-01   2.2136785e-02
   1.4019620e+00   5.5245407e+00   1.0751826e+00   9.7518230e-01   1.2213600e-01   2.2135946e-02
   1.4009620e+00   5.5204887e+00   1.0751511e+00   9.7515523e-01   1.2213496e-01   2.2135110e-02
   1.3999620e+00   5.5164296e+00   1.0751284e+00   9.7512733e-01   1.2213403e-01   2.2134275e-02
   1.3989620e+00   5.5123548e+00   1.0751002e+00   9.7509969e-01   1.2213366e-01   2.2133429e-02
   1.3979620e+00   5.5083103e+00   1.0750756e+00   9.7507206e-01   1.2213306e-01   2.2132702e-02
   1.3969620e+00   5.5042209e+00   1.0750428e+00   9.7504414e-01   1.2213202e-01   2.2131860e-02
   1.3959620e+00   5.5001804e+00   1.0750195e+00   9.7501596e-01   1.2213100e-01   2.2131027e-02
   1.3949620e+00   5.4960875e+00   1.0749892e+00   9.7498843e-01   1.2212997e-01   2.2130185e-02
   1.3939620e+00   5.4920458e+00   1.0749602e+00   9.7496028e-01   1.2212899e-01   2.2129352e-02
   1.3929620e+00   5.4879526e+00   1.0749359e+00   9.7493228e-01   1.2212855e-01   2.2128510e-02
   1.3919620e+00   5.4839117e+00   1.0749038e+00   9.7490427e-01   1.2212804e-01   2.2127677e-02
   1.3909620e+00   5.4798197e+00   1.0748718e+00   9.7487597e-01   1.2212702e-01   2.2126834e-02
   1.3899620e+00   5.4757778e+00   1.0748491e+00   9.7484794e-01   1.2212600e-01   2.2126002e-02
   1.3889620e+00   5.4716967e+00   1.0748178e+00   9.7481958e-01   1.2212498e-01   2.2125160e-02
   1.3879620e+00   5.4676443e+00   1.0747901e+00   9.7479145e-01   1.2212396e-01   2.2124327e-02
   1.3869620e+00   5.4635598e+00   1.0747647e+00   9.7476253e-01   1.2212343e-01   2.2123484e-02
   1.3859620e+00   5.4595099e+00   1.0747325e+00   9.7473378e-01   1.2212302e-01   2.2122651e-02
   1.3849620e+00   5.4554335e+00   1.0747093e+00   9.7470538e-01   1.2212203e-01   2.2121811e-02
   1.3839620e+00   5.4513849e+00   1.0746785e+00   9.7467719e-01   1.2212100e-01   2.2120976e-02
   1.3829620e+00   5.4472935e+00   1.0746464e+00   9.7464768e-01   1.2211998e-01   2.2120135e-02
   1.3819620e+00   5.4432532e+00   1.0746200e+00   9.7461957e-01   1.2211895e-01   2.2119201e-02
   1.3809620e+00   5.4391742e+00   1.0745937e+00   9.7459016e-01   1.2211833e-01   2.2118363e-02
   1.3799620e+00   5.4351191e+00   1.0745616e+00   9.7456191e-01   1.2211798e-01   2.2117526e-02
   1.3789620e+00   5.4310298e+00   1.0745307e+00   9.7453250e-01   1.2211686e-01   2.2116686e-02
   1.3779620e+00   5.4269853e+00   1.0745077e+00   9.7450357e-01   1.2211605e-01   2.2115851e-02
   1.3769620e+00   5.4229020e+00   1.0744760e+00   9.7447483e-01   1.2211501e-01   2.2114908e-02
   1.3759620e+00   5.4188517e+00   1.0744435e+00   9.7444569e-01   1.2211400e-01   2.2114076e-02
   1.3749620e+00   5.4147678e+00   1.0744118e+00   9.7441621e-01   1.2211295e-01   2.2113235e-02
   1.3739620e+00   5.4107178e+00   1.0743892e+00   9.7438705e-01   1.2211209e-01   2.2112392e-02
   1.3729620e+00   5.4066349e+00   1.0743582e+00   9.7435757e-01   1.2211177e-01   2.2111460e-02
   1.3719620e+00   5.4025838e+00   1.0743259e+00   9.7432844e-01   1.2211062e-01   2.2110627e-02
   1.3709620e+00   5.3985019e+00   1.0743000e+00   9.7429897e-01   1.2211005e-01   2.2109728e-02
   1.3699620e+00   5.3944615e+00   1.0742698e+00   9.7426881e-01   1.2210902e-01   2.2108852e-02
   1.3689620e+00   5.3903683e+00   1.0742409e+00   9.7423935e-01   1.2210800e-01   2.2108013e-02
   1.3679620e+00   5.3863287e+00   1.0742087e+00   9.7421022e-01   1.2210697e-01   2.2107077e-02
   1.3669620e+00   5.3822346e+00   1.0741801e+00   9.7417972e-01   1.2210598e-01   2.2106234e-02
   1.3659620e+00   5.3781953e+00   1.0741500e+00   9.7415064e-01   1.2210495e-01   2.2105297e-02
   1.3649620e+00   5.3741006e+00   1.0741236e+00   9.7412011e-01   1.2210431e-01   2.2104459e-02
   1.3639620e+00   5.3700581e+00   1.0740915e+00   9.7409013e-01   1.2210397e-01   2.2103522e-02
   1.3629620e+00   5.3659755e+00   1.0740588e+00   9.7406035e-01   1.2210286e-01   2.2102685e-02
   1.3619620e+00   5.3618843e+00   1.0740266e+00   9.7403001e-01   1.2210205e-01   2.2101742e-02
   1.3609620e+00   5.3578439e+00   1.0740000e+00   9.7399985e-01   1.2210101e-01   2.2100911e-02
   1.3599620e+00   5.3537490e+00   1.0739698e+00   9.7396939e-01   1.2210001e-01   2.2099967e-02
   1.3589620e+00   5.3497109e+00   1.0739423e+00   9.7393925e-01   1.2209899e-01   2.2099056e-02
   1.3579620e+00   5.3456175e+00   1.0739100e+00   9.7390882e-01   1.2209797e-01   2.2098193e-02
   1.3569620e+00   5.3415780e+00   1.0738777e+00   9.7387867e-01   1.2209700e-01   2.2097259e-02
   1.3559620e+00   5.3374835e+00   1.0738454e+00   9.7384773e-01   1.2209596e-01   2.2096377e-02
   1.3549620e+00   5.3334185e+00   1.0738136e+00   9.7381676e-01   1.2209541e-01   2.2095482e-02
   1.3539620e+00   5.3293603e+00   1.0737821e+00   9.7378651e-01   1.2209501e-01   2.2094543e-02
   1.3529620e+00   5.3252668e+00   1.0737591e+00   9.7375515e-01   1.2209391e-01   2.2093611e-02
   1.3519620e+00   5.3212269e+00   1.0737283e+00   9.7372489e-01   1.2209305e-01   2.2092773e-02
   1.3509620e+00   5.3171338e+00   1.0736967e+00   9.7369340e-01   1.2209206e-01   2.2091828e-02
   1.3499620e+00   5.3130946e+00   1.0736653e+00   9.7366274e-01   1.2209102e-01   2.2090892e-02
   1.3489620e+00   5.3090002e+00   1.0736331e+00   9.7363177e-01   1.2209001e-01   2.2089947e-02
   1.3479620e+00   5.3049238e+00   1.0736007e+00   9.7360036e-01   1.2208900e-01   2.2089025e-02
   1.3469620e+00   5.3008673e+00   1.0735684e+00   9.7356925e-01   1.2208797e-01   2.2088160e-02
   1.3459620e+00   5.2967841e+00   1.0735361e+00   9.7353774e-01   1.2208699e-01   2.2087241e-02
   1.3449620e+00   5.2927403e+00   1.0735046e+00   9.7350659e-01   1.2208595e-01   2.2086308e-02
   1.3439620e+00   5.2886512e+00   1.0734727e+00   9.7347508e-01   1.2208494e-01   2.2085362e-02
   1.3429620e+00   5.2845757e+00   1.0734414e+00   9.7344358e-01   1.2208416e-01   2.2084422e-02
   1.3419620e+00   5.2805174e+00   1.0734107e+00   9.7341230e-01   1.2208305e-01   2.2083489e-02
   1.3409620e+00   5.2764345e+00   1.0733766e+00   9.7338003e-01   1.2208270e-01   2.2082549e-02
   1.3399620e+00   5.2723642e+00   1.0733448e+00   9.7334872e-01   1.2208153e-01   2.2081611e-02
   1.3389620e+00   5.2683014e+00   1.0733131e+00   9.7331673e-01   1.2208103e-01   2.2080672e-02
   1.3379620e+00   5.2642071e+00   1.0732815e+00   9.7328487e-01   1.2207997e-01   2.2079724e-02
   1.3369620e+00   5.2601692e+00   1.0732508e+00   9.7325290e-01   1.2207904e-01   2.2078782e-02
   1.3359620e+00   5.2560830e+00   1.0732171e+00   9.7322105e-01   1.2207806e-01   2.2077825e-02
   1.3349620e+00   5.2520163e+00   1.0731852e+00   9.7318853e-01   1.2207701e-01   2.2076871e-02
   1.3339620e+00   5.2479525e+00   1.0731535e+00   9.7315667e-01   1.2207601e-01   2.2075871e-02
   1.3329620e+00   5.2438598e+00   1.0731215e+00   9.7312420e-01   1.2207502e-01   2.2074933e-02
   1.3319620e+00   5.2398148e+00   1.0730897e+00   9.7309209e-01   1.2207400e-01   2.2074005e-02
   1.3309620e+00   5.2357260e+00   1.0730575e+00   9.7305943e-01   1.2207298e-01   2.2073036e-02
   1.3299620e+00   5.2316433e+00   1.0730258e+00   9.7302672e-01   1.2207199e-01   2.2072076e-02
   1.3289620e+00   5.2275939e+00   1.0729941e+00   9.7299445e-01   1.2207099e-01   2.2071081e-02
   1.3279620e+00   5.2235101e+00   1.0729622e+00   9.7296177e-01   1.2206995e-01   2.2070144e-02
   1.3269620e+00   5.2194163e+00   1.0729304e+00   9.7292813e-01   1.2206896e-01   2.2069193e-02
   1.3259620e+00   5.2153783e+00   1.0728984e+00   9.7289574e-01   1.2206798e-01   2.2068171e-02
   1.3249620e+00   5.2112838e+00   1.0728667e+00   9.7286308e-01   1.2206696e-01   2.2067230e-02
   1.3239620e+00   5.2071996e+00   1.0728299e+00   9.7282937e-01   1.2206594e-01   2.2066227e-02
   1.3229620e+00   5.2031610e+00   1.0727925e+00   9.7279708e-01   1.2206495e-01   2.2065248e-02
   1.3219620e+00   5.1990685e+00   1.0727611e+00   9.7276340e-01   1.2206396e-01   2.2064304e-02
   1.3209620e+00   5.1949875e+00   1.0727279e+00   9.7272973e-01   1.2206302e-01   2.2063275e-02
   1.3199620e+00   5.1909369e+00   1.0726967e+00   9.7269744e-01   1.2206196e-01   2.2062302e-02
   1.3189620e+00   5.1868524e+00   1.0726647e+00   9.7266373e-01   1.2206094e-01   2.2061289e-02
   1.3179620e+00   5.1827583e+00   1.0726331e+00   9.7263004e-01   1.2205995e-01   2.2060352e-02
   1.3169620e+00   5.1787169e+00   1.0725994e+00   9.7259670e-01   1.2205915e-01   2.2059318e-02
   1.3159620e+00   5.1746265e+00   1.0725605e+00   9.7256310e-01   1.2205803e-01   2.2058360e-02
   1.3149620e+00   5.1705439e+00   1.0725262e+00   9.7252840e-01   1.2205696e-01   2.2057338e-02
   1.3139620e+00   5.1664715e+00   1.0724949e+00   9.7249492e-01   1.2205595e-01   2.2056294e-02
   1.3129620e+00   5.1624114e+00   1.0724636e+00   9.7246144e-01   1.2205495e-01   2.2055290e-02
   1.3119620e+00   5.1583204e+00   1.0724294e+00   9.7242673e-01   1.2205415e-01   2.2054310e-02
   1.3109620e+00   5.1542381e+00   1.0723905e+00   9.7239311e-01   1.2205303e-01   2.2053284e-02
   1.3099620e+00   5.1501941e+00   1.0723572e+00   9.7235877e-01   1.2205197e-01   2.2052314e-02
   1.3089620e+00   5.1461030e+00   1.0723252e+00   9.7232403e-01   1.2205095e-01   2.2051306e-02
   1.3079620e+00   5.1420116e+00   1.0722935e+00   9.7228970e-01   1.2204994e-01   2.2050256e-02
   1.3069620e+00   5.1379681e+00   1.0722516e+00   9.7225602e-01   1.2204895e-01   2.2049247e-02
   1.3059620e+00   5.1338857e+00   1.0722188e+00   9.7222124e-01   1.2204797e-01   2.2048190e-02
   1.3049620e+00   5.1297945e+00   1.0721872e+00   9.7218643e-01   1.2204698e-01   2.2047211e-02
   1.3039620e+00   5.1257113e+00   1.0721556e+00   9.7215154e-01   1.2204595e-01   2.2046151e-02
   1.3029620e+00   5.1216625e+00   1.0721131e+00   9.7211673e-01   1.2204494e-01   2.2045171e-02
   1.3019620e+00   5.1175798e+00   1.0720814e+00   9.7208209e-01   1.2204395e-01   2.2044119e-02
   1.3009620e+00   5.1134862e+00   1.0720495e+00   9.7204641e-01   1.2204297e-01   2.2043068e-02
   1.2999620e+00   5.1094043e+00   1.0720102e+00   9.7201178e-01   1.2204198e-01   2.2042010e-02
   1.2989620e+00   5.1053555e+00   1.0719754e+00   9.7197696e-01   1.2204100e-01   2.2041010e-02
   1.2979620e+00   5.1012713e+00   1.0719434e+00   9.7194178e-01   1.2204001e-01   2.2039966e-02
   1.2969620e+00   5.0971772e+00   1.0719016e+00   9.7190597e-01   1.2203902e-01   2.2038919e-02
   1.2959620e+00   5.0930996e+00   1.0718692e+00   9.7187053e-01   1.2203804e-01   2.2037868e-02
   1.2949620e+00   5.0890475e+00   1.0718378e+00   9.7183511e-01   1.2203706e-01   2.2036825e-02
   1.2939620e+00   5.0849639e+00   1.0717949e+00   9.7179942e-01   1.2203606e-01   2.2035765e-02
   1.2929620e+00   5.0808706e+00   1.0717634e+00   9.7176369e-01   1.2203503e-01   2.2034705e-02
   1.2919620e+00   5.0767972e+00   1.0717319e+00   9.7172807e-01   1.2203397e-01   2.2033644e-02
   1.2909620e+00   5.0727338e+00   1.0716892e+00   9.7169179e-01   1.2203288e-01   2.2032577e-02
   1.2899620e+00   5.0686578e+00   1.0716576e+00   9.7165613e-01   1.2203174e-01   2.2031524e-02
   1.2889620e+00   5.0645630e+00   1.0716200e+00   9.7161996e-01   1.2203055e-01   2.2030468e-02
   1.2879620e+00   5.0604793e+00   1.0715834e+00   9.7158370e-01   1.2202935e-01   2.2029365e-02
   1.2869620e+00   5.0563990e+00   1.0715495e+00   9.7154734e-01   1.2202819e-01   2.2028324e-02
   1.2859620e+00   5.0523431e+00   1.0715096e+00   9.7151160e-01   1.2202697e-01   2.2027204e-02
   1.2849620e+00   5.0482631e+00   1.0714778e+00   9.7147481e-01   1.2202598e-01   2.2026156e-02
   1.2839620e+00   5.0441729e+00   1.0714354e+00   9.7143788e-01   1.2202499e-01   2.2025064e-02
   1.2829620e+00   5.0400827e+00   1.0714035e+00   9.7140101e-01   1.2202401e-01   2.2023965e-02
   1.2819620e+00   5.0360071e+00   1.0713612e+00   9.7136431e-01   1.2202303e-01   2.2022923e-02
   1.2809620e+00   5.0319518e+00   1.0713296e+00   9.7132779e-01   1.2202204e-01   2.2021804e-02
   1.2799620e+00   5.0278677e+00   1.0712871e+00   9.7129076e-01   1.2202105e-01   2.2020724e-02
   1.2789620e+00   5.0237791e+00   1.0712554e+00   9.7125394e-01   1.2201955e-01   2.2019609e-02
   1.2779620e+00   5.0196913e+00   1.0712133e+00   9.7121713e-01   1.2201835e-01   2.2018499e-02
   1.2769620e+00   5.0156167e+00   1.0711814e+00   9.7117927e-01   1.2201719e-01   2.2017421e-02
   1.2759620e+00   5.0115529e+00   1.0711397e+00   9.7114269e-01   1.2201607e-01   2.2016300e-02
   1.2749620e+00   5.0074750e+00   1.0711078e+00   9.7110485e-01   1.2201499e-01   2.2015224e-02
   1.2739620e+00   5.0033836e+00   1.0710655e+00   9.7106696e-01   1.2201400e-01   2.2014111e-02
   1.2729620e+00   4.9993015e+00   1.0710340e+00   9.7102973e-01   1.2201301e-01   2.2013007e-02
   1.2719620e+00   4.9952075e+00   1.0709913e+00   9.7099220e-01   1.2201202e-01   2.2011842e-02
   1.2709620e+00   4.9911279e+00   1.0709507e+00   9.7095436e-01   1.2201104e-01   2.2010772e-02
   1.2699620e+00   4.9870340e+00   1.0709171e+00   9.7091542e-01   1.2200970e-01   2.2009612e-02
   1.2689620e+00   4.9829748e+00   1.0708753e+00   9.7087777e-01   1.2200853e-01   2.2008506e-02
   1.2679620e+00   4.9789027e+00   1.0708435e+00   9.7084008e-01   1.2200735e-01   2.2007406e-02
   1.2669620e+00   4.9748201e+00   1.0708013e+00   9.7080218e-01   1.2200595e-01   2.2006243e-02
   1.2659620e+00   4.9707271e+00   1.0707589e+00   9.7076331e-01   1.2200497e-01   2.2005091e-02
   1.2649620e+00   4.9666411e+00   1.0707271e+00   9.7072445e-01   1.2200399e-01   2.2004017e-02
   1.2639620e+00   4.9625506e+00   1.0706851e+00   9.7068663e-01   1.2200304e-01   2.2002857e-02
   1.2629620e+00   4.9584690e+00   1.0706427e+00   9.7064771e-01   1.2200203e-01   2.2001688e-02
   1.2619620e+00   4.9543852e+00   1.0706110e+00   9.7060891e-01   1.2200096e-01   2.2000533e-02
   1.2609620e+00   4.9503296e+00   1.0705692e+00   9.7057029e-01   1.2199906e-01   2.1999390e-02
   1.2599620e+00   4.9462472e+00   1.0705267e+00   9.7053155e-01   1.2199797e-01   2.1998245e-02
   1.2589620e+00   4.9421602e+00   1.0704951e+00   9.7049211e-01   1.2199695e-01   2.1997102e-02
   1.2579620e+00   4.9380716e+00   1.0704530e+00   9.7045301e-01   1.2199601e-01   2.1995959e-02
   1.2569620e+00   4.9339801e+00   1.0704109e+00   9.7041377e-01   1.2199496e-01   2.1994812e-02
   1.2559620e+00   4.9298955e+00   1.0703785e+00   9.7037397e-01   1.2199384e-01   2.1993662e-02
   1.2549620e+00   4.9258104e+00   1.0703368e+00   9.7033469e-01   1.2199266e-01   2.1992437e-02
   1.2539620e+00   4.9217202e+00   1.0702946e+00   9.7029519e-01   1.2199094e-01   2.1991293e-02
   1.2529620e+00   4.9176311e+00   1.0702526e+00   9.7025526e-01   1.2198997e-01   2.1990074e-02
   1.2519620e+00   4.9135534e+00   1.0702193e+00   9.7021567e-01   1.2198903e-01   2.1988914e-02
   1.2509620e+00   4.9094570e+00   1.0701785e+00   9.7017564e-01   1.2198805e-01   2.1987752e-02
   1.2499620e+00   4.9054001e+00   1.0701366e+00   9.7013559e-01   1.2198665e-01   2.1986600e-02
   1.2489620e+00   4.9012999e+00   1.0700944e+00   9.7009544e-01   1.2198545e-01   2.1985388e-02
   1.2479620e+00   4.8972410e+00   1.0700526e+00   9.7005563e-01   1.2198394e-01   2.1984177e-02
   1.2469620e+00   4.8931451e+00   1.0700101e+00   9.7001534e-01   1.2198299e-01   2.1983014e-02
   1.2459620e+00   4.8890683e+00   1.0699784e+00   9.6997442e-01   1.2198205e-01   2.1981856e-02
   1.2449620e+00   4.8849768e+00   1.0699363e+00   9.6993439e-01   1.2198063e-01   2.1980584e-02
   1.2439620e+00   4.8808943e+00   1.0698943e+00   9.6989325e-01   1.2197942e-01   2.1979428e-02
   1.2429620e+00   4.8768008e+00   1.0698521e+00   9.6985218e-01   1.2197795e-01   2.1978240e-02
   1.2419620e+00   4.8727198e+00   1.0698101e+00   9.6981120e-01   1.2197700e-01   2.1977003e-02
   1.2409620e+00   4.8686284e+00   1.0697680e+00   9.6977023e-01   1.2197606e-01   2.1975840e-02
   1.2399620e+00   4.8645448e+00   1.0697260e+00   9.6972886e-01   1.2197459e-01   2.1974577e-02
   1.2389620e+00   4.8604520e+00   1.0696838e+00   9.6968783e-01   1.2197339e-01   2.1973311e-02
   1.2379620e+00   4.8563705e+00   1.0696419e+00   9.6964677e-01   1.2197195e-01   2.1972152e-02
   1.2369620e+00   4.8522795e+00   1.0696097e+00   9.6960482e-01   1.2197101e-01   2.1970890e-02
   1.2359620e+00   4.8481932e+00   1.0695676e+00   9.6956357e-01   1.2196973e-01   2.1969730e-02
   1.2349620e+00   4.8441035e+00   1.0695255e+00   9.6952148e-01   1.2196854e-01   2.1968464e-02
   1.2339620e+00   4.8400153e+00   1.0694834e+00   9.6948006e-01   1.2196694e-01   2.1967203e-02
   1.2329620e+00   4.8359306e+00   1.0694414e+00   9.6943835e-01   1.2196598e-01   2.1965938e-02
   1.2319620e+00   4.8318396e+00   1.0693992e+00   9.6939628e-01   1.2196486e-01   2.1964778e-02
   1.2309620e+00   4.8277576e+00   1.0693572e+00   9.6935426e-01   1.2196370e-01   2.1963516e-02
   1.2299620e+00   4.8236648e+00   1.0693151e+00   9.6931111e-01   1.2196196e-01   2.1962254e-02
   1.2289620e+00   4.8195823e+00   1.0692730e+00   9.6926901e-01   1.2196101e-01   2.1960989e-02
   1.2279620e+00   4.8154898e+00   1.0692309e+00   9.6922689e-01   1.2195996e-01   2.1959728e-02
   1.2269620e+00   4.8114088e+00   1.0691792e+00   9.6918384e-01   1.2195883e-01   2.1958466e-02
   1.2259620e+00   4.8073170e+00   1.0691367e+00   9.6914074e-01   1.2195697e-01   2.1957204e-02
   1.2249620e+00   4.8032348e+00   1.0690947e+00   9.6909816e-01   1.2195600e-01   2.1955940e-02
   1.2239620e+00   4.7991413e+00   1.0690525e+00   9.6905488e-01   1.2195501e-01   2.1954677e-02
   1.2229620e+00   4.7950552e+00   1.0690105e+00   9.6901160e-01   1.2195312e-01   2.1953414e-02
   1.2219620e+00   4.7909579e+00   1.0689683e+00   9.6896835e-01   1.2195198e-01   2.1952151e-02
   1.2209620e+00   4.7868379e+00   1.0689259e+00   9.6892493e-01   1.2195104e-01   2.1950877e-02
   1.2199620e+00   4.7827494e+00   1.0688838e+00   9.6888120e-01   1.2194939e-01   2.1949513e-02
   1.2189620e+00   4.7786599e+00   1.0688417e+00   9.6883771e-01   1.2194821e-01   2.1948252e-02
   1.2179620e+00   4.7745763e+00   1.0687893e+00   9.6879375e-01   1.2194700e-01   2.1946990e-02
   1.2169620e+00   4.7704847e+00   1.0687476e+00   9.6875030e-01   1.2194574e-01   2.1945701e-02
   1.2159620e+00   4.7664033e+00   1.0687055e+00   9.6870605e-01   1.2194455e-01   2.1944365e-02
   1.2149620e+00   4.7623119e+00   1.0686634e+00   9.6866176e-01   1.2194295e-01   2.1943101e-02
   1.2139620e+00   4.7582284e+00   1.0686213e+00   9.6861753e-01   1.2194197e-01   2.1941735e-02
   1.2129620e+00   4.7541313e+00   1.0685689e+00   9.6857327e-01   1.2194005e-01   2.1940475e-02
   1.2119620e+00   4.7500427e+00   1.0685270e+00   9.6852872e-01   1.2193899e-01   2.1939108e-02
   1.2109620e+00   4.7459424e+00   1.0684849e+00   9.6848384e-01   1.2193804e-01   2.1937846e-02
   1.2099620e+00   4.7418310e+00   1.0684427e+00   9.6843881e-01   1.2193628e-01   2.1936471e-02
   1.2089620e+00   4.7377466e+00   1.0683905e+00   9.6839439e-01   1.2193496e-01   2.1935218e-02
   1.2079620e+00   4.7336557e+00   1.0683484e+00   9.6834927e-01   1.2193402e-01   2.1933852e-02
   1.2069620e+00   4.7295762e+00   1.0683063e+00   9.6830398e-01   1.2193262e-01   2.1932487e-02
   1.2059620e+00   4.7254841e+00   1.0682536e+00   9.6825871e-01   1.2193096e-01   2.1931233e-02
   1.2049620e+00   4.7214003e+00   1.0682122e+00   9.6821339e-01   1.2193000e-01   2.1929868e-02
   1.2039620e+00   4.7172708e+00   1.0681697e+00   9.6816771e-01   1.2192889e-01   2.1928491e-02
   1.2029620e+00   4.7131856e+00   1.0681175e+00   9.6812127e-01   1.2192699e-01   2.1927125e-02
   1.2019620e+00   4.7090915e+00   1.0680755e+00   9.6807601e-01   1.2192605e-01   2.1925760e-02
   1.2009620e+00   4.7050050e+00   1.0680336e+00   9.6802975e-01   1.2192435e-01   2.1924438e-02
   1.1999620e+00   4.7009181e+00   1.0679814e+00   9.6798346e-01   1.2192298e-01   2.1923058e-02
   1.1989620e+00   4.6968218e+00   1.0679392e+00   9.6793711e-01   1.2192186e-01   2.1921681e-02
   1.1979620e+00   4.6927032e+00   1.0678865e+00   9.6789042e-01   1.2191997e-01   2.1920298e-02
   1.1969620e+00   4.6886105e+00   1.0678446e+00   9.6784413e-01   1.2191904e-01   2.1918933e-02
   1.1959620e+00   4.6845312e+00   1.0677954e+00   9.6779785e-01   1.2191802e-01   2.1917572e-02
   1.1949620e+00   4.6804357e+00   1.0677504e+00   9.6775147e-01   1.2191613e-01   2.1916213e-02
   1.1939620e+00   4.6763456e+00   1.0677063e+00   9.6770418e-01   1.2191502e-01   2.1914854e-02
   1.1929620e+00   4.6722217e+00   1.0676559e+00   9.6765648e-01   1.2191359e-01   2.1913435e-02
   1.1919620e+00   4.6681294e+00   1.0676143e+00   9.6760914e-01   1.2191196e-01   2.1912053e-02
   1.1909620e+00   4.6640506e+00   1.0675617e+00   9.6756213e-01   1.2191099e-01   2.1910651e-02
   1.1899620e+00   4.6599525e+00   1.0675185e+00   9.6751465e-01   1.2190907e-01   2.1909277e-02
   1.1889620e+00   4.6558645e+00   1.0674674e+00   9.6746724e-01   1.2190803e-01   2.1907823e-02
   1.1879620e+00   4.6517411e+00   1.0674145e+00   9.6741908e-01   1.2190651e-01   2.1906456e-02
   1.1869620e+00   4.6476546e+00   1.0673730e+00   9.6737127e-01   1.2190496e-01   2.1905022e-02
   1.1859620e+00   4.6435667e+00   1.0673205e+00   9.6732315e-01   1.2190395e-01   2.1903618e-02
   1.1849620e+00   4.6394373e+00   1.0672789e+00   9.6727428e-01   1.2190202e-01   2.1902155e-02
   1.1839620e+00   4.6353528e+00   1.0672263e+00   9.6722655e-01   1.2190104e-01   2.1900750e-02
   1.1829620e+00   4.6312638e+00   1.0671737e+00   9.6717812e-01   1.2189943e-01   2.1899327e-02
   1.1819620e+00   4.6271801e+00   1.0671323e+00   9.6712935e-01   1.2189796e-01   2.1897892e-02
   1.1809620e+00   4.6230507e+00   1.0670797e+00   9.6708056e-01   1.2189608e-01   2.1896480e-02
   1.1799620e+00   4.6189549e+00   1.0670274e+00   9.6703137e-01   1.2189503e-01   2.1895030e-02
   1.1789620e+00   4.6148753e+00   1.0669861e+00   9.6698267e-01   1.2189355e-01   2.1893567e-02
   1.1779620e+00   4.6107538e+00   1.0669332e+00   9.6693276e-01   1.2189196e-01   2.1892091e-02
   1.1769620e+00   4.6066585e+00   1.0668805e+00   9.6688312e-01   1.2189095e-01   2.1890644e-02
   1.1759620e+00   4.6025688e+00   1.0668372e+00   9.6683381e-01   1.2188904e-01   2.1889174e-02
   1.1749620e+00   4.5984668e+00   1.0667871e+00   9.6678387e-01   1.2188803e-01   2.1887763e-02
   1.1739620e+00   4.5943502e+00   1.0667343e+00   9.6673408e-01   1.2188596e-01   2.1886270e-02
   1.1729620e+00   4.5902600e+00   1.0666816e+00   9.6668466e-01   1.2188500e-01   2.1884792e-02
   1.1719620e+00   4.5861748e+00   1.0666310e+00   9.6663403e-01   1.2188309e-01   2.1883314e-02
   1.1709620e+00   4.5820452e+00   1.0665849e+00   9.6658309e-01   1.2188203e-01   2.1881832e-02
   1.1699620e+00   4.5779610e+00   1.0665361e+00   9.6653364e-01   1.2187996e-01   2.1880316e-02
   1.1689620e+00   4.5738445e+00   1.0664834e+00   9.6648278e-01   1.2187902e-01   2.1878829e-02
   1.1679620e+00   4.5697379e+00   1.0664309e+00   9.6643110e-01   1.2187715e-01   2.1877345e-02
   1.1669620e+00   4.5656501e+00   1.0663785e+00   9.6638053e-01   1.2187602e-01   2.1875842e-02
   1.1659620e+00   4.5615232e+00   1.0663259e+00   9.6632963e-01   1.2187396e-01   2.1874351e-02
   1.1649620e+00   4.5574384e+00   1.0662786e+00   9.6627812e-01   1.2187304e-01   2.1872825e-02
   1.1639620e+00   4.5533503e+00   1.0662246e+00   9.6622656e-01   1.2187125e-01   2.1871287e-02
   1.1629620e+00   4.5492207e+00   1.0661786e+00   9.6617473e-01   1.2186986e-01   2.1869787e-02
   1.1619620e+00   4.5451377e+00   1.0661250e+00   9.6612312e-01   1.2186799e-01   2.1868305e-02
   1.1609620e+00   4.5410245e+00   1.0660705e+00   9.6607141e-01   1.2186704e-01   2.1866709e-02
   1.1599620e+00   4.5369124e+00   1.0660233e+00   9.6601887e-01   1.2186496e-01   2.1865223e-02
   1.1589620e+00   4.5328271e+00   1.0659704e+00   9.6596698e-01   1.2186395e-01   2.1863641e-02
   1.1579620e+00   4.5286972e+00   1.0659164e+00   9.6591415e-01   1.2186207e-01   2.1862135e-02
   1.1569620e+00   4.5245989e+00   1.0658623e+00   9.6586143e-01   1.2186061e-01   2.1860543e-02
   1.1559620e+00   4.5204801e+00   1.0658077e+00   9.6580856e-01   1.2185895e-01   2.1859014e-02
   1.1549620e+00   4.5163915e+00   1.0657539e+00   9.6575602e-01   1.2185721e-01   2.1857472e-02
   1.1539620e+00   4.5122694e+00   1.0656999e+00   9.6570301e-01   1.2185601e-01   2.1855867e-02
   1.1529620e+00   4.5081765e+00   1.0656469e+00   9.6564967e-01   1.2185398e-01   2.1854318e-02
   1.1519620e+00   4.5040728e+00   1.0655945e+00   9.6559637e-01   1.2185304e-01   2.1852745e-02
   1.1509620e+00   4.4999590e+00   1.0655427e+00   9.6554229e-01   1.2185096e-01   2.1851208e-02
   1.1499620e+00   4.4958331e+00   1.0654905e+00   9.6548826e-01   1.2184991e-01   2.1849609e-02
   1.1489620e+00   4.4917479e+00   1.0654358e+00   9.6543436e-01   1.2184803e-01   2.1848022e-02
   1.1479620e+00   4.4876365e+00   1.0653814e+00   9.6538043e-01   1.2184658e-01   2.1846430e-02
   1.1469620e+00   4.4835239e+00   1.0653228e+00   9.6532650e-01   1.2184503e-01   2.1844842e-02
   1.1459620e+00   4.4794054e+00   1.0652708e+00   9.6527126e-01   1.2184319e-01   2.1843224e-02
   1.1449620e+00   4.4753073e+00   1.0652193e+00   9.6521667e-01   1.2184183e-01   2.1841571e-02
   1.1439620e+00   4.4712111e+00   1.0651631e+00   9.6516257e-01   1.2184002e-01   2.1839959e-02
   1.1429620e+00   4.4670937e+00   1.0651036e+00   9.6510757e-01   1.2183845e-01   2.1838370e-02
   1.1419620e+00   4.4629683e+00   1.0650516e+00   9.6505142e-01   1.2183698e-01   2.1836778e-02
   1.1409620e+00   4.4588719e+00   1.0649985e+00   9.6499648e-01   1.2183511e-01   2.1835080e-02
   1.1399620e+00   4.4547442e+00   1.0649369e+00   9.6494029e-01   1.2183370e-01   2.1833486e-02
   1.1389620e+00   4.4506367e+00   1.0648849e+00   9.6488537e-01   1.2183204e-01   2.1831790e-02
   1.1379620e+00   4.4465293e+00   1.0648326e+00   9.6482934e-01   1.2182997e-01   2.1830203e-02
   1.1369620e+00   4.4424356e+00   1.0647717e+00   9.6477354e-01   1.2182893e-01   2.1828516e-02
   1.1359620e+00   4.4383147e+00   1.0647183e+00   9.6471642e-01   1.2182703e-01   2.1826920e-02
   1.1349620e+00   4.4342068e+00   1.0646614e+00   9.6466051e-01   1.2182497e-01   2.1825229e-02
   1.1339620e+00   4.4300919e+00   1.0646030e+00   9.6460343e-01   1.2182334e-01   2.1823537e-02
   1.1329620e+00   4.4259757e+00   1.0645506e+00   9.6454649e-01   1.2182191e-01   2.1821923e-02
   1.1319620e+00   4.4218698e+00   1.0644889e+00   9.6448948e-01   1.2182008e-01   2.1820250e-02
   1.1309620e+00   4.4177456e+00   1.0644326e+00   9.6443229e-01   1.2181863e-01   2.1818554e-02
   1.1299620e+00   4.4136390e+00   1.0643737e+00   9.6437522e-01   1.2181703e-01   2.1816860e-02
   1.1289620e+00   4.4095291e+00   1.0643216e+00   9.6431746e-01   1.2181498e-01   2.1815170e-02
   1.1279620e+00   4.4053981e+00   1.0642594e+00   9.6425908e-01   1.2181305e-01   2.1813471e-02
   1.1269620e+00   4.4012736e+00   1.0642035e+00   9.6420144e-01   1.2181164e-01   2.1811770e-02
   1.1259620e+00   4.3971841e+00   1.0641451e+00   9.6414364e-01   1.2180999e-01   2.1810034e-02
   1.1249620e+00   4.3930513e+00   1.0640848e+00   9.6408507e-01   1.2180827e-01   2.1808286e-02
   1.1239620e+00   4.3889309e+00   1.0640286e+00   9.6402566e-01   1.2180689e-01   2.1806587e-02
   1.1229620e+00   4.3848232e+00   1.0639677e+00   9.6396746e-01   1.2180503e-01   2.1804898e-02
   1.1219620e+00   4.3807081e+00   1.0639103e+00   9.6390810e-01   1.2180296e-01   2.1803103e-02
   1.1209620e+00   4.3765931e+00   1.0638529e+00   9.6384881e-01   1.2180131e-01   2.1801409e-02
   1.1199620e+00   4.3724854e+00   1.0637904e+00   9.6378964e-01   1.2179993e-01   2.1799615e-02
   1.1189620e+00   4.3683647e+00   1.0637285e+00   9.6373023e-01   1.2179803e-01   2.1797920e-02
   1.1179620e+00   4.3642316e+00   1.0636711e+00   9.6367071e-01   1.2179600e-01   2.1796118e-02
   1.1169620e+00   4.3601147e+00   1.0636133e+00   9.6361040e-01   1.2179435e-01   2.1794358e-02
   1.1159620e+00   4.3560165e+00   1.0635500e+00   9.6355023e-01   1.2179295e-01   2.1792639e-02
   1.1149620e+00   4.3518871e+00   1.0634891e+00   9.6348976e-01   1.2179077e-01   2.1790837e-02
   1.1139620e+00   4.3477520e+00   1.0634255e+00   9.6342929e-01   1.2178901e-01   2.1789035e-02
   1.1129620e+00   4.3436405e+00   1.0633673e+00   9.6336839e-01   1.2178738e-01   2.1787237e-02
   1.1119620e+00   4.3395379e+00   1.0633110e+00   9.6330783e-01   1.2178518e-01   2.1785449e-02
   1.1109620e+00   4.3354069e+00   1.0632469e+00   9.6324619e-01   1.2178381e-01   2.1783657e-02
   1.1099620e+00   4.3312813e+00   1.0631867e+00   9.6318451e-01   1.2178204e-01   2.1781852e-02
   1.1089620e+00   4.3271689e+00   1.0631239e+00   9.6312304e-01   1.2177999e-01   2.1780062e-02
   1.1079620e+00   4.3230269e+00   1.0630608e+00   9.6306091e-01   1.2177821e-01   2.1778254e-02
   1.1069620e+00   4.3189205e+00   1.0629992e+00   9.6299891e-01   1.2177605e-01   2.1776452e-02
   1.1059620e+00   4.3148064e+00   1.0629370e+00   9.6293648e-01   1.2177465e-01   2.1774568e-02
   1.1049620e+00   4.3106718e+00   1.0628742e+00   9.6287441e-01   1.2177304e-01   2.1772774e-02
   1.1039620e+00   4.3065517e+00   1.0628112e+00   9.6281157e-01   1.2177094e-01   2.1770896e-02
   1.1029620e+00   4.3024216e+00   1.0627476e+00   9.6274790e-01   1.2176910e-01   2.1769073e-02
   1.1019620e+00   4.2983126e+00   1.0626838e+00   9.6268554e-01   1.2176703e-01   2.1767179e-02
   1.1009620e+00   4.2941695e+00   1.0626248e+00   9.6262165e-01   1.2176546e-01   2.1765322e-02
   1.0999620e+00   4.2900679e+00   1.0625618e+00   9.6255821e-01   1.2176324e-01   2.1763480e-02
   1.0989620e+00   4.2859315e+00   1.0624907e+00   9.6249443e-01   1.2176185e-01   2.1761595e-02
   1.0979620e+00   4.2818063e+00   1.0624275e+00   9.6243046e-01   1.2175968e-01   2.1759686e-02
   1.0969620e+00   4.2776828e+00   1.0623646e+00   9.6236600e-01   1.2175799e-01   2.1757834e-02
   1.0959620e+00   4.2735492e+00   1.0623016e+00   9.6230123e-01   1.2175595e-01   2.1755912e-02
   1.0949620e+00   4.2694221e+00   1.0622383e+00   9.6223661e-01   1.2175400e-01   2.1754078e-02
   1.0939620e+00   4.2652913e+00   1.0621740e+00   9.6217145e-01   1.2175203e-01   2.1752155e-02
   1.0929620e+00   4.2611824e+00   1.0621048e+00   9.6210626e-01   1.2174996e-01   2.1750247e-02
   1.0919620e+00   4.2570414e+00   1.0620418e+00   9.6204072e-01   1.2174828e-01   2.1748287e-02
   1.0909620e+00   4.2529015e+00   1.0619786e+00   9.6197465e-01   1.2174612e-01   2.1746374e-02
   1.0899620e+00   4.2488043e+00   1.0619079e+00   9.6190924e-01   1.2174472e-01   2.1744473e-02
   1.0889620e+00   4.2446626e+00   1.0618450e+00   9.6184277e-01   1.2174249e-01   2.1742494e-02
   1.0879620e+00   4.2405207e+00   1.0617750e+00   9.6177666e-01   1.2174025e-01   2.1740514e-02
   1.0869620e+00   4.2364236e+00   1.0617101e+00   9.6171015e-01   1.2173887e-01   2.1738602e-02
   1.0859620e+00   4.2322838e+00   1.0616445e+00   9.6164320e-01   1.2173671e-01   2.1736674e-02
   1.0849620e+00   4.2281425e+00   1.0615747e+00   9.6157573e-01   1.2173448e-01   2.1734640e-02
   1.0839620e+00   4.2240040e+00   1.0615045e+00   9.6150866e-01   1.2173295e-01   2.1732689e-02
   1.0829620e+00   4.2198726e+00   1.0614409e+00   9.6144053e-01   1.2173086e-01   2.1730685e-02
   1.0819620e+00   4.2157645e+00   1.0613745e+00   9.6137296e-01   1.2172871e-01   2.1728702e-02
   1.0809620e+00   4.2116221e+00   1.0613048e+00   9.6130478e-01   1.2172648e-01   2.1726749e-02
   1.0799620e+00   4.2074912e+00   1.0612345e+00   9.6123666e-01   1.2172495e-01   2.1724717e-02
   1.0789620e+00   4.2033525e+00   1.0611683e+00   9.6116844e-01   1.2172286e-01   2.1722682e-02
   1.0779620e+00   4.1992164e+00   1.0610973e+00   9.6109953e-01   1.2172068e-01   2.1720653e-02
   1.0769620e+00   4.1950818e+00   1.0610289e+00   9.6103050e-01   1.2171847e-01   2.1718628e-02
   1.0759620e+00   4.1909584e+00   1.0609619e+00   9.6096067e-01   1.2171700e-01   2.1716605e-02
   1.0749620e+00   4.1868216e+00   1.0608907e+00   9.6089123e-01   1.2171485e-01   2.1714580e-02
   1.0739620e+00   4.1826817e+00   1.0608242e+00   9.6082126e-01   1.2171267e-01   2.1712553e-02
   1.0729620e+00   4.1785451e+00   1.0607485e+00   9.6075111e-01   1.2171045e-01   2.1710477e-02
   1.0719620e+00   4.1744097e+00   1.0606815e+00   9.6068091e-01   1.2170824e-01   2.1708393e-02
   1.0709620e+00   4.1702714e+00   1.0606085e+00   9.6060995e-01   1.2170610e-01   2.1706368e-02
   1.0699620e+00   4.1661357e+00   1.0605369e+00   9.6053953e-01   1.2170402e-01   2.1704238e-02
   1.0689620e+00   4.1620060e+00   1.0604689e+00   9.6046829e-01   1.2170199e-01   2.1702213e-02
   1.0679620e+00   4.1578775e+00   1.0603936e+00   9.6039700e-01   1.2169997e-01   2.1700086e-02
   1.0669620e+00   4.1537088e+00   1.0603274e+00   9.6032423e-01   1.2169808e-01   2.1697943e-02
   1.0659620e+00   4.1495746e+00   1.0602528e+00   9.6025278e-01   1.2169602e-01   2.1695855e-02
   1.0649620e+00   4.1454451e+00   1.0601773e+00   9.6018053e-01   1.2169398e-01   2.1693791e-02
   1.0639620e+00   4.1413165e+00   1.0601108e+00   9.6010823e-01   1.2169193e-01   2.1691665e-02
   1.0629620e+00   4.1371788e+00   1.0600371e+00   9.6003490e-01   1.2168980e-01   2.1689537e-02
   1.0619620e+00   4.1330133e+00   1.0599619e+00   9.5996210e-01   1.2168758e-01   2.1687402e-02
   1.0609620e+00   4.1288841e+00   1.0598866e+00   9.5988880e-01   1.2168536e-01   2.1685171e-02
   1.0599620e+00   4.1247557e+00   1.0598122e+00   9.5981546e-01   1.2168318e-01   2.1683044e-02
   1.0589620e+00   4.1206188e+00   1.0597387e+00   9.5974122e-01   1.2168077e-01   2.1680917e-02
   1.0579620e+00   4.1164534e+00   1.0596655e+00   9.5966693e-01   1.2167855e-01   2.1678670e-02
   1.0569620e+00   4.1123229e+00   1.0595928e+00   9.5959238e-01   1.2167633e-01   2.1676549e-02
   1.0559620e+00   4.1081622e+00   1.0595192e+00   9.5951735e-01   1.2167414e-01   2.1674302e-02
   1.0549620e+00   4.1040274e+00   1.0594454e+00   9.5944272e-01   1.2167204e-01   2.1672153e-02
   1.0539620e+00   4.0998705e+00   1.0593703e+00   9.5936667e-01   1.2167000e-01   2.1669944e-02
   1.0529620e+00   4.0957338e+00   1.0592951e+00   9.5929109e-01   1.2166796e-01   2.1667714e-02
   1.0519620e+00   4.0915948e+00   1.0592185e+00   9.5921537e-01   1.2166589e-01   2.1665479e-02
   1.0509620e+00   4.0874517e+00   1.0591372e+00   9.5913968e-01   1.2166303e-01   2.1663250e-02
   1.0499620e+00   4.0833117e+00   1.0590584e+00   9.5906302e-01   1.2166099e-01   2.1661023e-02
   1.0489620e+00   4.0791566e+00   1.0589832e+00   9.5898610e-01   1.2165894e-01   2.1658788e-02
   1.0479620e+00   4.0749972e+00   1.0589077e+00   9.5890877e-01   1.2165680e-01   2.1656526e-02
   1.0469620e+00   4.0708658e+00   1.0588329e+00   9.5883141e-01   1.2165400e-01   2.1654212e-02
   1.0459620e+00   4.0667067e+00   1.0587577e+00   9.5875345e-01   1.2165198e-01   2.1651975e-02
   1.0449620e+00   4.0625628e+00   1.0586724e+00   9.5867569e-01   1.2164991e-01   2.1649663e-02
   1.0439620e+00   4.0584170e+00   1.0585966e+00   9.5859698e-01   1.2164704e-01   2.1647418e-02
   1.0429620e+00   4.0542638e+00   1.0585211e+00   9.5851846e-01   1.2164501e-01   2.1645071e-02
   1.0419620e+00   4.0501011e+00   1.0584352e+00   9.5843914e-01   1.2164296e-01   2.1642763e-02
   1.0409620e+00   4.0459585e+00   1.0583602e+00   9.5836018e-01   1.2164010e-01   2.1640492e-02
   1.0399620e+00   4.0418133e+00   1.0582850e+00   9.5828042e-01   1.2163804e-01   2.1638144e-02
   1.0389620e+00   4.0376566e+00   1.0581993e+00   9.5820091e-01   1.2163601e-01   2.1635779e-02
   1.0379620e+00   4.0334976e+00   1.0581242e+00   9.5812054e-01   1.2163324e-01   2.1633488e-02
   1.0369620e+00   4.0293534e+00   1.0580385e+00   9.5803948e-01   1.2163109e-01   2.1631070e-02
   1.0359620e+00   4.0252118e+00   1.0579636e+00   9.5795960e-01   1.2162864e-01   2.1628733e-02
   1.0349620e+00   4.0210510e+00   1.0578777e+00   9.5787828e-01   1.2162640e-01   2.1626392e-02
   1.0339620e+00   4.0168849e+00   1.0577924e+00   9.5779580e-01   1.2162391e-01   2.1623967e-02
   1.0329620e+00   4.0127491e+00   1.0577166e+00   9.5771490e-01   1.2162177e-01   2.1621594e-02
   1.0319620e+00   4.0085841e+00   1.0576310e+00   9.5763252e-01   1.2161899e-01   2.1619176e-02
   1.0309620e+00   4.0044226e+00   1.0575453e+00   9.5754946e-01   1.2161698e-01   2.1616766e-02
   1.0299620e+00   4.0002737e+00   1.0574701e+00   9.5746709e-01   1.2161413e-01   2.1614312e-02
   1.0289620e+00   3.9960918e+00   1.0573840e+00   9.5738338e-01   1.2161204e-01   2.1611924e-02
   1.0279620e+00   3.9919620e+00   1.0572989e+00   9.5730046e-01   1.2160946e-01   2.1609467e-02
   1.0269620e+00   3.9877764e+00   1.0572128e+00   9.5721582e-01   1.2160716e-01   2.1606987e-02
   1.0259620e+00   3.9836312e+00   1.0571275e+00   9.5713173e-01   1.2160484e-01   2.1604544e-02
   1.0249620e+00   3.9794639e+00   1.0570520e+00   9.5704724e-01   1.2160201e-01   2.1602050e-02
   1.0239620e+00   3.9753045e+00   1.0569663e+00   9.5696231e-01   1.2159930e-01   2.1599588e-02
   1.0229620e+00   3.9711565e+00   1.0568809e+00   9.5687692e-01   1.2159715e-01   2.1597128e-02
   1.0219620e+00   3.9669813e+00   1.0567949e+00   9.5679093e-01   1.2159471e-01   2.1594649e-02
   1.0209620e+00   3.9628227e+00   1.0567093e+00   9.5670532e-01   1.2159198e-01   2.1592079e-02
   1.0199620e+00   3.9586580e+00   1.0566239e+00   9.5661888e-01   1.2158920e-01   2.1589616e-02
   1.0189620e+00   3.9544786e+00   1.0565277e+00   9.5653177e-01   1.2158708e-01   2.1587031e-02
   1.0179620e+00   3.9503298e+00   1.0564424e+00   9.5644543e-01   1.2158460e-01   2.1584471e-02
   1.0169620e+00   3.9461459e+00   1.0563562e+00   9.5635759e-01   1.2158196e-01   2.1581885e-02
   1.0159620e+00   3.9420048e+00   1.0562709e+00   9.5627011e-01   1.2157911e-01   2.1579428e-02
   1.0149620e+00   3.9378245e+00   1.0561850e+00   9.5618165e-01   1.2157672e-01   2.1576820e-02
   1.0139620e+00   3.9336628e+00   1.0560892e+00   9.5609333e-01   1.2157451e-01   2.1574179e-02
   1.0129620e+00   3.9294980e+00   1.0560037e+00   9.5600462e-01   1.2157197e-01   2.1571610e-02
   1.0119620e+00   3.9253189e+00   1.0559177e+00   9.5591456e-01   1.2156887e-01   2.1569031e-02
   1.0109620e+00   3.9211700e+00   1.0558222e+00   9.5582597e-01   1.2156665e-01   2.1566367e-02
   1.0099620e+00   3.9169885e+00   1.0557363e+00   9.5573560e-01   1.2156399e-01   2.1563791e-02
   1.0089620e+00   3.9128112e+00   1.0556412e+00   9.5564423e-01   1.2156101e-01   2.1561107e-02
   1.0079620e+00   3.9086662e+00   1.0555549e+00   9.5555444e-01   1.2155875e-01   2.1558448e-02
   1.0069620e+00   3.9044820e+00   1.0554584e+00   9.5546277e-01   1.2155601e-01   2.1555812e-02
   1.0059620e+00   3.9002963e+00   1.0553728e+00   9.5537092e-01   1.2155316e-01   2.1553104e-02
   1.0049620e+00   3.8961179e+00   1.0552766e+00   9.5527876e-01   1.2155082e-01   2.1550408e-02
   1.0039620e+00   3.8919681e+00   1.0551872e+00   9.5518712e-01   1.2154753e-01   2.1547741e-02
   1.0029620e+00   3.8877858e+00   1.0550956e+00   9.5509401e-01   1.2154530e-01   2.1545064e-02
   1.0019620e+00   3.8836033e+00   1.0549992e+00   9.5500031e-01   1.2154208e-01   2.1542286e-02
   1.0009620e+00   3.8794192e+00   1.0549029e+00   9.5490646e-01   1.2153963e-01   2.1539599e-02
   9.9996199e-01   3.8752509e+00   1.0548113e+00   9.5481320e-01   1.2153699e-01   2.1536863e-02
   9.9896199e-01   3.8710792e+00   1.0547211e+00   9.5471877e-01   1.2153409e-01   2.1534143e-02
   9.9796199e-01   3.8668976e+00   1.0546262e+00   9.5462317e-01   1.2153103e-01   2.1531341e-02
   9.9696199e-01   3.8627181e+00   1.0545298e+00   9.5452868e-01   1.2152844e-01   2.1528538e-02
   9.9596199e-01   3.8585383e+00   1.0544339e+00   9.5443303e-01   1.2152596e-01   2.1525736e-02
   9.9496199e-01   3.8543572e+00   1.0543381e+00   9.5433653e-01   1.2152287e-01   2.1522939e-02
   9.9396199e-01   3.8501801e+00   1.0542422e+00   9.5423981e-01   1.2152000e-01   2.1520151e-02
   9.9296199e-01   3.8460021e+00   1.0541458e+00   9.5414318e-01   1.2151732e-01   2.1517295e-02
   9.9196199e-01   3.8418174e+00   1.0540485e+00   9.5404550e-01   1.2151409e-01   2.1514484e-02
   9.9096199e-01   3.8376342e+00   1.0539500e+00   9.5394743e-01   1.2151164e-01   2.1511607e-02
   9.8996199e-01   3.8334499e+00   1.0538469e+00   9.5384950e-01   1.2150899e-01   2.1508764e-02
   9.8896199e-01   3.8292626e+00   1.0537512e+00   9.5375049e-01   1.2150607e-01   2.1505851e-02
   9.8796199e-01   3.8250755e+00   1.0536525e+00   9.5365143e-01   1.2150271e-01   2.1503032e-02
   9.8696199e-01   3.8208889e+00   1.0535486e+00   9.5355185e-01   1.2150000e-01   2.1500122e-02
   9.8596199e-01   3.8167017e+00   1.0534532e+00   9.5345156e-01   1.2149717e-01   2.1497207e-02
   9.8496199e-01   3.8125121e+00   1.0533547e+00   9.5335129e-01   1.2149405e-01   2.1494284e-02
   9.8396199e-01   3.8083295e+00   1.0532510e+00   9.5325021e-01   1.2149157e-01   2.1491266e-02
   9.8296199e-01   3.8041358e+00   1.0531469e+00   9.5314905e-01   1.2148822e-01   2.1488354e-02
   9.8196199e-01   3.7999506e+00   1.0530483e+00   9.5304682e-01   1.2148507e-01   2.1485352e-02
   9.8096199e-01   3.7957616e+00   1.0529417e+00   9.5294435e-01   1.2148263e-01   2.1482420e-02
   9.7996199e-01   3.7915659e+00   1.0528387e+00   9.5284184e-01   1.2147927e-01   2.1479400e-02
   9.7896199e-01   3.7873753e+00   1.0527380e+00   9.5273838e-01   1.2147609e-01   2.1476381e-02
   9.7796199e-01   3.7831802e+00   1.0526334e+00   9.5263487e-01   1.2147368e-01   2.1473361e-02
   9.7696199e-01   3.7789847e+00   1.0525307e+00   9.5253028e-01   1.2147033e-01   2.1470341e-02
   9.7596199e-01   3.7747893e+00   1.0524218e+00   9.5242565e-01   1.2146711e-01   2.1467325e-02
   9.7496199e-01   3.7705927e+00   1.0523211e+00   9.5232018e-01   1.2146402e-01   2.1464200e-02
   9.7396199e-01   3.7663946e+00   1.0522119e+00   9.5221451e-01   1.2146145e-01   2.1461182e-02
   9.7296199e-01   3.7621946e+00   1.0521105e+00   9.5210798e-01   1.2145809e-01   2.1458054e-02
   9.7196199e-01   3.7579957e+00   1.0520024e+00   9.5200123e-01   1.2145470e-01   2.1454929e-02
   9.7096199e-01   3.7537958e+00   1.0518933e+00   9.5189400e-01   1.2145200e-01   2.1451802e-02
   9.6996199e-01   3.7495930e+00   1.0517843e+00   9.5178592e-01   1.2144895e-01   2.1448680e-02
   9.6896199e-01   3.7453926e+00   1.0516764e+00   9.5167790e-01   1.2144579e-01   2.1445563e-02
   9.6796199e-01   3.7411915e+00   1.0515695e+00   9.5156939e-01   1.2144252e-01   2.1442382e-02
   9.6696199e-01   3.7369890e+00   1.0514624e+00   9.5146002e-01   1.2143913e-01   2.1439199e-02
   9.6596199e-01   3.7327821e+00   1.0513469e+00   9.5135044e-01   1.2143578e-01   2.1435986e-02
   9.6496199e-01   3.7285821e+00   1.0512400e+00   9.5124010e-01   1.2143245e-01   2.1432803e-02
   9.6396199e-01   3.7243745e+00   1.0511255e+00   9.5112865e-01   1.2142919e-01   2.1429549e-02
   9.6296199e-01   3.7201710e+00   1.0510177e+00   9.5101726e-01   1.2142605e-01   2.1426301e-02
   9.6196199e-01   3.7159589e+00   1.0509055e+00   9.5090550e-01   1.2142300e-01   2.1423063e-02
   9.6096199e-01   3.7117546e+00   1.0507931e+00   9.5079297e-01   1.2141997e-01   2.1419754e-02
   9.5996199e-01   3.7075437e+00   1.0506778e+00   9.5068022e-01   1.2141683e-01   2.1416511e-02
   9.5896199e-01   3.7033371e+00   1.0505659e+00   9.5056636e-01   1.2141358e-01   2.1413229e-02
   9.5796199e-01   3.6991230e+00   1.0504536e+00   9.5045217e-01   1.2141025e-01   2.1409860e-02
   9.5696199e-01   3.6949079e+00   1.0503358e+00   9.5033758e-01   1.2140684e-01   2.1406590e-02
   9.5596199e-01   3.6906970e+00   1.0502207e+00   9.5022242e-01   1.2140358e-01   2.1403231e-02
   9.5496199e-01   3.6864829e+00   1.0501062e+00   9.5010640e-01   1.2139996e-01   2.1399863e-02
   9.5396199e-01   3.6822641e+00   1.0499878e+00   9.4999032e-01   1.2139683e-01   2.1396486e-02
   9.5296199e-01   3.6780484e+00   1.0498762e+00   9.4987316e-01   1.2139300e-01   2.1393014e-02
   9.5196199e-01   3.6738314e+00   1.0497558e+00   9.4975501e-01   1.2138920e-01   2.1389649e-02
   9.5096199e-01   3.6696103e+00   1.0496350e+00   9.4963691e-01   1.2138605e-01   2.1386178e-02
   9.4996199e-01   3.6653941e+00   1.0495148e+00   9.4951823e-01   1.2138246e-01   2.1382756e-02
   9.4896199e-01   3.6611701e+00   1.0493951e+00   9.4939864e-01   1.2137914e-01   2.1379333e-02
   9.4796199e-01   3.6569491e+00   1.0492770e+00   9.4927916e-01   1.2137582e-01   2.1375762e-02
   9.4696199e-01   3.6527287e+00   1.0491596e+00   9.4915852e-01   1.2137249e-01   2.1372286e-02
   9.4596199e-01   3.6485038e+00   1.0490344e+00   9.4903688e-01   1.2136895e-01   2.1368810e-02
   9.4496199e-01   3.6442751e+00   1.0489133e+00   9.4891518e-01   1.2136504e-01   2.1365231e-02
   9.4396199e-01   3.6400444e+00   1.0487933e+00   9.4879348e-01   1.2136140e-01   2.1361700e-02
   9.4296199e-01   3.6358266e+00   1.0486735e+00   9.4866999e-01   1.2135810e-01   2.1358096e-02
   9.4196199e-01   3.6315926e+00   1.0485452e+00   9.4854670e-01   1.2135477e-01   2.1354497e-02
   9.4096199e-01   3.6273621e+00   1.0484220e+00   9.4842219e-01   1.2135100e-01   2.1350916e-02
   9.3996199e-01   3.6231274e+00   1.0483002e+00   9.4829726e-01   1.2134702e-01   2.1347330e-02
   9.3896199e-01   3.6188944e+00   1.0481708e+00   9.4817118e-01   1.2134370e-01   2.1343660e-02
   9.3796199e-01   3.6146668e+00   1.0480468e+00   9.4804497e-01   1.2134040e-01   2.1340012e-02
   9.3696199e-01   3.6104286e+00   1.0479196e+00   9.4791853e-01   1.2133595e-01   2.1336303e-02
   9.3596199e-01   3.6061937e+00   1.0477890e+00   9.4779100e-01   1.2133263e-01   2.1332608e-02
   9.3496199e-01   3.6019566e+00   1.0476581e+00   9.4766230e-01   1.2132933e-01   2.1328919e-02
   9.3396199e-01   3.5977199e+00   1.0475375e+00   9.4753351e-01   1.2132488e-01   2.1325145e-02
   9.3296199e-01   3.5934821e+00   1.0474068e+00   9.4740371e-01   1.2132156e-01   2.1321402e-02
   9.3196199e-01   3.5892440e+00   1.0472760e+00   9.4727400e-01   1.2131721e-01   2.1317656e-02
   9.3096199e-01   3.5850032e+00   1.0471452e+00   9.4714321e-01   1.2131383e-01   2.1313853e-02
   9.2996199e-01   3.5807597e+00   1.0470142e+00   9.4701127e-01   1.2131000e-01   2.1310032e-02
   9.2896199e-01   3.5765161e+00   1.0468828e+00   9.4687841e-01   1.2130611e-01   2.1306202e-02
   9.2796199e-01   3.5722705e+00   1.0467422e+00   9.4674530e-01   1.2130275e-01   2.1302297e-02
   9.2696199e-01   3.5680246e+00   1.0466113e+00   9.4661163e-01   1.2129838e-01   2.1298438e-02
   9.2596199e-01   3.5637775e+00   1.0464802e+00   9.4647726e-01   1.2129490e-01   2.1294508e-02
   9.2496199e-01   3.5595292e+00   1.0463391e+00   9.4634193e-01   1.2129064e-01   2.1290620e-02
   9.2396199e-01   3.5552756e+00   1.0462081e+00   9.4620639e-01   1.2128626e-01   2.1286644e-02
   9.2296199e-01   3.5510222e+00   1.0460667e+00   9.4606969e-01   1.2128290e-01   2.1282708e-02
   9.2196199e-01   3.5467679e+00   1.0459363e+00   9.4593175e-01   1.2127853e-01   2.1278773e-02
   9.2096199e-01   3.5425145e+00   1.0457945e+00   9.4579378e-01   1.2127519e-01   2.1274734e-02
   9.1996199e-01   3.5382596e+00   1.0456530e+00   9.4565475e-01   1.2127077e-01   2.1270692e-02
   9.1896199e-01   3.5340056e+00   1.0455114e+00   9.4551470e-01   1.2126640e-01   2.1266654e-02
   9.1796199e-01   3.5297473e+00   1.0453716e+00   9.4537460e-01   1.2126305e-01   2.1262618e-02
   9.1696199e-01   3.5254871e+00   1.0452288e+00   9.4523342e-01   1.2125863e-01   2.1258535e-02
   9.1596199e-01   3.5212268e+00   1.0450904e+00   9.4509110e-01   1.2125425e-01   2.1254429e-02
   9.1496199e-01   3.5169647e+00   1.0449459e+00   9.4494799e-01   1.2124987e-01   2.1250265e-02
   9.1396199e-01   3.5126969e+00   1.0448046e+00   9.4480400e-01   1.2124650e-01   2.1246088e-02
   9.1296199e-01   3.5084295e+00   1.0446625e+00   9.4466037e-01   1.2124210e-01   2.1241910e-02
   9.1196199e-01   3.5041632e+00   1.0445114e+00   9.4451460e-01   1.2123772e-01   2.1237712e-02
   9.1096199e-01   3.4998939e+00   1.0443699e+00   9.4436871e-01   1.2123333e-01   2.1233527e-02
   9.0996199e-01   3.4956265e+00   1.0442187e+00   9.4422171e-01   1.2122893e-01   2.1229231e-02
   9.0896199e-01   3.4913582e+00   1.0440767e+00   9.4407346e-01   1.2122455e-01   2.1224939e-02
   9.0796199e-01   3.4870852e+00   1.0439243e+00   9.4392511e-01   1.2122119e-01   2.1220647e-02
   9.0696199e-01   3.4828092e+00   1.0437727e+00   9.4377566e-01   1.2121675e-01   2.1216354e-02
   9.0596199e-01   3.4785325e+00   1.0436246e+00   9.4362524e-01   1.2121236e-01   2.1212023e-02
   9.0496199e-01   3.4742521e+00   1.0434776e+00   9.4347377e-01   1.2120796e-01   2.1207660e-02
   9.0396199e-01   3.4699722e+00   1.0433223e+00   9.4332154e-01   1.2120356e-01   2.1203260e-02
   9.0296199e-01   3.4656939e+00   1.0431670e+00   9.4316853e-01   1.2119916e-01   2.1198860e-02
   9.0196199e-01   3.4614154e+00   1.0430132e+00   9.4301453e-01   1.2119476e-01   2.1194357e-02
   9.0096199e-01   3.4571321e+00   1.0428604e+00   9.4286039e-01   1.2119035e-01   2.1189889e-02
   8.9996199e-01   3.4528475e+00   1.0427067e+00   9.4270426e-01   1.2118491e-01   2.1185435e-02
   8.9896199e-01   3.4485565e+00   1.0425460e+00   9.4254784e-01   1.2118053e-01   2.1180891e-02
   8.9796199e-01   3.4442633e+00   1.0423933e+00   9.4239039e-01   1.2117613e-01   2.1176326e-02
   8.9696199e-01   3.4399750e+00   1.0422320e+00   9.4223182e-01   1.2117172e-01   2.1171716e-02
   8.9596199e-01   3.4356848e+00   1.0420725e+00   9.4207189e-01   1.2116730e-01   2.1167137e-02
   8.9496199e-01   3.4313905e+00   1.0419150e+00   9.4191179e-01   1.2116289e-01   2.1162497e-02
   8.9396199e-01   3.4270941e+00   1.0417486e+00   9.4175057e-01   1.2115746e-01   2.1157876e-02
   8.9296199e-01   3.4227926e+00   1.0415908e+00   9.4158797e-01   1.2115305e-01   2.1153159e-02
   8.9196199e-01   3.4184934e+00   1.0414254e+00   9.4142442e-01   1.2114863e-01   2.1148435e-02
   8.9096199e-01   3.4141961e+00   1.0412586e+00   9.4126010e-01   1.2114346e-01   2.1143739e-02
   8.8996199e-01   3.4098945e+00   1.0410940e+00   9.4109486e-01   1.2113879e-01   2.1138969e-02
   8.8896199e-01   3.4055922e+00   1.0409242e+00   9.4092884e-01   1.2113436e-01   2.1134161e-02
   8.8796199e-01   3.4012760e+00   1.0407588e+00   9.4076141e-01   1.2112890e-01   2.1129327e-02
   8.8696199e-01   3.3969687e+00   1.0405897e+00   9.4059266e-01   1.2112450e-01   2.1124454e-02
   8.8596199e-01   3.3926622e+00   1.0404230e+00   9.4042297e-01   1.2111922e-01   2.1119582e-02
   8.8496199e-01   3.3883508e+00   1.0402558e+00   9.4025232e-01   1.2111464e-01   2.1114666e-02
   8.8396199e-01   3.3840384e+00   1.0400780e+00   9.4008099e-01   1.2110945e-01   2.1109728e-02
   8.8296199e-01   3.3797230e+00   1.0399107e+00   9.3990800e-01   1.2110477e-01   2.1104751e-02
   8.8196199e-01   3.3753986e+00   1.0397332e+00   9.3973484e-01   1.2109928e-01   2.1099764e-02
   8.8096199e-01   3.3710821e+00   1.0395551e+00   9.3955975e-01   1.2109489e-01   2.1094688e-02
   8.7996199e-01   3.3667613e+00   1.0393877e+00   9.3938380e-01   1.2108943e-01   2.1089635e-02
   8.7896199e-01   3.3624393e+00   1.0392100e+00   9.3920706e-01   1.2108490e-01   2.1084514e-02
   8.7796199e-01   3.3581099e+00   1.0390321e+00   9.3902802e-01   1.2107956e-01   2.1079358e-02
   8.7696199e-01   3.3537784e+00   1.0388458e+00   9.3884896e-01   1.2107410e-01   2.1074223e-02
   8.7596199e-01   3.3494499e+00   1.0386659e+00   9.3866862e-01   1.2106862e-01   2.1069015e-02
   8.7496199e-01   3.3451193e+00   1.0384878e+00   9.3848677e-01   1.2106418e-01   2.1063811e-02
   8.7396199e-01   3.3407859e+00   1.0382996e+00   9.3830338e-01   1.2105879e-01   2.1058484e-02
   8.7296199e-01   3.3364422e+00   1.0381214e+00   9.3811950e-01   1.2105331e-01   2.1053238e-02
   8.7196199e-01   3.3321064e+00   1.0379329e+00   9.3793450e-01   1.2104783e-01   2.1047886e-02
   8.7096199e-01   3.3277665e+00   1.0377438e+00   9.3774805e-01   1.2104234e-01   2.1042528e-02
   8.6996199e-01   3.3234243e+00   1.0375562e+00   9.3755948e-01   1.2103686e-01   2.1037077e-02
   8.6896199e-01   3.3190706e+00   1.0373713e+00   9.3737079e-01   1.2103137e-01   2.1031713e-02
   8.6796199e-01   3.3147267e+00   1.0371790e+00   9.3718021e-01   1.2102592e-01   2.1026233e-02
   8.6696199e-01   3.3103802e+00   1.0369894e+00   9.3698884e-01   1.2102044e-01   2.1020678e-02
   8.6596199e-01   3.3060276e+00   1.0367994e+00   9.3679629e-01   1.2101497e-01   2.1015122e-02
   8.6496199e-01   3.3016648e+00   1.0366009e+00   9.3660186e-01   1.2100953e-01   2.1009589e-02
   8.6396199e-01   3.2973114e+00   1.0364034e+00   9.3640636e-01   1.2100409e-01   2.1003952e-02
   8.6296199e-01   3.2929529e+00   1.0362082e+00   9.3620904e-01   1.2099862e-01   2.0998285e-02
   8.6196199e-01   3.2885842e+00   1.0360124e+00   9.3601092e-01   1.2099224e-01   2.0992616e-02
   8.6096199e-01   3.2842206e+00   1.0358097e+00   9.3581135e-01   1.2098656e-01   2.0986881e-02
   8.5996199e-01   3.2798550e+00   1.0356134e+00   9.3561092e-01   1.2098110e-01   2.0981124e-02
   8.5896199e-01   3.2754890e+00   1.0354106e+00   9.3540835e-01   1.2097522e-01   2.0975302e-02
   8.5796199e-01   3.2711097e+00   1.0352040e+00   9.3520441e-01   1.2096930e-01   2.0969458e-02
   8.5696199e-01   3.2667344e+00   1.0350014e+00   9.3499903e-01   1.2096366e-01   2.0963509e-02
   8.5596199e-01   3.2623616e+00   1.0347945e+00   9.3479274e-01   1.2095731e-01   2.0957580e-02
   8.5496199e-01   3.2579790e+00   1.0345852e+00   9.3458464e-01   1.2095166e-01   2.0951606e-02
   8.5396199e-01   3.2535918e+00   1.0343758e+00   9.3437441e-01   1.2094529e-01   2.0945643e-02
   8.5296199e-01   3.2492079e+00   1.0341644e+00   9.3416349e-01   1.2093964e-01   2.0939547e-02
   8.5196199e-01   3.2448210e+00   1.0339531e+00   9.3395140e-01   1.2093326e-01   2.0933442e-02
   8.5096199e-01   3.2404272e+00   1.0337393e+00   9.3373679e-01   1.2092761e-01   2.0927307e-02
   8.4996199e-01   3.2360312e+00   1.0335236e+00   9.3352104e-01   1.2092106e-01   2.0921174e-02
   8.4896199e-01   3.2316371e+00   1.0333075e+00   9.3330413e-01   1.2091509e-01   2.0914907e-02
   8.4796199e-01   3.2272365e+00   1.0330819e+00   9.3308490e-01   1.2090892e-01   2.0908625e-02
   8.4696199e-01   3.2228279e+00   1.0328646e+00   9.3286415e-01   1.2090252e-01   2.0902291e-02
   8.4596199e-01   3.2184252e+00   1.0326378e+00   9.3264225e-01   1.2089597e-01   2.0895950e-02
   8.4496199e-01   3.2140172e+00   1.0324215e+00   9.3241851e-01   1.2088940e-01   2.0889497e-02
   8.4396199e-01   3.2095986e+00   1.0321947e+00   9.3219273e-01   1.2088299e-01   2.0883059e-02
   8.4296199e-01   3.2051834e+00   1.0319677e+00   9.3196575e-01   1.2087675e-01   2.0876597e-02
   8.4196199e-01   3.2007696e+00   1.0317407e+00   9.3173676e-01   1.2086988e-01   2.0870014e-02
   8.4096199e-01   3.1963431e+00   1.0315033e+00   9.3150672e-01   1.2086324e-01   2.0863407e-02
   8.3996199e-01   3.1919165e+00   1.0312760e+00   9.3127362e-01   1.2085676e-01   2.0856777e-02
   8.3896199e-01   3.1874931e+00   1.0310384e+00   9.3103981e-01   1.2085009e-01   2.0850049e-02
   8.3796199e-01   3.1830595e+00   1.0308003e+00   9.3080381e-01   1.2084320e-01   2.0843318e-02
   8.3696199e-01   3.1786203e+00   1.0305639e+00   9.3056578e-01   1.2083622e-01   2.0836476e-02
   8.3596199e-01   3.1741839e+00   1.0303241e+00   9.3032641e-01   1.2082949e-01   2.0829633e-02
   8.3496199e-01   3.1697431e+00   1.0300865e+00   9.3008488e-01   1.2082274e-01   2.0822787e-02
   8.3396199e-01   3.1652944e+00   1.0298413e+00   9.2984165e-01   1.2081573e-01   2.0815829e-02
   8.3296199e-01   3.1608460e+00   1.0295961e+00   9.2959611e-01   1.2080885e-01   2.0808775e-02
   8.3196199e-01   3.1563956e+00   1.0293494e+00   9.2934886e-01   1.2080147e-01   2.0801731e-02
   8.3096199e-01   3.1519366e+00   1.0291012e+00   9.2909947e-01   1.2079465e-01   2.0794589e-02
   8.2996199e-01   3.1474767e+00   1.0288506e+00   9.2884801e-01   1.2078720e-01   2.0787445e-02
   8.2896199e-01   3.1430115e+00   1.0285970e+00   9.2859441e-01   1.2077987e-01   2.0780216e-02
   8.2796199e-01   3.1385456e+00   1.0283404e+00   9.2833974e-01   1.2077294e-01   2.0772865e-02
   8.2696199e-01   3.1340718e+00   1.0280825e+00   9.2808168e-01   1.2076556e-01   2.0765510e-02
   8.2596199e-01   3.1295946e+00   1.0278231e+00   9.2782231e-01   1.2075832e-01   2.0758151e-02
   8.2496199e-01   3.1251184e+00   1.0275616e+00   9.2756081e-01   1.2075096e-01   2.0750674e-02
   8.2396199e-01   3.1206310e+00   1.0272963e+00   9.2729654e-01   1.2074286e-01   2.0743100e-02
   8.2296199e-01   3.1161398e+00   1.0270295e+00   9.2702983e-01   1.2073558e-01   2.0735528e-02
   8.2196199e-01   3.1116521e+00   1.0267626e+00   9.2676208e-01   1.2072816e-01   2.0727857e-02
   8.2096199e-01   3.1071534e+00   1.0264955e+00   9.2649155e-01   1.2072018e-01   2.0720198e-02
   8.1996199e-01   3.1026503e+00   1.0262175e+00   9.2621841e-01   1.2071205e-01   2.0712342e-02
   8.1896199e-01   3.0981490e+00   1.0259397e+00   9.2594271e-01   1.2070469e-01   2.0704558e-02
   8.1796199e-01   3.0936357e+00   1.0256613e+00   9.2566542e-01   1.2069633e-01   2.0696571e-02
   8.1696199e-01   3.0891205e+00   1.0253830e+00   9.2538492e-01   1.2068896e-01   2.0688600e-02
   8.1596199e-01   3.0846022e+00   1.0251043e+00   9.2510270e-01   1.2068086e-01   2.0680586e-02
   8.1496199e-01   3.0800811e+00   1.0248149e+00   9.2481701e-01   1.2067252e-01   2.0672451e-02
   8.1396199e-01   3.0755550e+00   1.0245277e+00   9.2453010e-01   1.2066417e-01   2.0664278e-02
   8.1296199e-01   3.0710157e+00   1.0242359e+00   9.2423968e-01   1.2065586e-01   2.0655987e-02
   8.1196199e-01   3.0664789e+00   1.0239465e+00   9.2394663e-01   1.2064749e-01   2.0647690e-02
   8.1096199e-01   3.0619389e+00   1.0236480e+00   9.2365138e-01   1.2063920e-01   2.0639284e-02
   8.0996199e-01   3.0573865e+00   1.0233557e+00   9.2335319e-01   1.2063087e-01   2.0630808e-02
   8.0896199e-01   3.0528341e+00   1.0230517e+00   9.2305246e-01   1.2062252e-01   2.0622245e-02
   8.0796199e-01   3.0482748e+00   1.0227529e+00   9.2274868e-01   1.2061397e-01   2.0613620e-02
   8.0696199e-01   3.0437153e+00   1.0224417e+00   9.2244282e-01   1.2060471e-01   2.0604895e-02
   8.0596199e-01   3.0391430e+00   1.0221367e+00   9.2213301e-01   1.2059633e-01   2.0596168e-02
   8.0496199e-01   3.0345649e+00   1.0218187e+00   9.2182070e-01   1.2058689e-01   2.0587230e-02
   8.0396199e-01   3.0299871e+00   1.0215083e+00   9.2150610e-01   1.2057851e-01   2.0578284e-02
   8.0296199e-01   3.0254020e+00   1.0211876e+00   9.2118757e-01   1.2056907e-01   2.0569275e-02
   8.0196199e-01   3.0208092e+00   1.0208671e+00   9.2086655e-01   1.2056061e-01   2.0560157e-02
   8.0096199e-01   3.0162089e+00   1.0205467e+00   9.2054220e-01   1.2055118e-01   2.0550960e-02
   7.9996199e-01   3.0116042e+00   1.0202149e+00   9.2021491e-01   1.2054171e-01   2.0541672e-02
   7.9896199e-01   3.0069977e+00   1.0198831e+00   9.1988415e-01   1.2053223e-01   2.0532334e-02
   7.9796199e-01   3.0023820e+00   1.0195507e+00   9.1955056e-01   1.2052273e-01   2.0522835e-02
   7.9696199e-01   2.9977602e+00   1.0192174e+00   9.1921315e-01   1.2051323e-01   2.0513247e-02
   7.9596199e-01   2.9931273e+00   1.0188750e+00   9.1887254e-01   1.2050371e-01   2.0503606e-02
   7.9496199e-01   2.9884905e+00   1.0185317e+00   9.1852838e-01   1.2049418e-01   2.0493880e-02
   7.9396199e-01   2.9838493e+00   1.0181774e+00   9.1818143e-01   1.2048360e-01   2.0484007e-02
   7.9296199e-01   2.9792022e+00   1.0178313e+00   9.1783036e-01   1.2047407e-01   2.0474070e-02
   7.9196199e-01   2.9745464e+00   1.0174765e+00   9.1747502e-01   1.2046447e-01   2.0464012e-02
   7.9096199e-01   2.9698837e+00   1.0171159e+00   9.1711655e-01   1.2045389e-01   2.0453942e-02
   7.8996199e-01   2.9652152e+00   1.0167556e+00   9.1675499e-01   1.2044327e-01   2.0443656e-02
   7.8896199e-01   2.9605373e+00   1.0163864e+00   9.1638831e-01   1.2043371e-01   2.0433325e-02
   7.8796199e-01   2.9558525e+00   1.0160199e+00   9.1601897e-01   1.2042306e-01   2.0422830e-02
   7.8696199e-01   2.9511576e+00   1.0156448e+00   9.1564431e-01   1.2041240e-01   2.0412304e-02
   7.8596199e-01   2.9464594e+00   1.0152680e+00   9.1526667e-01   1.2040173e-01   2.0401568e-02
   7.8496199e-01   2.9417500e+00   1.0148800e+00   9.1488438e-01   1.2039105e-01   2.0390812e-02
   7.8396199e-01   2.9370363e+00   1.0145024e+00   9.1449844e-01   1.2037994e-01   2.0379907e-02
   7.8296199e-01   2.9323082e+00   1.0141036e+00   9.1410741e-01   1.2036862e-01   2.0368847e-02
   7.8196199e-01   2.9275747e+00   1.0137138e+00   9.1371247e-01   1.2035788e-01   2.0357720e-02
   7.8096199e-01   2.9228331e+00   1.0133138e+00   9.1331351e-01   1.2034624e-01   2.0346416e-02
   7.7996199e-01   2.9180811e+00   1.0129120e+00   9.1290892e-01   1.2033526e-01   2.0335049e-02
   7.7896199e-01   2.9133171e+00   1.0124998e+00   9.1250045e-01   1.2032349e-01   2.0323513e-02
   7.7796199e-01   2.9085473e+00   1.0120875e+00   9.1208655e-01   1.2031168e-01   2.0311832e-02
   7.7696199e-01   2.9037653e+00   1.0116687e+00   9.1166842e-01   1.2029984e-01   2.0300073e-02
   7.7596199e-01   2.8989824e+00   1.0112452e+00   9.1124526e-01   1.2028801e-01   2.0288157e-02
   7.7496199e-01   2.8941877e+00   1.0108152e+00   9.1081713e-01   1.2027614e-01   2.0276110e-02
   7.7396199e-01   2.8893756e+00   1.0103855e+00   9.1038303e-01   1.2026381e-01   2.0263875e-02
   7.7296199e-01   2.8845539e+00   1.0099489e+00   9.0994416e-01   1.2025134e-01   2.0251533e-02
   7.7196199e-01   2.8797315e+00   1.0095013e+00   9.0950033e-01   1.2023900e-01   2.0239004e-02
   7.7096199e-01   2.8748889e+00   1.0090532e+00   9.0905068e-01   1.2022646e-01   2.0226414e-02
   7.6996199e-01   2.8700341e+00   1.0085935e+00   9.0859488e-01   1.2021346e-01   2.0213632e-02
   7.6896199e-01   2.8651742e+00   1.0081324e+00   9.0813367e-01   1.2020041e-01   2.0200607e-02
   7.6796199e-01   2.8602978e+00   1.0076675e+00   9.0766682e-01   1.2018739e-01   2.0187529e-02
   7.6696199e-01   2.8554170e+00   1.0071943e+00   9.0719343e-01   1.2017434e-01   2.0174244e-02
   7.6596199e-01   2.8505128e+00   1.0067145e+00   9.0671371e-01   1.2016081e-01   2.0160764e-02
   7.6496199e-01   2.8456042e+00   1.0062290e+00   9.0622789e-01   1.2014709e-01   2.0147162e-02
   7.6396199e-01   2.8406832e+00   1.0057370e+00   9.0573531e-01   1.2013340e-01   2.0133309e-02
   7.6296199e-01   2.8357413e+00   1.0052385e+00   9.0523650e-01   1.2011912e-01   2.0119334e-02
   7.6196199e-01   2.8307922e+00   1.0047280e+00   9.0473012e-01   1.2010486e-01   2.0105191e-02
   7.6096199e-01   2.8258291e+00   1.0042164e+00   9.0421735e-01   1.2009046e-01   2.0090762e-02
   7.5996199e-01   2.8208543e+00   1.0036950e+00   9.0369732e-01   1.2007610e-01   2.0076218e-02
   7.5896199e-01   2.8158598e+00   1.0031687e+00   9.0316936e-01   1.2006166e-01   2.0061463e-02
   7.5796199e-01   2.8108536e+00   1.0026332e+00   9.0263448e-01   1.2004618e-01   2.0046507e-02
   7.5696199e-01   2.8058278e+00   1.0020898e+00   9.0209119e-01   1.2003166e-01   2.0031279e-02
   7.5596199e-01   2.8007886e+00   1.0015386e+00   9.0154000e-01   1.2001605e-01   2.0015845e-02
   7.5496199e-01   2.7957274e+00   1.0009823e+00   9.0098022e-01   1.2000039e-01   2.0000215e-02
   7.5396199e-01   2.7906536e+00   1.0004090e+00   9.0041216e-01   1.1998470e-01   1.9984380e-02
   7.5296199e-01   2.7855678e+00   9.9983603e-01   8.9983586e-01   1.1996792e-01   1.9968306e-02
   7.5196199e-01   2.7804543e+00   9.9925008e-01   8.9925012e-01   1.1995213e-01   1.9951964e-02
   7.5096199e-01   2.7753297e+00   9.9865455e-01   8.9865452e-01   1.1993524e-01   1.9935350e-02
   7.4996199e-01   2.7701781e+00   9.9805002e-01   8.9805000e-01   1.1991828e-01   1.9918468e-02
   7.4896199e-01   2.7650155e+00   9.9743593e-01   8.9743591e-01   1.1990132e-01   1.9901347e-02
   7.4796199e-01   2.7598293e+00   9.9681077e-01   8.9681075e-01   1.1988415e-01   1.9883972e-02
   7.4696199e-01   2.7546210e+00   9.9617561e-01   8.9617562e-01   1.1986614e-01   1.9866321e-02
   7.4596199e-01   2.7493938e+00   9.9552969e-01   8.9552968e-01   1.1984825e-01   1.9848293e-02
   7.4496199e-01   2.7441392e+00   9.9487274e-01   8.9487272e-01   1.1982971e-01   1.9830068e-02
   7.4396199e-01   2.7388581e+00   9.9420321e-01   8.9420321e-01   1.1981126e-01   1.9811431e-02
   7.4296199e-01   2.7335601e+00   9.9352227e-01   8.9352230e-01   1.1979261e-01   1.9792485e-02
   7.4196199e-01   2.7282338e+00   9.9282955e-01   8.9282953e-01   1.1977329e-01   1.9773274e-02
   7.4096199e-01   2.7228823e+00   9.9212225e-01   8.9212227e-01   1.1975360e-01   1.9753662e-02
   7.3996199e-01   2.7175051e+00   9.9140260e-01   8.9140260e-01   1.1973399e-01   1.9733707e-02
   7.3896199e-01   2.7120931e+00   9.9066916e-01   8.9066916e-01   1.1971327e-01   1.9713358e-02
   7.3796199e-01   2.7066553e+00   9.8992045e-01   8.8992042e-01   1.1969254e-01   1.9692596e-02
   7.3696199e-01   2.7011879e+00   9.8915773e-01   8.8915771e-01   1.1967180e-01   1.9671497e-02
   7.3596199e-01   2.6956893e+00   9.8837866e-01   8.8837867e-01   1.1965000e-01   1.9649944e-02
   7.3496199e-01   2.6901576e+00   9.8758355e-01   8.8758352e-01   1.1962807e-01   1.9627983e-02
   7.3396199e-01   2.6845921e+00   9.8677148e-01   8.8677149e-01   1.1960600e-01   1.9605548e-02
   7.3296199e-01   2.6789831e+00   9.8594154e-01   8.8594152e-01   1.1958272e-01   1.9582621e-02
   7.3196199e-01   2.6733436e+00   9.8509319e-01   8.8509320e-01   1.1955931e-01   1.9559205e-02
   7.3096199e-01   2.6676582e+00   9.8422491e-01   8.8422488e-01   1.1953573e-01   1.9535266e-02
   7.2996199e-01   2.6619378e+00   9.8333669e-01   8.8333670e-01   1.1951094e-01   1.9510804e-02
   7.2896199e-01   2.6561653e+00   9.8242652e-01   8.8242652e-01   1.1948597e-01   1.9485791e-02
   7.2796199e-01   2.6503535e+00   9.8149520e-01   8.8149520e-01   1.1945981e-01   1.9460109e-02
   7.2696199e-01   2.6444854e+00   9.8053912e-01   8.8053915e-01   1.1943392e-01   1.9433833e-02
   7.2596199e-01   2.6385748e+00   9.7955863e-01   8.7955860e-01   1.1940675e-01   1.9406904e-02
   7.2496199e-01   2.6326042e+00   9.7855166e-01   8.7855163e-01   1.1937916e-01   1.9379261e-02
   7.2396199e-01   2.6265725e+00   9.7751700e-01   8.7751704e-01   1.1935090e-01   1.9350861e-02
   7.2296199e-01   2.6204838e+00   9.7645257e-01   8.7645255e-01   1.1932184e-01   1.9321659e-02
   7.2196199e-01   2.6143237e+00   9.7535665e-01   8.7535663e-01   1.1929173e-01   1.9291704e-02
   7.2096199e-01   2.6080992e+00   9.7422794e-01   8.7422792e-01   1.1926062e-01   1.9260799e-02
   7.1996199e-01   2.6017985e+00   9.7306238e-01   8.7306241e-01   1.1922930e-01   1.9228942e-02
   7.1896199e-01   2.5954171e+00   9.7185949e-01   8.7185947e-01   1.1919588e-01   1.9196080e-02
   7.1796199e-01   2.5889468e+00   9.7061536e-01   8.7061533e-01   1.1916198e-01   1.9162136e-02
   7.1696199e-01   2.5823893e+00   9.6932726e-01   8.6932727e-01   1.1912665e-01   1.9127013e-02
   7.1596199e-01   2.5757230e+00   9.6799048e-01   8.6799046e-01   1.1909056e-01   1.9090603e-02
   7.1496199e-01   2.5689510e+00   9.6660235e-01   8.6660238e-01   1.1905291e-01   1.9052837e-02
   7.1396199e-01   2.5620519e+00   9.6515615e-01   8.6515616e-01   1.1901357e-01   1.9013571e-02
   7.1296199e-01   2.5550229e+00   9.6364871e-01   8.6364869e-01   1.1897278e-01   1.8972635e-02
   7.1196199e-01   2.5478499e+00   9.6207266e-01   8.6207267e-01   1.1892997e-01   1.8929921e-02
   7.1096199e-01   2.5405088e+00   9.6041916e-01   8.6041920e-01   1.1888534e-01   1.8885150e-02
   7.0996199e-01   2.5329845e+00   9.5868025e-01   8.5868028e-01   1.1883857e-01   1.8838133e-02
   7.0896199e-01   2.5252531e+00   9.5684579e-01   8.5684577e-01   1.1878828e-01   1.8788592e-02
   7.0796199e-01   2.5172856e+00   9.5489938e-01   8.5489938e-01   1.1873625e-01   1.8736131e-02
   7.0696199e-01   2.5090408e+00   9.5282639e-01   8.5282642e-01   1.1868023e-01   1.8680355e-02
   7.0596199e-01   2.5004640e+00   9.5060300e-01   8.5060300e-01   1.1862050e-01   1.8620554e-02
   7.0496199e-01   2.4915030e+00   9.4819997e-01   8.4819998e-01   1.1855593e-01   1.8556098e-02
   7.0396199e-01   2.4820620e+00   9.4557703e-01   8.4557700e-01   1.1848639e-01   1.8485884e-02
   7.0296199e-01   2.4720141e+00   9.4267822e-01   8.4267821e-01   1.1840846e-01   1.8408433e-02
   7.0196199e-01   2.4611557e+00   9.3941011e-01   8.3941011e-01   1.1832162e-01   1.8321361e-02
   7.0096199e-01   2.4491658e+00   9.3562688e-01   8.3562690e-01   1.1822079e-01   1.8220815e-02
   6.9996199e-01   2.4353778e+00   9.3103061e-01   8.3103059e-01   1.1809893e-01   1.8099069e-02
   6.9896199e-01   2.4181173e+00   9.2486974e-01   8.2486973e-01   1.1793654e-01   1.7936514e-02
   6.9796199e-01   2.3822447e+00   9.1035744e-01   8.1035744e-01   1.1755676e-01   1.7556699e-02
