# Supplementary material for: Parallel arrangements of positive feedback loops limit cell-to-cell variability in differentiation
Source: PLoS One. 2017 Nov 29;12(11):e0188623. doi: 10.1371/journal.pone.0188623 (PMC5706692; doi:10.1371/journal.pone.0188623)
Supplement: S1 Codes — (ZIP) [file pone.0188623.s001.zip › codes/GK/AND/Residence Time/IntrinsicNoise/Serial/initus_3L_Sr_GK.dat]

   1.5897200e+00   6.4364517e+00   1.0753932e+00   9.7539276e-01   1.1948903e-01   1.9488655e-02   9.1365122e-01   8.1365124e-01
   1.5887200e+00   6.4322813e+00   1.0753687e+00   9.7536890e-01   1.1948800e-01   1.9487910e-02   9.1364596e-01   8.1364598e-01
   1.5877200e+00   6.4280929e+00   1.0753472e+00   9.7534415e-01   1.1948699e-01   1.9487171e-02   9.1364066e-01   8.1364068e-01
   1.5867200e+00   6.4239074e+00   1.0753199e+00   9.7532038e-01   1.1948640e-01   1.9486374e-02   9.1363536e-01   8.1363533e-01
   1.5857200e+00   6.4197589e+00   1.0752995e+00   9.7529578e-01   1.1948597e-01   1.9485622e-02   9.1363009e-01   8.1363006e-01
   1.5847200e+00   6.4155822e+00   1.0752707e+00   9.7527195e-01   1.1948500e-01   1.9484861e-02   9.1362481e-01   8.1362479e-01
   1.5837200e+00   6.4113942e+00   1.0752448e+00   9.7524760e-01   1.1948399e-01   1.9484103e-02   9.1361949e-01   8.1361950e-01
   1.5827200e+00   6.4072109e+00   1.0752226e+00   9.7522333e-01   1.1948295e-01   1.9483344e-02   9.1361414e-01   8.1361418e-01
   1.5817200e+00   6.4030655e+00   1.0751985e+00   9.7519882e-01   1.1948288e-01   1.9482594e-02   9.1360895e-01   8.1360893e-01
   1.5807200e+00   6.3988844e+00   1.0751763e+00   9.7517496e-01   1.1948201e-01   1.9481833e-02   9.1360366e-01   8.1360364e-01
   1.5797200e+00   6.3946973e+00   1.0751497e+00   9.7515013e-01   1.1948099e-01   1.9481033e-02   9.1359836e-01   8.1359834e-01
   1.5787200e+00   6.3905144e+00   1.0751293e+00   9.7512535e-01   1.1947996e-01   1.9480216e-02   9.1359307e-01   8.1359305e-01
   1.5777200e+00   6.3863668e+00   1.0751004e+00   9.7510095e-01   1.1947975e-01   1.9479452e-02   9.1358753e-01   8.1358755e-01
   1.5767200e+00   6.3821805e+00   1.0750744e+00   9.7507640e-01   1.1947905e-01   1.9478696e-02   9.1358196e-01   8.1358196e-01
   1.5757200e+00   6.3779899e+00   1.0750520e+00   9.7505181e-01   1.1947800e-01   1.9477939e-02   9.1357638e-01   8.1357637e-01
   1.5747200e+00   6.3738110e+00   1.0750280e+00   9.7502722e-01   1.1947697e-01   1.9477173e-02   9.1357090e-01   8.1357089e-01
   1.5737200e+00   6.3696355e+00   1.0750000e+00   9.7500254e-01   1.1947595e-01   1.9476311e-02   9.1356552e-01   8.1356556e-01
   1.5727200e+00   6.3654771e+00   1.0749799e+00   9.7497791e-01   1.1947602e-01   1.9475561e-02   9.1356030e-01   8.1356034e-01
   1.5717200e+00   6.3612896e+00   1.0749513e+00   9.7495290e-01   1.1947503e-01   1.9474804e-02   9.1355506e-01   8.1355504e-01
   1.5707200e+00   6.3571022e+00   1.0749266e+00   9.7492747e-01   1.1947401e-01   1.9473970e-02   9.1354939e-01   8.1354938e-01
   1.5697200e+00   6.3529438e+00   1.0749047e+00   9.7490247e-01   1.1947300e-01   1.9473182e-02   9.1354383e-01   8.1354385e-01
   1.5687200e+00   6.3487691e+00   1.0748793e+00   9.7487774e-01   1.1947217e-01   1.9472425e-02   9.1353828e-01   8.1353830e-01
   1.5677200e+00   6.3445919e+00   1.0748503e+00   9.7485297e-01   1.1947178e-01   1.9471587e-02   9.1353279e-01   8.1353281e-01
   1.5667200e+00   6.3404061e+00   1.0748248e+00   9.7482707e-01   1.1947101e-01   1.9470803e-02   9.1352759e-01   8.1352756e-01
   1.5657200e+00   6.3362209e+00   1.0748026e+00   9.7480231e-01   1.1947000e-01   1.9470044e-02   9.1352223e-01   8.1352221e-01
   1.5647200e+00   6.3320422e+00   1.0747783e+00   9.7477746e-01   1.1946897e-01   1.9469198e-02   9.1351595e-01   8.1351598e-01
   1.5637200e+00   6.3278946e+00   1.0747500e+00   9.7475191e-01   1.1946797e-01   1.9468430e-02   9.1351062e-01   8.1351063e-01
   1.5627200e+00   6.3237095e+00   1.0747232e+00   9.7472675e-01   1.1946804e-01   1.9467675e-02   9.1350538e-01   8.1350538e-01
   1.5617200e+00   6.3195201e+00   1.0747015e+00   9.7470125e-01   1.1946703e-01   1.9466809e-02   9.1349999e-01   8.1349996e-01
   1.5607200e+00   6.3153454e+00   1.0746771e+00   9.7467552e-01   1.1946600e-01   1.9466052e-02   9.1349372e-01   8.1349376e-01
   1.5597200e+00   6.3111690e+00   1.0746499e+00   9.7465077e-01   1.1946494e-01   1.9465190e-02   9.1348843e-01   8.1348848e-01
   1.5587200e+00   6.3069919e+00   1.0746218e+00   9.7462497e-01   1.1946420e-01   1.9464433e-02   9.1348317e-01   8.1348315e-01
   1.5577200e+00   6.3028147e+00   1.0745985e+00   9.7459924e-01   1.1946382e-01   1.9463574e-02   9.1347690e-01   8.1347689e-01
   1.5567200e+00   6.2986258e+00   1.0745760e+00   9.7457336e-01   1.1946305e-01   1.9462813e-02   9.1347155e-01   8.1347155e-01
   1.5557200e+00   6.2944417e+00   1.0745498e+00   9.7454756e-01   1.1946200e-01   1.9461952e-02   9.1346625e-01   8.1346629e-01
   1.5547200e+00   6.2902620e+00   1.0745211e+00   9.7452176e-01   1.1946097e-01   1.9461195e-02   9.1346004e-01   8.1346002e-01
   1.5537200e+00   6.2861157e+00   1.0744966e+00   9.7449617e-01   1.1945998e-01   1.9460340e-02   9.1345474e-01   8.1345472e-01
   1.5527200e+00   6.2819320e+00   1.0744698e+00   9.7447037e-01   1.1945940e-01   1.9459539e-02   9.1344878e-01   8.1344879e-01
   1.5517200e+00   6.2777450e+00   1.0744414e+00   9.7444450e-01   1.1945903e-01   1.9458717e-02   9.1344310e-01   8.1344308e-01
   1.5507200e+00   6.2735573e+00   1.0744175e+00   9.7441869e-01   1.1945800e-01   1.9457857e-02   9.1343755e-01   8.1343752e-01
   1.5497200e+00   6.2693721e+00   1.0743952e+00   9.7439283e-01   1.1945699e-01   1.9457096e-02   9.1343142e-01   8.1343143e-01
   1.5487200e+00   6.2652206e+00   1.0743698e+00   9.7436726e-01   1.1945595e-01   1.9456241e-02   9.1342619e-01   8.1342622e-01
   1.5477200e+00   6.2610423e+00   1.0743409e+00   9.7434045e-01   1.1945505e-01   1.9455378e-02   9.1341997e-01   8.1341995e-01
   1.5467200e+00   6.2568578e+00   1.0743164e+00   9.7431467e-01   1.1945460e-01   1.9454622e-02   9.1341467e-01   8.1341464e-01
   1.5457200e+00   6.2526678e+00   1.0742899e+00   9.7428778e-01   1.1945401e-01   1.9453761e-02   9.1340861e-01   8.1340863e-01
   1.5447200e+00   6.2484792e+00   1.0742613e+00   9.7426199e-01   1.1945300e-01   1.9452900e-02   9.1340298e-01   8.1340301e-01
   1.5437200e+00   6.2443072e+00   1.0742368e+00   9.7423525e-01   1.1945198e-01   1.9452143e-02   9.1339742e-01   8.1339740e-01
   1.5427200e+00   6.2401332e+00   1.0742100e+00   9.7420950e-01   1.1945094e-01   1.9451283e-02   9.1339137e-01   8.1339134e-01
   1.5417200e+00   6.2359589e+00   1.0741820e+00   9.7418275e-01   1.1945017e-01   1.9450425e-02   9.1338608e-01   8.1338611e-01
   1.5407200e+00   6.2317817e+00   1.0741576e+00   9.7415596e-01   1.1944979e-01   1.9449565e-02   9.1337988e-01   8.1337985e-01
   1.5397200e+00   6.2275960e+00   1.0741301e+00   9.7413019e-01   1.1944905e-01   1.9448809e-02   9.1337405e-01   8.1337405e-01
   1.5387200e+00   6.2234104e+00   1.0741027e+00   9.7410333e-01   1.1944802e-01   1.9447943e-02   9.1336816e-01   8.1336818e-01
   1.5377200e+00   6.2192318e+00   1.0740787e+00   9.7407651e-01   1.1944700e-01   1.9447083e-02   9.1336199e-01   8.1336197e-01
   1.5367200e+00   6.2150569e+00   1.0740502e+00   9.7404975e-01   1.1944599e-01   1.9446225e-02   9.1335669e-01   8.1335666e-01
   1.5357200e+00   6.2108833e+00   1.0740238e+00   9.7402300e-01   1.1944535e-01   1.9445366e-02   9.1335028e-01   8.1335030e-01
   1.5347200e+00   6.2067065e+00   1.0739993e+00   9.7399618e-01   1.1944494e-01   1.9444507e-02   9.1334495e-01   8.1334499e-01
   1.5337200e+00   6.2025246e+00   1.0739670e+00   9.7396943e-01   1.1944405e-01   1.9443648e-02   9.1333879e-01   8.1333876e-01
   1.5327200e+00   6.1983360e+00   1.0739448e+00   9.7394265e-01   1.1944301e-01   1.9442782e-02   9.1333288e-01   8.1333289e-01
   1.5317200e+00   6.1941449e+00   1.0739116e+00   9.7391573e-01   1.1944200e-01   1.9442026e-02   9.1332708e-01   8.1332712e-01
   1.5307200e+00   6.1899591e+00   1.0738880e+00   9.7388794e-01   1.1944098e-01   1.9441165e-02   9.1332090e-01   8.1332087e-01
   1.5297200e+00   6.1857955e+00   1.0738600e+00   9.7386121e-01   1.1943994e-01   1.9440308e-02   9.1331509e-01   8.1331509e-01
   1.5287200e+00   6.1816215e+00   1.0738324e+00   9.7383452e-01   1.1943927e-01   1.9439449e-02   9.1330924e-01   8.1330928e-01
   1.5277200e+00   6.1774457e+00   1.0738089e+00   9.7380677e-01   1.1943888e-01   1.9438591e-02   9.1330297e-01   8.1330295e-01
   1.5267200e+00   6.1732647e+00   1.0737802e+00   9.7377996e-01   1.1943806e-01   1.9437730e-02   9.1329662e-01   8.1329662e-01
   1.5257200e+00   6.1690801e+00   1.0737539e+00   9.7375207e-01   1.1943702e-01   1.9436871e-02   9.1329072e-01   8.1329072e-01
   1.5247200e+00   6.1648917e+00   1.0737211e+00   9.7372520e-01   1.1943600e-01   1.9436012e-02   9.1328495e-01   8.1328494e-01
   1.5237200e+00   6.1607020e+00   1.0736970e+00   9.7369744e-01   1.1943498e-01   1.9435047e-02   9.1327877e-01   8.1327876e-01
   1.5227200e+00   6.1565141e+00   1.0736700e+00   9.7367006e-01   1.1943394e-01   1.9434186e-02   9.1327289e-01   8.1327290e-01
   1.5217200e+00   6.1523295e+00   1.0736420e+00   9.7364195e-01   1.1943318e-01   1.9433326e-02   9.1326712e-01   8.1326710e-01
   1.5207200e+00   6.1481498e+00   1.0736182e+00   9.7361478e-01   1.1943280e-01   1.9432467e-02   9.1326085e-01   8.1326084e-01
   1.5197200e+00   6.1439749e+00   1.0735850e+00   9.7358731e-01   1.1943154e-01   1.9431609e-02   9.1325455e-01   8.1325456e-01
   1.5187200e+00   6.1398014e+00   1.0735598e+00   9.7355947e-01   1.1943101e-01   1.9430750e-02   9.1324855e-01   8.1324852e-01
   1.5177200e+00   6.1356250e+00   1.0735310e+00   9.7353159e-01   1.1943004e-01   1.9429891e-02   9.1324201e-01   8.1324203e-01
   1.5167200e+00   6.1314440e+00   1.0735069e+00   9.7350353e-01   1.1942901e-01   1.9428930e-02   9.1323627e-01   8.1323629e-01
   1.5157200e+00   6.1272594e+00   1.0734732e+00   9.7347609e-01   1.1942800e-01   1.9428069e-02   9.1323038e-01   8.1323036e-01
   1.5147200e+00   6.1230715e+00   1.0734492e+00   9.7344739e-01   1.1942696e-01   1.9427209e-02   9.1322392e-01   8.1322395e-01
   1.5137200e+00   6.1188819e+00   1.0734171e+00   9.7341945e-01   1.1942598e-01   1.9426347e-02   9.1321779e-01   8.1321776e-01
   1.5127200e+00   6.1146943e+00   1.0733948e+00   9.7339160e-01   1.1942544e-01   1.9425382e-02   9.1321138e-01   8.1321139e-01
   1.5117200e+00   6.1105094e+00   1.0733616e+00   9.7336373e-01   1.1942497e-01   1.9424526e-02   9.1320535e-01   8.1320533e-01
   1.5107200e+00   6.1063301e+00   1.0733383e+00   9.7333506e-01   1.1942380e-01   1.9423668e-02   9.1319885e-01   8.1319883e-01
   1.5097200e+00   6.1021550e+00   1.0733049e+00   9.7330675e-01   1.1942306e-01   1.9422762e-02   9.1319306e-01   8.1319307e-01
   1.5087200e+00   6.0979813e+00   1.0732798e+00   9.7327876e-01   1.1942202e-01   1.9421849e-02   9.1318654e-01   8.1318653e-01
   1.5077200e+00   6.0938049e+00   1.0732495e+00   9.7325060e-01   1.1942100e-01   1.9420991e-02   9.1318084e-01   8.1318082e-01
   1.5067200e+00   6.0896241e+00   1.0732201e+00   9.7322195e-01   1.1941999e-01   1.9420027e-02   9.1317428e-01   8.1317430e-01
   1.5057200e+00   6.0854399e+00   1.0731939e+00   9.7319350e-01   1.1941895e-01   1.9419170e-02   9.1316772e-01   8.1316769e-01
   1.5047200e+00   6.0812543e+00   1.0731612e+00   9.7316440e-01   1.1941797e-01   1.9418301e-02   9.1316194e-01   8.1316196e-01
   1.5037200e+00   6.0770682e+00   1.0731375e+00   9.7313617e-01   1.1941698e-01   1.9417348e-02   9.1315542e-01   8.1315544e-01
   1.5027200e+00   6.0728766e+00   1.0731039e+00   9.7310699e-01   1.1941644e-01   1.9416492e-02   9.1314888e-01   8.1314889e-01
   1.5017200e+00   6.0686902e+00   1.0730795e+00   9.7307875e-01   1.1941597e-01   1.9415526e-02   9.1314233e-01   8.1314232e-01
   1.5007200e+00   6.0645026e+00   1.0730480e+00   9.7304978e-01   1.1941479e-01   1.9414670e-02   9.1313661e-01   8.1313660e-01
   1.4997200e+00   6.0603156e+00   1.0730200e+00   9.7302065e-01   1.1941405e-01   1.9413705e-02   9.1313002e-01   8.1313003e-01
   1.4987200e+00   6.0561297e+00   1.0729924e+00   9.7299150e-01   1.1941302e-01   1.9412844e-02   9.1312348e-01   8.1312347e-01
   1.4977200e+00   6.0519437e+00   1.0729606e+00   9.7296251e-01   1.1941204e-01   1.9411881e-02   9.1311699e-01   8.1311702e-01
   1.4967200e+00   6.0477582e+00   1.0729364e+00   9.7293318e-01   1.1941101e-01   1.9410917e-02   9.1311061e-01   8.1311062e-01
   1.4957200e+00   6.0435741e+00   1.0729028e+00   9.7290408e-01   1.1941000e-01   1.9410060e-02   9.1310428e-01   8.1310425e-01
   1.4947200e+00   6.0393941e+00   1.0728791e+00   9.7287499e-01   1.1940897e-01   1.9409097e-02   9.1309786e-01   8.1309790e-01
   1.4937200e+00   6.0351994e+00   1.0728471e+00   9.7284586e-01   1.1940798e-01   1.9408207e-02   9.1309137e-01   8.1309136e-01
   1.4927200e+00   6.0310119e+00   1.0728136e+00   9.7281680e-01   1.1940694e-01   1.9407278e-02   9.1308477e-01   8.1308479e-01
   1.4917200e+00   6.0268275e+00   1.0727894e+00   9.7278667e-01   1.1940615e-01   1.9406314e-02   9.1307827e-01   8.1307825e-01
   1.4907200e+00   6.0226491e+00   1.0727576e+00   9.7275755e-01   1.1940500e-01   1.9405434e-02   9.1307183e-01   8.1307186e-01
   1.4897200e+00   6.0184745e+00   1.0727244e+00   9.7272850e-01   1.1940450e-01   1.9404501e-02   9.1306553e-01   8.1306550e-01
   1.4887200e+00   6.0142687e+00   1.0726997e+00   9.7269823e-01   1.1940399e-01   1.9403535e-02   9.1305912e-01   8.1305909e-01
   1.4877200e+00   6.0100903e+00   1.0726686e+00   9.7266917e-01   1.1940283e-01   1.9402579e-02   9.1305266e-01   8.1305269e-01
   1.4867200e+00   6.0059161e+00   1.0726400e+00   9.7263907e-01   1.1940206e-01   1.9401675e-02   9.1304621e-01   8.1304622e-01
   1.4857200e+00   6.0017427e+00   1.0726099e+00   9.7260903e-01   1.1940103e-01   1.9400761e-02   9.1303928e-01   8.1303927e-01
   1.4847200e+00   5.9975315e+00   1.0725795e+00   9.7257974e-01   1.1940004e-01   1.9399792e-02   9.1303282e-01   8.1303281e-01
   1.4837200e+00   5.9933536e+00   1.0725461e+00   9.7254968e-01   1.1939907e-01   1.9398832e-02   9.1302631e-01   8.1302633e-01
   1.4827200e+00   5.9891773e+00   1.0725199e+00   9.7251963e-01   1.1939801e-01   1.9397870e-02   9.1301981e-01   8.1301978e-01
   1.4817200e+00   5.9849662e+00   1.0724905e+00   9.7248932e-01   1.1939703e-01   1.9396920e-02   9.1301293e-01   8.1301295e-01
   1.4807200e+00   5.9807881e+00   1.0724570e+00   9.7245925e-01   1.1939601e-01   1.9395948e-02   9.1300648e-01   8.1300645e-01
   1.4797200e+00   5.9766140e+00   1.0724300e+00   9.7242919e-01   1.1939501e-01   1.9395038e-02   9.1299942e-01   8.1299946e-01
   1.4787200e+00   5.9724078e+00   1.0723995e+00   9.7239891e-01   1.1939399e-01   1.9394124e-02   9.1299308e-01   8.1299306e-01
   1.4777200e+00   5.9682304e+00   1.0723681e+00   9.7236891e-01   1.1939298e-01   1.9393147e-02   9.1298666e-01   8.1298668e-01
   1.4767200e+00   5.9640560e+00   1.0723348e+00   9.7233781e-01   1.1939199e-01   1.9392214e-02   9.1297956e-01   8.1297953e-01
   1.4757200e+00   5.9598508e+00   1.0723097e+00   9.7230753e-01   1.1939095e-01   1.9391244e-02   9.1297241e-01   8.1297243e-01
   1.4747200e+00   5.9556701e+00   1.0722788e+00   9.7227729e-01   1.1938997e-01   1.9390270e-02   9.1296602e-01   8.1296599e-01
   1.4737200e+00   5.9514928e+00   1.0722463e+00   9.7224636e-01   1.1938895e-01   1.9389287e-02   9.1295921e-01   8.1295923e-01
   1.4727200e+00   5.9472834e+00   1.0722128e+00   9.7221543e-01   1.1938795e-01   1.9388293e-02   9.1295263e-01   8.1295262e-01
   1.4717200e+00   5.9431033e+00   1.0721809e+00   9.7218503e-01   1.1938709e-01   1.9387309e-02   9.1294587e-01   8.1294590e-01
   1.4707200e+00   5.9389124e+00   1.0721572e+00   9.7215383e-01   1.1938598e-01   1.9386336e-02   9.1293943e-01   8.1293940e-01
   1.4697200e+00   5.9347279e+00   1.0721243e+00   9.7212311e-01   1.1938540e-01   1.9385372e-02   9.1293237e-01   8.1293241e-01
   1.4687200e+00   5.9305432e+00   1.0720906e+00   9.7209253e-01   1.1938415e-01   1.9384417e-02   9.1292526e-01   8.1292525e-01
   1.4677200e+00   5.9263575e+00   1.0720602e+00   9.7206151e-01   1.1938300e-01   1.9383461e-02   9.1291851e-01   8.1291853e-01
   1.4667200e+00   5.9221683e+00   1.0720299e+00   9.7203039e-01   1.1938248e-01   1.9382443e-02   9.1291201e-01   8.1291198e-01
   1.4657200e+00   5.9179799e+00   1.0719997e+00   9.7199918e-01   1.1938122e-01   1.9381456e-02   9.1290512e-01   8.1290515e-01
   1.4647200e+00   5.9137934e+00   1.0719689e+00   9.7196792e-01   1.1938082e-01   1.9380472e-02   9.1289794e-01   8.1289794e-01
   1.4637200e+00   5.9096079e+00   1.0719352e+00   9.7193650e-01   1.1937956e-01   1.9379518e-02   9.1289112e-01   8.1289113e-01
   1.4627200e+00   5.9054229e+00   1.0719025e+00   9.7190479e-01   1.1937828e-01   1.9378554e-02   9.1288424e-01   8.1288421e-01
   1.4617200e+00   5.9012394e+00   1.0718707e+00   9.7187371e-01   1.1937788e-01   1.9377498e-02   9.1287709e-01   8.1287707e-01
   1.4607200e+00   5.8970545e+00   1.0718402e+00   9.7184219e-01   1.1937664e-01   1.9376536e-02   9.1287028e-01   8.1287028e-01
   1.4597200e+00   5.8928699e+00   1.0718141e+00   9.7181042e-01   1.1937536e-01   1.9375573e-02   9.1286336e-01   8.1286334e-01
   1.4587200e+00   5.8886768e+00   1.0717807e+00   9.7177920e-01   1.1937493e-01   1.9374518e-02   9.1285617e-01   8.1285620e-01
   1.4577200e+00   5.8844946e+00   1.0717476e+00   9.7174721e-01   1.1937372e-01   1.9373551e-02   9.1284951e-01   8.1284948e-01
   1.4567200e+00   5.8802834e+00   1.0717141e+00   9.7171534e-01   1.1937242e-01   1.9372525e-02   9.1284240e-01   8.1284244e-01
   1.4557200e+00   5.8760755e+00   1.0716813e+00   9.7168360e-01   1.1937115e-01   1.9371516e-02   9.1283520e-01   8.1283518e-01
   1.4547200e+00   5.8718988e+00   1.0716503e+00   9.7165128e-01   1.1937076e-01   1.9370536e-02   9.1282858e-01   8.1282860e-01
   1.4537200e+00   5.8677018e+00   1.0716200e+00   9.7161935e-01   1.1936948e-01   1.9369490e-02   9.1282090e-01   8.1282091e-01
   1.4527200e+00   5.8635175e+00   1.0715896e+00   9.7158715e-01   1.1936821e-01   1.9368456e-02   9.1281414e-01   8.1281413e-01
   1.4517200e+00   5.8593314e+00   1.0715584e+00   9.7155510e-01   1.1936782e-01   1.9367475e-02   9.1280693e-01   8.1280697e-01
   1.4507200e+00   5.8551439e+00   1.0715261e+00   9.7152298e-01   1.1936656e-01   1.9366469e-02   9.1280019e-01   8.1280016e-01
   1.4497200e+00   5.8509561e+00   1.0714932e+00   9.7149082e-01   1.1936528e-01   1.9365448e-02   9.1279253e-01   8.1279252e-01
   1.4487200e+00   5.8467697e+00   1.0714599e+00   9.7145783e-01   1.1936407e-01   1.9364398e-02   9.1278585e-01   8.1278583e-01
   1.4477200e+00   5.8425838e+00   1.0714266e+00   9.7142558e-01   1.1936297e-01   1.9363394e-02   9.1277825e-01   8.1277826e-01
   1.4467200e+00   5.8383828e+00   1.0713933e+00   9.7139334e-01   1.1936234e-01   1.9362363e-02   9.1277131e-01   8.1277133e-01
   1.4457200e+00   5.8341741e+00   1.0713597e+00   9.7136018e-01   1.1936109e-01   1.9361310e-02   9.1276402e-01   8.1276400e-01
   1.4447200e+00   5.8299828e+00   1.0713269e+00   9.7132751e-01   1.1935997e-01   1.9360306e-02   9.1275670e-01   8.1275672e-01
   1.4437200e+00   5.8257915e+00   1.0712939e+00   9.7129471e-01   1.1935894e-01   1.9359276e-02   9.1274983e-01   8.1274984e-01
   1.4427200e+00   5.8216045e+00   1.0712606e+00   9.7126175e-01   1.1935796e-01   1.9358234e-02   9.1274216e-01   8.1274215e-01
   1.4417200e+00   5.8174189e+00   1.0712274e+00   9.7122925e-01   1.1935698e-01   1.9357232e-02   9.1273479e-01   8.1273483e-01
   1.4407200e+00   5.8132335e+00   1.0711947e+00   9.7119578e-01   1.1935594e-01   1.9356142e-02   9.1272802e-01   8.1272799e-01
   1.4397200e+00   5.8090508e+00   1.0711615e+00   9.7116321e-01   1.1935495e-01   1.9355129e-02   9.1272035e-01   8.1272034e-01
   1.4387200e+00   5.8048626e+00   1.0711283e+00   9.7112999e-01   1.1935398e-01   1.9354075e-02   9.1271290e-01   8.1271294e-01
   1.4377200e+00   5.8006560e+00   1.0710953e+00   9.7109626e-01   1.1935299e-01   1.9353008e-02   9.1270613e-01   8.1270613e-01
   1.4367200e+00   5.7964508e+00   1.0710619e+00   9.7106272e-01   1.1935201e-01   1.9351970e-02   9.1269844e-01   8.1269846e-01
   1.4357200e+00   5.7922543e+00   1.0710291e+00   9.7102944e-01   1.1935104e-01   1.9350887e-02   9.1269078e-01   8.1269076e-01
   1.4347200e+00   5.7880694e+00   1.0709961e+00   9.7099628e-01   1.1935006e-01   1.9349881e-02   9.1268363e-01   8.1268361e-01
   1.4337200e+00   5.7838847e+00   1.0709632e+00   9.7096243e-01   1.1934903e-01   1.9348794e-02   9.1267627e-01   8.1267631e-01
   1.4327200e+00   5.7796963e+00   1.0709303e+00   9.7092896e-01   1.1934803e-01   1.9347790e-02   9.1266903e-01   8.1266901e-01
   1.4317200e+00   5.7754874e+00   1.0708968e+00   9.7089531e-01   1.1934706e-01   1.9346698e-02   9.1266137e-01   8.1266134e-01
   1.4307200e+00   5.7712862e+00   1.0708641e+00   9.7086181e-01   1.1934604e-01   1.9345605e-02   9.1265368e-01   8.1265365e-01
   1.4297200e+00   5.7671000e+00   1.0708308e+00   9.7082732e-01   1.1934493e-01   1.9344523e-02   9.1264615e-01   8.1264613e-01
   1.4287200e+00   5.7629069e+00   1.0707975e+00   9.7079392e-01   1.1934372e-01   1.9343451e-02   9.1263878e-01   8.1263875e-01
   1.4277200e+00   5.7587213e+00   1.0707600e+00   9.7075947e-01   1.1934244e-01   1.9342432e-02   9.1263141e-01   8.1263145e-01
   1.4267200e+00   5.7545377e+00   1.0707216e+00   9.7072610e-01   1.1934118e-01   1.9341346e-02   9.1262409e-01   8.1262407e-01
   1.4257200e+00   5.7503194e+00   1.0706874e+00   9.7069134e-01   1.1934000e-01   1.9340262e-02   9.1261661e-01   8.1261659e-01
   1.4247200e+00   5.7461224e+00   1.0706542e+00   9.7065680e-01   1.1933894e-01   1.9339195e-02   9.1260902e-01   8.1260900e-01
   1.4237200e+00   5.7419376e+00   1.0706214e+00   9.7062237e-01   1.1933795e-01   1.9338054e-02   9.1260140e-01   8.1260137e-01
   1.4227200e+00   5.7377518e+00   1.0705887e+00   9.7058794e-01   1.1933698e-01   1.9336981e-02   9.1259378e-01   8.1259377e-01
   1.4217200e+00   5.7335597e+00   1.0705558e+00   9.7055351e-01   1.1933600e-01   1.9335915e-02   9.1258618e-01   8.1258619e-01
   1.4207200e+00   5.7293609e+00   1.0705231e+00   9.7051898e-01   1.1933502e-01   1.9334846e-02   9.1257855e-01   8.1257857e-01
   1.4197200e+00   5.7251516e+00   1.0704806e+00   9.7048433e-01   1.1933404e-01   1.9333771e-02   9.1257087e-01   8.1257086e-01
   1.4187200e+00   5.7209605e+00   1.0704455e+00   9.7044993e-01   1.1933260e-01   1.9332623e-02   9.1256325e-01   8.1256326e-01
   1.4177200e+00   5.7167756e+00   1.0704129e+00   9.7041445e-01   1.1933132e-01   1.9331558e-02   9.1255527e-01   8.1255531e-01
   1.4167200e+00   5.7125905e+00   1.0703800e+00   9.7038002e-01   1.1933009e-01   1.9330409e-02   9.1254791e-01   8.1254790e-01
   1.4157200e+00   5.7083668e+00   1.0703469e+00   9.7034431e-01   1.1932896e-01   1.9329336e-02   9.1253969e-01   8.1253967e-01
   1.4147200e+00   5.7041654e+00   1.0703099e+00   9.7030979e-01   1.1932794e-01   1.9328202e-02   9.1253166e-01   8.1253166e-01
   1.4137200e+00   5.6999820e+00   1.0702711e+00   9.7027433e-01   1.1932696e-01   1.9327124e-02   9.1252405e-01   8.1252407e-01
   1.4127200e+00   5.6957980e+00   1.0702374e+00   9.7023892e-01   1.1932599e-01   1.9326019e-02   9.1251648e-01   8.1251647e-01
   1.4117200e+00   5.6915944e+00   1.0702042e+00   9.7020327e-01   1.1932500e-01   1.9324930e-02   9.1250883e-01   8.1250884e-01
   1.4107200e+00   5.6873860e+00   1.0701713e+00   9.7016784e-01   1.1932395e-01   1.9323812e-02   9.1250101e-01   8.1250104e-01
   1.4097200e+00   5.6831890e+00   1.0701303e+00   9.7013226e-01   1.1932275e-01   1.9322662e-02   9.1249280e-01   8.1249284e-01
   1.4087200e+00   5.6790040e+00   1.0700947e+00   9.7009678e-01   1.1932148e-01   1.9321545e-02   9.1248495e-01   8.1248496e-01
   1.4077200e+00   5.6748100e+00   1.0700617e+00   9.7006128e-01   1.1932020e-01   1.9320427e-02   9.1247734e-01   8.1247733e-01
   1.4067200e+00   5.6706005e+00   1.0700285e+00   9.7002551e-01   1.1931901e-01   1.9319270e-02   9.1246965e-01   8.1246967e-01
   1.4057200e+00   5.6664066e+00   1.0699901e+00   9.6998970e-01   1.1931796e-01   1.9318155e-02   9.1246100e-01   8.1246098e-01
   1.4047200e+00   5.6622212e+00   1.0699520e+00   9.6995368e-01   1.1931702e-01   1.9317040e-02   9.1245344e-01   8.1245341e-01
   1.4037200e+00   5.6580242e+00   1.0699191e+00   9.6991735e-01   1.1931604e-01   1.9315891e-02   9.1244579e-01   8.1244577e-01
   1.4027200e+00   5.6537956e+00   1.0698800e+00   9.6988104e-01   1.1931505e-01   1.9314773e-02   9.1243711e-01   8.1243712e-01
   1.4017200e+00   5.6496129e+00   1.0698424e+00   9.6984503e-01   1.1931402e-01   1.9313577e-02   9.1242951e-01   8.1242952e-01
   1.4007200e+00   5.6454295e+00   1.0698096e+00   9.6980877e-01   1.1931207e-01   1.9312486e-02   9.1242102e-01   8.1242106e-01
   1.3997200e+00   5.6412175e+00   1.0697767e+00   9.6977197e-01   1.1931095e-01   1.9311326e-02   9.1241326e-01   8.1241326e-01
   1.3987200e+00   5.6370078e+00   1.0697329e+00   9.6973576e-01   1.1930994e-01   1.9310195e-02   9.1240566e-01   8.1240566e-01
   1.3977200e+00   5.6328210e+00   1.0697000e+00   9.6969915e-01   1.1930900e-01   1.9309009e-02   9.1239702e-01   8.1239700e-01
   1.3967200e+00   5.6286358e+00   1.0696672e+00   9.6966260e-01   1.1930806e-01   1.9307912e-02   9.1238941e-01   8.1238943e-01
   1.3957200e+00   5.6244062e+00   1.0696234e+00   9.6962579e-01   1.1930703e-01   1.9306703e-02   9.1238069e-01   8.1238070e-01
   1.3947200e+00   5.6202228e+00   1.0695904e+00   9.6958848e-01   1.1930593e-01   1.9305519e-02   9.1237312e-01   8.1237311e-01
   1.3937200e+00   5.6160350e+00   1.0695503e+00   9.6955197e-01   1.1930399e-01   1.9304424e-02   9.1236449e-01   8.1236449e-01
   1.3927200e+00   5.6118283e+00   1.0695142e+00   9.6951473e-01   1.1930294e-01   1.9303225e-02   9.1235690e-01   8.1235690e-01
   1.3917200e+00   5.6076159e+00   1.0694812e+00   9.6947760e-01   1.1930198e-01   1.9302030e-02   9.1234815e-01   8.1234817e-01
   1.3907200e+00   5.6034300e+00   1.0694378e+00   9.6944031e-01   1.1930105e-01   1.9300860e-02   9.1233951e-01   8.1233953e-01
   1.3897200e+00   5.5992245e+00   1.0694046e+00   9.6940315e-01   1.1930006e-01   1.9299744e-02   9.1233191e-01   8.1233192e-01
   1.3887200e+00   5.5950154e+00   1.0693616e+00   9.6936518e-01   1.1929818e-01   1.9298543e-02   9.1232326e-01   8.1232324e-01
   1.3877200e+00   5.5908291e+00   1.0693282e+00   9.6932843e-01   1.1929701e-01   1.9297350e-02   9.1231487e-01   8.1231485e-01
   1.3867200e+00   5.5866201e+00   1.0692900e+00   9.6929058e-01   1.1929595e-01   1.9296145e-02   9.1230699e-01   8.1230700e-01
   1.3857200e+00   5.5824075e+00   1.0692517e+00   9.6925251e-01   1.1929502e-01   1.9294954e-02   9.1229836e-01   8.1229835e-01
   1.3847200e+00   5.5782232e+00   1.0692184e+00   9.6921477e-01   1.1929405e-01   1.9293779e-02   9.1228972e-01   8.1228974e-01
   1.3837200e+00   5.5740163e+00   1.0691754e+00   9.6917687e-01   1.1929254e-01   1.9292556e-02   9.1228208e-01   8.1228209e-01
   1.3827200e+00   5.5698100e+00   1.0691426e+00   9.6913896e-01   1.1929125e-01   1.9291365e-02   9.1227343e-01   8.1227345e-01
   1.3817200e+00   5.5656162e+00   1.0690992e+00   9.6910119e-01   1.1929005e-01   1.9290188e-02   9.1226483e-01   8.1226481e-01
   1.3807200e+00   5.5614056e+00   1.0690659e+00   9.6906222e-01   1.1928900e-01   1.9288970e-02   9.1225617e-01   8.1225617e-01
   1.3797200e+00   5.5572029e+00   1.0690227e+00   9.6902432e-01   1.1928801e-01   1.9287776e-02   9.1224754e-01   8.1224751e-01
   1.3787200e+00   5.5530194e+00   1.0689899e+00   9.6898571e-01   1.1928688e-01   1.9286588e-02   9.1223997e-01   8.1223994e-01
   1.3777200e+00   5.5487887e+00   1.0689461e+00   9.6894744e-01   1.1928496e-01   1.9285383e-02   9.1223121e-01   8.1223122e-01
   1.3767200e+00   5.5445984e+00   1.0689136e+00   9.6890872e-01   1.1928394e-01   1.9284196e-02   9.1222263e-01   8.1222260e-01
   1.3757200e+00   5.5404072e+00   1.0688699e+00   9.6886995e-01   1.1928300e-01   1.9282990e-02   9.1221398e-01   8.1221400e-01
   1.3747200e+00   5.5361825e+00   1.0688301e+00   9.6883085e-01   1.1928206e-01   1.9281690e-02   9.1220531e-01   8.1220529e-01
   1.3737200e+00   5.5319978e+00   1.0687934e+00   9.6879211e-01   1.1928036e-01   1.9280505e-02   9.1219669e-01   8.1219670e-01
   1.3727200e+00   5.5277729e+00   1.0687497e+00   9.6875301e-01   1.1927909e-01   1.9279304e-02   9.1218801e-01   8.1218803e-01
   1.3717200e+00   5.5235816e+00   1.0687169e+00   9.6871424e-01   1.1927799e-01   1.9278041e-02   9.1217939e-01   8.1217939e-01
   1.3707200e+00   5.5193958e+00   1.0686740e+00   9.6867552e-01   1.1927704e-01   1.9276819e-02   9.1217079e-01   8.1217080e-01
   1.3697200e+00   5.5151606e+00   1.0686392e+00   9.6863552e-01   1.1927593e-01   1.9275617e-02   9.1216208e-01   8.1216207e-01
   1.3687200e+00   5.5109773e+00   1.0685974e+00   9.6859667e-01   1.1927398e-01   1.9274317e-02   9.1215349e-01   8.1215348e-01
   1.3677200e+00   5.5067746e+00   1.0685541e+00   9.6855670e-01   1.1927295e-01   1.9273125e-02   9.1214482e-01   8.1214483e-01
   1.3667200e+00   5.5025637e+00   1.0685208e+00   9.6851782e-01   1.1927203e-01   1.9271831e-02   9.1213618e-01   8.1213617e-01
   1.3657200e+00   5.4983693e+00   1.0684778e+00   9.6847804e-01   1.1927076e-01   1.9270634e-02   9.1212656e-01   8.1212655e-01
   1.3647200e+00   5.4941409e+00   1.0684342e+00   9.6843789e-01   1.1926943e-01   1.9269326e-02   9.1211786e-01   8.1211786e-01
   1.3637200e+00   5.4899568e+00   1.0684013e+00   9.6839819e-01   1.1926798e-01   1.9268138e-02   9.1210927e-01   8.1210926e-01
   1.3627200e+00   5.4857247e+00   1.0683578e+00   9.6835806e-01   1.1926705e-01   1.9266834e-02   9.1210054e-01   8.1210056e-01
   1.3617200e+00   5.4815384e+00   1.0683147e+00   9.6831835e-01   1.1926548e-01   1.9265650e-02   9.1209195e-01   8.1209196e-01
   1.3607200e+00   5.4773094e+00   1.0682813e+00   9.6827738e-01   1.1926418e-01   1.9264339e-02   9.1208223e-01   8.1208222e-01
   1.3597200e+00   5.4731209e+00   1.0682383e+00   9.6823747e-01   1.1926298e-01   1.9263048e-02   9.1207368e-01   8.1207365e-01
   1.3587200e+00   5.4689154e+00   1.0681950e+00   9.6819699e-01   1.1926205e-01   1.9261800e-02   9.1206500e-01   8.1206501e-01
   1.3577200e+00   5.4647087e+00   1.0681519e+00   9.6815657e-01   1.1926021e-01   1.9260552e-02   9.1205557e-01   8.1205555e-01
   1.3567200e+00   5.4605226e+00   1.0681187e+00   9.6811587e-01   1.1925903e-01   1.9259261e-02   9.1204676e-01   8.1204674e-01
   1.3557200e+00   5.4562857e+00   1.0680752e+00   9.6807519e-01   1.1925800e-01   1.9257957e-02   9.1203804e-01   8.1203805e-01
   1.3547200e+00   5.4521024e+00   1.0680322e+00   9.6803422e-01   1.1925700e-01   1.9256665e-02   9.1202839e-01   8.1202839e-01
   1.3537200e+00   5.4478739e+00   1.0679904e+00   9.6799361e-01   1.1925503e-01   1.9255361e-02   9.1201976e-01   8.1201974e-01
   1.3527200e+00   5.4436842e+00   1.0679557e+00   9.6795266e-01   1.1925396e-01   1.9254070e-02   9.1201068e-01   8.1201069e-01
   1.3517200e+00   5.4394524e+00   1.0679121e+00   9.6791119e-01   1.1925300e-01   1.9252869e-02   9.1200144e-01   8.1200143e-01
   1.3507200e+00   5.4352654e+00   1.0678692e+00   9.6787005e-01   1.1925185e-01   1.9251574e-02   9.1199269e-01   8.1199269e-01
   1.3497200e+00   5.4310380e+00   1.0678256e+00   9.6782869e-01   1.1924996e-01   1.9250275e-02   9.1198315e-01   8.1198312e-01
   1.3487200e+00   5.4268533e+00   1.0677825e+00   9.6778733e-01   1.1924902e-01   1.9248879e-02   9.1197380e-01   8.1197379e-01
   1.3477200e+00   5.4226239e+00   1.0677491e+00   9.6774532e-01   1.1924785e-01   1.9247575e-02   9.1196483e-01   8.1196482e-01
   1.3467200e+00   5.4184304e+00   1.0677061e+00   9.6770411e-01   1.1924596e-01   1.9246282e-02   9.1195518e-01   8.1195518e-01
   1.3457200e+00   5.4142019e+00   1.0676626e+00   9.6766159e-01   1.1924497e-01   1.9244978e-02   9.1194655e-01   8.1194652e-01
   1.3447200e+00   5.4100181e+00   1.0676196e+00   9.6762052e-01   1.1924388e-01   1.9243687e-02   9.1193691e-01   8.1193689e-01
   1.3437200e+00   5.4057866e+00   1.0675761e+00   9.6757811e-01   1.1924195e-01   1.9242383e-02   9.1192781e-01   8.1192781e-01
   1.3427200e+00   5.4016003e+00   1.0675331e+00   9.6753612e-01   1.1924096e-01   1.9240988e-02   9.1191862e-01   8.1191864e-01
   1.3417200e+00   5.3973674e+00   1.0674895e+00   9.6749361e-01   1.1923988e-01   1.9239686e-02   9.1190891e-01   8.1190893e-01
   1.3407200e+00   5.3931843e+00   1.0674460e+00   9.6745157e-01   1.1923796e-01   1.9238396e-02   9.1189927e-01   8.1189928e-01
   1.3397200e+00   5.3889553e+00   1.0674130e+00   9.6740869e-01   1.1923696e-01   1.9237023e-02   9.1189061e-01   8.1189063e-01
   1.3387200e+00   5.3847654e+00   1.0673700e+00   9.6736591e-01   1.1923591e-01   1.9235699e-02   9.1188105e-01   8.1188103e-01
   1.3377200e+00   5.3805322e+00   1.0673265e+00   9.6732351e-01   1.1923397e-01   1.9234396e-02   9.1187133e-01   8.1187131e-01
   1.3367200e+00   5.3763036e+00   1.0672831e+00   9.6728003e-01   1.1923296e-01   1.9232991e-02   9.1186161e-01   8.1186159e-01
   1.3357200e+00   5.3721204e+00   1.0672400e+00   9.6723805e-01   1.1923191e-01   1.9231703e-02   9.1185197e-01   8.1185195e-01
   1.3347200e+00   5.3678886e+00   1.0671965e+00   9.6719453e-01   1.1922997e-01   1.9230295e-02   9.1184226e-01   8.1184226e-01
   1.3337200e+00   5.3637010e+00   1.0671535e+00   9.6715149e-01   1.1922901e-01   1.9229008e-02   9.1183305e-01   8.1183306e-01
   1.3327200e+00   5.3594694e+00   1.0671100e+00   9.6710801e-01   1.1922790e-01   1.9227600e-02   9.1182390e-01   8.1182392e-01
   1.3317200e+00   5.3552575e+00   1.0670667e+00   9.6706469e-01   1.1922597e-01   1.9226196e-02   9.1181399e-01   8.1181400e-01
   1.3307200e+00   5.3510577e+00   1.0670235e+00   9.6702151e-01   1.1922503e-01   1.9224906e-02   9.1180405e-01   8.1180405e-01
   1.3297200e+00   5.3468194e+00   1.0669800e+00   9.6697699e-01   1.1922390e-01   1.9223500e-02   9.1179492e-01   8.1179491e-01
   1.3287200e+00   5.3426345e+00   1.0669369e+00   9.6693396e-01   1.1922198e-01   1.9222106e-02   9.1178508e-01   8.1178507e-01
   1.3277200e+00   5.3384072e+00   1.0668935e+00   9.6688946e-01   1.1922103e-01   1.9220740e-02   9.1177505e-01   8.1177506e-01
   1.3267200e+00   5.3342167e+00   1.0668503e+00   9.6684631e-01   1.1921911e-01   1.9219405e-02   9.1176518e-01   8.1176520e-01
   1.3257200e+00   5.3299913e+00   1.0667968e+00   9.6680201e-01   1.1921804e-01   1.9218014e-02   9.1175536e-01   8.1175537e-01
   1.3247200e+00   5.3257566e+00   1.0667535e+00   9.6675752e-01   1.1921636e-01   1.9216606e-02   9.1174570e-01   8.1174570e-01
   1.3237200e+00   5.3215737e+00   1.0667104e+00   9.6671340e-01   1.1921512e-01   1.9215214e-02   9.1173613e-01   8.1173612e-01
   1.3227200e+00   5.3173414e+00   1.0666669e+00   9.6666863e-01   1.1921404e-01   1.9213807e-02   9.1172607e-01   8.1172607e-01
   1.3217200e+00   5.3131102e+00   1.0666235e+00   9.6662344e-01   1.1921236e-01   1.9212403e-02   9.1171604e-01   8.1171605e-01
   1.3207200e+00   5.3089218e+00   1.0665805e+00   9.6657938e-01   1.1921100e-01   1.9211009e-02   9.1170603e-01   8.1170605e-01
   1.3197200e+00   5.3046949e+00   1.0665370e+00   9.6653393e-01   1.1920968e-01   1.9209607e-02   9.1169641e-01   8.1169643e-01
   1.3187200e+00   5.3004662e+00   1.0664936e+00   9.6648883e-01   1.1920796e-01   1.9208204e-02   9.1168606e-01   8.1168608e-01
   1.3177200e+00   5.2962731e+00   1.0664404e+00   9.6644434e-01   1.1920693e-01   1.9206806e-02   9.1167620e-01   8.1167623e-01
   1.3167200e+00   5.2920444e+00   1.0663970e+00   9.6639897e-01   1.1920498e-01   1.9205376e-02   9.1166643e-01   8.1166645e-01
   1.3157200e+00   5.2878158e+00   1.0663535e+00   9.6635344e-01   1.1920403e-01   1.9203899e-02   9.1165605e-01   8.1165605e-01
   1.3147200e+00   5.2836313e+00   1.0663105e+00   9.6630832e-01   1.1920293e-01   1.9202513e-02   9.1164608e-01   8.1164607e-01
   1.3137200e+00   5.2794015e+00   1.0662675e+00   9.6626261e-01   1.1920098e-01   1.9201115e-02   9.1163609e-01   8.1163606e-01
   1.3127200e+00   5.2751665e+00   1.0662135e+00   9.6621644e-01   1.1920003e-01   1.9199640e-02   9.1162567e-01   8.1162564e-01
   1.3117200e+00   5.2709824e+00   1.0661704e+00   9.6617138e-01   1.1919812e-01   1.9198212e-02   9.1161604e-01   8.1161602e-01
   1.3107200e+00   5.2667516e+00   1.0661270e+00   9.6612462e-01   1.1919704e-01   1.9196776e-02   9.1160543e-01   8.1160543e-01
   1.3097200e+00   5.2625209e+00   1.0660770e+00   9.6607886e-01   1.1919536e-01   1.9195301e-02   9.1159504e-01   8.1159506e-01
   1.3087200e+00   5.2583332e+00   1.0660305e+00   9.6603259e-01   1.1919400e-01   1.9193907e-02   9.1158496e-01   8.1158499e-01
   1.3077200e+00   5.2541049e+00   1.0659869e+00   9.6598596e-01   1.1919268e-01   1.9192407e-02   9.1157438e-01   8.1157438e-01
   1.3067200e+00   5.2498777e+00   1.0659436e+00   9.6593988e-01   1.1919096e-01   1.9190939e-02   9.1156404e-01   8.1156406e-01
   1.3057200e+00   5.2456394e+00   1.0658899e+00   9.6589300e-01   1.1918909e-01   1.9189499e-02   9.1155398e-01   8.1155400e-01
   1.3047200e+00   5.2414544e+00   1.0658470e+00   9.6584668e-01   1.1918804e-01   1.9188007e-02   9.1154339e-01   8.1154336e-01
   1.3037200e+00   5.2372277e+00   1.0658038e+00   9.6579947e-01   1.1918636e-01   1.9186540e-02   9.1153307e-01   8.1153308e-01
   1.3027200e+00   5.2329991e+00   1.0657500e+00   9.6575200e-01   1.1918500e-01   1.9185087e-02   9.1152290e-01   8.1152292e-01
   1.3017200e+00   5.2287600e+00   1.0657065e+00   9.6570514e-01   1.1918364e-01   1.9183597e-02   9.1151232e-01   8.1151233e-01
   1.3007200e+00   5.2245775e+00   1.0656571e+00   9.6565783e-01   1.1918196e-01   1.9182142e-02   9.1150168e-01   8.1150169e-01
   1.2997200e+00   5.2203487e+00   1.0656100e+00   9.6561002e-01   1.1918091e-01   1.9180609e-02   9.1149111e-01   8.1149113e-01
   1.2987200e+00   5.2161190e+00   1.0655671e+00   9.6556321e-01   1.1917897e-01   1.9179159e-02   9.1148029e-01   8.1148026e-01
   1.2977200e+00   5.2118848e+00   1.0655131e+00   9.6551536e-01   1.1917802e-01   1.9177623e-02   9.1146994e-01   8.1146995e-01
   1.2967200e+00   5.2077015e+00   1.0654700e+00   9.6546700e-01   1.1917613e-01   1.9176188e-02   9.1145912e-01   8.1145909e-01
   1.2957200e+00   5.2034692e+00   1.0654164e+00   9.6541918e-01   1.1917464e-01   1.9174659e-02   9.1144895e-01   8.1144895e-01
   1.2947200e+00   5.1992384e+00   1.0653730e+00   9.6537134e-01   1.1917296e-01   1.9173125e-02   9.1143793e-01   8.1143795e-01
   1.2937200e+00   5.1950077e+00   1.0653193e+00   9.6532250e-01   1.1917188e-01   1.9171675e-02   9.1142703e-01   8.1142701e-01
   1.2927200e+00   5.1907810e+00   1.0652760e+00   9.6527429e-01   1.1916997e-01   1.9170142e-02   9.1141618e-01   8.1141618e-01
   1.2917200e+00   5.1865883e+00   1.0652225e+00   9.6522638e-01   1.1916902e-01   1.9168624e-02   9.1140596e-01   8.1140594e-01
   1.2907200e+00   5.1823587e+00   1.0651795e+00   9.6517757e-01   1.1916701e-01   1.9167071e-02   9.1139503e-01   8.1139502e-01
   1.2897200e+00   5.1781311e+00   1.0651260e+00   9.6512876e-01   1.1916560e-01   1.9165542e-02   9.1138422e-01   8.1138422e-01
   1.2887200e+00   5.1739029e+00   1.0650828e+00   9.6507918e-01   1.1916396e-01   1.9164007e-02   9.1137349e-01   8.1137349e-01
   1.2877200e+00   5.1696663e+00   1.0650291e+00   9.6503012e-01   1.1916285e-01   1.9162483e-02   9.1136270e-01   8.1136268e-01
   1.2867200e+00   5.1654375e+00   1.0649813e+00   9.6498077e-01   1.1916105e-01   1.9160925e-02   9.1135113e-01   8.1135114e-01
   1.2857200e+00   5.1612531e+00   1.0649325e+00   9.6493183e-01   1.1915928e-01   1.9159408e-02   9.1134049e-01   8.1134047e-01
   1.2847200e+00   5.1570244e+00   1.0648789e+00   9.6488216e-01   1.1915801e-01   1.9157856e-02   9.1132964e-01   8.1132966e-01
   1.2837200e+00   5.1527879e+00   1.0648361e+00   9.6483280e-01   1.1915597e-01   1.9156269e-02   9.1131813e-01   8.1131814e-01
   1.2827200e+00   5.1485609e+00   1.0647822e+00   9.6478264e-01   1.1915500e-01   1.9154688e-02   9.1130737e-01   8.1130739e-01
   1.2817200e+00   5.1443319e+00   1.0647290e+00   9.6473265e-01   1.1915307e-01   1.9153146e-02   9.1129579e-01   8.1129578e-01
   1.2807200e+00   5.1400956e+00   1.0646857e+00   9.6468274e-01   1.1915152e-01   1.9151613e-02   9.1128506e-01   8.1128503e-01
   1.2797200e+00   5.1358686e+00   1.0646318e+00   9.6463215e-01   1.1914997e-01   1.9150049e-02   9.1127353e-01   8.1127353e-01
   1.2787200e+00   5.1316394e+00   1.0645783e+00   9.6458185e-01   1.1914879e-01   1.9148429e-02   9.1126245e-01   8.1126247e-01
   1.2777200e+00   5.1274515e+00   1.0645358e+00   9.6453176e-01   1.1914705e-01   1.9146856e-02   9.1125154e-01   8.1125155e-01
   1.2767200e+00   5.1232187e+00   1.0644817e+00   9.6448114e-01   1.1914524e-01   1.9145276e-02   9.1124027e-01   8.1124029e-01
   1.2757200e+00   5.1189917e+00   1.0644280e+00   9.6442987e-01   1.1914379e-01   1.9143729e-02   9.1122870e-01   8.1122869e-01
   1.2747200e+00   5.1147588e+00   1.0643796e+00   9.6437867e-01   1.1914196e-01   1.9142091e-02   9.1121745e-01   8.1121742e-01
   1.2737200e+00   5.1105262e+00   1.0643310e+00   9.6432756e-01   1.1914018e-01   1.9140455e-02   9.1120619e-01   8.1120618e-01
   1.2727200e+00   5.1062994e+00   1.0642779e+00   9.6427639e-01   1.1913903e-01   1.9138913e-02   9.1119459e-01   8.1119460e-01
   1.2717200e+00   5.1020663e+00   1.0642242e+00   9.6422523e-01   1.1913695e-01   1.9137273e-02   9.1118335e-01   8.1118336e-01
   1.2707200e+00   5.0978360e+00   1.0641705e+00   9.6417302e-01   1.1913595e-01   1.9135640e-02   9.1117209e-01   8.1117212e-01
   1.2697200e+00   5.0936073e+00   1.0641173e+00   9.6412185e-01   1.1913404e-01   1.9134025e-02   9.1116020e-01   8.1116017e-01
   1.2687200e+00   5.0893802e+00   1.0640679e+00   9.6406970e-01   1.1913240e-01   1.9132416e-02   9.1114877e-01   8.1114877e-01
   1.2677200e+00   5.0851436e+00   1.0640208e+00   9.6401750e-01   1.1913089e-01   1.9130805e-02   9.1113713e-01   8.1113715e-01
   1.2667200e+00   5.0809146e+00   1.0639675e+00   9.6396535e-01   1.1912898e-01   1.9129181e-02   9.1112542e-01   8.1112541e-01
   1.2657200e+00   5.0766879e+00   1.0639137e+00   9.6391316e-01   1.1912735e-01   1.9127545e-02   9.1111412e-01   8.1111409e-01
   1.2647200e+00   5.0724512e+00   1.0638600e+00   9.6385995e-01   1.1912587e-01   1.9125890e-02   9.1110200e-01   8.1110198e-01
   1.2637200e+00   5.0682225e+00   1.0638063e+00   9.6380783e-01   1.1912397e-01   1.9124264e-02   9.1109034e-01   8.1109031e-01
   1.2627200e+00   5.0639956e+00   1.0637525e+00   9.6375466e-01   1.1912231e-01   1.9122590e-02   9.1107896e-01   8.1107897e-01
   1.2617200e+00   5.0597588e+00   1.0636992e+00   9.6370157e-01   1.1912101e-01   1.9120879e-02   9.1106691e-01   8.1106689e-01
   1.2607200e+00   5.0555303e+00   1.0636457e+00   9.6364827e-01   1.1911897e-01   1.9119243e-02   9.1105477e-01   8.1105478e-01
   1.2597200e+00   5.0513034e+00   1.0635921e+00   9.6359506e-01   1.1911728e-01   1.9117605e-02   9.1104275e-01   8.1104277e-01
   1.2587200e+00   5.0470744e+00   1.0635396e+00   9.6354197e-01   1.1911601e-01   1.9115881e-02   9.1103089e-01   8.1103088e-01
   1.2577200e+00   5.0428379e+00   1.0634852e+00   9.6348835e-01   1.1911396e-01   1.9114226e-02   9.1101913e-01   8.1101914e-01
   1.2567200e+00   5.0386111e+00   1.0634316e+00   9.6343457e-01   1.1911224e-01   1.9112592e-02   9.1100740e-01   8.1100742e-01
   1.2557200e+00   5.0343820e+00   1.0633785e+00   9.6338052e-01   1.1911102e-01   1.9110848e-02   9.1099559e-01   8.1099558e-01
   1.2547200e+00   5.0301457e+00   1.0633253e+00   9.6332627e-01   1.1910896e-01   1.9109209e-02   9.1098362e-01   8.1098363e-01
   1.2537200e+00   5.0259188e+00   1.0632719e+00   9.6327203e-01   1.1910721e-01   1.9107469e-02   9.1097130e-01   8.1097132e-01
   1.2527200e+00   5.0216892e+00   1.0632188e+00   9.6321768e-01   1.1910576e-01   1.9105751e-02   9.1095869e-01   8.1095868e-01
   1.2517200e+00   5.0174535e+00   1.0631653e+00   9.6316325e-01   1.1910400e-01   1.9104091e-02   9.1094695e-01   8.1094696e-01
   1.2507200e+00   5.0132268e+00   1.0631110e+00   9.6310850e-01   1.1910218e-01   1.9102352e-02   9.1093434e-01   8.1093437e-01
   1.2497200e+00   5.0089533e+00   1.0630546e+00   9.6305257e-01   1.1910070e-01   1.9100595e-02   9.1092222e-01   8.1092219e-01
   1.2487200e+00   5.0047191e+00   1.0629978e+00   9.6299771e-01   1.1909898e-01   1.9098852e-02   9.1091017e-01   8.1091017e-01
   1.2477200e+00   5.0004926e+00   1.0629401e+00   9.6294261e-01   1.1909715e-01   1.9097217e-02   9.1089799e-01   8.1089801e-01
   1.2467200e+00   4.9962616e+00   1.0628869e+00   9.6288704e-01   1.1909569e-01   1.9095478e-02   9.1088503e-01   8.1088504e-01
   1.2457200e+00   4.9920270e+00   1.0628337e+00   9.6283155e-01   1.1909403e-01   1.9093738e-02   9.1087304e-01   8.1087305e-01
   1.2447200e+00   4.9877992e+00   1.0627791e+00   9.6277604e-01   1.1909200e-01   1.9091999e-02   9.1086091e-01   8.1086090e-01
   1.2437200e+00   4.9835691e+00   1.0627161e+00   9.6271944e-01   1.1908997e-01   1.9090260e-02   9.1084794e-01   8.1084795e-01
   1.2427200e+00   4.9793359e+00   1.0626627e+00   9.6266399e-01   1.1908832e-01   1.9088417e-02   9.1083599e-01   8.1083597e-01
   1.2417200e+00   4.9750644e+00   1.0626077e+00   9.6260685e-01   1.1908682e-01   1.9086665e-02   9.1082273e-01   8.1082276e-01
   1.2407200e+00   4.9708339e+00   1.0625512e+00   9.6255035e-01   1.1908501e-01   1.9084926e-02   9.1081074e-01   8.1081075e-01
   1.2397200e+00   4.9666006e+00   1.0624919e+00   9.6249381e-01   1.1908297e-01   1.9083186e-02   9.1079765e-01   8.1079764e-01
   1.2387200e+00   4.9623718e+00   1.0624392e+00   9.6243735e-01   1.1908103e-01   1.9081346e-02   9.1078480e-01   8.1078479e-01
   1.2377200e+00   4.9581355e+00   1.0623804e+00   9.6237980e-01   1.1907951e-01   1.9079609e-02   9.1077257e-01   8.1077257e-01
   1.2367200e+00   4.9538644e+00   1.0623211e+00   9.6232262e-01   1.1907793e-01   1.9077849e-02   9.1075937e-01   8.1075939e-01
   1.2357200e+00   4.9496368e+00   1.0622654e+00   9.6226522e-01   1.1907605e-01   1.9076013e-02   9.1074634e-01   8.1074636e-01
   1.2347200e+00   4.9454012e+00   1.0622037e+00   9.6220771e-01   1.1907396e-01   1.9074218e-02   9.1073431e-01   8.1073432e-01
   1.2337200e+00   4.9411742e+00   1.0621507e+00   9.6215010e-01   1.1907215e-01   1.9072435e-02   9.1072126e-01   8.1072125e-01
   1.2327200e+00   4.9369465e+00   1.0620946e+00   9.6209166e-01   1.1907070e-01   1.9070594e-02   9.1070824e-01   8.1070823e-01
   1.2317200e+00   4.9326671e+00   1.0620330e+00   9.6203353e-01   1.1906903e-01   1.9068775e-02   9.1069504e-01   8.1069504e-01
   1.2307200e+00   4.9284403e+00   1.0619791e+00   9.6197511e-01   1.1906700e-01   1.9067004e-02   9.1068202e-01   8.1068200e-01
   1.2297200e+00   4.9242091e+00   1.0619170e+00   9.6191643e-01   1.1906503e-01   1.9065161e-02   9.1066894e-01   8.1066896e-01
   1.2287200e+00   4.9199760e+00   1.0618562e+00   9.6185829e-01   1.1906334e-01   1.9063322e-02   9.1065593e-01   8.1065591e-01
   1.2277200e+00   4.9157042e+00   1.0617993e+00   9.6179894e-01   1.1906185e-01   1.9061463e-02   9.1064272e-01   8.1064275e-01
   1.2267200e+00   4.9114678e+00   1.0617413e+00   9.6173988e-01   1.1905955e-01   1.9059625e-02   9.1062971e-01   8.1062968e-01
   1.2257200e+00   4.9072406e+00   1.0616817e+00   9.6168080e-01   1.1905795e-01   1.9057789e-02   9.1061664e-01   8.1061666e-01
   1.2247200e+00   4.9029681e+00   1.0616184e+00   9.6162078e-01   1.1905602e-01   1.9055934e-02   9.1060352e-01   8.1060350e-01
   1.2237200e+00   4.8987335e+00   1.0615595e+00   9.6156176e-01   1.1905400e-01   1.9054096e-02   9.1058946e-01   8.1058943e-01
   1.2227200e+00   4.8945064e+00   1.0615011e+00   9.6150186e-01   1.1905221e-01   1.9052170e-02   9.1057639e-01   8.1057641e-01
   1.2217200e+00   4.8902338e+00   1.0614373e+00   9.6144135e-01   1.1905000e-01   1.9050295e-02   9.1056323e-01   8.1056320e-01
   1.2207200e+00   4.8859991e+00   1.0613843e+00   9.6138150e-01   1.1904840e-01   1.9048460e-02   9.1054910e-01   8.1054912e-01
   1.2197200e+00   4.8817716e+00   1.0613203e+00   9.6132066e-01   1.1904693e-01   1.9046530e-02   9.1053612e-01   8.1053615e-01
   1.2187200e+00   4.8774919e+00   1.0612562e+00   9.6126015e-01   1.1904462e-01   1.9044664e-02   9.1052261e-01   8.1052258e-01
   1.2177200e+00   4.8732653e+00   1.0612033e+00   9.6119925e-01   1.1904297e-01   1.9042753e-02   9.1050890e-01   8.1050892e-01
   1.2167200e+00   4.8690383e+00   1.0611396e+00   9.6113843e-01   1.1904085e-01   1.9040883e-02   9.1049575e-01   8.1049573e-01
   1.2157200e+00   4.8647582e+00   1.0610757e+00   9.6107691e-01   1.1903901e-01   1.9038922e-02   9.1048171e-01   8.1048168e-01
   1.2147200e+00   4.8605311e+00   1.0610149e+00   9.6101607e-01   1.1903697e-01   1.9037011e-02   9.1046763e-01   8.1046760e-01
   1.2137200e+00   4.8562522e+00   1.0609562e+00   9.6095352e-01   1.1903506e-01   1.9035107e-02   9.1045452e-01   8.1045454e-01
   1.2127200e+00   4.8520245e+00   1.0608951e+00   9.6089217e-01   1.1903296e-01   1.9033191e-02   9.1044044e-01   8.1044041e-01
   1.2117200e+00   4.8477976e+00   1.0608306e+00   9.6083084e-01   1.1903120e-01   1.9031274e-02   9.1042637e-01   8.1042635e-01
   1.2107200e+00   4.8435170e+00   1.0607678e+00   9.6076805e-01   1.1902899e-01   1.9029299e-02   9.1041222e-01   8.1041221e-01
   1.2097200e+00   4.8392899e+00   1.0607035e+00   9.6070541e-01   1.1902741e-01   1.9027352e-02   9.1039856e-01   8.1039860e-01
   1.2087200e+00   4.8350096e+00   1.0606412e+00   9.6064288e-01   1.1902509e-01   1.9025412e-02   9.1038492e-01   8.1038490e-01
   1.2077200e+00   4.8307830e+00   1.0605830e+00   9.6058016e-01   1.1902363e-01   1.9023463e-02   9.1037102e-01   8.1037101e-01
   1.2067200e+00   4.8265036e+00   1.0605156e+00   9.6051658e-01   1.1902130e-01   1.9021499e-02   9.1035679e-01   8.1035681e-01
   1.2057200e+00   4.8222754e+00   1.0604496e+00   9.6045360e-01   1.1901985e-01   1.9019548e-02   9.1034258e-01   8.1034261e-01
   1.2047200e+00   4.8180043e+00   1.0603904e+00   9.6038978e-01   1.1901752e-01   1.9017564e-02   9.1032808e-01   8.1032805e-01
   1.2037200e+00   4.8137707e+00   1.0603241e+00   9.6032662e-01   1.1901521e-01   1.9015564e-02   9.1031374e-01   8.1031372e-01
   1.2027200e+00   4.8094994e+00   1.0602654e+00   9.6026196e-01   1.1901373e-01   1.9013590e-02   9.1029935e-01   8.1029934e-01
   1.2017200e+00   4.8052661e+00   1.0601988e+00   9.6019857e-01   1.1901144e-01   1.9011573e-02   9.1028526e-01   8.1028527e-01
   1.2007200e+00   4.8009973e+00   1.0601321e+00   9.6013371e-01   1.1900993e-01   1.9009532e-02   9.1027107e-01   8.1027109e-01
   1.1997200e+00   4.7967614e+00   1.0600673e+00   9.6006943e-01   1.1900766e-01   1.9007544e-02   9.1025676e-01   8.1025673e-01
   1.1987200e+00   4.7924826e+00   1.0600026e+00   9.6000452e-01   1.1900533e-01   1.9005516e-02   9.1024187e-01   8.1024186e-01
   1.1977200e+00   4.7882584e+00   1.0599406e+00   9.5993948e-01   1.1900388e-01   1.9003490e-02   9.1022777e-01   8.1022774e-01
   1.1967200e+00   4.7839835e+00   1.0598757e+00   9.5987447e-01   1.1900156e-01   1.9001487e-02   9.1021267e-01   8.1021265e-01
   1.1957200e+00   4.7797507e+00   1.0598117e+00   9.5980928e-01   1.1899927e-01   1.8999410e-02   9.1019863e-01   8.1019865e-01
   1.1947200e+00   4.7754794e+00   1.0597459e+00   9.5974339e-01   1.1899702e-01   1.8997412e-02   9.1018356e-01   8.1018355e-01
   1.1937200e+00   4.7712208e+00   1.0596791e+00   9.5967787e-01   1.1899546e-01   1.8995324e-02   9.1016880e-01   8.1016884e-01
   1.1927200e+00   4.7669738e+00   1.0596119e+00   9.5961129e-01   1.1899317e-01   1.8993249e-02   9.1015416e-01   8.1015419e-01
   1.1917200e+00   4.7626939e+00   1.0595436e+00   9.5954440e-01   1.1899103e-01   1.8991250e-02   9.1013910e-01   8.1013912e-01
   1.1907200e+00   4.7584691e+00   1.0594772e+00   9.5947860e-01   1.1898896e-01   1.8989181e-02   9.1012441e-01   8.1012445e-01
   1.1897200e+00   4.7541884e+00   1.0594106e+00   9.5941140e-01   1.1898711e-01   1.8987082e-02   9.1010974e-01   8.1010973e-01
   1.1887200e+00   4.7499166e+00   1.0593457e+00   9.5934448e-01   1.1898501e-01   1.8984982e-02   9.1009422e-01   8.1009424e-01
   1.1877200e+00   4.7456835e+00   1.0592744e+00   9.5927754e-01   1.1898295e-01   1.8982909e-02   9.1007960e-01   8.1007959e-01
   1.1867200e+00   4.7414117e+00   1.0592088e+00   9.5921019e-01   1.1898076e-01   1.8980815e-02   9.1006424e-01   8.1006421e-01
   1.1857200e+00   4.7371339e+00   1.0591443e+00   9.5914194e-01   1.1897843e-01   1.8978672e-02   9.1004928e-01   8.1004929e-01
   1.1847200e+00   4.7329018e+00   1.0590726e+00   9.5907445e-01   1.1897691e-01   1.8976539e-02   9.1003416e-01   8.1003414e-01
   1.1837200e+00   4.7286352e+00   1.0590073e+00   9.5900611e-01   1.1897467e-01   1.8974448e-02   9.1001875e-01   8.1001877e-01
   1.1827200e+00   4.7243561e+00   1.0589364e+00   9.5893751e-01   1.1897234e-01   1.8972356e-02   9.1000323e-01   8.1000327e-01
   1.1817200e+00   4.7201225e+00   1.0588689e+00   9.5886921e-01   1.1897011e-01   1.8970176e-02   9.0998795e-01   8.0998798e-01
   1.1807200e+00   4.7158541e+00   1.0588012e+00   9.5879999e-01   1.1896801e-01   1.8968088e-02   9.0997269e-01   8.0997270e-01
   1.1797200e+00   4.7115785e+00   1.0587311e+00   9.5873079e-01   1.1896594e-01   1.8965887e-02   9.0995669e-01   8.0995672e-01
   1.1787200e+00   4.7073069e+00   1.0586581e+00   9.5866155e-01   1.1896373e-01   1.8963692e-02   9.0994138e-01   8.0994141e-01
   1.1777200e+00   4.7030469e+00   1.0585941e+00   9.5859157e-01   1.1896142e-01   1.8961610e-02   9.0992623e-01   8.0992624e-01
   1.1767200e+00   4.6988028e+00   1.0585219e+00   9.5852261e-01   1.1895915e-01   1.8959422e-02   9.0991031e-01   8.0991029e-01
   1.1757200e+00   4.6945227e+00   1.0584528e+00   9.5845209e-01   1.1895702e-01   1.8957227e-02   9.0989461e-01   8.0989458e-01
   1.1747200e+00   4.6902531e+00   1.0583822e+00   9.5838117e-01   1.1895496e-01   1.8955030e-02   9.0987909e-01   8.0987906e-01
   1.1737200e+00   4.6859751e+00   1.0583093e+00   9.5831093e-01   1.1895279e-01   1.8952836e-02   9.0986266e-01   8.0986264e-01
   1.1727200e+00   4.6817253e+00   1.0582400e+00   9.5823999e-01   1.1895050e-01   1.8950651e-02   9.0984695e-01   8.0984696e-01
   1.1717200e+00   4.6774671e+00   1.0581707e+00   9.5816903e-01   1.1894820e-01   1.8948462e-02   9.0983130e-01   8.0983133e-01
   1.1707200e+00   4.6731976e+00   1.0580978e+00   9.5809786e-01   1.1894604e-01   1.8946169e-02   9.0981526e-01   8.0981525e-01
   1.1697200e+00   4.6689210e+00   1.0580274e+00   9.5802591e-01   1.1894397e-01   1.8943974e-02   9.0979946e-01   8.0979943e-01
   1.1687200e+00   4.6646452e+00   1.0579503e+00   9.5795413e-01   1.1894185e-01   1.8941765e-02   9.0978295e-01   8.0978292e-01
   1.1677200e+00   4.6603659e+00   1.0578809e+00   9.5788157e-01   1.1893956e-01   1.8939482e-02   9.0976730e-01   8.0976728e-01
   1.1667200e+00   4.6561080e+00   1.0578114e+00   9.5780917e-01   1.1893724e-01   1.8937214e-02   9.0975074e-01   8.0975078e-01
   1.1657200e+00   4.6518519e+00   1.0577361e+00   9.5773712e-01   1.1893506e-01   1.8935008e-02   9.0973423e-01   8.0973422e-01
   1.1647200e+00   4.6475673e+00   1.0576640e+00   9.5766400e-01   1.1893300e-01   1.8932705e-02   9.0971824e-01   8.0971821e-01
   1.1637200e+00   4.6433103e+00   1.0575909e+00   9.5759074e-01   1.1893015e-01   1.8930432e-02   9.0970204e-01   8.0970203e-01
   1.1627200e+00   4.6390456e+00   1.0575167e+00   9.5751749e-01   1.1892802e-01   1.8928191e-02   9.0968564e-01   8.0968568e-01
   1.1617200e+00   4.6347666e+00   1.0574456e+00   9.5744344e-01   1.1892596e-01   1.8925860e-02   9.0966913e-01   8.0966910e-01
   1.1607200e+00   4.6304956e+00   1.0573692e+00   9.5736983e-01   1.1892380e-01   1.8923618e-02   9.0965247e-01   8.0965244e-01
   1.1597200e+00   4.6262209e+00   1.0572948e+00   9.5729571e-01   1.1892152e-01   1.8921289e-02   9.0963542e-01   8.0963543e-01
   1.1587200e+00   4.6219456e+00   1.0572219e+00   9.5722152e-01   1.1891891e-01   1.8918940e-02   9.0961842e-01   8.0961840e-01
   1.1577200e+00   4.6176742e+00   1.0571434e+00   9.5714656e-01   1.1891667e-01   1.8916653e-02   9.0960174e-01   8.0960171e-01
   1.1567200e+00   4.6133959e+00   1.0570729e+00   9.5707118e-01   1.1891433e-01   1.8914285e-02   9.0958520e-01   8.0958524e-01
   1.1557200e+00   4.6091180e+00   1.0569979e+00   9.5699558e-01   1.1891190e-01   1.8911967e-02   9.0956863e-01   8.0956861e-01
   1.1547200e+00   4.6048489e+00   1.0569205e+00   9.5692046e-01   1.1890952e-01   1.8909614e-02   9.0955108e-01   8.0955109e-01
   1.1537200e+00   4.6005670e+00   1.0568423e+00   9.5684438e-01   1.1890720e-01   1.8907263e-02   9.0953449e-01   8.0953453e-01
   1.1527200e+00   4.5962846e+00   1.0567674e+00   9.5676836e-01   1.1890504e-01   1.8904863e-02   9.0951691e-01   8.0951688e-01
   1.1517200e+00   4.5919929e+00   1.0566930e+00   9.5669141e-01   1.1890235e-01   1.8902492e-02   9.0950027e-01   8.0950031e-01
   1.1507200e+00   4.5877079e+00   1.0566178e+00   9.5661464e-01   1.1890009e-01   1.8900140e-02   9.0948268e-01   8.0948265e-01
   1.1497200e+00   4.5834291e+00   1.0565409e+00   9.5653732e-01   1.1889748e-01   1.8897763e-02   9.0946506e-01   8.0946510e-01
   1.1487200e+00   4.5791542e+00   1.0564631e+00   9.5646030e-01   1.1889520e-01   1.8895357e-02   9.0944858e-01   8.0944856e-01
   1.1477200e+00   4.5748764e+00   1.0563850e+00   9.5638331e-01   1.1889304e-01   1.8892940e-02   9.0943095e-01   8.0943097e-01
   1.1467200e+00   4.5706083e+00   1.0563076e+00   9.5630534e-01   1.1889037e-01   1.8890512e-02   9.0941342e-01   8.0941339e-01
   1.1457200e+00   4.5663302e+00   1.0562294e+00   9.5622730e-01   1.1888811e-01   1.8888089e-02   9.0939583e-01   8.0939585e-01
   1.1447200e+00   4.5620612e+00   1.0561518e+00   9.5614930e-01   1.1888556e-01   1.8885685e-02   9.0937830e-01   8.0937827e-01
   1.1437200e+00   4.5577467e+00   1.0560709e+00   9.5606952e-01   1.1888321e-01   1.8883186e-02   9.0936055e-01   8.0936058e-01
   1.1427200e+00   4.5534637e+00   1.0559949e+00   9.5599032e-01   1.1888070e-01   1.8880774e-02   9.0934298e-01   8.0934295e-01
   1.1417200e+00   4.5491853e+00   1.0559066e+00   9.5591125e-01   1.1887837e-01   1.8878310e-02   9.0932435e-01   8.0932439e-01
   1.1407200e+00   4.5449183e+00   1.0558288e+00   9.5583214e-01   1.1887585e-01   1.8875869e-02   9.0930684e-01   8.0930681e-01
   1.1397200e+00   4.5406187e+00   1.0557508e+00   9.5575183e-01   1.1887358e-01   1.8873374e-02   9.0928918e-01   8.0928919e-01
   1.1387200e+00   4.5363263e+00   1.0556728e+00   9.5567145e-01   1.1887093e-01   1.8870886e-02   9.0927050e-01   8.0927053e-01
   1.1377200e+00   4.5320468e+00   1.0555950e+00   9.5559104e-01   1.1886875e-01   1.8868371e-02   9.0925297e-01   8.0925295e-01
   1.1367200e+00   4.5277723e+00   1.0555067e+00   9.5551026e-01   1.1886597e-01   1.8865874e-02   9.0923439e-01   8.0923440e-01
   1.1357200e+00   4.5234925e+00   1.0554291e+00   9.5542909e-01   1.1886308e-01   1.8863374e-02   9.0921684e-01   8.0921682e-01
   1.1347200e+00   4.5191795e+00   1.0553509e+00   9.5534683e-01   1.1886101e-01   1.8860812e-02   9.0919810e-01   8.0919807e-01
   1.1337200e+00   4.5149074e+00   1.0552623e+00   9.5526558e-01   1.1885821e-01   1.8858276e-02   9.0917947e-01   8.0917949e-01
   1.1327200e+00   4.5106145e+00   1.0551845e+00   9.5518379e-01   1.1885569e-01   1.8855730e-02   9.0916088e-01   8.0916092e-01
   1.1317200e+00   4.5063138e+00   1.0551028e+00   9.5510074e-01   1.1885334e-01   1.8853181e-02   9.0914254e-01   8.0914251e-01
   1.1307200e+00   4.5020383e+00   1.0550183e+00   9.5501839e-01   1.1885082e-01   1.8850652e-02   9.0912372e-01   8.0912370e-01
   1.1297200e+00   4.4977402e+00   1.0549350e+00   9.5493557e-01   1.1884799e-01   1.8848051e-02   9.0910548e-01   8.0910552e-01
   1.1287200e+00   4.4934437e+00   1.0548517e+00   9.5485165e-01   1.1884514e-01   1.8845452e-02   9.0908648e-01   8.0908651e-01
   1.1277200e+00   4.4891573e+00   1.0547670e+00   9.5476796e-01   1.1884264e-01   1.8842910e-02   9.0906772e-01   8.0906769e-01
   1.1267200e+00   4.4848518e+00   1.0546852e+00   9.5468395e-01   1.1884030e-01   1.8840256e-02   9.0904907e-01   8.0904904e-01
   1.1257200e+00   4.4805660e+00   1.0545972e+00   9.5459934e-01   1.1883778e-01   1.8837612e-02   9.0903024e-01   8.0903026e-01
   1.1247200e+00   4.4762603e+00   1.0545192e+00   9.5451415e-01   1.1883498e-01   1.8835059e-02   9.0901066e-01   8.0901070e-01
   1.1237200e+00   4.4719805e+00   1.0544308e+00   9.5442973e-01   1.1883212e-01   1.8832424e-02   9.0899208e-01   8.0899211e-01
   1.1227200e+00   4.4676649e+00   1.0543421e+00   9.5434416e-01   1.1882957e-01   1.8829764e-02   9.0897244e-01   8.0897245e-01
   1.1217200e+00   4.4633906e+00   1.0542544e+00   9.5425911e-01   1.1882724e-01   1.8827131e-02   9.0895312e-01   8.0895309e-01
   1.1207200e+00   4.4590694e+00   1.0541757e+00   9.5417266e-01   1.1882478e-01   1.8824470e-02   9.0893387e-01   8.0893384e-01
   1.1197200e+00   4.4548014e+00   1.0540879e+00   9.5408644e-01   1.1882200e-01   1.8821735e-02   9.0891457e-01   8.0891454e-01
   1.1187200e+00   4.4504820e+00   1.0539992e+00   9.5399920e-01   1.1881895e-01   1.8819075e-02   9.0889486e-01   8.0889484e-01
   1.1177200e+00   4.4461837e+00   1.0539109e+00   9.5391185e-01   1.1881658e-01   1.8816381e-02   9.0887520e-01   8.0887518e-01
   1.1167200e+00   4.4418855e+00   1.0538226e+00   9.5382457e-01   1.1881395e-01   1.8813678e-02   9.0885552e-01   8.0885550e-01
   1.1157200e+00   4.4376017e+00   1.0537345e+00   9.5373752e-01   1.1881104e-01   1.8810934e-02   9.0883597e-01   8.0883594e-01
   1.1147200e+00   4.4332964e+00   1.0536461e+00   9.5364912e-01   1.1880834e-01   1.8808286e-02   9.0881621e-01   8.0881619e-01
   1.1137200e+00   4.4289753e+00   1.0535574e+00   9.5356040e-01   1.1880583e-01   1.8805528e-02   9.0879630e-01   8.0879628e-01
   1.1127200e+00   4.4246751e+00   1.0534691e+00   9.5347154e-01   1.1880242e-01   1.8802776e-02   9.0877581e-01   8.0877579e-01
   1.1117200e+00   4.4203820e+00   1.0533809e+00   9.5338280e-01   1.1880005e-01   1.8800019e-02   9.0875608e-01   8.0875606e-01
   1.1107200e+00   4.4160652e+00   1.0532922e+00   9.5329274e-01   1.1879699e-01   1.8797224e-02   9.0873543e-01   8.0873541e-01
   1.1097200e+00   4.4117577e+00   1.0532037e+00   9.5320266e-01   1.1879420e-01   1.8794405e-02   9.0871570e-01   8.0871568e-01
   1.1087200e+00   4.4074703e+00   1.0531157e+00   9.5311273e-01   1.1879173e-01   1.8791674e-02   9.0869519e-01   8.0869516e-01
   1.1077200e+00   4.4031493e+00   1.0530205e+00   9.5302192e-01   1.1878899e-01   1.8788846e-02   9.0867476e-01   8.0867477e-01
   1.1067200e+00   4.3988381e+00   1.0529283e+00   9.5293036e-01   1.1878591e-01   1.8786035e-02   9.0865451e-01   8.0865455e-01
   1.1057200e+00   4.3945398e+00   1.0528400e+00   9.5283948e-01   1.1878353e-01   1.8783200e-02   9.0863346e-01   8.0863347e-01
   1.1047200e+00   4.3902399e+00   1.0527519e+00   9.5274769e-01   1.1878014e-01   1.8780368e-02   9.0861329e-01   8.0861326e-01
   1.1037200e+00   4.3859237e+00   1.0526531e+00   9.5265572e-01   1.1877768e-01   1.8777495e-02   9.0859230e-01   8.0859228e-01
   1.1027200e+00   4.3816023e+00   1.0525643e+00   9.5256253e-01   1.1877498e-01   1.8774657e-02   9.0857106e-01   8.0857108e-01
   1.1017200e+00   4.3772896e+00   1.0524656e+00   9.5246944e-01   1.1877176e-01   1.8771775e-02   9.0855014e-01   8.0855017e-01
   1.1007200e+00   4.3729832e+00   1.0523772e+00   9.5237664e-01   1.1876899e-01   1.8768916e-02   9.0852944e-01   8.0852945e-01
   1.0997200e+00   4.3686913e+00   1.0522797e+00   9.5228302e-01   1.1876595e-01   1.8765979e-02   9.0850789e-01   8.0850786e-01
   1.0987200e+00   4.3643549e+00   1.0521900e+00   9.5218898e-01   1.1876300e-01   1.8763102e-02   9.0848644e-01   8.0848647e-01
   1.0977200e+00   4.3600519e+00   1.0520913e+00   9.5209473e-01   1.1876009e-01   1.8760168e-02   9.0846540e-01   8.0846539e-01
   1.0967200e+00   4.3557407e+00   1.0520037e+00   9.5199976e-01   1.1875702e-01   1.8757255e-02   9.0844428e-01   8.0844426e-01
   1.0957200e+00   4.3514185e+00   1.0519044e+00   9.5190447e-01   1.1875424e-01   1.8754325e-02   9.0842312e-01   8.0842314e-01
   1.0947200e+00   4.3471006e+00   1.0518057e+00   9.5180924e-01   1.1875103e-01   1.8751346e-02   9.0840094e-01   8.0840092e-01
   1.0937200e+00   4.3427868e+00   1.0517173e+00   9.5171259e-01   1.1874839e-01   1.8748406e-02   9.0837975e-01   8.0837972e-01
   1.0927200e+00   4.3384662e+00   1.0516187e+00   9.5161607e-01   1.1874506e-01   1.8745435e-02   9.0835754e-01   8.0835758e-01
   1.0917200e+00   4.3341489e+00   1.0515196e+00   9.5151951e-01   1.1874252e-01   1.8742440e-02   9.0833539e-01   8.0833536e-01
   1.0907200e+00   4.3298266e+00   1.0514203e+00   9.5142187e-01   1.1873912e-01   1.8739431e-02   9.0831418e-01   8.0831421e-01
   1.0897200e+00   4.3255123e+00   1.0513217e+00   9.5132442e-01   1.1873664e-01   1.8736431e-02   9.0829207e-01   8.0829205e-01
   1.0887200e+00   4.3211882e+00   1.0512230e+00   9.5122676e-01   1.1873319e-01   1.8733399e-02   9.0826984e-01   8.0826987e-01
   1.0877200e+00   4.3168606e+00   1.0511244e+00   9.5112802e-01   1.1873074e-01   1.8730308e-02   9.0824765e-01   8.0824762e-01
   1.0867200e+00   4.3125260e+00   1.0510250e+00   9.5102835e-01   1.1872730e-01   1.8727292e-02   9.0822537e-01   8.0822541e-01
   1.0857200e+00   4.3081943e+00   1.0509267e+00   9.5092898e-01   1.1872405e-01   1.8724180e-02   9.0820215e-01   8.0820212e-01
   1.0847200e+00   4.3038795e+00   1.0508272e+00   9.5082901e-01   1.1872145e-01   1.8721070e-02   9.0817993e-01   8.0817996e-01
   1.0837200e+00   4.2995628e+00   1.0507293e+00   9.5072912e-01   1.1871795e-01   1.8718072e-02   9.0815687e-01   8.0815690e-01
   1.0827200e+00   4.2952361e+00   1.0506310e+00   9.5062850e-01   1.1871500e-01   1.8714965e-02   9.0813463e-01   8.0813460e-01
   1.0817200e+00   4.2909200e+00   1.0505311e+00   9.5052795e-01   1.1871194e-01   1.8711858e-02   9.0811135e-01   8.0811139e-01
   1.0807200e+00   4.2865886e+00   1.0504225e+00   9.5042563e-01   1.1870860e-01   1.8708644e-02   9.0808881e-01   8.0808881e-01
   1.0797200e+00   4.2822386e+00   1.0503232e+00   9.5032394e-01   1.1870518e-01   1.8705520e-02   9.0806591e-01   8.0806588e-01
   1.0787200e+00   4.2779108e+00   1.0502215e+00   9.5022069e-01   1.1870274e-01   1.8702413e-02   9.0804266e-01   8.0804269e-01
   1.0777200e+00   4.2735765e+00   1.0501150e+00   9.5011832e-01   1.1869930e-01   1.8699192e-02   9.0801938e-01   8.0801940e-01
   1.0767200e+00   4.2692445e+00   1.0500168e+00   9.5001511e-01   1.1869578e-01   1.8695977e-02   9.0799594e-01   8.0799593e-01
   1.0757200e+00   4.2649233e+00   1.0499118e+00   9.4991141e-01   1.1869299e-01   1.8692814e-02   9.0797235e-01   8.0797235e-01
   1.0747200e+00   4.2605668e+00   1.0498065e+00   9.4980616e-01   1.1868986e-01   1.8689547e-02   9.0794857e-01   8.0794860e-01
   1.0737200e+00   4.2562440e+00   1.0496992e+00   9.4970200e-01   1.1868652e-01   1.8686330e-02   9.0792488e-01   8.0792489e-01
   1.0727200e+00   4.2519204e+00   1.0496000e+00   9.4959702e-01   1.1868301e-01   1.8683128e-02   9.0790118e-01   8.0790121e-01
   1.0717200e+00   4.2475645e+00   1.0494914e+00   9.4949099e-01   1.1867951e-01   1.8679902e-02   9.0787740e-01   8.0787740e-01
   1.0707200e+00   4.2432425e+00   1.0493846e+00   9.4938506e-01   1.1867694e-01   1.8676610e-02   9.0785361e-01   8.0785358e-01
   1.0697200e+00   4.2388831e+00   1.0492795e+00   9.4927868e-01   1.1867369e-01   1.8673321e-02   9.0782931e-01   8.0782928e-01
   1.0687200e+00   4.2345623e+00   1.0491743e+00   9.4917119e-01   1.1867027e-01   1.8670046e-02   9.0780505e-01   8.0780502e-01
   1.0677200e+00   4.2302057e+00   1.0490651e+00   9.4906383e-01   1.1866676e-01   1.8666723e-02   9.0778041e-01   8.0778038e-01
   1.0667200e+00   4.2258540e+00   1.0489550e+00   9.4895553e-01   1.1866326e-01   1.8663386e-02   9.0775634e-01   8.0775631e-01
   1.0657200e+00   4.2215249e+00   1.0488473e+00   9.4884696e-01   1.1865978e-01   1.8660057e-02   9.0773119e-01   8.0773117e-01
   1.0647200e+00   4.2171774e+00   1.0487371e+00   9.4873771e-01   1.1865633e-01   1.8656694e-02   9.0770682e-01   8.0770679e-01
   1.0637200e+00   4.2128364e+00   1.0486290e+00   9.4862853e-01   1.1865306e-01   1.8653315e-02   9.0768239e-01   8.0768236e-01
   1.0627200e+00   4.2085023e+00   1.0485190e+00   9.4851835e-01   1.1864999e-01   1.8649918e-02   9.0765729e-01   8.0765727e-01
   1.0617200e+00   4.2041573e+00   1.0484086e+00   9.4840799e-01   1.1864690e-01   1.8646506e-02   9.0763210e-01   8.0763214e-01
   1.0607200e+00   4.1998020e+00   1.0482957e+00   9.4829705e-01   1.1864300e-01   1.8643122e-02   9.0760716e-01   8.0760717e-01
   1.0597200e+00   4.1954438e+00   1.0481825e+00   9.4818515e-01   1.1863992e-01   1.8639644e-02   9.0758133e-01   8.0758136e-01
   1.0587200e+00   4.1911047e+00   1.0480720e+00   9.4807339e-01   1.1863663e-01   1.8636216e-02   9.0755659e-01   8.0755660e-01
   1.0577200e+00   4.1867541e+00   1.0479618e+00   9.4796117e-01   1.1863295e-01   1.8632785e-02   9.0753079e-01   8.0753078e-01
   1.0567200e+00   4.1823822e+00   1.0478488e+00   9.4784684e-01   1.1862967e-01   1.8629311e-02   9.0750475e-01   8.0750475e-01
   1.0557200e+00   4.1780468e+00   1.0477330e+00   9.4773380e-01   1.1862596e-01   1.8625748e-02   9.0747905e-01   8.0747907e-01
   1.0547200e+00   4.1736760e+00   1.0476205e+00   9.4761945e-01   1.1862272e-01   1.8622258e-02   9.0745319e-01   8.0745317e-01
   1.0537200e+00   4.1693211e+00   1.0475040e+00   9.4750498e-01   1.1861897e-01   1.8618788e-02   9.0742738e-01   8.0742735e-01
   1.0527200e+00   4.1649795e+00   1.0473931e+00   9.4739009e-01   1.1861503e-01   1.8615218e-02   9.0740162e-01   8.0740166e-01
   1.0517200e+00   4.1605973e+00   1.0472753e+00   9.4727306e-01   1.1861126e-01   1.8611618e-02   9.0737464e-01   8.0737463e-01
   1.0507200e+00   4.1562601e+00   1.0471570e+00   9.4715723e-01   1.1860777e-01   1.8608054e-02   9.0734893e-01   8.0734892e-01
   1.0497200e+00   4.1518777e+00   1.0470398e+00   9.4704026e-01   1.1860430e-01   1.8604454e-02   9.0732191e-01   8.0732191e-01
   1.0487200e+00   4.1475367e+00   1.0469255e+00   9.4692347e-01   1.1860086e-01   1.8600889e-02   9.0729517e-01   8.0729516e-01
   1.0477200e+00   4.1431557e+00   1.0468072e+00   9.4680481e-01   1.1859737e-01   1.8597185e-02   9.0726818e-01   8.0726818e-01
   1.0467200e+00   4.1388177e+00   1.0466871e+00   9.4668668e-01   1.1859386e-01   1.8593626e-02   9.0724144e-01   8.0724142e-01
   1.0457200e+00   4.1344385e+00   1.0465682e+00   9.4656703e-01   1.1858999e-01   1.8589928e-02   9.0721447e-01   8.0721447e-01
   1.0447200e+00   4.1300585e+00   1.0464474e+00   9.4644686e-01   1.1858587e-01   1.8586230e-02   9.0718749e-01   8.0718748e-01
   1.0437200e+00   4.1257126e+00   1.0463291e+00   9.4632732e-01   1.1858244e-01   1.8582562e-02   9.0715971e-01   8.0715968e-01
   1.0427200e+00   4.1213267e+00   1.0462079e+00   9.4620575e-01   1.1857895e-01   1.8578867e-02   9.0713272e-01   8.0713274e-01
   1.0417200e+00   4.1169435e+00   1.0460836e+00   9.4608420e-01   1.1857550e-01   1.8575107e-02   9.0710470e-01   8.0710471e-01
   1.0407200e+00   4.1126048e+00   1.0459608e+00   9.4596288e-01   1.1857109e-01   1.8571396e-02   9.0707708e-01   8.0707706e-01
   1.0397200e+00   4.1082268e+00   1.0458401e+00   9.4584059e-01   1.1856749e-01   1.8567598e-02   9.0704952e-01   8.0704952e-01
   1.0387200e+00   4.1038384e+00   1.0457189e+00   9.4571680e-01   1.1856400e-01   1.8563812e-02   9.0702109e-01   8.0702111e-01
   1.0377200e+00   4.0994522e+00   1.0455954e+00   9.4559243e-01   1.1856000e-01   1.8559998e-02   9.0699295e-01   8.0699296e-01
   1.0367200e+00   4.0950749e+00   1.0454705e+00   9.4546816e-01   1.1855600e-01   1.8556191e-02   9.0696494e-01   8.0696493e-01
   1.0357200e+00   4.0907113e+00   1.0453462e+00   9.4534365e-01   1.1855253e-01   1.8552369e-02   9.0693611e-01   8.0693609e-01
   1.0347200e+00   4.0863478e+00   1.0452200e+00   9.4521813e-01   1.1854811e-01   1.8548536e-02   9.0690814e-01   8.0690816e-01
   1.0337200e+00   4.0819713e+00   1.0450910e+00   9.4509188e-01   1.1854455e-01   1.8544697e-02   9.0687930e-01   8.0687931e-01
   1.0327200e+00   4.0775858e+00   1.0449622e+00   9.4496444e-01   1.1854109e-01   1.8540751e-02   9.0685027e-01   8.0685029e-01
   1.0317200e+00   4.0732009e+00   1.0448364e+00   9.4483739e-01   1.1853650e-01   1.8536838e-02   9.0682127e-01   8.0682131e-01
   1.0307200e+00   4.0688173e+00   1.0447118e+00   9.4470924e-01   1.1853305e-01   1.8532946e-02   9.0679216e-01   8.0679218e-01
   1.0297200e+00   4.0644365e+00   1.0445759e+00   9.4457984e-01   1.1852850e-01   1.8528994e-02   9.0676284e-01   8.0676281e-01
   1.0287200e+00   4.0600480e+00   1.0444512e+00   9.4445012e-01   1.1852504e-01   1.8525040e-02   9.0673327e-01   8.0673329e-01
   1.0277200e+00   4.0556410e+00   1.0443151e+00   9.4432011e-01   1.1852100e-01   1.8520969e-02   9.0670365e-01   8.0670366e-01
   1.0267200e+00   4.0512427e+00   1.0441902e+00   9.4418903e-01   1.1851700e-01   1.8517004e-02   9.0667395e-01   8.0667393e-01
   1.0257200e+00   4.0468529e+00   1.0440549e+00   9.4405748e-01   1.1851300e-01   1.8512948e-02   9.0664346e-01   8.0664347e-01
   1.0247200e+00   4.0424701e+00   1.0439290e+00   9.4392512e-01   1.1850900e-01   1.8508900e-02   9.0661390e-01   8.0661389e-01
   1.0237200e+00   4.0380850e+00   1.0437950e+00   9.4379301e-01   1.1850446e-01   1.8504850e-02   9.0658349e-01   8.0658350e-01
   1.0227200e+00   4.0336971e+00   1.0436599e+00   9.4365979e-01   1.1850099e-01   1.8500796e-02   9.0655291e-01   8.0655293e-01
   1.0217200e+00   4.0292737e+00   1.0435236e+00   9.4352459e-01   1.1849645e-01   1.8496603e-02   9.0652214e-01   8.0652211e-01
   1.0207200e+00   4.0248867e+00   1.0433887e+00   9.4338965e-01   1.1849288e-01   1.8492546e-02   9.0649168e-01   8.0649166e-01
   1.0197200e+00   4.0205077e+00   1.0432537e+00   9.4325470e-01   1.1848845e-01   1.8488415e-02   9.0646121e-01   8.0646122e-01
   1.0187200e+00   4.0160797e+00   1.0431173e+00   9.4311733e-01   1.1848391e-01   1.8484202e-02   9.0642932e-01   8.0642931e-01
   1.0177200e+00   4.0116974e+00   1.0429822e+00   9.4298128e-01   1.1848046e-01   1.8480011e-02   9.0639885e-01   8.0639886e-01
   1.0167200e+00   4.0072637e+00   1.0428458e+00   9.4284265e-01   1.1847586e-01   1.8475777e-02   9.0636704e-01   8.0636703e-01
   1.0157200e+00   4.0028825e+00   1.0427004e+00   9.4270489e-01   1.1847136e-01   1.8471567e-02   9.0633557e-01   8.0633554e-01
   1.0147200e+00   3.9984523e+00   1.0425645e+00   9.4256531e-01   1.1846704e-01   1.8467313e-02   9.0630372e-01   8.0630371e-01
   1.0137200e+00   3.9940685e+00   1.0424297e+00   9.4242588e-01   1.1846332e-01   1.8463022e-02   9.0627225e-01   8.0627222e-01
   1.0127200e+00   3.9896400e+00   1.0422832e+00   9.4228498e-01   1.1845877e-01   1.8458700e-02   9.0623939e-01   8.0623937e-01
   1.0117200e+00   3.9852599e+00   1.0421484e+00   9.4214452e-01   1.1845428e-01   1.8454445e-02   9.0620795e-01   8.0620794e-01
   1.0107200e+00   3.9808255e+00   1.0420018e+00   9.4200157e-01   1.1844973e-01   1.8450059e-02   9.0617509e-01   8.0617511e-01
   1.0097200e+00   3.9763987e+00   1.0418550e+00   9.4185786e-01   1.1844520e-01   1.8445683e-02   9.0614226e-01   8.0614228e-01
   1.0087200e+00   3.9720191e+00   1.0417171e+00   9.4171590e-01   1.1844168e-01   1.8441278e-02   9.0610977e-01   8.0610977e-01
   1.0077200e+00   3.9675842e+00   1.0415737e+00   9.4157036e-01   1.1843714e-01   1.8436918e-02   9.0607693e-01   8.0607692e-01
   1.0067200e+00   3.9631591e+00   1.0414282e+00   9.4142493e-01   1.1843259e-01   1.8432433e-02   9.0604309e-01   8.0604310e-01
   1.0057200e+00   3.9587333e+00   1.0412806e+00   9.4127844e-01   1.1842804e-01   1.8427942e-02   9.0601022e-01   8.0601025e-01
   1.0047200e+00   3.9543000e+00   1.0411355e+00   9.4113151e-01   1.1842350e-01   1.8423500e-02   9.0597650e-01   8.0597651e-01
   1.0037200e+00   3.9498741e+00   1.0409873e+00   9.4098368e-01   1.1841895e-01   1.8418954e-02   9.0594267e-01   8.0594269e-01
   1.0027200e+00   3.9454469e+00   1.0408318e+00   9.4083557e-01   1.1841441e-01   1.8414409e-02   9.0590886e-01   8.0590883e-01
   1.0017200e+00   3.9410155e+00   1.0406860e+00   9.4068645e-01   1.1840986e-01   1.8409863e-02   9.0587481e-01   8.0587485e-01
   1.0007200e+00   3.9365882e+00   1.0405397e+00   9.4053584e-01   1.1840532e-01   1.8405318e-02   9.0584019e-01   8.0584019e-01
   9.9972000e-01   3.9321703e+00   1.0403837e+00   9.4038569e-01   1.1840079e-01   1.8400684e-02   9.0580626e-01   8.0580629e-01
   9.9872000e-01   3.9277388e+00   1.0402371e+00   9.4023375e-01   1.1839623e-01   1.8396063e-02   9.0577088e-01   8.0577092e-01
   9.9772000e-01   3.9233046e+00   1.0400809e+00   9.4008131e-01   1.1839168e-01   1.8391383e-02   9.0573651e-01   8.0573648e-01
   9.9672000e-01   3.9188669e+00   1.0399258e+00   9.3992745e-01   1.1838713e-01   1.8386731e-02   9.0570105e-01   8.0570103e-01
   9.9572000e-01   3.9144283e+00   1.0397728e+00   9.3977355e-01   1.1838154e-01   1.8382033e-02   9.0566552e-01   8.0566557e-01
   9.9472000e-01   3.9099860e+00   1.0396193e+00   9.3961851e-01   1.1837702e-01   1.8377305e-02   9.0563010e-01   8.0563013e-01
   9.9372000e-01   3.9055427e+00   1.0394640e+00   9.3946197e-01   1.1837246e-01   1.8372555e-02   9.0559466e-01   8.0559463e-01
   9.9272000e-01   3.9010959e+00   1.0393049e+00   9.3930522e-01   1.1836789e-01   1.8367775e-02   9.0555834e-01   8.0555831e-01
   9.9172000e-01   3.8966531e+00   1.0391501e+00   9.3914733e-01   1.1836335e-01   1.8362930e-02   9.0552269e-01   8.0552266e-01
   9.9072000e-01   3.8922044e+00   1.0389902e+00   9.3898812e-01   1.1835777e-01   1.8358143e-02   9.0548616e-01   8.0548613e-01
   9.8972000e-01   3.8877542e+00   1.0388286e+00   9.3882904e-01   1.1835320e-01   1.8353223e-02   9.0544962e-01   8.0544960e-01
   9.8872000e-01   3.8833014e+00   1.0386691e+00   9.3866811e-01   1.1834863e-01   1.8348331e-02   9.0541307e-01   8.0541304e-01
   9.8772000e-01   3.8788470e+00   1.0385031e+00   9.3850625e-01   1.1834302e-01   1.8343452e-02   9.0537548e-01   8.0537547e-01
   9.8672000e-01   3.8743944e+00   1.0383446e+00   9.3834412e-01   1.1833849e-01   1.8338489e-02   9.0533839e-01   8.0533837e-01
   9.8572000e-01   3.8699331e+00   1.0381780e+00   9.3818081e-01   1.1833396e-01   1.8333504e-02   9.0530113e-01   8.0530117e-01
   9.8472000e-01   3.8654752e+00   1.0380133e+00   9.3801608e-01   1.1832834e-01   1.8328469e-02   9.0526370e-01   8.0526371e-01
   9.8372000e-01   3.8610112e+00   1.0378500e+00   9.3785098e-01   1.1832376e-01   1.8323433e-02   9.0522507e-01   8.0522504e-01
   9.8272000e-01   3.8565487e+00   1.0376845e+00   9.3768450e-01   1.1831817e-01   1.8318392e-02   9.0518736e-01   8.0518735e-01
   9.8172000e-01   3.8520797e+00   1.0375178e+00   9.3751733e-01   1.1831360e-01   1.8313357e-02   9.0514875e-01   8.0514875e-01
   9.8072000e-01   3.8476135e+00   1.0373506e+00   9.3734909e-01   1.1830800e-01   1.8308209e-02   9.0511018e-01   8.0511016e-01
   9.7972000e-01   3.8431392e+00   1.0371764e+00   9.3717946e-01   1.1830345e-01   1.8303064e-02   9.0507133e-01   8.0507134e-01
   9.7872000e-01   3.8386646e+00   1.0370129e+00   9.3700946e-01   1.1829783e-01   1.8297890e-02   9.0503240e-01   8.0503237e-01
   9.7772000e-01   3.8341910e+00   1.0368399e+00   9.3683765e-01   1.1829250e-01   1.8292655e-02   9.0499281e-01   8.0499283e-01
   9.7672000e-01   3.8297129e+00   1.0366658e+00   9.3666537e-01   1.1828765e-01   1.8287409e-02   9.0495314e-01   8.0495315e-01
   9.7572000e-01   3.8252357e+00   1.0364918e+00   9.3649169e-01   1.1828204e-01   1.8282139e-02   9.0491342e-01   8.0491340e-01
   9.7472000e-01   3.8207536e+00   1.0363180e+00   9.3631803e-01   1.1827640e-01   1.8276837e-02   9.0487300e-01   8.0487298e-01
   9.7372000e-01   3.8162697e+00   1.0361440e+00   9.3614213e-01   1.1827189e-01   1.8271511e-02   9.0483278e-01   8.0483282e-01
   9.7272000e-01   3.8117852e+00   1.0359669e+00   9.3596553e-01   1.1826624e-01   1.8266164e-02   9.0479215e-01   8.0479219e-01
   9.7172000e-01   3.8072972e+00   1.0357854e+00   9.3578781e-01   1.1826062e-01   1.8260765e-02   9.0475172e-01   8.0475169e-01
   9.7072000e-01   3.8028056e+00   1.0356111e+00   9.3560911e-01   1.1825499e-01   1.8255338e-02   9.0471024e-01   8.0471022e-01
   9.6972000e-01   3.7983083e+00   1.0354267e+00   9.3542928e-01   1.1824984e-01   1.8249905e-02   9.0466874e-01   8.0466878e-01
   9.6872000e-01   3.7938187e+00   1.0352520e+00   9.3524818e-01   1.1824457e-01   1.8244367e-02   9.0462724e-01   8.0462728e-01
   9.6772000e-01   3.7893155e+00   1.0350676e+00   9.3506560e-01   1.1823917e-01   1.8238827e-02   9.0458569e-01   8.0458572e-01
   9.6672000e-01   3.7848200e+00   1.0348828e+00   9.3488227e-01   1.1823362e-01   1.8233286e-02   9.0454310e-01   8.0454314e-01
   9.6572000e-01   3.7803124e+00   1.0346980e+00   9.3469800e-01   1.1822799e-01   1.8227648e-02   9.0450064e-01   8.0450062e-01
   9.6472000e-01   3.7758069e+00   1.0345131e+00   9.3451207e-01   1.1822235e-01   1.8222027e-02   9.0445790e-01   8.0445787e-01
   9.6372000e-01   3.7713000e+00   1.0343280e+00   9.3432508e-01   1.1821675e-01   1.8216339e-02   9.0441533e-01   8.0441537e-01
   9.6272000e-01   3.7667908e+00   1.0341345e+00   9.3413711e-01   1.1821101e-01   1.8210687e-02   9.0437187e-01   8.0437185e-01
   9.6172000e-01   3.7622791e+00   1.0339476e+00   9.3394810e-01   1.1820489e-01   1.8204927e-02   9.0432844e-01   8.0432842e-01
   9.6072000e-01   3.7577635e+00   1.0337601e+00   9.3375799e-01   1.1819883e-01   1.8199178e-02   9.0428438e-01   8.0428436e-01
   9.5972000e-01   3.7532398e+00   1.0335669e+00   9.3356600e-01   1.1819313e-01   1.8193327e-02   9.0424051e-01   8.0424048e-01
   9.5872000e-01   3.7487244e+00   1.0333713e+00   9.3337350e-01   1.1818753e-01   1.8187492e-02   9.0419585e-01   8.0419583e-01
   9.5772000e-01   3.7441969e+00   1.0331762e+00   9.3317851e-01   1.1818194e-01   1.8181656e-02   9.0415090e-01   8.0415093e-01
   9.5672000e-01   3.7396686e+00   1.0329826e+00   9.3298339e-01   1.1817553e-01   1.8175722e-02   9.0410545e-01   8.0410547e-01
   9.5572000e-01   3.7351420e+00   1.0327836e+00   9.3278679e-01   1.1816958e-01   1.8169782e-02   9.0406041e-01   8.0406038e-01
   9.5472000e-01   3.7306087e+00   1.0325877e+00   9.3258873e-01   1.1816399e-01   1.8163734e-02   9.0401445e-01   8.0401444e-01
   9.5372000e-01   3.7260720e+00   1.0323920e+00   9.3238882e-01   1.1815762e-01   1.8157793e-02   9.0396899e-01   8.0396896e-01
   9.5272000e-01   3.7215391e+00   1.0321855e+00   9.3218865e-01   1.1815163e-01   1.8151634e-02   9.0392243e-01   8.0392240e-01
   9.5172000e-01   3.7169939e+00   1.0319881e+00   9.3198635e-01   1.1814587e-01   1.8145581e-02   9.0387583e-01   8.0387581e-01
   9.5072000e-01   3.7124509e+00   1.0317825e+00   9.3178318e-01   1.1813929e-01   1.8139418e-02   9.0382923e-01   8.0382920e-01
   9.4972000e-01   3.7079065e+00   1.0315761e+00   9.3157787e-01   1.1813329e-01   1.8133216e-02   9.0378155e-01   8.0378159e-01
   9.4872000e-01   3.7033554e+00   1.0313708e+00   9.3137229e-01   1.1812699e-01   1.8126982e-02   9.0373389e-01   8.0373387e-01
   9.4772000e-01   3.6988017e+00   1.0311624e+00   9.3116435e-01   1.1812066e-01   1.8120710e-02   9.0368620e-01   8.0368617e-01
   9.4672000e-01   3.6942456e+00   1.0309561e+00   9.3095603e-01   1.1811468e-01   1.8114400e-02   9.0363741e-01   8.0363745e-01
   9.4572000e-01   3.6896889e+00   1.0307471e+00   9.3074535e-01   1.1810797e-01   1.8108044e-02   9.0358880e-01   8.0358878e-01
   9.4472000e-01   3.6851260e+00   1.0305345e+00   9.3053316e-01   1.1810162e-01   1.8101599e-02   9.0353979e-01   8.0353982e-01
   9.4372000e-01   3.6805586e+00   1.0303198e+00   9.3031963e-01   1.1809519e-01   1.8095182e-02   9.0349059e-01   8.0349059e-01
   9.4272000e-01   3.6759962e+00   1.0301047e+00   9.3010512e-01   1.1808872e-01   1.8088682e-02   9.0344102e-01   8.0344100e-01
   9.4172000e-01   3.6714215e+00   1.0298884e+00   9.2988835e-01   1.1808217e-01   1.8082220e-02   9.0339051e-01   8.0339050e-01
   9.4072000e-01   3.6668447e+00   1.0296713e+00   9.2967098e-01   1.1807553e-01   1.8075595e-02   9.0334029e-01   8.0334033e-01
   9.3972000e-01   3.6622638e+00   1.0294513e+00   9.2945105e-01   1.1806891e-01   1.8068964e-02   9.0328909e-01   8.0328911e-01
   9.3872000e-01   3.6576867e+00   1.0292270e+00   9.2923021e-01   1.1806235e-01   1.8062279e-02   9.0323844e-01   8.0323846e-01
   9.3772000e-01   3.6530988e+00   1.0290070e+00   9.2900755e-01   1.1805540e-01   1.8055600e-02   9.0318672e-01   8.0318669e-01
   9.3672000e-01   3.6485105e+00   1.0287861e+00   9.2878366e-01   1.1804877e-01   1.8048810e-02   9.0313493e-01   8.0313495e-01
   9.3572000e-01   3.6439179e+00   1.0285609e+00   9.2855744e-01   1.1804201e-01   1.8042028e-02   9.0308223e-01   8.0308222e-01
   9.3472000e-01   3.6393233e+00   1.0283314e+00   9.2832999e-01   1.1803526e-01   1.8035139e-02   9.0302953e-01   8.0302955e-01
   9.3372000e-01   3.6347239e+00   1.0280987e+00   9.2810122e-01   1.1802814e-01   1.8028261e-02   9.0297631e-01   8.0297632e-01
   9.3272000e-01   3.6301180e+00   1.0278726e+00   9.2786980e-01   1.1802165e-01   1.8021300e-02   9.0292318e-01   8.0292317e-01
   9.3172000e-01   3.6255122e+00   1.0276363e+00   9.2763746e-01   1.1801434e-01   1.8014287e-02   9.0286928e-01   8.0286931e-01
   9.3072000e-01   3.6209042e+00   1.0273998e+00   9.2740343e-01   1.1800738e-01   1.8007294e-02   9.0281477e-01   8.0281478e-01
   9.2972000e-01   3.6162901e+00   1.0271632e+00   9.2716717e-01   1.1800030e-01   1.8000195e-02   9.0275994e-01   8.0275994e-01
   9.2872000e-01   3.6116677e+00   1.0269262e+00   9.2692928e-01   1.1799303e-01   1.7992983e-02   9.0270504e-01   8.0270503e-01
   9.2772000e-01   3.6070450e+00   1.0266890e+00   9.2668999e-01   1.1798614e-01   1.7985795e-02   9.0264923e-01   8.0264921e-01
   9.2672000e-01   3.6024230e+00   1.0264520e+00   9.2644824e-01   1.1797842e-01   1.7978557e-02   9.0259325e-01   8.0259325e-01
   9.2572000e-01   3.5977914e+00   1.0262043e+00   9.2620564e-01   1.1797133e-01   1.7971232e-02   9.0253624e-01   8.0253624e-01
   9.2472000e-01   3.5931561e+00   1.0259574e+00   9.2596055e-01   1.1796386e-01   1.7963881e-02   9.0247920e-01   8.0247918e-01
   9.2372000e-01   3.5885156e+00   1.0257108e+00   9.2571291e-01   1.1795642e-01   1.7956451e-02   9.0242205e-01   8.0242207e-01
   9.2272000e-01   3.5838714e+00   1.0254647e+00   9.2546428e-01   1.1794884e-01   1.7948954e-02   9.0236387e-01   8.0236387e-01
   9.2172000e-01   3.5792298e+00   1.0252121e+00   9.2521410e-01   1.1794126e-01   1.7941429e-02   9.0230570e-01   8.0230570e-01
   9.2072000e-01   3.5745757e+00   1.0249616e+00   9.2496120e-01   1.1793373e-01   1.7933813e-02   9.0224724e-01   8.0224728e-01
   9.1972000e-01   3.5699219e+00   1.0247047e+00   9.2470616e-01   1.1792620e-01   1.7926149e-02   9.0218729e-01   8.0218732e-01
   9.1872000e-01   3.5652597e+00   1.0244495e+00   9.2444904e-01   1.1791865e-01   1.7918508e-02   9.0212775e-01   8.0212776e-01
   9.1772000e-01   3.5605982e+00   1.0241919e+00   9.2419057e-01   1.1791052e-01   1.7910750e-02   9.0206788e-01   8.0206792e-01
   9.1672000e-01   3.5559253e+00   1.0239273e+00   9.2392951e-01   1.1790277e-01   1.7902884e-02   9.0200656e-01   8.0200653e-01
   9.1572000e-01   3.5512531e+00   1.0236654e+00   9.2366690e-01   1.1789488e-01   1.7895003e-02   9.0194526e-01   8.0194524e-01
   9.1472000e-01   3.5465725e+00   1.0233996e+00   9.2340118e-01   1.1788708e-01   1.7887055e-02   9.0188387e-01   8.0188391e-01
   9.1372000e-01   3.5418949e+00   1.0231370e+00   9.2313413e-01   1.1787868e-01   1.7879085e-02   9.0182146e-01   8.0182144e-01
   9.1272000e-01   3.5372028e+00   1.0228615e+00   9.2286465e-01   1.1787108e-01   1.7871003e-02   9.0175838e-01   8.0175842e-01
   9.1172000e-01   3.5325117e+00   1.0225927e+00   9.2259281e-01   1.1786275e-01   1.7862817e-02   9.0169537e-01   8.0169535e-01
   9.1072000e-01   3.5278088e+00   1.0223155e+00   9.2231904e-01   1.1785482e-01   1.7854621e-02   9.0163071e-01   8.0163068e-01
   9.0972000e-01   3.5231105e+00   1.0220448e+00   9.2204235e-01   1.1784622e-01   1.7846340e-02   9.0156690e-01   8.0156687e-01
   9.0872000e-01   3.5184038e+00   1.0217646e+00   9.2176402e-01   1.1783821e-01   1.7838009e-02   9.0150146e-01   8.0150144e-01
   9.0772000e-01   3.5136880e+00   1.0214845e+00   9.2148300e-01   1.1782986e-01   1.7829634e-02   9.0143568e-01   8.0143566e-01
   9.0672000e-01   3.5089664e+00   1.0212041e+00   9.2119920e-01   1.1782113e-01   1.7821111e-02   9.0136992e-01   8.0136990e-01
   9.0572000e-01   3.5042471e+00   1.0209131e+00   9.2091407e-01   1.1781239e-01   1.7812591e-02   9.0130304e-01   8.0130308e-01
   9.0472000e-01   3.4995158e+00   1.0206218e+00   9.2062577e-01   1.1780368e-01   1.7803950e-02   9.0123511e-01   8.0123508e-01
   9.0372000e-01   3.4947768e+00   1.0203303e+00   9.2033431e-01   1.1779497e-01   1.7795310e-02   9.0116706e-01   8.0116709e-01
   9.0272000e-01   3.4900368e+00   1.0200385e+00   9.2004141e-01   1.1778625e-01   1.7786558e-02   9.0109894e-01   8.0109892e-01
   9.0172000e-01   3.4852944e+00   1.0197464e+00   9.1974567e-01   1.1777752e-01   1.7777695e-02   9.0102913e-01   8.0102911e-01
   9.0072000e-01   3.4805423e+00   1.0194436e+00   9.1944739e-01   1.1776880e-01   1.7768822e-02   9.0095959e-01   8.0095957e-01
   8.9972000e-01   3.4757818e+00   1.0191462e+00   9.1914606e-01   1.1776005e-01   1.7759782e-02   9.0088876e-01   8.0088876e-01
   8.9872000e-01   3.4710187e+00   1.0188437e+00   9.1884192e-01   1.1775064e-01   1.7750733e-02   9.0081781e-01   8.0081782e-01
   8.9772000e-01   3.4662501e+00   1.0185343e+00   9.1853530e-01   1.1774147e-01   1.7741599e-02   9.0074605e-01   8.0074607e-01
   8.9672000e-01   3.4614692e+00   1.0182277e+00   9.1822626e-01   1.1773270e-01   1.7732387e-02   9.0067354e-01   8.0067353e-01
   8.9572000e-01   3.4566890e+00   1.0179136e+00   9.1791426e-01   1.1772285e-01   1.7723059e-02   9.0059991e-01   8.0059989e-01
   8.9472000e-01   3.4518988e+00   1.0175992e+00   9.1759884e-01   1.1771406e-01   1.7713633e-02   9.0052616e-01   8.0052618e-01
   8.9372000e-01   3.4470978e+00   1.0172845e+00   9.1728078e-01   1.1770418e-01   1.7704169e-02   9.0045132e-01   8.0045135e-01
   8.9272000e-01   3.4423003e+00   1.0169589e+00   9.1695981e-01   1.1769433e-01   1.7694635e-02   9.0037640e-01   8.0037637e-01
   8.9172000e-01   3.4374904e+00   1.0166362e+00   9.1663607e-01   1.1768550e-01   1.7684959e-02   9.0029969e-01   8.0029971e-01
   8.9072000e-01   3.4326768e+00   1.0163102e+00   9.1630879e-01   1.1767557e-01   1.7675275e-02   9.0022327e-01   8.0022327e-01
   8.8972000e-01   3.4278503e+00   1.0159800e+00   9.1597857e-01   1.1766567e-01   1.7665478e-02   9.0014538e-01   8.0014539e-01
   8.8872000e-01   3.4230167e+00   1.0156469e+00   9.1564539e-01   1.1765576e-01   1.7655558e-02   9.0006705e-01   8.0006705e-01
   8.8772000e-01   3.4181831e+00   1.0153093e+00   9.1530825e-01   1.1764583e-01   1.7645534e-02   8.9998766e-01   7.9998764e-01
   8.8672000e-01   3.4133338e+00   1.0149712e+00   9.1496855e-01   1.1763591e-01   1.7635383e-02   8.9990810e-01   7.9990811e-01
   8.8572000e-01   3.4084834e+00   1.0146224e+00   9.1462489e-01   1.1762492e-01   1.7625227e-02   8.9982688e-01   7.9982685e-01
   8.8472000e-01   3.4036205e+00   1.0142837e+00   9.1427822e-01   1.1761495e-01   1.7614896e-02   8.9974507e-01   7.9974508e-01
   8.8372000e-01   3.3987555e+00   1.0139285e+00   9.1392861e-01   1.1760499e-01   1.7604508e-02   8.9966270e-01   7.9966270e-01
   8.8272000e-01   3.3938808e+00   1.0135733e+00   9.1357473e-01   1.1759395e-01   1.7593997e-02   8.9957905e-01   7.9957906e-01
   8.8172000e-01   3.3889931e+00   1.0132171e+00   9.1321728e-01   1.1758339e-01   1.7583474e-02   8.9949487e-01   7.9949485e-01
   8.8072000e-01   3.3841037e+00   1.0128555e+00   9.1285686e-01   1.1757291e-01   1.7572727e-02   8.9940954e-01   7.9940951e-01
   8.7972000e-01   3.3791995e+00   1.0124884e+00   9.1249212e-01   1.1756183e-01   1.7561908e-02   8.9932405e-01   7.9932402e-01
   8.7872000e-01   3.3742924e+00   1.0121261e+00   9.1212327e-01   1.1755070e-01   1.7551027e-02   8.9923675e-01   7.9923673e-01
   8.7772000e-01   3.3693732e+00   1.0117522e+00   9.1175092e-01   1.1753960e-01   1.7540016e-02   8.9914884e-01   7.9914888e-01
   8.7672000e-01   3.3644492e+00   1.0113717e+00   9.1137511e-01   1.1752849e-01   1.7528820e-02   8.9905984e-01   7.9905981e-01
   8.7572000e-01   3.3595045e+00   1.0109930e+00   9.1099412e-01   1.1751735e-01   1.7517560e-02   8.9896961e-01   7.9896959e-01
   8.7472000e-01   3.3545605e+00   1.0106098e+00   9.1061032e-01   1.1750627e-01   1.7506190e-02   8.9887922e-01   7.9887919e-01
   8.7372000e-01   3.3496064e+00   1.0102232e+00   9.1022162e-01   1.1749497e-01   1.7494693e-02   8.9878679e-01   7.9878677e-01
   8.7272000e-01   3.3446420e+00   1.0098267e+00   9.0982843e-01   1.1748297e-01   1.7483076e-02   8.9869390e-01   7.9869393e-01
   8.7172000e-01   3.3396677e+00   1.0094288e+00   9.0943086e-01   1.1747143e-01   1.7471417e-02   8.9860009e-01   7.9860007e-01
   8.7072000e-01   3.3346818e+00   1.0090269e+00   9.0902933e-01   1.1745944e-01   1.7459507e-02   8.9850452e-01   7.9850454e-01
   8.6972000e-01   3.3296874e+00   1.0086267e+00   9.0862325e-01   1.1744717e-01   1.7447502e-02   8.9840810e-01   7.9840811e-01
   8.6872000e-01   3.3246801e+00   1.0082155e+00   9.0821250e-01   1.1743534e-01   1.7435364e-02   8.9831088e-01   7.9831088e-01
   8.6772000e-01   3.3196649e+00   1.0077931e+00   9.0779682e-01   1.1742290e-01   1.7423105e-02   8.9821259e-01   7.9821256e-01
   8.6672000e-01   3.3146353e+00   1.0073798e+00   9.0737670e-01   1.1741046e-01   1.7410712e-02   8.9811244e-01   7.9811247e-01
   8.6572000e-01   3.3095929e+00   1.0069473e+00   9.0695103e-01   1.1739805e-01   1.7398202e-02   8.9801122e-01   7.9801124e-01
   8.6472000e-01   3.3045444e+00   1.0065215e+00   9.0652069e-01   1.1738560e-01   1.7385516e-02   8.9790938e-01   7.9790940e-01
   8.6372000e-01   3.2994808e+00   1.0060855e+00   9.0608526e-01   1.1737269e-01   1.7372722e-02   8.9780534e-01   7.9780535e-01
   8.6272000e-01   3.2944053e+00   1.0056424e+00   9.0564430e-01   1.1735968e-01   1.7359753e-02   8.9770113e-01   7.9770114e-01
   8.6172000e-01   3.2893169e+00   1.0051994e+00   9.0519831e-01   1.1734650e-01   1.7346631e-02   8.9759451e-01   7.9759451e-01
   8.6072000e-01   3.2842184e+00   1.0047497e+00   9.0474674e-01   1.1733357e-01   1.7333348e-02   8.9748701e-01   7.9748701e-01
   8.5972000e-01   3.2791092e+00   1.0042874e+00   9.0428950e-01   1.1731989e-01   1.7319909e-02   8.9737849e-01   7.9737849e-01
   8.5872000e-01   3.2739763e+00   1.0038234e+00   9.0382584e-01   1.1730613e-01   1.7306271e-02   8.9726785e-01   7.9726785e-01
   8.5772000e-01   3.2688405e+00   1.0033585e+00   9.0335728e-01   1.1729237e-01   1.7292549e-02   8.9715599e-01   7.9715602e-01
   8.5672000e-01   3.2636837e+00   1.0028818e+00   9.0288177e-01   1.1727838e-01   1.7278582e-02   8.9704245e-01   7.9704249e-01
   8.5572000e-01   3.2585146e+00   1.0024043e+00   9.0240108e-01   1.1726446e-01   1.7264473e-02   8.9692778e-01   7.9692782e-01
   8.5472000e-01   3.2533354e+00   1.0019148e+00   9.0191282e-01   1.1725025e-01   1.7250135e-02   8.9681164e-01   7.9681162e-01
   8.5372000e-01   3.2481339e+00   1.0014212e+00   9.0141909e-01   1.1723542e-01   1.7235713e-02   8.9669300e-01   7.9669304e-01
   8.5272000e-01   3.2429208e+00   1.0009214e+00   9.0091825e-01   1.1722141e-01   1.7221041e-02   8.9657310e-01   7.9657314e-01
   8.5172000e-01   3.2376933e+00   1.0004098e+00   9.0041121e-01   1.1720629e-01   1.7206148e-02   8.9645199e-01   7.9645203e-01
   8.5072000e-01   3.2324414e+00   9.9989633e-01   8.9989647e-01   1.1719106e-01   1.7191138e-02   8.9632896e-01   7.9632894e-01
   8.4972000e-01   3.2271827e+00   9.9937430e-01   8.9937431e-01   1.1717584e-01   1.7175884e-02   8.9620350e-01   7.9620347e-01
   8.4872000e-01   3.2219041e+00   9.9884449e-01   8.9884451e-01   1.1716056e-01   1.7160396e-02   8.9607673e-01   7.9607671e-01
   8.4772000e-01   3.2166020e+00   9.9830809e-01   8.9830806e-01   1.1714479e-01   1.7144731e-02   8.9594769e-01   7.9594770e-01
   8.4672000e-01   3.2112867e+00   9.9776244e-01   8.9776243e-01   1.1712880e-01   1.7128814e-02   8.9581747e-01   7.9581746e-01
   8.4572000e-01   3.2059462e+00   9.9720999e-01   8.9720997e-01   1.1711233e-01   1.7112692e-02   8.9568413e-01   7.9568414e-01
   8.4472000e-01   3.2005924e+00   9.9664883e-01   8.9664886e-01   1.1709671e-01   1.7096320e-02   8.9554950e-01   7.9554949e-01
   8.4372000e-01   3.1952162e+00   9.9607912e-01   8.9607909e-01   1.1707965e-01   1.7079729e-02   8.9541222e-01   7.9541223e-01
   8.4272000e-01   3.1898195e+00   9.9550077e-01   8.9550075e-01   1.1706257e-01   1.7062879e-02   8.9527344e-01   7.9527343e-01
   8.4172000e-01   3.1844039e+00   9.9491299e-01   8.9491298e-01   1.1704585e-01   1.7045778e-02   8.9513202e-01   7.9513204e-01
   8.4072000e-01   3.1789648e+00   9.9431637e-01   8.9431634e-01   1.1702807e-01   1.7028426e-02   8.9498781e-01   7.9498782e-01
   8.3972000e-01   3.1735081e+00   9.9370948e-01   8.9370946e-01   1.1701107e-01   1.7010811e-02   8.9484159e-01   7.9484158e-01
   8.3872000e-01   3.1680201e+00   9.9309345e-01   8.9309345e-01   1.1699324e-01   1.6992923e-02   8.9469317e-01   7.9469321e-01
   8.3772000e-01   3.1625066e+00   9.9246603e-01   8.9246601e-01   1.1697490e-01   1.6974669e-02   8.9454199e-01   7.9454197e-01
   8.3672000e-01   3.1569792e+00   9.9182938e-01   8.9182942e-01   1.1695609e-01   1.6956212e-02   8.9438813e-01   7.9438810e-01
   8.3572000e-01   3.1514111e+00   9.9118041e-01   8.9118041e-01   1.1693729e-01   1.6937425e-02   8.9423133e-01   7.9423137e-01
   8.3472000e-01   3.1458282e+00   9.9052140e-01   8.9052140e-01   1.1691821e-01   1.6918330e-02   8.9407153e-01   7.9407154e-01
   8.3372000e-01   3.1402141e+00   9.8984968e-01   8.8984972e-01   1.1689900e-01   1.6898903e-02   8.9390920e-01   7.9390920e-01
   8.3272000e-01   3.1345693e+00   9.8916587e-01   8.8916589e-01   1.1687900e-01   1.6879126e-02   8.9374336e-01   7.9374335e-01
   8.3172000e-01   3.1288920e+00   9.8846943e-01   8.8846945e-01   1.1685915e-01   1.6858944e-02   8.9357477e-01   7.9357479e-01
   8.3072000e-01   3.1231851e+00   9.8776053e-01   8.8776056e-01   1.1683855e-01   1.6838537e-02   8.9340214e-01   7.9340214e-01
   8.2972000e-01   3.1174432e+00   9.8703756e-01   8.8703754e-01   1.1681784e-01   1.6817614e-02   8.9322677e-01   7.9322678e-01
   8.2872000e-01   3.1116717e+00   9.8630001e-01   8.8630002e-01   1.1679640e-01   1.6796411e-02   8.9304746e-01   7.9304744e-01
   8.2772000e-01   3.1058574e+00   9.8554796e-01   8.8554797e-01   1.1677440e-01   1.6774713e-02   8.9286448e-01   7.9286450e-01
   8.2672000e-01   3.1000141e+00   9.8478087e-01   8.8478088e-01   1.1675225e-01   1.6752625e-02   8.9267738e-01   7.9267736e-01
   8.2572000e-01   3.0941287e+00   9.8399740e-01   8.8399737e-01   1.1672988e-01   1.6730035e-02   8.9248695e-01   7.9248693e-01
   8.2472000e-01   3.0882061e+00   9.8319771e-01   8.8319770e-01   1.1670721e-01   1.6707094e-02   8.9229153e-01   7.9229152e-01
   8.2372000e-01   3.0822440e+00   9.8238038e-01   8.8238035e-01   1.1668381e-01   1.6683586e-02   8.9209215e-01   7.9209213e-01
   8.2272000e-01   3.0762290e+00   9.8154424e-01   8.8154426e-01   1.1665994e-01   1.6659631e-02   8.9188804e-01   7.9188802e-01
   8.2172000e-01   3.0701723e+00   9.8068985e-01   8.8068986e-01   1.1663486e-01   1.6635114e-02   8.9167886e-01   7.9167886e-01
   8.2072000e-01   3.0640624e+00   9.7981420e-01   8.7981418e-01   1.1660958e-01   1.6609983e-02   8.9146485e-01   7.9146484e-01
   8.1972000e-01   3.0579110e+00   9.7891907e-01   8.7891908e-01   1.1658410e-01   1.6584369e-02   8.9124517e-01   7.9124515e-01
   8.1872000e-01   3.0516974e+00   9.7800028e-01   8.7800029e-01   1.1655841e-01   1.6558102e-02   8.9101994e-01   7.9101991e-01
   8.1772000e-01   3.0454324e+00   9.7705878e-01   8.7705876e-01   1.1653142e-01   1.6531256e-02   8.9078856e-01   7.9078859e-01
   8.1672000e-01   3.0390977e+00   9.7609170e-01   8.7609167e-01   1.1650349e-01   1.6503638e-02   8.9055126e-01   7.9055123e-01
   8.1572000e-01   3.0327030e+00   9.7509875e-01   8.7509873e-01   1.1647561e-01   1.6475310e-02   8.9030679e-01   7.9030679e-01
   8.1472000e-01   3.0262453e+00   9.7407946e-01   8.7407945e-01   1.1644661e-01   1.6446287e-02   8.9005519e-01   7.9005517e-01
   8.1372000e-01   3.0197086e+00   9.7302885e-01   8.7302887e-01   1.1641654e-01   1.6416430e-02   8.8979646e-01   7.8979645e-01
   8.1272000e-01   3.0130986e+00   9.7194790e-01   8.7194789e-01   1.1638556e-01   1.6385740e-02   8.8952962e-01   7.8952960e-01
   8.1172000e-01   3.0064052e+00   9.7083355e-01   8.7083354e-01   1.1635432e-01   1.6354066e-02   8.8925357e-01   7.8925355e-01
   8.1072000e-01   2.9996324e+00   9.6968351e-01   8.6968353e-01   1.1632151e-01   1.6321502e-02   8.8896926e-01   7.8896929e-01
   8.0972000e-01   2.9927526e+00   9.6849349e-01   8.6849352e-01   1.1628775e-01   1.6287840e-02   8.8867471e-01   7.8867470e-01
   8.0872000e-01   2.9857714e+00   9.6726362e-01   8.6726365e-01   1.1625327e-01   1.6253059e-02   8.8836926e-01   7.8836923e-01
   8.0772000e-01   2.9786727e+00   9.6598770e-01   8.6598771e-01   1.1621721e-01   1.6216960e-02   8.8805190e-01   7.8805192e-01
   8.0672000e-01   2.9714635e+00   9.6466386e-01   8.6466386e-01   1.1617955e-01   1.6179649e-02   8.8772282e-01   7.8772280e-01
   8.0572000e-01   2.9641227e+00   9.6328700e-01   8.6328703e-01   1.1614120e-01   1.6140885e-02   8.8737946e-01   7.8737950e-01
   8.0472000e-01   2.9566286e+00   9.6185090e-01   8.6185088e-01   1.1610087e-01   1.6100523e-02   8.8702094e-01   7.8702092e-01
   8.0372000e-01   2.9489770e+00   9.6035040e-01   8.6035037e-01   1.1605826e-01   1.6058449e-02   8.8664567e-01   7.8664567e-01
   8.0272000e-01   2.9411436e+00   9.5877846e-01   8.5877844e-01   1.1601454e-01   1.6014372e-02   8.8625219e-01   7.8625217e-01
   8.0172000e-01   2.9331079e+00   9.5712612e-01   8.5712613e-01   1.1596808e-01   1.5968108e-02   8.8583753e-01   7.8583757e-01
   8.0072000e-01   2.9248422e+00   9.5538355e-01   8.5538354e-01   1.1591974e-01   1.5919459e-02   8.8539966e-01   7.8539965e-01
   7.9972000e-01   2.9163148e+00   9.5353693e-01   8.5353692e-01   1.1586795e-01   1.5867955e-02   8.8493437e-01   7.8493436e-01
   7.9872000e-01   2.9074894e+00   9.5157182e-01   8.5157182e-01   1.1581293e-01   1.5813291e-02   8.8443860e-01   7.8443864e-01
   7.9772000e-01   2.8983086e+00   9.4946620e-01   8.4946623e-01   1.1575453e-01   1.5754838e-02   8.8390609e-01   7.8390608e-01
   7.9672000e-01   2.8886929e+00   9.4719242e-01   8.4719241e-01   1.1569183e-01   1.5691890e-02   8.8332918e-01   7.8332918e-01
   7.9572000e-01   2.8785653e+00   9.4471434e-01   8.4471432e-01   1.1562339e-01   1.5623449e-02   8.8269955e-01   7.8269955e-01
   7.9472000e-01   2.8677635e+00   9.4197647e-01   8.4197645e-01   1.1554797e-01   1.5547973e-02   8.8200186e-01   7.8200186e-01
   7.9372000e-01   2.8560842e+00   9.3889535e-01   8.3889537e-01   1.1546350e-01   1.5463387e-02   8.8121356e-01   7.8121356e-01
   7.9272000e-01   2.8431648e+00   9.3533098e-01   8.3533097e-01   1.1536577e-01   1.5365822e-02   8.8029907e-01   7.8029904e-01
   7.9172000e-01   2.8282828e+00   9.3100802e-01   8.3100804e-01   1.1524795e-01   1.5248008e-02   8.7918513e-01   7.7918513e-01
   7.9072000e-01   2.8096117e+00   9.2522201e-01   8.2522201e-01   1.1509100e-01   1.5091142e-02   8.7768640e-01   7.7768641e-01
   7.8972000e-01   2.7706098e+00   9.1161973e-01   8.1161972e-01   1.1472623e-01   1.4726185e-02   8.7412619e-01   7.7412620e-01
