# Supplementary material for: Parallel arrangements of positive feedback loops limit cell-to-cell variability in differentiation
Source: PLoS One. 2017 Nov 29;12(11):e0188623. doi: 10.1371/journal.pone.0188623 (PMC5706692; doi:10.1371/journal.pone.0188623)
Supplement: S1 Codes — (ZIP) [file pone.0188623.s001.zip › codes/GK/AND/Residence Time/IntrinsicNoise/Serial/initus_4L_Sr_GK.dat]

   1.7318030e+00   7.5784657e+00   1.0766805e+00   9.7668106e-01   1.2143900e-01   2.1439084e-02   9.7657108e-01   8.7657106e-01   1.0946000e+00   9.9459797e-01
   1.7308030e+00   7.5739393e+00   1.0766597e+00   9.7666079e-01   1.2143822e-01   2.1438414e-02   9.7656897e-01   8.7656894e-01   1.0946000e+00   9.9459797e-01
   1.7298030e+00   7.5694643e+00   1.0766401e+00   9.7664003e-01   1.2143800e-01   2.1437762e-02   9.7656698e-01   8.7656702e-01   1.0946000e+00   9.9459797e-01
   1.7288030e+00   7.5649412e+00   1.0766186e+00   9.7661897e-01   1.2143700e-01   2.1437107e-02   9.7656487e-01   8.7656485e-01   1.0946000e+00   9.9459797e-01
   1.7278030e+00   7.5604580e+00   1.0765998e+00   9.7659892e-01   1.2143638e-01   2.1436434e-02   9.7656240e-01   8.7656240e-01   1.0946000e+00   9.9459797e-01
   1.7268030e+00   7.5559281e+00   1.0765771e+00   9.7657801e-01   1.2143600e-01   2.1435777e-02   9.7656003e-01   8.7656000e-01   1.0946000e+00   9.9459797e-01
   1.7258030e+00   7.5514471e+00   1.0765594e+00   9.7655755e-01   1.2143500e-01   2.1435136e-02   9.7655797e-01   8.7655794e-01   1.0946000e+00   9.9459797e-01
   1.7248030e+00   7.5469217e+00   1.0765350e+00   9.7653657e-01   1.2143452e-01   2.1434447e-02   9.7655551e-01   8.7655551e-01   1.0946000e+00   9.9459797e-01
   1.7238030e+00   7.5424377e+00   1.0765183e+00   9.7651576e-01   1.2143400e-01   2.1433801e-02   9.7655311e-01   8.7655309e-01   1.0946000e+00   9.9459797e-01
   1.7228030e+00   7.5379085e+00   1.0764932e+00   9.7649512e-01   1.2143300e-01   2.1433160e-02   9.7655097e-01   8.7655094e-01   1.0946000e+00   9.9459797e-01
   1.7218030e+00   7.5334166e+00   1.0764767e+00   9.7647439e-01   1.2143266e-01   2.1432471e-02   9.7654868e-01   8.7654866e-01   1.0946000e+00   9.9459797e-01
   1.7208030e+00   7.5289061e+00   1.0764515e+00   9.7645339e-01   1.2143200e-01   2.1431821e-02   9.7654614e-01   8.7654617e-01   1.0946000e+00   9.9459797e-01
   1.7198030e+00   7.5244269e+00   1.0764348e+00   9.7643289e-01   1.2143100e-01   2.1431142e-02   9.7654402e-01   8.7654400e-01   1.0946000e+00   9.9459797e-01
   1.7188030e+00   7.5198980e+00   1.0764106e+00   9.7641136e-01   1.2143080e-01   2.1430489e-02   9.7654177e-01   8.7654176e-01   1.0946000e+00   9.9459797e-01
   1.7178030e+00   7.5154175e+00   1.0763897e+00   9.7639093e-01   1.2143000e-01   2.1429821e-02   9.7653930e-01   8.7653927e-01   1.0946000e+00   9.9459797e-01
   1.7168030e+00   7.5108911e+00   1.0763701e+00   9.7636940e-01   1.2142899e-01   2.1429161e-02   9.7653700e-01   8.7653704e-01   1.0946000e+00   9.9459797e-01
   1.7158030e+00   7.5064089e+00   1.0763488e+00   9.7634892e-01   1.2142809e-01   2.1428489e-02   9.7653491e-01   8.7653488e-01   1.0946000e+00   9.9459797e-01
   1.7148030e+00   7.5018774e+00   1.0763303e+00   9.7632747e-01   1.2142801e-01   2.1427836e-02   9.7653238e-01   8.7653239e-01   1.0946000e+00   9.9459797e-01
   1.7138030e+00   7.4973894e+00   1.0763074e+00   9.7630687e-01   1.2142700e-01   2.1427150e-02   9.7653006e-01   8.7653004e-01   1.0946000e+00   9.9459797e-01
   1.7128030e+00   7.4928740e+00   1.0762819e+00   9.7628554e-01   1.2142619e-01   2.1426514e-02   9.7652793e-01   8.7652797e-01   1.0946000e+00   9.9459797e-01
   1.7118030e+00   7.4883723e+00   1.0762653e+00   9.7626417e-01   1.2142601e-01   2.1425807e-02   9.7652555e-01   8.7652553e-01   1.0946000e+00   9.9459797e-01
   1.7108030e+00   7.4838669e+00   1.0762408e+00   9.7624280e-01   1.2142500e-01   2.1425101e-02   9.7652307e-01   8.7652310e-01   1.0946000e+00   9.9459797e-01
   1.7098030e+00   7.4793552e+00   1.0762197e+00   9.7622155e-01   1.2142432e-01   2.1424426e-02   9.7652099e-01   8.7652096e-01   1.0946000e+00   9.9459797e-01
   1.7088030e+00   7.4748640e+00   1.0762003e+00   9.7620053e-01   1.2142400e-01   2.1423772e-02   9.7651866e-01   8.7651869e-01   1.0946000e+00   9.9459797e-01
   1.7078030e+00   7.4703426e+00   1.0761791e+00   9.7617920e-01   1.2142300e-01   2.1423097e-02   9.7651617e-01   8.7651614e-01   1.0946000e+00   9.9459797e-01
   1.7068030e+00   7.4658509e+00   1.0761604e+00   9.7615729e-01   1.2142194e-01   2.1422395e-02   9.7651398e-01   8.7651402e-01   1.0946000e+00   9.9459797e-01
   1.7058030e+00   7.4613254e+00   1.0761378e+00   9.7613609e-01   1.2142205e-01   2.1421685e-02   9.7651179e-01   8.7651176e-01   1.0946000e+00   9.9459797e-01
   1.7048030e+00   7.4568444e+00   1.0761128e+00   9.7611494e-01   1.2142100e-01   2.1421052e-02   9.7650926e-01   8.7650929e-01   1.0946000e+00   9.9459797e-01
   1.7038030e+00   7.4523146e+00   1.0760895e+00   9.7609298e-01   1.2141995e-01   2.1420362e-02   9.7650702e-01   8.7650700e-01   1.0946000e+00   9.9459797e-01
   1.7028030e+00   7.4478311e+00   1.0760712e+00   9.7607197e-01   1.2142004e-01   2.1419689e-02   9.7650487e-01   8.7650490e-01   1.0946000e+00   9.9459797e-01
   1.7018030e+00   7.4433084e+00   1.0760499e+00   9.7604983e-01   1.2141900e-01   2.1418976e-02   9.7650198e-01   8.7650195e-01   1.0946000e+00   9.9459797e-01
   1.7008030e+00   7.4388197e+00   1.0760273e+00   9.7602811e-01   1.2141798e-01   2.1418282e-02   9.7649972e-01   8.7649974e-01   1.0946000e+00   9.9459797e-01
   1.6998030e+00   7.4342964e+00   1.0760094e+00   9.7600674e-01   1.2141799e-01   2.1417608e-02   9.7649721e-01   8.7649718e-01   1.0946000e+00   9.9459797e-01
   1.6988030e+00   7.4297968e+00   1.0759853e+00   9.7598465e-01   1.2141700e-01   2.1416907e-02   9.7649504e-01   8.7649501e-01   1.0946000e+00   9.9459797e-01
   1.6978030e+00   7.4252952e+00   1.0759609e+00   9.7596358e-01   1.2141598e-01   2.1416201e-02   9.7649284e-01   8.7649282e-01   1.0946000e+00   9.9459797e-01
   1.6968030e+00   7.4207814e+00   1.0759396e+00   9.7594153e-01   1.2141532e-01   2.1415527e-02   9.7649033e-01   8.7649033e-01   1.0946000e+00   9.9459797e-01
   1.6958030e+00   7.4162694e+00   1.0759202e+00   9.7591934e-01   1.2141500e-01   2.1414834e-02   9.7648802e-01   8.7648800e-01   1.0946000e+00   9.9459797e-01
   1.6948030e+00   7.4117583e+00   1.0758990e+00   9.7589736e-01   1.2141400e-01   2.1414120e-02   9.7648517e-01   8.7648514e-01   1.0946000e+00   9.9459797e-01
   1.6938030e+00   7.4072548e+00   1.0758745e+00   9.7587577e-01   1.2141345e-01   2.1413444e-02   9.7648298e-01   8.7648302e-01   1.0946000e+00   9.9459797e-01
   1.6928030e+00   7.4027562e+00   1.0758501e+00   9.7585415e-01   1.2141305e-01   2.1412760e-02   9.7648080e-01   8.7648077e-01   1.0946000e+00   9.9459797e-01
   1.6918030e+00   7.3982322e+00   1.0758325e+00   9.7583206e-01   1.2141200e-01   2.1412046e-02   9.7647824e-01   8.7647827e-01   1.0946000e+00   9.9459797e-01
   1.6908030e+00   7.3937445e+00   1.0758101e+00   9.7581006e-01   1.2141096e-01   2.1411363e-02   9.7647603e-01   8.7647601e-01   1.0946000e+00   9.9459797e-01
   1.6898030e+00   7.3892208e+00   1.0757887e+00   9.7578789e-01   1.2141090e-01   2.1410608e-02   9.7647308e-01   8.7647312e-01   1.0946000e+00   9.9459797e-01
   1.6888030e+00   7.3847379e+00   1.0757639e+00   9.7576588e-01   1.2140999e-01   2.1409937e-02   9.7647099e-01   8.7647097e-01   1.0946000e+00   9.9459797e-01
   1.6878030e+00   7.3802081e+00   1.0757398e+00   9.7574374e-01   1.2140898e-01   2.1409244e-02   9.7646870e-01   8.7646872e-01   1.0946000e+00   9.9459797e-01
   1.6868030e+00   7.3757267e+00   1.0757221e+00   9.7572180e-01   1.2140898e-01   2.1408536e-02   9.7646621e-01   8.7646619e-01   1.0946000e+00   9.9459797e-01
   1.6858030e+00   7.3712014e+00   1.0757000e+00   9.7569902e-01   1.2140801e-01   2.1407802e-02   9.7646351e-01   8.7646352e-01   1.0946000e+00   9.9459797e-01
   1.6848030e+00   7.3666728e+00   1.0756781e+00   9.7567658e-01   1.2140700e-01   2.1407095e-02   9.7646106e-01   8.7646110e-01   1.0946000e+00   9.9459797e-01
   1.6838030e+00   7.3621915e+00   1.0756531e+00   9.7565442e-01   1.2140630e-01   2.1406425e-02   9.7645900e-01   8.7645897e-01   1.0946000e+00   9.9459797e-01
   1.6828030e+00   7.3576649e+00   1.0756301e+00   9.7563221e-01   1.2140605e-01   2.1405665e-02   9.7645668e-01   8.7645668e-01   1.0946000e+00   9.9459797e-01
   1.6818030e+00   7.3531842e+00   1.0756091e+00   9.7561018e-01   1.2140500e-01   2.1404996e-02   9.7645393e-01   8.7645390e-01   1.0946000e+00   9.9459797e-01
   1.6808030e+00   7.3486577e+00   1.0755899e+00   9.7558708e-01   1.2140394e-01   2.1404289e-02   9.7645142e-01   8.7645145e-01   1.0946000e+00   9.9459797e-01
   1.6798030e+00   7.3441655e+00   1.0755677e+00   9.7556514e-01   1.2140379e-01   2.1403559e-02   9.7644907e-01   8.7644905e-01   1.0946000e+00   9.9459797e-01
   1.6788030e+00   7.3396502e+00   1.0755424e+00   9.7554196e-01   1.2140302e-01   2.1402844e-02   9.7644622e-01   8.7644626e-01   1.0946000e+00   9.9459797e-01
   1.6778030e+00   7.3351202e+00   1.0755201e+00   9.7551976e-01   1.2140201e-01   2.1402111e-02   9.7644401e-01   8.7644398e-01   1.0946000e+00   9.9459797e-01
   1.6768030e+00   7.3306349e+00   1.0754986e+00   9.7549694e-01   1.2140107e-01   2.1401392e-02   9.7644188e-01   8.7644191e-01   1.0946000e+00   9.9459797e-01
   1.6758030e+00   7.3261132e+00   1.0754735e+00   9.7547464e-01   1.2140104e-01   2.1400668e-02   9.7643898e-01   8.7643895e-01   1.0946000e+00   9.9459797e-01
   1.6748030e+00   7.3216234e+00   1.0754503e+00   9.7545166e-01   1.2140000e-01   2.1399943e-02   9.7643668e-01   8.7643670e-01   1.0946000e+00   9.9459797e-01
   1.6738030e+00   7.3171102e+00   1.0754293e+00   9.7542956e-01   1.2139896e-01   2.1399228e-02   9.7643412e-01   8.7643414e-01   1.0946000e+00   9.9459797e-01
   1.6728030e+00   7.3125760e+00   1.0754047e+00   9.7540633e-01   1.2139847e-01   2.1398494e-02   9.7643149e-01   8.7643146e-01   1.0946000e+00   9.9459797e-01
   1.6718030e+00   7.3080915e+00   1.0753807e+00   9.7538334e-01   1.2139804e-01   2.1397771e-02   9.7642906e-01   8.7642909e-01   1.0946000e+00   9.9459797e-01
   1.6708030e+00   7.3035716e+00   1.0753596e+00   9.7536021e-01   1.2139700e-01   2.1397051e-02   9.7642629e-01   8.7642626e-01   1.0946000e+00   9.9459797e-01
   1.6698030e+00   7.2990740e+00   1.0753362e+00   9.7533817e-01   1.2139596e-01   2.1396325e-02   9.7642399e-01   8.7642403e-01   1.0946000e+00   9.9459797e-01
   1.6688030e+00   7.2945643e+00   1.0753112e+00   9.7531505e-01   1.2139592e-01   2.1395603e-02   9.7642193e-01   8.7642191e-01   1.0946000e+00   9.9459797e-01
   1.6678030e+00   7.2900382e+00   1.0752898e+00   9.7529188e-01   1.2139501e-01   2.1394880e-02   9.7641895e-01   8.7641899e-01   1.0946000e+00   9.9459797e-01
   1.6668030e+00   7.2855496e+00   1.0752674e+00   9.7526886e-01   1.2139400e-01   2.1394151e-02   9.7641678e-01   8.7641677e-01   1.0946000e+00   9.9459797e-01
   1.6658030e+00   7.2810259e+00   1.0752421e+00   9.7524574e-01   1.2139319e-01   2.1393409e-02   9.7641397e-01   8.7641394e-01   1.0946000e+00   9.9459797e-01
   1.6648030e+00   7.2765269e+00   1.0752200e+00   9.7522269e-01   1.2139306e-01   2.1392653e-02   9.7641152e-01   8.7641153e-01   1.0946000e+00   9.9459697e-01
   1.6638030e+00   7.2720158e+00   1.0751983e+00   9.7519957e-01   1.2139200e-01   2.1391897e-02   9.7640885e-01   8.7640882e-01   1.0946000e+00   9.9459702e-01
   1.6628030e+00   7.2674958e+00   1.0751732e+00   9.7517643e-01   1.2139100e-01   2.1391154e-02   9.7640629e-01   8.7640633e-01   1.0946000e+00   9.9459702e-01
   1.6618030e+00   7.2630004e+00   1.0751503e+00   9.7515345e-01   1.2139067e-01   2.1390432e-02   9.7640366e-01   8.7640364e-01   1.0946000e+00   9.9459702e-01
   1.6608030e+00   7.2584877e+00   1.0751291e+00   9.7512930e-01   1.2139003e-01   2.1389713e-02   9.7640112e-01   8.7640116e-01   1.0946000e+00   9.9459702e-01
   1.6598030e+00   7.2539625e+00   1.0751042e+00   9.7510608e-01   1.2138900e-01   2.1388989e-02   9.7639843e-01   8.7639844e-01   1.0946000e+00   9.9459702e-01
   1.6588030e+00   7.2494681e+00   1.0750806e+00   9.7508312e-01   1.2138798e-01   2.1388263e-02   9.7639608e-01   8.7639606e-01   1.0946000e+00   9.9459702e-01
   1.6578030e+00   7.2449502e+00   1.0750595e+00   9.7505920e-01   1.2138722e-01   2.1387439e-02   9.7639323e-01   8.7639325e-01   1.0946000e+00   9.9459702e-01
   1.6568030e+00   7.2404540e+00   1.0750357e+00   9.7503592e-01   1.2138705e-01   2.1386713e-02   9.7639104e-01   8.7639101e-01   1.0946000e+00   9.9459702e-01
   1.6558030e+00   7.2359434e+00   1.0750110e+00   9.7501287e-01   1.2138600e-01   2.1385992e-02   9.7638808e-01   8.7638812e-01   1.0946000e+00   9.9459702e-01
   1.6548030e+00   7.2314199e+00   1.0749898e+00   9.7498862e-01   1.2138494e-01   2.1385231e-02   9.7638600e-01   8.7638598e-01   1.0946000e+00   9.9459702e-01
   1.6538030e+00   7.2269231e+00   1.0749670e+00   9.7496569e-01   1.2138471e-01   2.1384474e-02   9.7638300e-01   8.7638304e-01   1.0946000e+00   9.9459702e-01
   1.6528030e+00   7.2224111e+00   1.0749418e+00   9.7494153e-01   1.2138403e-01   2.1383729e-02   9.7638013e-01   8.7638016e-01   1.0946000e+00   9.9459702e-01
   1.6518030e+00   7.2178820e+00   1.0749200e+00   9.7491781e-01   1.2138300e-01   2.1382998e-02   9.7637802e-01   8.7637800e-01   1.0946000e+00   9.9459702e-01
   1.6508030e+00   7.2133941e+00   1.0748905e+00   9.7489435e-01   1.2138198e-01   2.1382191e-02   9.7637503e-01   8.7637506e-01   1.0946000e+00   9.9459702e-01
   1.6498030e+00   7.2088773e+00   1.0748696e+00   9.7487022e-01   1.2138126e-01   2.1381447e-02   9.7637300e-01   8.7637297e-01   1.0946000e+00   9.9459702e-01
   1.6488030e+00   7.2043511e+00   1.0748459e+00   9.7484661e-01   1.2138106e-01   2.1380725e-02   9.7636998e-01   8.7637002e-01   1.0946000e+00   9.9459702e-01
   1.6478030e+00   7.1998608e+00   1.0748213e+00   9.7482296e-01   1.2138000e-01   2.1379993e-02   9.7636709e-01   8.7636706e-01   1.0946000e+00   9.9459702e-01
   1.6468030e+00   7.1953413e+00   1.0747999e+00   9.7479892e-01   1.2137900e-01   2.1379171e-02   9.7636495e-01   8.7636499e-01   1.0946000e+00   9.9459702e-01
   1.6458030e+00   7.1908152e+00   1.0747771e+00   9.7477473e-01   1.2137798e-01   2.1378450e-02   9.7636200e-01   8.7636204e-01   1.0946000e+00   9.9459702e-01
   1.6448030e+00   7.1862982e+00   1.0747512e+00   9.7475054e-01   1.2137796e-01   2.1377626e-02   9.7635998e-01   8.7635995e-01   1.0946000e+00   9.9459702e-01
   1.6438030e+00   7.1818108e+00   1.0747252e+00   9.7472657e-01   1.2137701e-01   2.1376902e-02   9.7635698e-01   8.7635702e-01   1.0946000e+00   9.9459702e-01
   1.6428030e+00   7.1772810e+00   1.0747007e+00   9.7470238e-01   1.2137600e-01   2.1376173e-02   9.7635405e-01   8.7635402e-01   1.0946000e+00   9.9459702e-01
   1.6418030e+00   7.1727688e+00   1.0746796e+00   9.7467829e-01   1.2137495e-01   2.1375349e-02   9.7635125e-01   8.7635124e-01   1.0946000e+00   9.9459702e-01
   1.6408030e+00   7.1682730e+00   1.0746563e+00   9.7465430e-01   1.2137464e-01   2.1374634e-02   9.7634902e-01   8.7634899e-01   1.0946000e+00   9.9459702e-01
   1.6398030e+00   7.1637508e+00   1.0746289e+00   9.7463002e-01   1.2137404e-01   2.1373811e-02   9.7634615e-01   8.7634613e-01   1.0946000e+00   9.9459702e-01
   1.6388030e+00   7.1592384e+00   1.0746041e+00   9.7460539e-01   1.2137300e-01   2.1373083e-02   9.7634334e-01   8.7634338e-01   1.0946000e+00   9.9459702e-01
   1.6378030e+00   7.1547422e+00   1.0745804e+00   9.7458094e-01   1.2137198e-01   2.1372281e-02   9.7634106e-01   8.7634103e-01   1.0946000e+00   9.9459702e-01
   1.6368030e+00   7.1502064e+00   1.0745594e+00   9.7455674e-01   1.2137119e-01   2.1371511e-02   9.7633823e-01   8.7633822e-01   1.0946000e+00   9.9459702e-01
   1.6358030e+00   7.1457071e+00   1.0745300e+00   9.7453273e-01   1.2137105e-01   2.1370704e-02   9.7633553e-01   8.7633554e-01   1.0946000e+00   9.9459702e-01
   1.6348030e+00   7.1411960e+00   1.0745083e+00   9.7450761e-01   1.2137000e-01   2.1369978e-02   9.7633292e-01   8.7633290e-01   1.0946000e+00   9.9459702e-01
   1.6338030e+00   7.1366762e+00   1.0744832e+00   9.7448345e-01   1.2136899e-01   2.1369154e-02   9.7633031e-01   8.7633033e-01   1.0946000e+00   9.9459702e-01
   1.6328030e+00   7.1321767e+00   1.0744603e+00   9.7445838e-01   1.2136797e-01   2.1368369e-02   9.7632767e-01   8.7632764e-01   1.0946000e+00   9.9459702e-01
   1.6318030e+00   7.1276656e+00   1.0744315e+00   9.7443425e-01   1.2136794e-01   2.1367612e-02   9.7632488e-01   8.7632491e-01   1.0946000e+00   9.9459702e-01
   1.6308030e+00   7.1231396e+00   1.0744099e+00   9.7440908e-01   1.2136701e-01   2.1366841e-02   9.7632198e-01   8.7632195e-01   1.0946000e+00   9.9459702e-01
   1.6298030e+00   7.1186128e+00   1.0743880e+00   9.7438468e-01   1.2136600e-01   2.1366058e-02   9.7631982e-01   8.7631979e-01   1.0946000e+00   9.9459702e-01
   1.6288030e+00   7.1141320e+00   1.0743595e+00   9.7435993e-01   1.2136495e-01   2.1365237e-02   9.7631696e-01   8.7631700e-01   1.0946000e+00   9.9459702e-01
   1.6278030e+00   7.1096110e+00   1.0743355e+00   9.7433474e-01   1.2136456e-01   2.1364457e-02   9.7631402e-01   8.7631400e-01   1.0946000e+00   9.9459702e-01
   1.6268030e+00   7.1050799e+00   1.0743108e+00   9.7430966e-01   1.2136404e-01   2.1363688e-02   9.7631112e-01   8.7631110e-01   1.0946000e+00   9.9459702e-01
   1.6258030e+00   7.1005644e+00   1.0742833e+00   9.7428552e-01   1.2136301e-01   2.1362858e-02   9.7630832e-01   8.7630834e-01   1.0946000e+00   9.9459702e-01
   1.6248030e+00   7.0960736e+00   1.0742603e+00   9.7426015e-01   1.2136200e-01   2.1362071e-02   9.7630567e-01   8.7630565e-01   1.0946000e+00   9.9459702e-01
   1.6238030e+00   7.0915462e+00   1.0742311e+00   9.7423520e-01   1.2136096e-01   2.1361316e-02   9.7630305e-01   8.7630308e-01   1.0946000e+00   9.9459702e-01
   1.6228030e+00   7.0870403e+00   1.0742100e+00   9.7421021e-01   1.2136045e-01   2.1360488e-02   9.7630049e-01   8.7630047e-01   1.0946000e+00   9.9459702e-01
   1.6218030e+00   7.0825254e+00   1.0741877e+00   9.7418514e-01   1.2136004e-01   2.1359686e-02   9.7629780e-01   8.7629782e-01   1.0946000e+00   9.9459702e-01
   1.6208030e+00   7.0780070e+00   1.0741595e+00   9.7415992e-01   1.2135900e-01   2.1358916e-02   9.7629496e-01   8.7629494e-01   1.0946000e+00   9.9459702e-01
   1.6198030e+00   7.0734802e+00   1.0741355e+00   9.7413433e-01   1.2135799e-01   2.1358117e-02   9.7629203e-01   8.7629200e-01   1.0946000e+00   9.9459702e-01
   1.6188030e+00   7.0689950e+00   1.0741096e+00   9.7410968e-01   1.2135697e-01   2.1357292e-02   9.7628908e-01   8.7628912e-01   1.0946000e+00   9.9459702e-01
   1.6178030e+00   7.0644773e+00   1.0740835e+00   9.7408402e-01   1.2135634e-01   2.1356463e-02   9.7628635e-01   8.7628633e-01   1.0946000e+00   9.9459702e-01
   1.6168030e+00   7.0599528e+00   1.0740565e+00   9.7405851e-01   1.2135606e-01   2.1355671e-02   9.7628369e-01   8.7628367e-01   1.0946000e+00   9.9459702e-01
   1.6158030e+00   7.0554241e+00   1.0740316e+00   9.7403323e-01   1.2135500e-01   2.1354900e-02   9.7628089e-01   8.7628093e-01   1.0946000e+00   9.9459702e-01
   1.6148030e+00   7.0509139e+00   1.0740100e+00   9.7400766e-01   1.2135399e-01   2.1354094e-02   9.7627799e-01   8.7627797e-01   1.0946000e+00   9.9459702e-01
   1.6138030e+00   7.0464162e+00   1.0739805e+00   9.7398221e-01   1.2135298e-01   2.1353269e-02   9.7627506e-01   8.7627504e-01   1.0946000e+00   9.9459702e-01
   1.6128030e+00   7.0418881e+00   1.0739597e+00   9.7395620e-01   1.2135223e-01   2.1352436e-02   9.7627223e-01   8.7627225e-01   1.0946000e+00   9.9459702e-01
   1.6118030e+00   7.0373836e+00   1.0739301e+00   9.7393092e-01   1.2135206e-01   2.1351617e-02   9.7626959e-01   8.7626957e-01   1.0946000e+00   9.9459702e-01
   1.6108030e+00   7.0328728e+00   1.0739089e+00   9.7390491e-01   1.2135104e-01   2.1350788e-02   9.7626684e-01   8.7626687e-01   1.0946000e+00   9.9459702e-01
   1.6098030e+00   7.0283509e+00   1.0738797e+00   9.7387964e-01   1.2135000e-01   2.1349962e-02   9.7626399e-01   8.7626396e-01   1.0946000e+00   9.9459702e-01
   1.6088030e+00   7.0238260e+00   1.0738573e+00   9.7385351e-01   1.2134899e-01   2.1349171e-02   9.7626105e-01   8.7626103e-01   1.0946000e+00   9.9459702e-01
   1.6078030e+00   7.0193037e+00   1.0738291e+00   9.7382745e-01   1.2134813e-01   2.1348318e-02   9.7625814e-01   8.7625817e-01   1.0946000e+00   9.9459702e-01
   1.6068030e+00   7.0147894e+00   1.0738048e+00   9.7380162e-01   1.2134745e-01   2.1347544e-02   9.7625546e-01   8.7625543e-01   1.0946000e+00   9.9459702e-01
   1.6058030e+00   7.0102884e+00   1.0737777e+00   9.7377596e-01   1.2134705e-01   2.1346687e-02   9.7625281e-01   8.7625283e-01   1.0946000e+00   9.9459702e-01
   1.6048030e+00   7.0057605e+00   1.0737495e+00   9.7375018e-01   1.2134602e-01   2.1345838e-02   9.7624996e-01   8.7625000e-01   1.0946000e+00   9.9459704e-01
   1.6038030e+00   7.0012646e+00   1.0737257e+00   9.7372393e-01   1.2134500e-01   2.1345059e-02   9.7624655e-01   8.7624652e-01   1.0946000e+00   9.9459601e-01
   1.6028030e+00   6.9967450e+00   1.0736986e+00   9.7369779e-01   1.2134397e-01   2.1344203e-02   9.7624394e-01   8.7624397e-01   1.0946000e+00   9.9459600e-01
   1.6018030e+00   6.9922264e+00   1.0736738e+00   9.7367206e-01   1.2134334e-01   2.1343363e-02   9.7624137e-01   8.7624139e-01   1.0946000e+00   9.9459600e-01
   1.6008030e+00   6.9877025e+00   1.0736467e+00   9.7364549e-01   1.2134268e-01   2.1342534e-02   9.7623802e-01   8.7623800e-01   1.0946000e+00   9.9459600e-01
   1.5998030e+00   6.9831838e+00   1.0736190e+00   9.7361926e-01   1.2134203e-01   2.1341710e-02   9.7623509e-01   8.7623513e-01   1.0946000e+00   9.9459600e-01
   1.5988030e+00   6.9786640e+00   1.0735949e+00   9.7359262e-01   1.2134101e-01   2.1340888e-02   9.7623245e-01   8.7623246e-01   1.0946000e+00   9.9459600e-01
   1.5978030e+00   6.9741547e+00   1.0735677e+00   9.7356694e-01   1.2134000e-01   2.1340064e-02   9.7622984e-01   8.7622981e-01   1.0946000e+00   9.9459600e-01
   1.5968030e+00   6.9696377e+00   1.0735395e+00   9.7354019e-01   1.2133895e-01   2.1339244e-02   9.7622696e-01   8.7622700e-01   1.0946000e+00   9.9459600e-01
   1.5958030e+00   6.9651102e+00   1.0735160e+00   9.7351328e-01   1.2133795e-01   2.1338417e-02   9.7622351e-01   8.7622351e-01   1.0946000e+00   9.9459600e-01
   1.5948030e+00   6.9605864e+00   1.0734884e+00   9.7348670e-01   1.2133787e-01   2.1337498e-02   9.7622086e-01   8.7622084e-01   1.0946000e+00   9.9459600e-01
   1.5938030e+00   6.9560750e+00   1.0734597e+00   9.7346050e-01   1.2133702e-01   2.1336657e-02   9.7621797e-01   8.7621801e-01   1.0946000e+00   9.9459600e-01
   1.5928030e+00   6.9515766e+00   1.0734372e+00   9.7343421e-01   1.2133600e-01   2.1335839e-02   9.7621504e-01   8.7621501e-01   1.0946000e+00   9.9459600e-01
   1.5918030e+00   6.9470482e+00   1.0734091e+00   9.7340737e-01   1.2133500e-01   2.1335012e-02   9.7621209e-01   8.7621207e-01   1.0946000e+00   9.9459600e-01
   1.5908030e+00   6.9425226e+00   1.0733798e+00   9.7338054e-01   1.2133400e-01   2.1334190e-02   9.7620897e-01   8.7620901e-01   1.0946000e+00   9.9459600e-01
   1.5898030e+00   6.9380356e+00   1.0733503e+00   9.7335394e-01   1.2133301e-01   2.1333286e-02   9.7620604e-01   8.7620601e-01   1.0946000e+00   9.9459600e-01
   1.5888030e+00   6.9335116e+00   1.0733298e+00   9.7332724e-01   1.2133222e-01   2.1332439e-02   9.7620324e-01   8.7620323e-01   1.0946000e+00   9.9459600e-01
   1.5878030e+00   6.9289902e+00   1.0733001e+00   9.7329982e-01   1.2133155e-01   2.1331613e-02   9.7620060e-01   8.7620060e-01   1.0946000e+00   9.9459600e-01
   1.5868030e+00   6.9244647e+00   1.0732705e+00   9.7327265e-01   1.2133104e-01   2.1330780e-02   9.7619706e-01   8.7619704e-01   1.0946000e+00   9.9459600e-01
   1.5858030e+00   6.9199525e+00   1.0732429e+00   9.7324581e-01   1.2133002e-01   2.1329859e-02   9.7619435e-01   8.7619434e-01   1.0946000e+00   9.9459600e-01
   1.5848030e+00   6.9154366e+00   1.0732164e+00   9.7321909e-01   1.2132900e-01   2.1329035e-02   9.7619170e-01   8.7619170e-01   1.0946000e+00   9.9459600e-01
   1.5838030e+00   6.9109242e+00   1.0731915e+00   9.7319141e-01   1.2132797e-01   2.1328199e-02   9.7618812e-01   8.7618809e-01   1.0946000e+00   9.9459600e-01
   1.5828030e+00   6.9064022e+00   1.0731643e+00   9.7316456e-01   1.2132694e-01   2.1327284e-02   9.7618548e-01   8.7618548e-01   1.0946000e+00   9.9459600e-01
   1.5818030e+00   6.9018718e+00   1.0731375e+00   9.7313773e-01   1.2132599e-01   2.1326458e-02   9.7618279e-01   8.7618278e-01   1.0946000e+00   9.9459600e-01
   1.5808030e+00   6.8973464e+00   1.0731094e+00   9.7310991e-01   1.2132599e-01   2.1325532e-02   9.7617917e-01   8.7617914e-01   1.0946000e+00   9.9459600e-01
   1.5798030e+00   6.8928424e+00   1.0730857e+00   9.7308218e-01   1.2132505e-01   2.1324707e-02   9.7617658e-01   8.7617659e-01   1.0946000e+00   9.9459600e-01
   1.5788030e+00   6.8883300e+00   1.0730587e+00   9.7305551e-01   1.2132404e-01   2.1323879e-02   9.7617304e-01   8.7617308e-01   1.0946000e+00   9.9459600e-01
   1.5778030e+00   6.8838125e+00   1.0730299e+00   9.7302771e-01   1.2132300e-01   2.1322958e-02   9.7617034e-01   8.7617031e-01   1.0946000e+00   9.9459600e-01
   1.5768030e+00   6.8792829e+00   1.0730002e+00   9.7299993e-01   1.2132199e-01   2.1322135e-02   9.7616768e-01   8.7616770e-01   1.0946000e+00   9.9459600e-01
   1.5758030e+00   6.8747545e+00   1.0729713e+00   9.7297298e-01   1.2132097e-01   2.1321203e-02   9.7616407e-01   8.7616411e-01   1.0946000e+00   9.9459600e-01
   1.5748030e+00   6.8702280e+00   1.0729439e+00   9.7294527e-01   1.2131994e-01   2.1320381e-02   9.7616143e-01   8.7616141e-01   1.0946000e+00   9.9459600e-01
   1.5738030e+00   6.8657056e+00   1.0729170e+00   9.7291744e-01   1.2131972e-01   2.1319447e-02   9.7615804e-01   8.7615802e-01   1.0946000e+00   9.9459600e-01
   1.5728030e+00   6.8611803e+00   1.0728893e+00   9.7288968e-01   1.2131897e-01   2.1318606e-02   9.7615512e-01   8.7615514e-01   1.0946000e+00   9.9459600e-01
   1.5718030e+00   6.8566702e+00   1.0728599e+00   9.7286195e-01   1.2131805e-01   2.1317698e-02   9.7615200e-01   8.7615198e-01   1.0946000e+00   9.9459600e-01
   1.5708030e+00   6.8521608e+00   1.0728304e+00   9.7283421e-01   1.2131704e-01   2.1316769e-02   9.7614887e-01   8.7614885e-01   1.0946000e+00   9.9459600e-01
   1.5698030e+00   6.8476423e+00   1.0728023e+00   9.7280543e-01   1.2131602e-01   2.1315948e-02   9.7614596e-01   8.7614600e-01   1.0946000e+00   9.9459600e-01
   1.5688030e+00   6.8431128e+00   1.0727756e+00   9.7277764e-01   1.2131500e-01   2.1315021e-02   9.7614255e-01   8.7614255e-01   1.0946000e+00   9.9459600e-01
   1.5678030e+00   6.8385926e+00   1.0727496e+00   9.7274985e-01   1.2131397e-01   2.1314188e-02   9.7613992e-01   8.7613990e-01   1.0946000e+00   9.9459600e-01
   1.5668030e+00   6.8340785e+00   1.0727239e+00   9.7272212e-01   1.2131294e-01   2.1313269e-02   9.7613633e-01   8.7613633e-01   1.0946000e+00   9.9459600e-01
   1.5658030e+00   6.8295630e+00   1.0726975e+00   9.7269335e-01   1.2131198e-01   2.1312346e-02   9.7613374e-01   8.7613374e-01   1.0946000e+00   9.9459600e-01
   1.5648030e+00   6.8250513e+00   1.0726614e+00   9.7266562e-01   1.2131116e-01   2.1311424e-02   9.7613015e-01   8.7613012e-01   1.0946000e+00   9.9459600e-01
   1.5638030e+00   6.8205264e+00   1.0726342e+00   9.7263682e-01   1.2131047e-01   2.1310595e-02   9.7612753e-01   8.7612753e-01   1.0946000e+00   9.9459600e-01
   1.5628030e+00   6.8159988e+00   1.0726081e+00   9.7260904e-01   1.2131005e-01   2.1309667e-02   9.7612402e-01   8.7612406e-01   1.0946000e+00   9.9459600e-01
   1.5618030e+00   6.8114707e+00   1.0725822e+00   9.7258018e-01   1.2130902e-01   2.1308739e-02   9.7612124e-01   8.7612121e-01   1.0946000e+00   9.9459600e-01
   1.5608030e+00   6.8069403e+00   1.0725500e+00   9.7255131e-01   1.2130801e-01   2.1307916e-02   9.7611803e-01   8.7611800e-01   1.0946000e+00   9.9459600e-01
   1.5598030e+00   6.8024179e+00   1.0725206e+00   9.7252358e-01   1.2130700e-01   2.1306986e-02   9.7611490e-01   8.7611493e-01   1.0946000e+00   9.9459600e-01
   1.5588030e+00   6.7979050e+00   1.0724928e+00   9.7249482e-01   1.2130600e-01   2.1306061e-02   9.7611199e-01   8.7611197e-01   1.0946000e+00   9.9459600e-01
   1.5578030e+00   6.7933966e+00   1.0724665e+00   9.7246610e-01   1.2130498e-01   2.1305136e-02   9.7610873e-01   8.7610871e-01   1.0946000e+00   9.9459600e-01
   1.5568030e+00   6.7888758e+00   1.0724394e+00   9.7243736e-01   1.2130396e-01   2.1304211e-02   9.7610509e-01   8.7610513e-01   1.0946000e+00   9.9459600e-01
   1.5558030e+00   6.7843566e+00   1.0724100e+00   9.7240856e-01   1.2130294e-01   2.1303284e-02   9.7610248e-01   8.7610245e-01   1.0946000e+00   9.9459600e-01
   1.5548030e+00   6.7798321e+00   1.0723775e+00   9.7237970e-01   1.2130199e-01   2.1302458e-02   9.7609904e-01   8.7609902e-01   1.0946000e+00   9.9459600e-01
   1.5538030e+00   6.7752963e+00   1.0723518e+00   9.7235092e-01   1.2130119e-01   2.1301530e-02   9.7609594e-01   8.7609597e-01   1.0946000e+00   9.9459600e-01
   1.5528030e+00   6.7707729e+00   1.0723199e+00   9.7232217e-01   1.2130051e-01   2.1300603e-02   9.7609245e-01   8.7609245e-01   1.0946000e+00   9.9459600e-01
   1.5518030e+00   6.7662524e+00   1.0722904e+00   9.7229309e-01   1.2129983e-01   2.1299676e-02   9.7608987e-01   8.7608984e-01   1.0946000e+00   9.9459600e-01
   1.5508030e+00   6.7617365e+00   1.0722629e+00   9.7226382e-01   1.2129901e-01   2.1298750e-02   9.7608625e-01   8.7608624e-01   1.0946000e+00   9.9459602e-01
   1.5498030e+00   6.7572199e+00   1.0722367e+00   9.7223482e-01   1.2129805e-01   2.1297827e-02   9.7608299e-01   8.7608303e-01   1.0946000e+00   9.9459499e-01
   1.5488030e+00   6.7526713e+00   1.0722089e+00   9.7220573e-01   1.2129704e-01   2.1296894e-02   9.7607997e-01   8.7607995e-01   1.0946000e+00   9.9459499e-01
   1.5478030e+00   6.7481574e+00   1.0721732e+00   9.7217604e-01   1.2129602e-01   2.1295970e-02   9.7607633e-01   8.7607630e-01   1.0946000e+00   9.9459499e-01
   1.5468030e+00   6.7436419e+00   1.0721469e+00   9.7214707e-01   1.2129500e-01   2.1295045e-02   9.7607374e-01   8.7607376e-01   1.0946000e+00   9.9459499e-01
   1.5458030e+00   6.7391273e+00   1.0721194e+00   9.7211760e-01   1.2129400e-01   2.1294120e-02   9.7607006e-01   8.7607009e-01   1.0946000e+00   9.9459499e-01
   1.5448030e+00   6.7346063e+00   1.0720901e+00   9.7208779e-01   1.2129299e-01   2.1293194e-02   9.7606701e-01   8.7606698e-01   1.0946000e+00   9.9459499e-01
   1.5438030e+00   6.7300759e+00   1.0720580e+00   9.7205882e-01   1.2129198e-01   2.1292267e-02   9.7606388e-01   8.7606385e-01   1.0946000e+00   9.9459499e-01
   1.5428030e+00   6.7255497e+00   1.0720296e+00   9.7202917e-01   1.2129095e-01   2.1291341e-02   9.7606017e-01   8.7606021e-01   1.0946000e+00   9.9459499e-01
   1.5418030e+00   6.7210226e+00   1.0720002e+00   9.7199938e-01   1.2128994e-01   2.1290311e-02   9.7605762e-01   8.7605762e-01   1.0946000e+00   9.9459499e-01
   1.5408030e+00   6.7164998e+00   1.0719691e+00   9.7196959e-01   1.2128905e-01   2.1289386e-02   9.7605393e-01   8.7605390e-01   1.0946000e+00   9.9459499e-01
   1.5398030e+00   6.7119693e+00   1.0719396e+00   9.7193967e-01   1.2128830e-01   2.1288457e-02   9.7605026e-01   8.7605025e-01   1.0946000e+00   9.9459499e-01
   1.5388030e+00   6.7074389e+00   1.0719101e+00   9.7190993e-01   1.2128764e-01   2.1287530e-02   9.7604767e-01   8.7604771e-01   1.0946000e+00   9.9459499e-01
   1.5378030e+00   6.7029206e+00   1.0718802e+00   9.7188002e-01   1.2128692e-01   2.1286604e-02   9.7604399e-01   8.7604397e-01   1.0946000e+00   9.9459499e-01
   1.5368030e+00   6.6984086e+00   1.0718499e+00   9.7185036e-01   1.2128604e-01   2.1285620e-02   9.7604101e-01   8.7604099e-01   1.0946000e+00   9.9459499e-01
   1.5358030e+00   6.6938583e+00   1.0718204e+00   9.7182016e-01   1.2128505e-01   2.1284648e-02   9.7603775e-01   8.7603777e-01   1.0946000e+00   9.9459499e-01
   1.5348030e+00   6.6893400e+00   1.0717913e+00   9.7178985e-01   1.2128397e-01   2.1283722e-02   9.7603407e-01   8.7603410e-01   1.0946000e+00   9.9459499e-01
   1.5338030e+00   6.6848312e+00   1.0717601e+00   9.7175995e-01   1.2128305e-01   2.1282798e-02   9.7603100e-01   8.7603098e-01   1.0946000e+00   9.9459499e-01
   1.5328030e+00   6.6803138e+00   1.0717285e+00   9.7173006e-01   1.2128204e-01   2.1281771e-02   9.7602787e-01   8.7602784e-01   1.0946000e+00   9.9459499e-01
   1.5318030e+00   6.6757621e+00   1.0716997e+00   9.7169918e-01   1.2128102e-01   2.1280842e-02   9.7602416e-01   8.7602420e-01   1.0946000e+00   9.9459499e-01
   1.5308030e+00   6.6712542e+00   1.0716702e+00   9.7166910e-01   1.2128001e-01   2.1279918e-02   9.7602051e-01   8.7602055e-01   1.0946000e+00   9.9459499e-01
   1.5298030e+00   6.6667435e+00   1.0716396e+00   9.7163862e-01   1.2127900e-01   2.1278892e-02   9.7601791e-01   8.7601788e-01   1.0946000e+00   9.9459499e-01
   1.5288030e+00   6.6621843e+00   1.0716098e+00   9.7160815e-01   1.2127801e-01   2.1277961e-02   9.7601434e-01   8.7601434e-01   1.0946000e+00   9.9459499e-01
   1.5278030e+00   6.6576762e+00   1.0715764e+00   9.7157780e-01   1.2127700e-01   2.1277002e-02   9.7601062e-01   8.7601063e-01   1.0946000e+00   9.9459499e-01
   1.5268030e+00   6.6531624e+00   1.0715493e+00   9.7154727e-01   1.2127600e-01   2.1276012e-02   9.7600710e-01   8.7600713e-01   1.0946000e+00   9.9459499e-01
   1.5258030e+00   6.6486359e+00   1.0715137e+00   9.7151592e-01   1.2127499e-01   2.1275086e-02   9.7600450e-01   8.7600447e-01   1.0945942e+00   9.9459499e-01
   1.5248030e+00   6.6440983e+00   1.0714878e+00   9.7148538e-01   1.2127398e-01   2.1274054e-02   9.7600081e-01   8.7600079e-01   1.0945899e+00   9.9459499e-01
   1.5238030e+00   6.6395825e+00   1.0714516e+00   9.7145486e-01   1.2127300e-01   2.1273132e-02   9.7599710e-01   8.7599714e-01   1.0945899e+00   9.9459499e-01
   1.5228030e+00   6.6350551e+00   1.0714256e+00   9.7142356e-01   1.2127199e-01   2.1272103e-02   9.7599399e-01   8.7599403e-01   1.0945899e+00   9.9459499e-01
   1.5218030e+00   6.6305204e+00   1.0713905e+00   9.7139306e-01   1.2127097e-01   2.1271179e-02   9.7599085e-01   8.7599083e-01   1.0945899e+00   9.9459499e-01
   1.5208030e+00   6.6260017e+00   1.0713628e+00   9.7136168e-01   1.2126994e-01   2.1270148e-02   9.7598730e-01   8.7598729e-01   1.0945899e+00   9.9459499e-01
   1.5198030e+00   6.6214531e+00   1.0713300e+00   9.7133054e-01   1.2126899e-01   2.1269174e-02   9.7598359e-01   8.7598360e-01   1.0945899e+00   9.9459499e-01
   1.5188030e+00   6.6169415e+00   1.0712996e+00   9.7129967e-01   1.2126797e-01   2.1268192e-02   9.7598006e-01   8.7598009e-01   1.0945899e+00   9.9459499e-01
   1.5178030e+00   6.6124234e+00   1.0712699e+00   9.7126836e-01   1.2126694e-01   2.1267161e-02   9.7597700e-01   8.7597697e-01   1.0945899e+00   9.9459499e-01
   1.5168030e+00   6.6078758e+00   1.0712364e+00   9.7123673e-01   1.2126599e-01   2.1266242e-02   9.7597373e-01   8.7597371e-01   1.0945899e+00   9.9459499e-01
   1.5158030e+00   6.6033622e+00   1.0712093e+00   9.7120536e-01   1.2126496e-01   2.1265211e-02   9.7597007e-01   8.7597010e-01   1.0945899e+00   9.9459499e-01
   1.5148030e+00   6.5988424e+00   1.0711747e+00   9.7117397e-01   1.2126394e-01   2.1264179e-02   9.7596640e-01   8.7596644e-01   1.0945899e+00   9.9459499e-01
   1.5138030e+00   6.5942986e+00   1.0711403e+00   9.7114243e-01   1.2126298e-01   2.1263229e-02   9.7596272e-01   8.7596271e-01   1.0945899e+00   9.9459499e-01
   1.5128030e+00   6.5897842e+00   1.0711117e+00   9.7111104e-01   1.2126195e-01   2.1262230e-02   9.7595917e-01   8.7595914e-01   1.0945899e+00   9.9459499e-01
   1.5118030e+00   6.5852357e+00   1.0710800e+00   9.7107944e-01   1.2126095e-01   2.1261198e-02   9.7595602e-01   8.7595600e-01   1.0945899e+00   9.9459499e-01
   1.5108030e+00   6.5807207e+00   1.0710490e+00   9.7104724e-01   1.2125998e-01   2.1260176e-02   9.7595283e-01   8.7595286e-01   1.0945899e+00   9.9459499e-01
   1.5098030e+00   6.5761696e+00   1.0710121e+00   9.7101546e-01   1.2125895e-01   2.1259241e-02   9.7594925e-01   8.7594927e-01   1.0945899e+00   9.9459499e-01
   1.5088030e+00   6.5716579e+00   1.0709862e+00   9.7098411e-01   1.2125799e-01   2.1258223e-02   9.7594559e-01   8.7594557e-01   1.0945899e+00   9.9459499e-01
   1.5078030e+00   6.5671065e+00   1.0709506e+00   9.7095146e-01   1.2125697e-01   2.1257184e-02   9.7594190e-01   8.7594187e-01   1.0945899e+00   9.9459499e-01
   1.5068030e+00   6.5625923e+00   1.0709199e+00   9.7092010e-01   1.2125595e-01   2.1256160e-02   9.7593829e-01   8.7593829e-01   1.0945899e+00   9.9459499e-01
   1.5058030e+00   6.5580803e+00   1.0708864e+00   9.7088776e-01   1.2125499e-01   2.1255135e-02   9.7593462e-01   8.7593464e-01   1.0945899e+00   9.9459499e-01
   1.5048030e+00   6.5535297e+00   1.0708592e+00   9.7085510e-01   1.2125396e-01   2.1254100e-02   9.7593109e-01   8.7593112e-01   1.0945899e+00   9.9459499e-01
   1.5038030e+00   6.5490143e+00   1.0708244e+00   9.7082379e-01   1.2125299e-01   2.1253073e-02   9.7592800e-01   8.7592798e-01   1.0945899e+00   9.9459499e-01
   1.5028030e+00   6.5444708e+00   1.0707902e+00   9.7079120e-01   1.2125199e-01   2.1252046e-02   9.7592404e-01   8.7592401e-01   1.0945899e+00   9.9459499e-01
   1.5018030e+00   6.5399512e+00   1.0707595e+00   9.7075881e-01   1.2125100e-01   2.1251039e-02   9.7592093e-01   8.7592096e-01   1.0945899e+00   9.9459398e-01
   1.5008030e+00   6.5354139e+00   1.0707241e+00   9.7072627e-01   1.2125001e-01   2.1250040e-02   9.7591751e-01   8.7591752e-01   1.0945899e+00   9.9459398e-01
   1.4998030e+00   6.5308899e+00   1.0706904e+00   9.7069385e-01   1.2124900e-01   2.1248968e-02   9.7591383e-01   8.7591382e-01   1.0945899e+00   9.9459398e-01
   1.4988030e+00   6.5263597e+00   1.0706622e+00   9.7066133e-01   1.2124802e-01   2.1247961e-02   9.7591026e-01   8.7591023e-01   1.0945899e+00   9.9459398e-01
   1.4978030e+00   6.5218328e+00   1.0706249e+00   9.7062892e-01   1.2124701e-01   2.1246906e-02   9.7590660e-01   8.7590657e-01   1.0945899e+00   9.9459398e-01
   1.4968030e+00   6.5172987e+00   1.0705987e+00   9.7059542e-01   1.2124604e-01   2.1245881e-02   9.7590293e-01   8.7590295e-01   1.0945899e+00   9.9459398e-01
   1.4958030e+00   6.5127820e+00   1.0705627e+00   9.7056303e-01   1.2124501e-01   2.1244852e-02   9.7589927e-01   8.7589929e-01   1.0945899e+00   9.9459398e-01
   1.4948030e+00   6.5082339e+00   1.0705301e+00   9.7053048e-01   1.2124405e-01   2.1243826e-02   9.7589564e-01   8.7589564e-01   1.0945899e+00   9.9459398e-01
   1.4938030e+00   6.5037207e+00   1.0704992e+00   9.7049707e-01   1.2124303e-01   2.1242805e-02   9.7589205e-01   8.7589203e-01   1.0945899e+00   9.9459398e-01
   1.4928030e+00   6.4991721e+00   1.0704634e+00   9.7046381e-01   1.2124204e-01   2.1241773e-02   9.7588838e-01   8.7588835e-01   1.0945899e+00   9.9459398e-01
   1.4918030e+00   6.4946232e+00   1.0704301e+00   9.7043087e-01   1.2124106e-01   2.1240708e-02   9.7588470e-01   8.7588472e-01   1.0945899e+00   9.9459398e-01
   1.4908030e+00   6.4901050e+00   1.0703994e+00   9.7039747e-01   1.2123994e-01   2.1239609e-02   9.7588109e-01   8.7588112e-01   1.0945899e+00   9.9459398e-01
   1.4898030e+00   6.4855744e+00   1.0703641e+00   9.7036391e-01   1.2123843e-01   2.1238585e-02   9.7587742e-01   8.7587743e-01   1.0945899e+00   9.9459398e-01
   1.4888030e+00   6.4810448e+00   1.0703303e+00   9.7033126e-01   1.2123776e-01   2.1237563e-02   9.7587381e-01   8.7587380e-01   1.0945899e+00   9.9459398e-01
   1.4878030e+00   6.4765146e+00   1.0702996e+00   9.7029800e-01   1.2123619e-01   2.1236447e-02   9.7587021e-01   8.7587019e-01   1.0945899e+00   9.9459398e-01
   1.4868030e+00   6.4719960e+00   1.0702657e+00   9.7026415e-01   1.2123551e-01   2.1235398e-02   9.7586657e-01   8.7586658e-01   1.0945899e+00   9.9459398e-01
   1.4858030e+00   6.4674527e+00   1.0702282e+00   9.7023091e-01   1.2123402e-01   2.1234378e-02   9.7586283e-01   8.7586286e-01   1.0945899e+00   9.9459398e-01
   1.4848030e+00   6.4629021e+00   1.0701997e+00   9.7019667e-01   1.2123295e-01   2.1233264e-02   9.7585895e-01   8.7585899e-01   1.0945899e+00   9.9459398e-01
   1.4838030e+00   6.4583874e+00   1.0701664e+00   9.7016310e-01   1.2123196e-01   2.1232216e-02   9.7585500e-01   8.7585504e-01   1.0945899e+00   9.9459398e-01
   1.4828030e+00   6.4538395e+00   1.0701291e+00   9.7012937e-01   1.2123097e-01   2.1231173e-02   9.7585106e-01   8.7585104e-01   1.0945899e+00   9.9459398e-01
   1.4818030e+00   6.4493091e+00   1.0700926e+00   9.7009530e-01   1.2122999e-01   2.1230052e-02   9.7584727e-01   8.7584724e-01   1.0945899e+00   9.9459398e-01
   1.4808030e+00   6.4447814e+00   1.0700601e+00   9.7006160e-01   1.2122899e-01   2.1229036e-02   9.7584361e-01   8.7584359e-01   1.0945899e+00   9.9459398e-01
   1.4798030e+00   6.4402493e+00   1.0700291e+00   9.7002718e-01   1.2122803e-01   2.1227911e-02   9.7583995e-01   8.7583999e-01   1.0945899e+00   9.9459398e-01
   1.4788030e+00   6.4357321e+00   1.0699938e+00   9.6999372e-01   1.2122702e-01   2.1226880e-02   9.7583636e-01   8.7583640e-01   1.0945899e+00   9.9459398e-01
   1.4778030e+00   6.4311854e+00   1.0699567e+00   9.6995912e-01   1.2122605e-01   2.1225744e-02   9.7583274e-01   8.7583273e-01   1.0945899e+00   9.9459398e-01
   1.4768030e+00   6.4266353e+00   1.0699211e+00   9.6992461e-01   1.2122495e-01   2.1224708e-02   9.7582911e-01   8.7582909e-01   1.0945899e+00   9.9459398e-01
   1.4758030e+00   6.4221201e+00   1.0698900e+00   9.6989058e-01   1.2122345e-01   2.1223584e-02   9.7582552e-01   8.7582549e-01   1.0945899e+00   9.9459398e-01
   1.4748030e+00   6.4175749e+00   1.0698579e+00   9.6985550e-01   1.2122276e-01   2.1222535e-02   9.7582105e-01   8.7582102e-01   1.0945899e+00   9.9459398e-01
   1.4738030e+00   6.4130444e+00   1.0698213e+00   9.6982126e-01   1.2122119e-01   2.1221427e-02   9.7581718e-01   8.7581717e-01   1.0945899e+00   9.9459398e-01
   1.4728030e+00   6.4085205e+00   1.0697845e+00   9.6978656e-01   1.2121994e-01   2.1220299e-02   9.7581348e-01   8.7581353e-01   1.0945899e+00   9.9459398e-01
   1.4718030e+00   6.4039829e+00   1.0697504e+00   9.6975217e-01   1.2121898e-01   2.1219256e-02   9.7580985e-01   8.7580989e-01   1.0945899e+00   9.9459398e-01
   1.4708030e+00   6.3994332e+00   1.0697197e+00   9.6971741e-01   1.2121795e-01   2.1218142e-02   9.7580626e-01   8.7580623e-01   1.0945899e+00   9.9459398e-01
   1.4698030e+00   6.3948929e+00   1.0696861e+00   9.6968244e-01   1.2121699e-01   2.1217012e-02   9.7580263e-01   8.7580260e-01   1.0945899e+00   9.9459398e-01
   1.4688030e+00   6.3903682e+00   1.0696496e+00   9.6964757e-01   1.2121604e-01   2.1215891e-02   9.7579808e-01   8.7579805e-01   1.0945899e+00   9.9459398e-01
   1.4678030e+00   6.3858361e+00   1.0696127e+00   9.6961230e-01   1.2121503e-01   2.1214786e-02   9.7579427e-01   8.7579427e-01   1.0945899e+00   9.9459398e-01
   1.4668030e+00   6.3812938e+00   1.0695757e+00   9.6957746e-01   1.2121406e-01   2.1213687e-02   9.7579063e-01   8.7579064e-01   1.0945899e+00   9.9459398e-01
   1.4658030e+00   6.3767424e+00   1.0695394e+00   9.6954193e-01   1.2121289e-01   2.1212581e-02   9.7578698e-01   8.7578702e-01   1.0945899e+00   9.9459398e-01
   1.4648030e+00   6.3722282e+00   1.0695031e+00   9.6950675e-01   1.2121136e-01   2.1211468e-02   9.7578298e-01   8.7578302e-01   1.0945899e+00   9.9459398e-01
   1.4638030e+00   6.3676860e+00   1.0694702e+00   9.6947155e-01   1.2120997e-01   2.1210342e-02   9.7577863e-01   8.7577863e-01   1.0945899e+00   9.9459398e-01
   1.4628030e+00   6.3631539e+00   1.0694393e+00   9.6943631e-01   1.2120896e-01   2.1209227e-02   9.7577506e-01   8.7577504e-01   1.0945899e+00   9.9459398e-01
   1.4618030e+00   6.3586040e+00   1.0694045e+00   9.6940078e-01   1.2120799e-01   2.1208120e-02   9.7577147e-01   8.7577144e-01   1.0945899e+00   9.9459398e-01
   1.4608030e+00   6.3540895e+00   1.0693679e+00   9.6936519e-01   1.2120698e-01   2.1206954e-02   9.7576704e-01   8.7576702e-01   1.0945899e+00   9.9459398e-01
   1.4598030e+00   6.3495394e+00   1.0693315e+00   9.6932892e-01   1.2120603e-01   2.1205841e-02   9.7576313e-01   8.7576312e-01   1.0945899e+00   9.9459398e-01
   1.4588030e+00   6.3450044e+00   1.0692948e+00   9.6929381e-01   1.2120506e-01   2.1204742e-02   9.7575948e-01   8.7575949e-01   1.0945899e+00   9.9459347e-01
   1.4578030e+00   6.3404648e+00   1.0692584e+00   9.6925754e-01   1.2120379e-01   2.1203570e-02   9.7575580e-01   8.7575584e-01   1.0945899e+00   9.9459302e-01
   1.4568030e+00   6.3359153e+00   1.0692216e+00   9.6922129e-01   1.2120220e-01   2.1202455e-02   9.7575112e-01   8.7575115e-01   1.0945899e+00   9.9459302e-01
   1.4558030e+00   6.3313709e+00   1.0691852e+00   9.6918558e-01   1.2120094e-01   2.1201303e-02   9.7574750e-01   8.7574751e-01   1.0945899e+00   9.9459302e-01
   1.4548030e+00   6.3268523e+00   1.0691488e+00   9.6915003e-01   1.2119998e-01   2.1200178e-02   9.7574386e-01   8.7574383e-01   1.0945899e+00   9.9459302e-01
   1.4538030e+00   6.3223220e+00   1.0691123e+00   9.6911364e-01   1.2119901e-01   2.1199043e-02   9.7573923e-01   8.7573920e-01   1.0945899e+00   9.9459302e-01
   1.4528030e+00   6.3177732e+00   1.0690758e+00   9.6907708e-01   1.2119805e-01   2.1197875e-02   9.7573560e-01   8.7573558e-01   1.0945899e+00   9.9459302e-01
   1.4518030e+00   6.3132280e+00   1.0690388e+00   9.6904036e-01   1.2119704e-01   2.1196691e-02   9.7573191e-01   8.7573188e-01   1.0945899e+00   9.9459302e-01
   1.4508030e+00   6.3086893e+00   1.0690027e+00   9.6900429e-01   1.2119603e-01   2.1195588e-02   9.7572730e-01   8.7572729e-01   1.0945899e+00   9.9459302e-01
   1.4498030e+00   6.3041501e+00   1.0689662e+00   9.6896812e-01   1.2119463e-01   2.1194429e-02   9.7572364e-01   8.7572366e-01   1.0945899e+00   9.9459302e-01
   1.4488030e+00   6.2996032e+00   1.0689294e+00   9.6893080e-01   1.2119307e-01   2.1193281e-02   9.7571892e-01   8.7571895e-01   1.0945899e+00   9.9459302e-01
   1.4478030e+00   6.2950820e+00   1.0688933e+00   9.6889484e-01   1.2119194e-01   2.1192106e-02   9.7571533e-01   8.7571535e-01   1.0945899e+00   9.9459302e-01
   1.4468030e+00   6.2905432e+00   1.0688570e+00   9.6885755e-01   1.2119099e-01   2.1190941e-02   9.7571173e-01   8.7571172e-01   1.0945899e+00   9.9459302e-01
   1.4458030e+00   6.2860042e+00   1.0688206e+00   9.6882042e-01   1.2119003e-01   2.1189801e-02   9.7570705e-01   8.7570703e-01   1.0945899e+00   9.9459302e-01
   1.4448030e+00   6.2814584e+00   1.0687840e+00   9.6878317e-01   1.2118904e-01   2.1188619e-02   9.7570341e-01   8.7570338e-01   1.0945899e+00   9.9459302e-01
   1.4438030e+00   6.2769178e+00   1.0687476e+00   9.6874695e-01   1.2118772e-01   2.1187452e-02   9.7569875e-01   8.7569872e-01   1.0945899e+00   9.9459302e-01
   1.4428030e+00   6.2723796e+00   1.0687114e+00   9.6870980e-01   1.2118596e-01   2.1186239e-02   9.7569512e-01   8.7569509e-01   1.0945899e+00   9.9459302e-01
   1.4418030e+00   6.2678348e+00   1.0686750e+00   9.6867147e-01   1.2118500e-01   2.1185088e-02   9.7569041e-01   8.7569038e-01   1.0945899e+00   9.9459302e-01
   1.4408030e+00   6.2632852e+00   1.0686380e+00   9.6863429e-01   1.2118405e-01   2.1183931e-02   9.7568681e-01   8.7568679e-01   1.0945899e+00   9.9459302e-01
   1.4398030e+00   6.2587544e+00   1.0685997e+00   9.6859717e-01   1.2118299e-01   2.1182722e-02   9.7568217e-01   8.7568216e-01   1.0945899e+00   9.9459302e-01
   1.4388030e+00   6.2542113e+00   1.0685600e+00   9.6855990e-01   1.2118149e-01   2.1181548e-02   9.7567849e-01   8.7567850e-01   1.0945899e+00   9.9459302e-01
   1.4378030e+00   6.2496600e+00   1.0685203e+00   9.6852167e-01   1.2118000e-01   2.1180346e-02   9.7567401e-01   8.7567405e-01   1.0945899e+00   9.9459302e-01
   1.4368030e+00   6.2451298e+00   1.0684818e+00   9.6848455e-01   1.2117895e-01   2.1179163e-02   9.7567018e-01   8.7567022e-01   1.0945899e+00   9.9459302e-01
   1.4358030e+00   6.2405819e+00   1.0684453e+00   9.6844632e-01   1.2117800e-01   2.1177962e-02   9.7566546e-01   8.7566550e-01   1.0945899e+00   9.9459302e-01
   1.4348030e+00   6.2360328e+00   1.0684088e+00   9.6840808e-01   1.2117705e-01   2.1176763e-02   9.7566187e-01   8.7566191e-01   1.0945899e+00   9.9459302e-01
   1.4338030e+00   6.2315015e+00   1.0683729e+00   9.6837093e-01   1.2117601e-01   2.1175575e-02   9.7565721e-01   8.7565723e-01   1.0945899e+00   9.9459302e-01
   1.4328030e+00   6.2269574e+00   1.0683363e+00   9.6833273e-01   1.2117395e-01   2.1174374e-02   9.7565358e-01   8.7565358e-01   1.0945899e+00   9.9459302e-01
   1.4318030e+00   6.2224080e+00   1.0682906e+00   9.6829444e-01   1.2117297e-01   2.1173169e-02   9.7564893e-01   8.7564891e-01   1.0945899e+00   9.9459302e-01
   1.4308030e+00   6.2178763e+00   1.0682525e+00   9.6825634e-01   1.2117202e-01   2.1171954e-02   9.7564535e-01   8.7564533e-01   1.0945899e+00   9.9459302e-01
   1.4298030e+00   6.2133294e+00   1.0682163e+00   9.6821769e-01   1.2117105e-01   2.1170727e-02   9.7564064e-01   8.7564061e-01   1.0945899e+00   9.9459302e-01
   1.4288030e+00   6.2087829e+00   1.0681797e+00   9.6817885e-01   1.2116989e-01   2.1169503e-02   9.7563609e-01   8.7563606e-01   1.0945899e+00   9.9459302e-01
   1.4278030e+00   6.2042439e+00   1.0681439e+00   9.6814065e-01   1.2116794e-01   2.1168302e-02   9.7563235e-01   8.7563232e-01   1.0945899e+00   9.9459302e-01
   1.4268030e+00   6.1997061e+00   1.0681001e+00   9.6810213e-01   1.2116699e-01   2.1167107e-02   9.7562770e-01   8.7562767e-01   1.0945899e+00   9.9459302e-01
   1.4258030e+00   6.1951583e+00   1.0680599e+00   9.6806315e-01   1.2116603e-01   2.1165896e-02   9.7562407e-01   8.7562406e-01   1.0945899e+00   9.9459302e-01
   1.4248030e+00   6.1906185e+00   1.0680238e+00   9.6802438e-01   1.2116505e-01   2.1164608e-02   9.7561938e-01   8.7561938e-01   1.0945899e+00   9.9459302e-01
   1.4238030e+00   6.1860523e+00   1.0679871e+00   9.6798527e-01   1.2116297e-01   2.1163406e-02   9.7561472e-01   8.7561469e-01   1.0945899e+00   9.9459302e-01
   1.4228030e+00   6.1815140e+00   1.0679493e+00   9.6794633e-01   1.2116196e-01   2.1162205e-02   9.7561103e-01   8.7561106e-01   1.0945899e+00   9.9459302e-01
   1.4218030e+00   6.1769684e+00   1.0679035e+00   9.6790719e-01   1.2116101e-01   2.1160915e-02   9.7560640e-01   8.7560640e-01   1.0945899e+00   9.9459302e-01
   1.4208030e+00   6.1724203e+00   1.0678675e+00   9.6786764e-01   1.2115973e-01   2.1159724e-02   9.7560172e-01   8.7560175e-01   1.0945899e+00   9.9459302e-01
   1.4198030e+00   6.1678897e+00   1.0678314e+00   9.6782871e-01   1.2115815e-01   2.1158435e-02   9.7559808e-01   8.7559812e-01   1.0945899e+00   9.9459305e-01
   1.4188030e+00   6.1633448e+00   1.0677900e+00   9.6778900e-01   1.2115694e-01   2.1157238e-02   9.7559342e-01   8.7559346e-01   1.0945899e+00   9.9459201e-01
   1.4178030e+00   6.1587951e+00   1.0677479e+00   9.6774937e-01   1.2115603e-01   2.1155960e-02   9.7558878e-01   8.7558880e-01   1.0945899e+00   9.9459201e-01
   1.4168030e+00   6.1542291e+00   1.0677112e+00   9.6770982e-01   1.2115497e-01   2.1154717e-02   9.7558493e-01   8.7558497e-01   1.0945899e+00   9.9459201e-01
   1.4158030e+00   6.1496941e+00   1.0676700e+00   9.6767023e-01   1.2115347e-01   2.1153435e-02   9.7558045e-01   8.7558049e-01   1.0945899e+00   9.9459201e-01
   1.4148030e+00   6.1451546e+00   1.0676283e+00   9.6763033e-01   1.2115201e-01   2.1152168e-02   9.7557580e-01   8.7557584e-01   1.0945899e+00   9.9459201e-01
   1.4138030e+00   6.1406050e+00   1.0675916e+00   9.6759024e-01   1.2115102e-01   2.1150950e-02   9.7557114e-01   8.7557118e-01   1.0945899e+00   9.9459201e-01
   1.4128030e+00   6.1360629e+00   1.0675499e+00   9.6755008e-01   1.2115006e-01   2.1149647e-02   9.7556756e-01   8.7556757e-01   1.0945899e+00   9.9459201e-01
   1.4118030e+00   6.1314968e+00   1.0675083e+00   9.6750970e-01   1.2114801e-01   2.1148371e-02   9.7556282e-01   8.7556286e-01   1.0945899e+00   9.9459201e-01
   1.4108030e+00   6.1269671e+00   1.0674719e+00   9.6746979e-01   1.2114695e-01   2.1147164e-02   9.7555818e-01   8.7555820e-01   1.0945899e+00   9.9459201e-01
   1.4098030e+00   6.1224169e+00   1.0674249e+00   9.6742929e-01   1.2114605e-01   2.1145861e-02   9.7555352e-01   8.7555356e-01   1.0945899e+00   9.9459201e-01
   1.4088030e+00   6.1178727e+00   1.0673888e+00   9.6738891e-01   1.2114483e-01   2.1144560e-02   9.7554887e-01   8.7554890e-01   1.0945899e+00   9.9459201e-01
   1.4078030e+00   6.1133009e+00   1.0673526e+00   9.6734786e-01   1.2114323e-01   2.1143261e-02   9.7554525e-01   8.7554527e-01   1.0945899e+00   9.9459201e-01
   1.4068030e+00   6.1087687e+00   1.0673055e+00   9.6730807e-01   1.2114200e-01   2.1142013e-02   9.7554055e-01   8.7554055e-01   1.0945899e+00   9.9459201e-01
   1.4058030e+00   6.1042283e+00   1.0672692e+00   9.6726725e-01   1.2114086e-01   2.1140771e-02   9.7553590e-01   8.7553594e-01   1.0945899e+00   9.9459201e-01
   1.4048030e+00   6.0996795e+00   1.0672224e+00   9.6722634e-01   1.2113927e-01   2.1139481e-02   9.7553124e-01   8.7553126e-01   1.0945899e+00   9.9459201e-01
   1.4038030e+00   6.0951180e+00   1.0671859e+00   9.6718533e-01   1.2113796e-01   2.1138179e-02   9.7552657e-01   8.7552661e-01   1.0945899e+00   9.9459201e-01
   1.4028030e+00   6.0905683e+00   1.0671406e+00   9.6714432e-01   1.2113704e-01   2.1136881e-02   9.7552192e-01   8.7552194e-01   1.0945899e+00   9.9459201e-01
   1.4018030e+00   6.0860366e+00   1.0671029e+00   9.6710256e-01   1.2113530e-01   2.1135591e-02   9.7551726e-01   8.7551730e-01   1.0945899e+00   9.9459201e-01
   1.4008030e+00   6.0814621e+00   1.0670600e+00   9.6706142e-01   1.2113395e-01   2.1134287e-02   9.7551298e-01   8.7551303e-01   1.0945899e+00   9.9459201e-01
   1.3998030e+00   6.0769328e+00   1.0670197e+00   9.6701975e-01   1.2113300e-01   2.1132982e-02   9.7550895e-01   8.7550898e-01   1.0945899e+00   9.9459201e-01
   1.3988030e+00   6.0723821e+00   1.0669798e+00   9.6697870e-01   1.2113203e-01   2.1131658e-02   9.7550428e-01   8.7550430e-01   1.0945899e+00   9.9459201e-01
   1.3978030e+00   6.0678198e+00   1.0669363e+00   9.6693668e-01   1.2112996e-01   2.1130328e-02   9.7549961e-01   8.7549965e-01   1.0945899e+00   9.9459201e-01
   1.3968030e+00   6.0632730e+00   1.0668990e+00   9.6689471e-01   1.2112900e-01   2.1128988e-02   9.7549496e-01   8.7549499e-01   1.0945899e+00   9.9459201e-01
   1.3958030e+00   6.0587349e+00   1.0668533e+00   9.6685398e-01   1.2112804e-01   2.1127700e-02   9.7549031e-01   8.7549035e-01   1.0945899e+00   9.9459201e-01
   1.3948030e+00   6.0541683e+00   1.0668101e+00   9.6681185e-01   1.2112596e-01   2.1126396e-02   9.7548565e-01   8.7548566e-01   1.0945899e+00   9.9459201e-01
   1.3938030e+00   6.0496291e+00   1.0667700e+00   9.6676902e-01   1.2112499e-01   2.1125094e-02   9.7548099e-01   8.7548102e-01   1.0945899e+00   9.9459201e-01
   1.3928030e+00   6.0450646e+00   1.0667229e+00   9.6672695e-01   1.2112404e-01   2.1123697e-02   9.7547634e-01   8.7547634e-01   1.0945899e+00   9.9459201e-01
   1.3918030e+00   6.0405196e+00   1.0666868e+00   9.6668510e-01   1.2112197e-01   2.1122404e-02   9.7547167e-01   8.7547169e-01   1.0945899e+00   9.9459201e-01
   1.3908030e+00   6.0359644e+00   1.0666402e+00   9.6664225e-01   1.2112099e-01   2.1121094e-02   9.7546703e-01   8.7546702e-01   1.0945899e+00   9.9459201e-01
   1.3898030e+00   6.0314083e+00   1.0666035e+00   9.6660016e-01   1.2112003e-01   2.1119705e-02   9.7546235e-01   8.7546235e-01   1.0945899e+00   9.9459201e-01
   1.3888030e+00   6.0268627e+00   1.0665570e+00   9.6655726e-01   1.2111797e-01   2.1118412e-02   9.7545772e-01   8.7545769e-01   1.0945899e+00   9.9459201e-01
   1.3878030e+00   6.0222986e+00   1.0665109e+00   9.6651510e-01   1.2111700e-01   2.1117006e-02   9.7545303e-01   8.7545301e-01   1.0945899e+00   9.9459201e-01
   1.3868030e+00   6.0177595e+00   1.0664738e+00   9.6647243e-01   1.2111605e-01   2.1115718e-02   9.7544840e-01   8.7544837e-01   1.0945899e+00   9.9459201e-01
   1.3858030e+00   6.0131932e+00   1.0664269e+00   9.6642930e-01   1.2111397e-01   2.1114309e-02   9.7544371e-01   8.7544368e-01   1.0945899e+00   9.9459201e-01
   1.3848030e+00   6.0086561e+00   1.0663894e+00   9.6638647e-01   1.2111299e-01   2.1113005e-02   9.7543802e-01   8.7543800e-01   1.0945899e+00   9.9459201e-01
   1.3838030e+00   6.0040895e+00   1.0663437e+00   9.6634277e-01   1.2111138e-01   2.1111612e-02   9.7543337e-01   8.7543339e-01   1.0945899e+00   9.9459139e-01
   1.3828030e+00   5.9995457e+00   1.0662973e+00   9.6629951e-01   1.2110998e-01   2.1110218e-02   9.7542872e-01   8.7542872e-01   1.0945899e+00   9.9459100e-01
   1.3818030e+00   5.9949835e+00   1.0662593e+00   9.6625646e-01   1.2110903e-01   2.1108919e-02   9.7542405e-01   8.7542408e-01   1.0945899e+00   9.9459100e-01
   1.3808030e+00   5.9904354e+00   1.0662140e+00   9.6621253e-01   1.2110740e-01   2.1107519e-02   9.7541939e-01   8.7541940e-01   1.0945899e+00   9.9459100e-01
   1.3798030e+00   5.9858719e+00   1.0661672e+00   9.6616925e-01   1.2110598e-01   2.1106118e-02   9.7541471e-01   8.7541475e-01   1.0945899e+00   9.9459100e-01
   1.3788030e+00   5.9813197e+00   1.0661212e+00   9.6612551e-01   1.2110494e-01   2.1104719e-02   9.7541005e-01   8.7541008e-01   1.0945899e+00   9.9459100e-01
   1.3778030e+00   5.9767576e+00   1.0660839e+00   9.6608158e-01   1.2110340e-01   2.1103378e-02   9.7540435e-01   8.7540435e-01   1.0945899e+00   9.9459100e-01
   1.3768030e+00   5.9722020e+00   1.0660373e+00   9.6603759e-01   1.2110203e-01   2.1102019e-02   9.7539971e-01   8.7539973e-01   1.0945899e+00   9.9459100e-01
   1.3758030e+00   5.9676536e+00   1.0659906e+00   9.6599349e-01   1.2110095e-01   2.1100619e-02   9.7539508e-01   8.7539507e-01   1.0945899e+00   9.9459100e-01
   1.3748030e+00   5.9630876e+00   1.0659500e+00   9.6594898e-01   1.2109896e-01   2.1099219e-02   9.7539039e-01   8.7539039e-01   1.0945899e+00   9.9459100e-01
   1.3738030e+00   5.9585326e+00   1.0659073e+00   9.6590455e-01   1.2109805e-01   2.1097819e-02   9.7538575e-01   8.7538572e-01   1.0945899e+00   9.9459100e-01
   1.3728030e+00   5.9539755e+00   1.0658607e+00   9.6586051e-01   1.2109613e-01   2.1096421e-02   9.7538007e-01   8.7538005e-01   1.0945899e+00   9.9459100e-01
   1.3718030e+00   5.9494185e+00   1.0658139e+00   9.6581558e-01   1.2109501e-01   2.1095018e-02   9.7537540e-01   8.7537537e-01   1.0945899e+00   9.9459100e-01
   1.3708030e+00   5.9448672e+00   1.0657675e+00   9.6577144e-01   1.2109372e-01   2.1093623e-02   9.7537074e-01   8.7537074e-01   1.0945899e+00   9.9459100e-01
   1.3698030e+00   5.9403039e+00   1.0657310e+00   9.6572656e-01   1.2109196e-01   2.1092221e-02   9.7536601e-01   8.7536599e-01   1.0945899e+00   9.9459100e-01
   1.3688030e+00   5.9357352e+00   1.0656840e+00   9.6568091e-01   1.2109104e-01   2.1090758e-02   9.7536037e-01   8.7536041e-01   1.0945899e+00   9.9459100e-01
   1.3678030e+00   5.9311827e+00   1.0656372e+00   9.6563623e-01   1.2108898e-01   2.1089317e-02   9.7535572e-01   8.7535574e-01   1.0945899e+00   9.9459100e-01
   1.3668030e+00   5.9266253e+00   1.0655907e+00   9.6559072e-01   1.2108799e-01   2.1087920e-02   9.7535108e-01   8.7535111e-01   1.0945899e+00   9.9459100e-01
   1.3658030e+00   5.9220685e+00   1.0655439e+00   9.6554601e-01   1.2108640e-01   2.1086519e-02   9.7534542e-01   8.7534539e-01   1.0945899e+00   9.9459100e-01
   1.3648030e+00   5.9175052e+00   1.0654973e+00   9.6550021e-01   1.2108499e-01   2.1085090e-02   9.7534075e-01   8.7534072e-01   1.0945899e+00   9.9459100e-01
   1.3638030e+00   5.9129550e+00   1.0654506e+00   9.6545462e-01   1.2108394e-01   2.1083621e-02   9.7533603e-01   8.7533601e-01   1.0945899e+00   9.9459100e-01
   1.3628030e+00   5.9083938e+00   1.0654145e+00   9.6540891e-01   1.2108196e-01   2.1082218e-02   9.7533040e-01   8.7533037e-01   1.0945899e+00   9.9459100e-01
   1.3618030e+00   5.9038322e+00   1.0653672e+00   9.6536327e-01   1.2108106e-01   2.1080716e-02   9.7532572e-01   8.7532572e-01   1.0945899e+00   9.9459100e-01
   1.3608030e+00   5.8992799e+00   1.0653206e+00   9.6531764e-01   1.2107913e-01   2.1079319e-02   9.7532001e-01   8.7532004e-01   1.0945899e+00   9.9459100e-01
   1.3598030e+00   5.8947189e+00   1.0652739e+00   9.6527205e-01   1.2107804e-01   2.1077860e-02   9.7531537e-01   8.7531542e-01   1.0945899e+00   9.9459100e-01
   1.3588030e+00   5.8901627e+00   1.0652273e+00   9.6522529e-01   1.2107671e-01   2.1076419e-02   9.7531043e-01   8.7531045e-01   1.0945899e+00   9.9459100e-01
   1.3578030e+00   5.8855942e+00   1.0651805e+00   9.6517945e-01   1.2107499e-01   2.1074929e-02   9.7530507e-01   8.7530505e-01   1.0945899e+00   9.9459100e-01
   1.3568030e+00   5.8810294e+00   1.0651338e+00   9.6513276e-01   1.2107338e-01   2.1073512e-02   9.7530045e-01   8.7530042e-01   1.0945899e+00   9.9459100e-01
   1.3558030e+00   5.8764878e+00   1.0650873e+00   9.6508632e-01   1.2107204e-01   2.1072018e-02   9.7529473e-01   8.7529473e-01   1.0945899e+00   9.9459100e-01
   1.3548030e+00   5.8719253e+00   1.0650406e+00   9.6503958e-01   1.2107095e-01   2.1070611e-02   9.7529009e-01   8.7529007e-01   1.0945899e+00   9.9459100e-01
   1.3538030e+00   5.8673562e+00   1.0649938e+00   9.6499279e-01   1.2106895e-01   2.1069114e-02   9.7528436e-01   8.7528440e-01   1.0945899e+00   9.9459100e-01
   1.3528030e+00   5.8627826e+00   1.0649470e+00   9.6494598e-01   1.2106768e-01   2.1067609e-02   9.7527973e-01   8.7527978e-01   1.0945899e+00   9.9459100e-01
   1.3518030e+00   5.8582186e+00   1.0649002e+00   9.6489816e-01   1.2106599e-01   2.1066102e-02   9.7527404e-01   8.7527402e-01   1.0945899e+00   9.9459100e-01
   1.3508030e+00   5.8536517e+00   1.0648535e+00   9.6485147e-01   1.2106503e-01   2.1064640e-02   9.7526939e-01   8.7526938e-01   1.0945899e+00   9.9458998e-01
   1.3498030e+00   5.8490967e+00   1.0648068e+00   9.6480376e-01   1.2106297e-01   2.1063170e-02   9.7526369e-01   8.7526366e-01   1.0945899e+00   9.9458998e-01
   1.3488030e+00   5.8445293e+00   1.0647601e+00   9.6475702e-01   1.2106192e-01   2.1061694e-02   9.7525810e-01   8.7525813e-01   1.0945899e+00   9.9458998e-01
   1.3478030e+00   5.8399791e+00   1.0647135e+00   9.6470954e-01   1.2105996e-01   2.1060208e-02   9.7525334e-01   8.7525335e-01   1.0945899e+00   9.9458998e-01
   1.3468030e+00   5.8354184e+00   1.0646565e+00   9.6466187e-01   1.2105867e-01   2.1058710e-02   9.7524766e-01   8.7524768e-01   1.0945899e+00   9.9458998e-01
   1.3458030e+00   5.8308216e+00   1.0646097e+00   9.6461359e-01   1.2105696e-01   2.1057181e-02   9.7524284e-01   8.7524287e-01   1.0945899e+00   9.9458998e-01
   1.3448030e+00   5.8262530e+00   1.0645630e+00   9.6456532e-01   1.2105602e-01   2.1055692e-02   9.7523732e-01   8.7523729e-01   1.0945899e+00   9.9458998e-01
   1.3438030e+00   5.8216992e+00   1.0645163e+00   9.6451729e-01   1.2105397e-01   2.1054151e-02   9.7523160e-01   8.7523159e-01   1.0945899e+00   9.9458998e-01
   1.3428030e+00   5.8171383e+00   1.0644697e+00   9.6446958e-01   1.2105289e-01   2.1052598e-02   9.7522700e-01   8.7522698e-01   1.0945899e+00   9.9458998e-01
   1.3418030e+00   5.8125862e+00   1.0644230e+00   9.6442099e-01   1.2105096e-01   2.1051086e-02   9.7522128e-01   8.7522132e-01   1.0945899e+00   9.9458998e-01
   1.3408030e+00   5.8080259e+00   1.0643764e+00   9.6437236e-01   1.2104962e-01   2.1049596e-02   9.7521559e-01   8.7521560e-01   1.0945899e+00   9.9458998e-01
   1.3398030e+00   5.8034270e+00   1.0643189e+00   9.6432334e-01   1.2104802e-01   2.1048065e-02   9.7521081e-01   8.7521079e-01   1.0945899e+00   9.9458998e-01
   1.3388030e+00   5.7988643e+00   1.0642725e+00   9.6427483e-01   1.2104627e-01   2.1046503e-02   9.7520526e-01   8.7520523e-01   1.0945899e+00   9.9458998e-01
   1.3378030e+00   5.7943025e+00   1.0642258e+00   9.6422584e-01   1.2104504e-01   2.1044980e-02   9.7519957e-01   8.7519957e-01   1.0945899e+00   9.9458998e-01
   1.3368030e+00   5.7897418e+00   1.0641792e+00   9.6417703e-01   1.2104305e-01   2.1043461e-02   9.7519395e-01   8.7519398e-01   1.0945899e+00   9.9458998e-01
   1.3358030e+00   5.7851745e+00   1.0641325e+00   9.6412765e-01   1.2104201e-01   2.1041867e-02   9.7518923e-01   8.7518927e-01   1.0945899e+00   9.9458998e-01
   1.3348030e+00   5.7806023e+00   1.0640756e+00   9.6407815e-01   1.2103995e-01   2.1040323e-02   9.7518359e-01   8.7518356e-01   1.0945899e+00   9.9458998e-01
   1.3338030e+00   5.7760318e+00   1.0640288e+00   9.6402868e-01   1.2103884e-01   2.1038766e-02   9.7517788e-01   8.7517787e-01   1.0945899e+00   9.9458998e-01
   1.3328030e+00   5.7714706e+00   1.0639821e+00   9.6397929e-01   1.2103697e-01   2.1037186e-02   9.7517214e-01   8.7517217e-01   1.0945899e+00   9.9458998e-01
   1.3318030e+00   5.7669091e+00   1.0639249e+00   9.6392941e-01   1.2103554e-01   2.1035667e-02   9.7516649e-01   8.7516650e-01   1.0945899e+00   9.9458998e-01
   1.3308030e+00   5.7623524e+00   1.0638787e+00   9.6387956e-01   1.2103402e-01   2.1034063e-02   9.7516172e-01   8.7516169e-01   1.0945899e+00   9.9458998e-01
   1.3298030e+00   5.7577451e+00   1.0638316e+00   9.6382956e-01   1.2103220e-01   2.1032468e-02   9.7515616e-01   8.7515613e-01   1.0945899e+00   9.9458998e-01
   1.3288030e+00   5.7531840e+00   1.0637744e+00   9.6377944e-01   1.2103104e-01   2.1030951e-02   9.7515049e-01   8.7515050e-01   1.0945899e+00   9.9458998e-01
   1.3278030e+00   5.7486245e+00   1.0637282e+00   9.6372906e-01   1.2102901e-01   2.1029349e-02   9.7514482e-01   8.7514484e-01   1.0945899e+00   9.9458998e-01
   1.3268030e+00   5.7440636e+00   1.0636815e+00   9.6367863e-01   1.2102798e-01   2.1027765e-02   9.7513916e-01   8.7513915e-01   1.0945899e+00   9.9458998e-01
   1.3258030e+00   5.7394885e+00   1.0636246e+00   9.6362821e-01   1.2102595e-01   2.1026189e-02   9.7513347e-01   8.7513344e-01   1.0945899e+00   9.9458998e-01
   1.3248030e+00   5.7349093e+00   1.0635778e+00   9.6357677e-01   1.2102475e-01   2.1024608e-02   9.7512774e-01   8.7512774e-01   1.0945899e+00   9.9458998e-01
   1.3238030e+00   5.7303388e+00   1.0635306e+00   9.6352611e-01   1.2102298e-01   2.1022945e-02   9.7512204e-01   8.7512207e-01   1.0945899e+00   9.9458998e-01
   1.3228030e+00   5.7257697e+00   1.0634742e+00   9.6347459e-01   1.2102143e-01   2.1021371e-02   9.7511638e-01   8.7511636e-01   1.0945899e+00   9.9458998e-01
   1.3218030e+00   5.7211822e+00   1.0634278e+00   9.6342400e-01   1.2102003e-01   2.1019789e-02   9.7511071e-01   8.7511068e-01   1.0945899e+00   9.9458999e-01
   1.3208030e+00   5.7166295e+00   1.0633706e+00   9.6337268e-01   1.2101799e-01   2.1018135e-02   9.7510501e-01   8.7510504e-01   1.0945899e+00   9.9458897e-01
   1.3198030e+00   5.7120490e+00   1.0633239e+00   9.6332114e-01   1.2101639e-01   2.1016509e-02   9.7509932e-01   8.7509933e-01   1.0945899e+00   9.9458897e-01
   1.3188030e+00   5.7074661e+00   1.0632668e+00   9.6326948e-01   1.2101504e-01   2.1014906e-02   9.7509368e-01   8.7509365e-01   1.0945899e+00   9.9458897e-01
   1.3178030e+00   5.7029039e+00   1.0632202e+00   9.6321717e-01   1.2101310e-01   2.1013293e-02   9.7508798e-01   8.7508796e-01   1.0945899e+00   9.9458897e-01
   1.3168030e+00   5.6983313e+00   1.0631632e+00   9.6316564e-01   1.2101203e-01   2.1011635e-02   9.7508231e-01   8.7508235e-01   1.0945899e+00   9.9458897e-01
   1.3158030e+00   5.6937386e+00   1.0631163e+00   9.6311293e-01   1.2101004e-01   2.1009991e-02   9.7507661e-01   8.7507663e-01   1.0945899e+00   9.9458897e-01
   1.3148030e+00   5.6891863e+00   1.0630597e+00   9.6306151e-01   1.2100807e-01   2.1008376e-02   9.7507102e-01   8.7507099e-01   1.0945899e+00   9.9458897e-01
   1.3138030e+00   5.6846098e+00   1.0630131e+00   9.6300918e-01   1.2100703e-01   2.1006718e-02   9.7506531e-01   8.7506533e-01   1.0945899e+00   9.9458897e-01
   1.3128030e+00   5.6800161e+00   1.0629559e+00   9.6295600e-01   1.2100496e-01   2.1005076e-02   9.7505916e-01   8.7505918e-01   1.0945899e+00   9.9458897e-01
   1.3118030e+00   5.6754584e+00   1.0628996e+00   9.6290312e-01   1.2100305e-01   2.1003381e-02   9.7505297e-01   8.7505295e-01   1.0945899e+00   9.9458897e-01
   1.3108030e+00   5.6708928e+00   1.0628524e+00   9.6285060e-01   1.2100202e-01   2.1001768e-02   9.7504718e-01   8.7504720e-01   1.0945899e+00   9.9458897e-01
   1.3098030e+00   5.6662948e+00   1.0627953e+00   9.6279745e-01   1.2099996e-01   2.1000118e-02   9.7504151e-01   8.7504155e-01   1.0945899e+00   9.9458897e-01
   1.3088030e+00   5.6617426e+00   1.0627469e+00   9.6274439e-01   1.2099803e-01   2.0998441e-02   9.7503594e-01   8.7503591e-01   1.0945899e+00   9.9458897e-01
   1.3078030e+00   5.6571352e+00   1.0626916e+00   9.6269070e-01   1.2099698e-01   2.0996741e-02   9.7503015e-01   8.7503013e-01   1.0945899e+00   9.9458897e-01
   1.3068030e+00   5.6525779e+00   1.0626349e+00   9.6263743e-01   1.2099496e-01   2.0995047e-02   9.7502396e-01   8.7502397e-01   1.0945899e+00   9.9458897e-01
   1.3058030e+00   5.6479816e+00   1.0625855e+00   9.6258369e-01   1.2099300e-01   2.0993339e-02   9.7501779e-01   8.7501777e-01   1.0945899e+00   9.9458897e-01
   1.3048030e+00   5.6434165e+00   1.0625311e+00   9.6253013e-01   1.2099196e-01   2.0991647e-02   9.7501214e-01   8.7501212e-01   1.0945899e+00   9.9458897e-01
   1.3038030e+00   5.6388347e+00   1.0624741e+00   9.6247562e-01   1.2098999e-01   2.0989965e-02   9.7500583e-01   8.7500584e-01   1.0945899e+00   9.9458897e-01
   1.3028030e+00   5.6342455e+00   1.0624171e+00   9.6242169e-01   1.2098798e-01   2.0988287e-02   9.7499973e-01   8.7499971e-01   1.0945899e+00   9.9458897e-01
   1.3018030e+00   5.6296852e+00   1.0623708e+00   9.6236752e-01   1.2098694e-01   2.0986610e-02   9.7499409e-01   8.7499407e-01   1.0945899e+00   9.9458897e-01
   1.3008030e+00   5.6250858e+00   1.0623134e+00   9.6231281e-01   1.2098503e-01   2.0984836e-02   9.7498769e-01   8.7498770e-01   1.0945899e+00   9.9458897e-01
   1.2998030e+00   5.6205291e+00   1.0622567e+00   9.6225813e-01   1.2098297e-01   2.0983175e-02   9.7498168e-01   8.7498165e-01   1.0945899e+00   9.9458897e-01
   1.2988030e+00   5.6159235e+00   1.0622004e+00   9.6220357e-01   1.2098107e-01   2.0981399e-02   9.7497601e-01   8.7497599e-01   1.0945899e+00   9.9458897e-01
   1.2978030e+00   5.6113664e+00   1.0621533e+00   9.6214864e-01   1.2098002e-01   2.0979725e-02   9.7496964e-01   8.7496961e-01   1.0945899e+00   9.9458897e-01
   1.2968030e+00   5.6067770e+00   1.0620967e+00   9.6209326e-01   1.2097801e-01   2.0977983e-02   9.7496362e-01   8.7496359e-01   1.0945899e+00   9.9458897e-01
   1.2958030e+00   5.6022017e+00   1.0620392e+00   9.6203804e-01   1.2097605e-01   2.0976271e-02   9.7495777e-01   8.7495776e-01   1.0945899e+00   9.9458897e-01
   1.2948030e+00   5.5975910e+00   1.0619820e+00   9.6198246e-01   1.2097423e-01   2.0974482e-02   9.7495119e-01   8.7495118e-01   1.0945899e+00   9.9458897e-01
   1.2938030e+00   5.5930401e+00   1.0619253e+00   9.6192694e-01   1.2097304e-01   2.0972763e-02   9.7494509e-01   8.7494506e-01   1.0945899e+00   9.9458853e-01
   1.2928030e+00   5.5884365e+00   1.0618681e+00   9.6187100e-01   1.2097103e-01   2.0971033e-02   9.7493883e-01   8.7493886e-01   1.0945899e+00   9.9458802e-01
   1.2918030e+00   5.5838734e+00   1.0618136e+00   9.6181488e-01   1.2096922e-01   2.0969262e-02   9.7493316e-01   8.7493315e-01   1.0945899e+00   9.9458802e-01
   1.2908030e+00   5.5792614e+00   1.0617589e+00   9.6175829e-01   1.2096745e-01   2.0967471e-02   9.7492640e-01   8.7492637e-01   1.0945899e+00   9.9458802e-01
   1.2898030e+00   5.5747112e+00   1.0617052e+00   9.6170234e-01   1.2096573e-01   2.0965705e-02   9.7492052e-01   8.7492054e-01   1.0945899e+00   9.9458802e-01
   1.2888030e+00   5.5701036e+00   1.0616501e+00   9.6164578e-01   1.2096399e-01   2.0963931e-02   9.7491407e-01   8.7491405e-01   1.0945899e+00   9.9458802e-01
   1.2878030e+00   5.5655258e+00   1.0615876e+00   9.6158953e-01   1.2096196e-01   2.0962146e-02   9.7490775e-01   8.7490777e-01   1.0945899e+00   9.9458802e-01
   1.2868030e+00   5.5609354e+00   1.0615335e+00   9.6153212e-01   1.2096067e-01   2.0960367e-02   9.7490171e-01   8.7490172e-01   1.0945899e+00   9.9458802e-01
   1.2858030e+00   5.5563704e+00   1.0614793e+00   9.6147618e-01   1.2095892e-01   2.0958601e-02   9.7489514e-01   8.7489512e-01   1.0945899e+00   9.9458802e-01
   1.2848030e+00   5.5517762e+00   1.0614161e+00   9.6141862e-01   1.2095702e-01   2.0956821e-02   9.7488863e-01   8.7488863e-01   1.0945899e+00   9.9458802e-01
   1.2838030e+00   5.5471869e+00   1.0613620e+00   9.6136133e-01   1.2095501e-01   2.0955043e-02   9.7488267e-01   8.7488264e-01   1.0945899e+00   9.9458802e-01
   1.2828030e+00   5.5426080e+00   1.0612997e+00   9.6130389e-01   1.2095309e-01   2.0953262e-02   9.7487599e-01   8.7487602e-01   1.0945899e+00   9.9458802e-01
   1.2818030e+00   5.5380008e+00   1.0612444e+00   9.6124568e-01   1.2095123e-01   2.0951381e-02   9.7486945e-01   8.7486943e-01   1.0945899e+00   9.9458802e-01
   1.2808030e+00   5.5334240e+00   1.0611845e+00   9.6118820e-01   1.2094950e-01   2.0949605e-02   9.7486356e-01   8.7486357e-01   1.0945899e+00   9.9458802e-01
   1.2798030e+00   5.5288378e+00   1.0611281e+00   9.6112992e-01   1.2094777e-01   2.0947750e-02   9.7485683e-01   8.7485686e-01   1.0945899e+00   9.9458802e-01
   1.2788030e+00   5.5242373e+00   1.0610711e+00   9.6107132e-01   1.2094598e-01   2.0945944e-02   9.7485030e-01   8.7485028e-01   1.0945899e+00   9.9458802e-01
   1.2778030e+00   5.5196537e+00   1.0610143e+00   9.6101307e-01   1.2094395e-01   2.0944064e-02   9.7484386e-01   8.7484387e-01   1.0945899e+00   9.9458802e-01
   1.2768030e+00   5.5150677e+00   1.0609579e+00   9.6095445e-01   1.2094198e-01   2.0942291e-02   9.7483743e-01   8.7483742e-01   1.0945899e+00   9.9458802e-01
   1.2758030e+00   5.5104676e+00   1.0608994e+00   9.6089535e-01   1.2094010e-01   2.0940408e-02   9.7483089e-01   8.7483092e-01   1.0945899e+00   9.9458802e-01
   1.2748030e+00   5.5058914e+00   1.0608367e+00   9.6083698e-01   1.2093834e-01   2.0938599e-02   9.7482433e-01   8.7482430e-01   1.0945899e+00   9.9458802e-01
   1.2738030e+00   5.5013015e+00   1.0607763e+00   9.6077763e-01   1.2093661e-01   2.0936754e-02   9.7481764e-01   8.7481768e-01   1.0945899e+00   9.9458802e-01
   1.2728030e+00   5.4966982e+00   1.0607196e+00   9.6071801e-01   1.2093501e-01   2.0934870e-02   9.7481103e-01   8.7481101e-01   1.0945899e+00   9.9458802e-01
   1.2718030e+00   5.4921258e+00   1.0606626e+00   9.6065886e-01   1.2093297e-01   2.0932996e-02   9.7480451e-01   8.7480453e-01   1.0945899e+00   9.9458802e-01
   1.2708030e+00   5.4875271e+00   1.0605949e+00   9.6059900e-01   1.2093096e-01   2.0931115e-02   9.7479808e-01   8.7479808e-01   1.0945899e+00   9.9458802e-01
   1.2698030e+00   5.4829251e+00   1.0605379e+00   9.6053865e-01   1.2092902e-01   2.0929228e-02   9.7479161e-01   8.7479160e-01   1.0945899e+00   9.9458802e-01
   1.2688030e+00   5.4783555e+00   1.0604813e+00   9.6047890e-01   1.2092718e-01   2.0927360e-02   9.7478434e-01   8.7478433e-01   1.0945899e+00   9.9458800e-01
   1.2678030e+00   5.4737623e+00   1.0604189e+00   9.6041877e-01   1.2092544e-01   2.0925479e-02   9.7477789e-01   8.7477790e-01   1.0945899e+00   9.9458700e-01
   1.2668030e+00   5.4691549e+00   1.0603571e+00   9.6035852e-01   1.2092370e-01   2.0923592e-02   9.7477143e-01   8.7477145e-01   1.0945899e+00   9.9458700e-01
   1.2658030e+00   5.4645484e+00   1.0602994e+00   9.6029722e-01   1.2092192e-01   2.0921707e-02   9.7476411e-01   8.7476414e-01   1.0945899e+00   9.9458700e-01
   1.2648030e+00   5.4599753e+00   1.0602367e+00   9.6023633e-01   1.2092003e-01   2.0919836e-02   9.7475769e-01   8.7475769e-01   1.0945899e+00   9.9458700e-01
   1.2638030e+00   5.4553821e+00   1.0601768e+00   9.6017525e-01   1.2091804e-01   2.0917855e-02   9.7475126e-01   8.7475126e-01   1.0945899e+00   9.9458700e-01
   1.2628030e+00   5.4507816e+00   1.0601177e+00   9.6011398e-01   1.2091601e-01   2.0915968e-02   9.7474403e-01   8.7474401e-01   1.0945899e+00   9.9458700e-01
   1.2618030e+00   5.4461706e+00   1.0600518e+00   9.6005265e-01   1.2091397e-01   2.0913977e-02   9.7473717e-01   8.7473719e-01   1.0945899e+00   9.9458700e-01
   1.2608030e+00   5.4415884e+00   1.0599903e+00   9.5999120e-01   1.2091200e-01   2.0912106e-02   9.7473054e-01   8.7473051e-01   1.0945899e+00   9.9458700e-01
   1.2598030e+00   5.4370074e+00   1.0599280e+00   9.5992977e-01   1.2091005e-01   2.0910130e-02   9.7472359e-01   8.7472357e-01   1.0945899e+00   9.9458700e-01
   1.2588030e+00   5.4323998e+00   1.0598708e+00   9.5986747e-01   1.2090819e-01   2.0908247e-02   9.7471704e-01   8.7471703e-01   1.0945899e+00   9.9458700e-01
   1.2578030e+00   5.4277976e+00   1.0598035e+00   9.5980518e-01   1.2090642e-01   2.0906259e-02   9.7470979e-01   8.7470980e-01   1.0945899e+00   9.9458700e-01
   1.2568030e+00   5.4231844e+00   1.0597434e+00   9.5974250e-01   1.2090397e-01   2.0904268e-02   9.7470271e-01   8.7470269e-01   1.0945899e+00   9.9458700e-01
   1.2558030e+00   5.4185917e+00   1.0596797e+00   9.5967966e-01   1.2090207e-01   2.0902379e-02   9.7469596e-01   8.7469599e-01   1.0945899e+00   9.9458700e-01
   1.2548030e+00   5.4140101e+00   1.0596159e+00   9.5961703e-01   1.2090031e-01   2.0900416e-02   9.7468927e-01   8.7468924e-01   1.0945899e+00   9.9458700e-01
   1.2538030e+00   5.4094204e+00   1.0595563e+00   9.5955422e-01   1.2089859e-01   2.0898436e-02   9.7468216e-01   8.7468218e-01   1.0945899e+00   9.9458700e-01
   1.2528030e+00   5.4048133e+00   1.0594889e+00   9.5949112e-01   1.2089602e-01   2.0896453e-02   9.7467494e-01   8.7467493e-01   1.0945899e+00   9.9458700e-01
   1.2518030e+00   5.4002066e+00   1.0594314e+00   9.5942727e-01   1.2089420e-01   2.0894467e-02   9.7466811e-01   8.7466810e-01   1.0945899e+00   9.9458700e-01
   1.2508030e+00   5.3956045e+00   1.0593649e+00   9.5936316e-01   1.2089245e-01   2.0892482e-02   9.7466088e-01   8.7466089e-01   1.0945899e+00   9.9458700e-01
   1.2498030e+00   5.3909934e+00   1.0592971e+00   9.5929953e-01   1.2089071e-01   2.0890461e-02   9.7465378e-01   8.7465375e-01   1.0945899e+00   9.9458700e-01
   1.2488030e+00   5.3863916e+00   1.0592393e+00   9.5923531e-01   1.2088810e-01   2.0888415e-02   9.7464688e-01   8.7464691e-01   1.0945899e+00   9.9458700e-01
   1.2478030e+00   5.3817834e+00   1.0591732e+00   9.5917123e-01   1.2088633e-01   2.0886416e-02   9.7463963e-01   8.7463961e-01   1.0945899e+00   9.9458700e-01
   1.2468030e+00   5.3771759e+00   1.0591060e+00   9.5910609e-01   1.2088459e-01   2.0884439e-02   9.7463215e-01   8.7463216e-01   1.0945899e+00   9.9458700e-01
   1.2458030e+00   5.3725816e+00   1.0590390e+00   9.5904149e-01   1.2088203e-01   2.0882354e-02   9.7462494e-01   8.7462498e-01   1.0945899e+00   9.9458700e-01
   1.2448030e+00   5.3679643e+00   1.0589735e+00   9.5897703e-01   1.2088022e-01   2.0880365e-02   9.7461810e-01   8.7461810e-01   1.0945899e+00   9.9458594e-01
   1.2438030e+00   5.3633841e+00   1.0589152e+00   9.5891153e-01   1.2087848e-01   2.0878335e-02   9.7461097e-01   8.7461098e-01   1.0945899e+00   9.9458599e-01
   1.2428030e+00   5.3587675e+00   1.0588478e+00   9.5884641e-01   1.2087598e-01   2.0876267e-02   9.7460345e-01   8.7460345e-01   1.0945899e+00   9.9458599e-01
   1.2418030e+00   5.3541852e+00   1.0587804e+00   9.5878077e-01   1.2087415e-01   2.0874222e-02   9.7459623e-01   8.7459621e-01   1.0945899e+00   9.9458599e-01
   1.2408030e+00   5.3495753e+00   1.0587129e+00   9.5871466e-01   1.2087196e-01   2.0872169e-02   9.7458867e-01   8.7458869e-01   1.0945899e+00   9.9458599e-01
   1.2398030e+00   5.3449521e+00   1.0586456e+00   9.5864845e-01   1.2087002e-01   2.0870102e-02   9.7458164e-01   8.7458161e-01   1.0945899e+00   9.9458599e-01
   1.2388030e+00   5.3403335e+00   1.0585791e+00   9.5858232e-01   1.2086807e-01   2.0868032e-02   9.7457398e-01   8.7457395e-01   1.0945899e+00   9.9458599e-01
   1.2378030e+00   5.3357607e+00   1.0585141e+00   9.5851672e-01   1.2086595e-01   2.0865973e-02   9.7456638e-01   8.7456640e-01   1.0945899e+00   9.9458599e-01
   1.2368030e+00   5.3311379e+00   1.0584494e+00   9.5844954e-01   1.2086399e-01   2.0863892e-02   9.7455949e-01   8.7455946e-01   1.0945899e+00   9.9458599e-01
   1.2358030e+00   5.3265271e+00   1.0583847e+00   9.5838237e-01   1.2086170e-01   2.0861767e-02   9.7455177e-01   8.7455179e-01   1.0945899e+00   9.9458599e-01
   1.2348030e+00   5.3219073e+00   1.0583194e+00   9.5831527e-01   1.2085989e-01   2.0859696e-02   9.7454411e-01   8.7454414e-01   1.0945899e+00   9.9458599e-01
   1.2338030e+00   5.3172997e+00   1.0582463e+00   9.5824822e-01   1.2085731e-01   2.0857552e-02   9.7453659e-01   8.7453656e-01   1.0945899e+00   9.9458599e-01
   1.2328030e+00   5.3126919e+00   1.0581817e+00   9.5818012e-01   1.2085558e-01   2.0855434e-02   9.7452960e-01   8.7452961e-01   1.0945899e+00   9.9458599e-01
   1.2318030e+00   5.3080835e+00   1.0581090e+00   9.5811226e-01   1.2085307e-01   2.0853328e-02   9.7452194e-01   8.7452193e-01   1.0945899e+00   9.9458599e-01
   1.2308030e+00   5.3034821e+00   1.0580438e+00   9.5804444e-01   1.2085123e-01   2.0851185e-02   9.7451434e-01   8.7451433e-01   1.0945899e+00   9.9458599e-01
   1.2298030e+00   5.2988744e+00   1.0579740e+00   9.5797620e-01   1.2084899e-01   2.0849077e-02   9.7450694e-01   8.7450694e-01   1.0945899e+00   9.9458599e-01
   1.2288030e+00   5.2942677e+00   1.0579076e+00   9.5790793e-01   1.2084703e-01   2.0846961e-02   9.7449946e-01   8.7449946e-01   1.0945899e+00   9.9458599e-01
   1.2278030e+00   5.2896587e+00   1.0578389e+00   9.5783916e-01   1.2084488e-01   2.0844793e-02   9.7449194e-01   8.7449192e-01   1.0945899e+00   9.9458599e-01
   1.2268030e+00   5.2850399e+00   1.0577726e+00   9.5777033e-01   1.2084302e-01   2.0842647e-02   9.7448355e-01   8.7448355e-01   1.0945899e+00   9.9458599e-01
   1.2258030e+00   5.2803994e+00   1.0577007e+00   9.5770048e-01   1.2084053e-01   2.0840467e-02   9.7447604e-01   8.7447605e-01   1.0945899e+00   9.9458599e-01
   1.2248030e+00   5.2757954e+00   1.0576288e+00   9.5763133e-01   1.2083806e-01   2.0838305e-02   9.7446863e-01   8.7446862e-01   1.0945899e+00   9.9458599e-01
   1.2238030e+00   5.2711877e+00   1.0575609e+00   9.5756165e-01   1.2083619e-01   2.0836139e-02   9.7446026e-01   8.7446025e-01   1.0945899e+00   9.9458602e-01
   1.2228030e+00   5.2665837e+00   1.0574938e+00   9.5749192e-01   1.2083399e-01   2.0833958e-02   9.7445276e-01   8.7445276e-01   1.0945899e+00   9.9458498e-01
   1.2218030e+00   5.2619791e+00   1.0574234e+00   9.5742229e-01   1.2083165e-01   2.0831737e-02   9.7444538e-01   8.7444538e-01   1.0945899e+00   9.9458498e-01
   1.2208030e+00   5.2573287e+00   1.0573502e+00   9.5735088e-01   1.2082984e-01   2.0829558e-02   9.7443698e-01   8.7443697e-01   1.0945899e+00   9.9458498e-01
   1.2198030e+00   5.2527178e+00   1.0572815e+00   9.5728007e-01   1.2082725e-01   2.0827302e-02   9.7442944e-01   8.7442943e-01   1.0945899e+00   9.9458498e-01
   1.2188030e+00   5.2481108e+00   1.0572098e+00   9.5720936e-01   1.2082500e-01   2.0825149e-02   9.7442149e-01   8.7442150e-01   1.0945899e+00   9.9458498e-01
   1.2178030e+00   5.2435043e+00   1.0571382e+00   9.5713865e-01   1.2082303e-01   2.0822884e-02   9.7441352e-01   8.7441354e-01   1.0945899e+00   9.9458498e-01
   1.2168030e+00   5.2388583e+00   1.0570691e+00   9.5706637e-01   1.2082089e-01   2.0820699e-02   9.7440594e-01   8.7440592e-01   1.0945899e+00   9.9458498e-01
   1.2158030e+00   5.2342434e+00   1.0569963e+00   9.5699552e-01   1.2081833e-01   2.0818456e-02   9.7439758e-01   8.7439758e-01   1.0945899e+00   9.9458498e-01
   1.2148030e+00   5.2296385e+00   1.0569213e+00   9.5692384e-01   1.2081601e-01   2.0816194e-02   9.7438958e-01   8.7438959e-01   1.0945899e+00   9.9458498e-01
   1.2138030e+00   5.2250334e+00   1.0568494e+00   9.5685106e-01   1.2081402e-01   2.0813931e-02   9.7438171e-01   8.7438173e-01   1.0945900e+00   9.9458498e-01
   1.2128030e+00   5.2203767e+00   1.0567803e+00   9.5677859e-01   1.2081192e-01   2.0811652e-02   9.7437324e-01   8.7437327e-01   1.0945801e+00   9.9458498e-01
   1.2118030e+00   5.2157735e+00   1.0567083e+00   9.5670590e-01   1.2080941e-01   2.0809396e-02   9.7436586e-01   8.7436583e-01   1.0945801e+00   9.9458498e-01
   1.2108030e+00   5.2111689e+00   1.0566334e+00   9.5663320e-01   1.2080703e-01   2.0807141e-02   9.7435734e-01   8.7435731e-01   1.0945801e+00   9.9458498e-01
   1.2098030e+00   5.2065104e+00   1.0565601e+00   9.5655987e-01   1.2080483e-01   2.0804859e-02   9.7434900e-01   8.7434897e-01   1.0945801e+00   9.9458498e-01
   1.2088030e+00   5.2019086e+00   1.0564846e+00   9.5648628e-01   1.2080226e-01   2.0802579e-02   9.7434115e-01   8.7434119e-01   1.0945801e+00   9.9458498e-01
   1.2078030e+00   5.1973037e+00   1.0564150e+00   9.5641342e-01   1.2080050e-01   2.0800245e-02   9.7433297e-01   8.7433298e-01   1.0945801e+00   9.9458498e-01
   1.2068030e+00   5.1926437e+00   1.0563376e+00   9.5633863e-01   1.2079803e-01   2.0797964e-02   9.7432439e-01   8.7432439e-01   1.0945801e+00   9.9458498e-01
   1.2058030e+00   5.1880427e+00   1.0562611e+00   9.5626510e-01   1.2079588e-01   2.0795604e-02   9.7431611e-01   8.7431610e-01   1.0945801e+00   9.9458498e-01
   1.2048030e+00   5.1833873e+00   1.0561923e+00   9.5619008e-01   1.2079329e-01   2.0793326e-02   9.7430825e-01   8.7430822e-01   1.0945801e+00   9.9458498e-01
   1.2038030e+00   5.1787768e+00   1.0561155e+00   9.5611563e-01   1.2079101e-01   2.0790970e-02   9.7430012e-01   8.7430013e-01   1.0945801e+00   9.9458498e-01
   1.2028030e+00   5.1741768e+00   1.0560386e+00   9.5604118e-01   1.2078877e-01   2.0788607e-02   9.7429166e-01   8.7429168e-01   1.0945801e+00   9.9458403e-01
   1.2018030e+00   5.1695208e+00   1.0559619e+00   9.5596502e-01   1.2078616e-01   2.0786331e-02   9.7428311e-01   8.7428313e-01   1.0945801e+00   9.9458402e-01
   1.2008030e+00   5.1649130e+00   1.0558867e+00   9.5588960e-01   1.2078398e-01   2.0783975e-02   9.7427468e-01   8.7427469e-01   1.0945801e+00   9.9458402e-01
   1.1998030e+00   5.1602583e+00   1.0558113e+00   9.5581339e-01   1.2078157e-01   2.0781593e-02   9.7426616e-01   8.7426616e-01   1.0945801e+00   9.9458402e-01
   1.1988030e+00   5.1556553e+00   1.0557373e+00   9.5573794e-01   1.2077907e-01   2.0779237e-02   9.7425774e-01   8.7425773e-01   1.0945801e+00   9.9458402e-01
   1.1978030e+00   5.1509978e+00   1.0556624e+00   9.5566090e-01   1.2077692e-01   2.0776855e-02   9.7424922e-01   8.7424921e-01   1.0945801e+00   9.9458402e-01
   1.1968030e+00   5.1463934e+00   1.0555838e+00   9.5558476e-01   1.2077441e-01   2.0774392e-02   9.7424079e-01   8.7424079e-01   1.0945801e+00   9.9458402e-01
   1.1958030e+00   5.1417406e+00   1.0555065e+00   9.5550778e-01   1.2077201e-01   2.0772017e-02   9.7423227e-01   8.7423228e-01   1.0945801e+00   9.9458402e-01
   1.1948030e+00   5.1371313e+00   1.0554302e+00   9.5543074e-01   1.2076983e-01   2.0769660e-02   9.7422385e-01   8.7422387e-01   1.0945801e+00   9.9458402e-01
   1.1938030e+00   5.1324818e+00   1.0553533e+00   9.5535271e-01   1.2076722e-01   2.0767174e-02   9.7421509e-01   8.7421512e-01   1.0945801e+00   9.9458402e-01
   1.1928030e+00   5.1278545e+00   1.0552740e+00   9.5527522e-01   1.2076499e-01   2.0764812e-02   9.7420639e-01   8.7420643e-01   1.0945801e+00   9.9458402e-01
   1.1918030e+00   5.1232168e+00   1.0551969e+00   9.5519691e-01   1.2076270e-01   2.0762341e-02   9.7419730e-01   8.7419732e-01   1.0945801e+00   9.9458402e-01
   1.1908030e+00   5.1185622e+00   1.0551183e+00   9.5511855e-01   1.2075983e-01   2.0759864e-02   9.7418883e-01   8.7418885e-01   1.0945801e+00   9.9458402e-01
   1.1898030e+00   5.1139614e+00   1.0550417e+00   9.5504051e-01   1.2075725e-01   2.0757502e-02   9.7418045e-01   8.7418047e-01   1.0945801e+00   9.9458402e-01
   1.1888030e+00   5.1093041e+00   1.0549585e+00   9.5496110e-01   1.2075499e-01   2.0755022e-02   9.7417085e-01   8.7417083e-01   1.0945801e+00   9.9458402e-01
   1.1878030e+00   5.1046654e+00   1.0548842e+00   9.5488177e-01   1.2075267e-01   2.0752555e-02   9.7416240e-01   8.7416238e-01   1.0945801e+00   9.9458402e-01
   1.1868030e+00   5.1000467e+00   1.0548005e+00   9.5480239e-01   1.2075011e-01   2.0750087e-02   9.7415397e-01   8.7415394e-01   1.0945801e+00   9.9458402e-01
   1.1858030e+00   5.0953906e+00   1.0547244e+00   9.5472249e-01   1.2074721e-01   2.0747602e-02   9.7414438e-01   8.7414440e-01   1.0945801e+00   9.9458402e-01
   1.1848030e+00   5.0907315e+00   1.0546383e+00   9.5464252e-01   1.2074500e-01   2.0745066e-02   9.7413587e-01   8.7413588e-01   1.0945801e+00   9.9458407e-01
   1.1838030e+00   5.0861345e+00   1.0545647e+00   9.5456241e-01   1.2074269e-01   2.0742563e-02   9.7412641e-01   8.7412638e-01   1.0945801e+00   9.9458301e-01
   1.1828030e+00   5.0814780e+00   1.0544789e+00   9.5448145e-01   1.2074011e-01   2.0740072e-02   9.7411794e-01   8.7411791e-01   1.0945801e+00   9.9458301e-01
   1.1818030e+00   5.0768212e+00   1.0544017e+00   9.5440053e-01   1.2073726e-01   2.0737526e-02   9.7410840e-01   8.7410842e-01   1.0945801e+00   9.9458301e-01
   1.1808030e+00   5.0722165e+00   1.0543198e+00   9.5431936e-01   1.2073500e-01   2.0735050e-02   9.7409998e-01   8.7409998e-01   1.0945801e+00   9.9458301e-01
   1.1798030e+00   5.0675645e+00   1.0542375e+00   9.5423736e-01   1.2073269e-01   2.0732468e-02   9.7409046e-01   8.7409048e-01   1.0945801e+00   9.9458301e-01
   1.1788030e+00   5.0629072e+00   1.0541586e+00   9.5415539e-01   1.2072985e-01   2.0729890e-02   9.7408197e-01   8.7408199e-01   1.0945801e+00   9.9458301e-01
   1.1778030e+00   5.0582508e+00   1.0540746e+00   9.5407346e-01   1.2072726e-01   2.0727326e-02   9.7407240e-01   8.7407242e-01   1.0945801e+00   9.9458301e-01
   1.1768030e+00   5.0536242e+00   1.0539889e+00   9.5399101e-01   1.2072501e-01   2.0724779e-02   9.7406295e-01   8.7406295e-01   1.0945801e+00   9.9458301e-01
   1.1758030e+00   5.0489941e+00   1.0539075e+00   9.5390805e-01   1.2072204e-01   2.0722234e-02   9.7405448e-01   8.7405450e-01   1.0945801e+00   9.9458301e-01
   1.1748030e+00   5.0443370e+00   1.0538286e+00   9.5382451e-01   1.2071985e-01   2.0719591e-02   9.7404492e-01   8.7404494e-01   1.0945801e+00   9.9458301e-01
   1.1738030e+00   5.0396884e+00   1.0537446e+00   9.5374144e-01   1.2071694e-01   2.0717028e-02   9.7403543e-01   8.7403542e-01   1.0945801e+00   9.9458301e-01
   1.1728030e+00   5.0350348e+00   1.0536595e+00   9.5365753e-01   1.2071445e-01   2.0714420e-02   9.7402588e-01   8.7402589e-01   1.0945801e+00   9.9458301e-01
   1.1718030e+00   5.0303777e+00   1.0535738e+00   9.5357330e-01   1.2071164e-01   2.0711805e-02   9.7401638e-01   8.7401635e-01   1.0945801e+00   9.9458301e-01
   1.1708030e+00   5.0257224e+00   1.0534884e+00   9.5348856e-01   1.2070909e-01   2.0709169e-02   9.7400684e-01   8.7400683e-01   1.0945801e+00   9.9458301e-01
   1.1698030e+00   5.0210726e+00   1.0534030e+00   9.5340388e-01   1.2070617e-01   2.0706501e-02   9.7399732e-01   8.7399729e-01   1.0945801e+00   9.9458301e-01
   1.1688030e+00   5.0164646e+00   1.0533187e+00   9.5331895e-01   1.2070400e-01   2.0703922e-02   9.7398788e-01   8.7398789e-01   1.0945801e+00   9.9458301e-01
   1.1678030e+00   5.0118067e+00   1.0532335e+00   9.5323423e-01   1.2070101e-01   2.0701243e-02   9.7397837e-01   8.7397835e-01   1.0945801e+00   9.9458301e-01
   1.1668030e+00   5.0071519e+00   1.0531484e+00   9.5314855e-01   1.2069887e-01   2.0698568e-02   9.7396883e-01   8.7396885e-01   1.0945801e+00   9.9458205e-01
   1.1658030e+00   5.0025019e+00   1.0530632e+00   9.5306185e-01   1.2069594e-01   2.0695896e-02   9.7395934e-01   8.7395931e-01   1.0945801e+00   9.9458200e-01
   1.1648030e+00   4.9978476e+00   1.0529785e+00   9.5297552e-01   1.2069343e-01   2.0693242e-02   9.7394979e-01   8.7394979e-01   1.0945801e+00   9.9458200e-01
   1.1638030e+00   4.9931902e+00   1.0528930e+00   9.5288902e-01   1.2069062e-01   2.0690518e-02   9.7394029e-01   8.7394026e-01   1.0945801e+00   9.9458200e-01
   1.1628030e+00   4.9885358e+00   1.0527993e+00   9.5280174e-01   1.2068780e-01   2.0687821e-02   9.7393075e-01   8.7393074e-01   1.0945801e+00   9.9458200e-01
   1.1618030e+00   4.9838857e+00   1.0527120e+00   9.5271414e-01   1.2068513e-01   2.0685070e-02   9.7392122e-01   8.7392120e-01   1.0945801e+00   9.9458200e-01
   1.1608030e+00   4.9792310e+00   1.0526270e+00   9.5262664e-01   1.2068237e-01   2.0682373e-02   9.7391067e-01   8.7391069e-01   1.0945801e+00   9.9458200e-01
   1.1598030e+00   4.9745732e+00   1.0525422e+00   9.5253855e-01   1.2067957e-01   2.0679657e-02   9.7390117e-01   8.7390118e-01   1.0945801e+00   9.9458200e-01
   1.1588030e+00   4.9698724e+00   1.0524450e+00   9.5244900e-01   1.2067675e-01   2.0676868e-02   9.7389154e-01   8.7389155e-01   1.0945801e+00   9.9458200e-01
   1.1578030e+00   4.9652232e+00   1.0523603e+00   9.5236033e-01   1.2067413e-01   2.0674112e-02   9.7388103e-01   8.7388102e-01   1.0945801e+00   9.9458200e-01
   1.1568030e+00   4.9605681e+00   1.0522756e+00   9.5227151e-01   1.2067129e-01   2.0671357e-02   9.7387151e-01   8.7387152e-01   1.0945801e+00   9.9458200e-01
   1.1558030e+00   4.9559104e+00   1.0521797e+00   9.5218238e-01   1.2066849e-01   2.0668546e-02   9.7386149e-01   8.7386146e-01   1.0945801e+00   9.9458200e-01
   1.1548030e+00   4.9512570e+00   1.0520945e+00   9.5209214e-01   1.2066569e-01   2.0665737e-02   9.7385145e-01   8.7385146e-01   1.0945801e+00   9.9458200e-01
   1.1538030e+00   4.9466067e+00   1.0519994e+00   9.5200237e-01   1.2066296e-01   2.0662981e-02   9.7384101e-01   8.7384100e-01   1.0945801e+00   9.9458200e-01
   1.1528030e+00   4.9419523e+00   1.0519142e+00   9.5191191e-01   1.2066023e-01   2.0660124e-02   9.7383142e-01   8.7383139e-01   1.0945801e+00   9.9458200e-01
   1.1518030e+00   4.9372474e+00   1.0518180e+00   9.5182054e-01   1.2065744e-01   2.0657337e-02   9.7382076e-01   8.7382078e-01   1.0945801e+00   9.9458200e-01
   1.1508030e+00   4.9325902e+00   1.0517328e+00   9.5172903e-01   1.2065461e-01   2.0654481e-02   9.7381132e-01   8.7381133e-01   1.0945801e+00   9.9458205e-01
   1.1498030e+00   4.9279360e+00   1.0516375e+00   9.5163761e-01   1.2065180e-01   2.0651623e-02   9.7380075e-01   8.7380075e-01   1.0945801e+00   9.9458098e-01
   1.1488030e+00   4.9232879e+00   1.0515422e+00   9.5154604e-01   1.2064892e-01   2.0648765e-02   9.7379022e-01   8.7379024e-01   1.0945801e+00   9.9458098e-01
   1.1478030e+00   4.9185838e+00   1.0514561e+00   9.5145268e-01   1.2064596e-01   2.0645880e-02   9.7377993e-01   8.7377991e-01   1.0945801e+00   9.9458098e-01
   1.1468030e+00   4.9139268e+00   1.0513608e+00   9.5136020e-01   1.2064300e-01   2.0643022e-02   9.7377012e-01   8.7377013e-01   1.0945801e+00   9.9458098e-01
   1.1458030e+00   4.9092736e+00   1.0512655e+00   9.5126753e-01   1.2064005e-01   2.0640166e-02   9.7375960e-01   8.7375960e-01   1.0945801e+00   9.9458098e-01
   1.1448030e+00   4.9045754e+00   1.0511693e+00   9.5117324e-01   1.2063711e-01   2.0637175e-02   9.7374896e-01   8.7374898e-01   1.0945801e+00   9.9458098e-01
   1.1438030e+00   4.8999216e+00   1.0510846e+00   9.5107911e-01   1.2063425e-01   2.0634323e-02   9.7373844e-01   8.7373843e-01   1.0945801e+00   9.9458098e-01
   1.1428030e+00   4.8952648e+00   1.0509889e+00   9.5098543e-01   1.2063145e-01   2.0631365e-02   9.7372790e-01   8.7372791e-01   1.0945801e+00   9.9458098e-01
   1.1418030e+00   4.8905602e+00   1.0508926e+00   9.5089004e-01   1.2062866e-01   2.0628442e-02   9.7371727e-01   8.7371729e-01   1.0945801e+00   9.9458098e-01
   1.1408030e+00   4.8859059e+00   1.0507974e+00   9.5079541e-01   1.2062584e-01   2.0625528e-02   9.7370680e-01   8.7370679e-01   1.0945801e+00   9.9458098e-01
   1.1398030e+00   4.8812155e+00   1.0507013e+00   9.5069938e-01   1.2062213e-01   2.0622544e-02   9.7369608e-01   8.7369610e-01   1.0945801e+00   9.9458098e-01
   1.1388030e+00   4.8765548e+00   1.0506060e+00   9.5060402e-01   1.2061928e-01   2.0619583e-02   9.7368564e-01   8.7368564e-01   1.0945801e+00   9.9458098e-01
   1.1378030e+00   4.8718749e+00   1.0505103e+00   9.5050724e-01   1.2061651e-01   2.0616561e-02   9.7367455e-01   8.7367456e-01   1.0945801e+00   9.9458098e-01
   1.1368030e+00   4.8671934e+00   1.0504146e+00   9.5041058e-01   1.2061374e-01   2.0613535e-02   9.7366344e-01   8.7366345e-01   1.0945801e+00   9.9458098e-01
   1.1358030e+00   4.8625329e+00   1.0503100e+00   9.5031422e-01   1.2061088e-01   2.0610578e-02   9.7365297e-01   8.7365296e-01   1.0945801e+00   9.9458098e-01
   1.1348030e+00   4.8578420e+00   1.0502131e+00   9.5021638e-01   1.2060718e-01   2.0607515e-02   9.7364230e-01   8.7364232e-01   1.0945801e+00   9.9457997e-01
   1.1338030e+00   4.8531587e+00   1.0501173e+00   9.5011827e-01   1.2060434e-01   2.0604521e-02   9.7363067e-01   8.7363068e-01   1.0945801e+00   9.9457997e-01
   1.1328030e+00   4.8484838e+00   1.0500217e+00   9.5002028e-01   1.2060162e-01   2.0601452e-02   9.7362022e-01   8.7362022e-01   1.0945801e+00   9.9457997e-01
   1.1318030e+00   4.8437792e+00   1.0499260e+00   9.4992129e-01   1.2059878e-01   2.0598369e-02   9.7360853e-01   8.7360855e-01   1.0945801e+00   9.9457997e-01
   1.1308030e+00   4.8391264e+00   1.0498203e+00   9.4982242e-01   1.2059510e-01   2.0595322e-02   9.7359806e-01   8.7359805e-01   1.0945801e+00   9.9457997e-01
   1.1298030e+00   4.8344283e+00   1.0497241e+00   9.4972230e-01   1.2059223e-01   2.0592221e-02   9.7358666e-01   8.7358664e-01   1.0945801e+00   9.9457997e-01
   1.1288030e+00   4.8297252e+00   1.0496173e+00   9.4962225e-01   1.2058944e-01   2.0589135e-02   9.7357583e-01   8.7357580e-01   1.0945801e+00   9.9457997e-01
   1.1278030e+00   4.8250734e+00   1.0495227e+00   9.4952237e-01   1.2058601e-01   2.0586044e-02   9.7356424e-01   8.7356425e-01   1.0945801e+00   9.9457997e-01
   1.1268030e+00   4.8203669e+00   1.0494243e+00   9.4942129e-01   1.2058280e-01   2.0582900e-02   9.7355266e-01   8.7355265e-01   1.0945801e+00   9.9457997e-01
   1.1258030e+00   4.8156632e+00   1.0493202e+00   9.4932020e-01   1.2057991e-01   2.0579717e-02   9.7354192e-01   8.7354194e-01   1.0945801e+00   9.9457997e-01
   1.1248030e+00   4.8110152e+00   1.0492145e+00   9.4921932e-01   1.2057625e-01   2.0576649e-02   9.7353047e-01   8.7353044e-01   1.0945801e+00   9.9457997e-01
   1.1238030e+00   4.8063101e+00   1.0491190e+00   9.4911625e-01   1.2057345e-01   2.0573467e-02   9.7351888e-01   8.7351888e-01   1.0945801e+00   9.9457997e-01
   1.1228030e+00   4.8016112e+00   1.0490127e+00   9.4901393e-01   1.2057067e-01   2.0570283e-02   9.7350722e-01   8.7350722e-01   1.0945801e+00   9.9457997e-01
   1.1218030e+00   4.7969067e+00   1.0489066e+00   9.4891033e-01   1.2056704e-01   2.0567073e-02   9.7349572e-01   8.7349571e-01   1.0945801e+00   9.9457997e-01
   1.1208030e+00   4.7922088e+00   1.0488107e+00   9.4880732e-01   1.2056402e-01   2.0563903e-02   9.7348417e-01   8.7348419e-01   1.0945801e+00   9.9457912e-01
   1.1198030e+00   4.7875479e+00   1.0487050e+00   9.4870354e-01   1.2056098e-01   2.0560675e-02   9.7347280e-01   8.7347279e-01   1.0945801e+00   9.9457902e-01
   1.1188030e+00   4.7828520e+00   1.0485988e+00   9.4859983e-01   1.2055749e-01   2.0557407e-02   9.7346085e-01   8.7346086e-01   1.0945801e+00   9.9457902e-01
   1.1178030e+00   4.7781449e+00   1.0484925e+00   9.4849500e-01   1.2055401e-01   2.0554180e-02   9.7344928e-01   8.7344928e-01   1.0945801e+00   9.9457902e-01
   1.1168030e+00   4.7734477e+00   1.0483863e+00   9.4838912e-01   1.2055080e-01   2.0550976e-02   9.7343769e-01   8.7343767e-01   1.0945801e+00   9.9457902e-01
   1.1158030e+00   4.7687445e+00   1.0482813e+00   9.4828333e-01   1.2054792e-01   2.0547699e-02   9.7342590e-01   8.7342592e-01   1.0945801e+00   9.9457902e-01
   1.1148030e+00   4.7640405e+00   1.0481736e+00   9.4817748e-01   1.2054421e-01   2.0544343e-02   9.7341365e-01   8.7341369e-01   1.0945801e+00   9.9457902e-01
   1.1138030e+00   4.7593370e+00   1.0480673e+00   9.4807073e-01   1.2054099e-01   2.0541076e-02   9.7340177e-01   8.7340177e-01   1.0945801e+00   9.9457902e-01
   1.1128030e+00   4.7546334e+00   1.0479616e+00   9.4796347e-01   1.2053754e-01   2.0537752e-02   9.7338975e-01   8.7338972e-01   1.0945801e+00   9.9457902e-01
   1.1118030e+00   4.7499336e+00   1.0478554e+00   9.4785583e-01   1.2053478e-01   2.0534443e-02   9.7337759e-01   8.7337759e-01   1.0945801e+00   9.9457902e-01
   1.1108030e+00   4.7452364e+00   1.0477497e+00   9.4774821e-01   1.2053093e-01   2.0531076e-02   9.7336580e-01   8.7336579e-01   1.0945801e+00   9.9457902e-01
   1.1098030e+00   4.7405329e+00   1.0476430e+00   9.4763942e-01   1.2052796e-01   2.0527710e-02   9.7335356e-01   8.7335354e-01   1.0945801e+00   9.9457902e-01
   1.1088030e+00   4.7358332e+00   1.0475306e+00   9.4752999e-01   1.2052434e-01   2.0524344e-02   9.7334169e-01   8.7334171e-01   1.0945801e+00   9.9457902e-01
   1.1078030e+00   4.7311298e+00   1.0474208e+00   9.4742146e-01   1.2052100e-01   2.0520978e-02   9.7332910e-01   8.7332907e-01   1.0945801e+00   9.9457901e-01
   1.1068030e+00   4.7264094e+00   1.0473112e+00   9.4731037e-01   1.2051772e-01   2.0517600e-02   9.7331714e-01   8.7331715e-01   1.0945801e+00   9.9457799e-01
   1.1058030e+00   4.7216752e+00   1.0471978e+00   9.4720006e-01   1.2051405e-01   2.0514114e-02   9.7330453e-01   8.7330455e-01   1.0945801e+00   9.9457800e-01
   1.1048030e+00   4.7169694e+00   1.0470906e+00   9.4708933e-01   1.2051093e-01   2.0510742e-02   9.7329202e-01   8.7329204e-01   1.0945801e+00   9.9457800e-01
   1.1038030e+00   4.7122679e+00   1.0469778e+00   9.4697786e-01   1.2050724e-01   2.0507276e-02   9.7327947e-01   8.7327945e-01   1.0945801e+00   9.9457800e-01
   1.1028030e+00   4.7075717e+00   1.0468693e+00   9.4686632e-01   1.2050400e-01   2.0503807e-02   9.7326686e-01   8.7326687e-01   1.0945801e+00   9.9457800e-01
   1.1018030e+00   4.7028223e+00   1.0467513e+00   9.4675241e-01   1.2050063e-01   2.0500304e-02   9.7325416e-01   8.7325417e-01   1.0945801e+00   9.9457800e-01
   1.1008030e+00   4.6981199e+00   1.0466431e+00   9.4663990e-01   1.2049675e-01   2.0496841e-02   9.7324160e-01   8.7324161e-01   1.0945801e+00   9.9457800e-01
   1.0998030e+00   4.6934121e+00   1.0465280e+00   9.4652701e-01   1.2049308e-01   2.0493360e-02   9.7322887e-01   8.7322890e-01   1.0945801e+00   9.9457800e-01
   1.0988030e+00   4.6886755e+00   1.0464122e+00   9.4641186e-01   1.2048995e-01   2.0489800e-02   9.7321618e-01   8.7321616e-01   1.0945801e+00   9.9457800e-01
   1.0978030e+00   4.6839621e+00   1.0462956e+00   9.4629785e-01   1.2048628e-01   2.0486310e-02   9.7320286e-01   8.7320290e-01   1.0945801e+00   9.9457800e-01
   1.0968030e+00   4.6792361e+00   1.0461841e+00   9.4618212e-01   1.2048242e-01   2.0482726e-02   9.7319042e-01   8.7319043e-01   1.0945801e+00   9.9457800e-01
   1.0958030e+00   4.6745087e+00   1.0460689e+00   9.4606715e-01   1.2047901e-01   2.0479144e-02   9.7317729e-01   8.7317727e-01   1.0945801e+00   9.9457800e-01
   1.0948030e+00   4.6697991e+00   1.0459540e+00   9.4595052e-01   1.2047580e-01   2.0475575e-02   9.7316440e-01   8.7316442e-01   1.0945801e+00   9.9457805e-01
   1.0938030e+00   4.6650625e+00   1.0458302e+00   9.4583418e-01   1.2047200e-01   2.0471964e-02   9.7315105e-01   8.7315102e-01   1.0945801e+00   9.9457699e-01
   1.0928030e+00   4.6603612e+00   1.0457153e+00   9.4571694e-01   1.2046813e-01   2.0468331e-02   9.7313825e-01   8.7313827e-01   1.0945801e+00   9.9457699e-01
   1.0918030e+00   4.6556091e+00   1.0455993e+00   9.4559916e-01   1.2046427e-01   2.0464706e-02   9.7312490e-01   8.7312488e-01   1.0945801e+00   9.9457699e-01
   1.0908030e+00   4.6508866e+00   1.0454793e+00   9.4548064e-01   1.2046100e-01   2.0461076e-02   9.7311136e-01   8.7311133e-01   1.0945801e+00   9.9457699e-01
   1.0898030e+00   4.6461635e+00   1.0453629e+00   9.4536190e-01   1.2045768e-01   2.0457412e-02   9.7309829e-01   8.7309830e-01   1.0945801e+00   9.9457699e-01
   1.0888030e+00   4.6414110e+00   1.0452429e+00   9.4524165e-01   1.2045379e-01   2.0453721e-02   9.7308534e-01   8.7308531e-01   1.0945801e+00   9.9457699e-01
   1.0878030e+00   4.6367022e+00   1.0451203e+00   9.4512215e-01   1.2044996e-01   2.0449981e-02   9.7307181e-01   8.7307183e-01   1.0945801e+00   9.9457699e-01
   1.0868030e+00   4.6319567e+00   1.0450013e+00   9.4500171e-01   1.2044608e-01   2.0446292e-02   9.7305815e-01   8.7305817e-01   1.0945801e+00   9.9457699e-01
   1.0858030e+00   4.6272210e+00   1.0448784e+00   9.4488068e-01   1.2044226e-01   2.0442512e-02   9.7304449e-01   8.7304451e-01   1.0945801e+00   9.9457699e-01
   1.0848030e+00   4.6224765e+00   1.0447582e+00   9.4475837e-01   1.2043838e-01   2.0438790e-02   9.7303022e-01   8.7303019e-01   1.0945801e+00   9.9457699e-01
   1.0838030e+00   4.6177559e+00   1.0446375e+00   9.4463675e-01   1.2043501e-01   2.0435012e-02   9.7301676e-01   8.7301677e-01   1.0945801e+00   9.9457699e-01
   1.0828030e+00   4.6130053e+00   1.0445116e+00   9.4451331e-01   1.2043102e-01   2.0431179e-02   9.7300318e-01   8.7300320e-01   1.0945801e+00   9.9457705e-01
   1.0818030e+00   4.6082551e+00   1.0443882e+00   9.4438960e-01   1.2042784e-01   2.0427399e-02   9.7298957e-01   8.7298959e-01   1.0945801e+00   9.9457598e-01
   1.0808030e+00   4.6035085e+00   1.0442615e+00   9.4426551e-01   1.2042391e-01   2.0423619e-02   9.7297507e-01   8.7297505e-01   1.0945801e+00   9.9457598e-01
   1.0798030e+00   4.5987640e+00   1.0441429e+00   9.4414039e-01   1.2041996e-01   2.0419734e-02   9.7296151e-01   8.7296150e-01   1.0945801e+00   9.9457598e-01
   1.0788030e+00   4.5940190e+00   1.0440160e+00   9.4401520e-01   1.2041598e-01   2.0415853e-02   9.7294693e-01   8.7294695e-01   1.0945801e+00   9.9457598e-01
   1.0778030e+00   4.5892808e+00   1.0438891e+00   9.4389016e-01   1.2041200e-01   2.0411972e-02   9.7293339e-01   8.7293340e-01   1.0945801e+00   9.9457598e-01
   1.0768030e+00   4.5845357e+00   1.0437624e+00   9.4376294e-01   1.2040801e-01   2.0408091e-02   9.7291885e-01   8.7291882e-01   1.0945801e+00   9.9457598e-01
   1.0758030e+00   4.5797899e+00   1.0436358e+00   9.4363583e-01   1.2040403e-01   2.0404210e-02   9.7290427e-01   8.7290429e-01   1.0945801e+00   9.9457598e-01
   1.0748030e+00   4.5750436e+00   1.0435072e+00   9.4350869e-01   1.2040006e-01   2.0400226e-02   9.7289071e-01   8.7289074e-01   1.0945801e+00   9.9457598e-01
   1.0738030e+00   4.5703066e+00   1.0433818e+00   9.4338042e-01   1.2039603e-01   2.0396341e-02   9.7287618e-01   8.7287617e-01   1.0945801e+00   9.9457598e-01
   1.0728030e+00   4.5655217e+00   1.0432529e+00   9.4325058e-01   1.2039214e-01   2.0392336e-02   9.7286149e-01   8.7286152e-01   1.0945801e+00   9.9457598e-01
   1.0718030e+00   4.5607770e+00   1.0431194e+00   9.4312124e-01   1.2038832e-01   2.0388356e-02   9.7284694e-01   8.7284695e-01   1.0945801e+00   9.9457598e-01
   1.0708030e+00   4.5560079e+00   1.0429938e+00   9.4299094e-01   1.2038445e-01   2.0384297e-02   9.7283233e-01   8.7283233e-01   1.0945801e+00   9.9457497e-01
   1.0698030e+00   4.5512653e+00   1.0428572e+00   9.4285981e-01   1.2038063e-01   2.0380265e-02   9.7281774e-01   8.7281778e-01   1.0945801e+00   9.9457502e-01
   1.0688030e+00   4.5464992e+00   1.0427315e+00   9.4272828e-01   1.2037602e-01   2.0376240e-02   9.7280285e-01   8.7280282e-01   1.0945801e+00   9.9457502e-01
   1.0678030e+00   4.5417552e+00   1.0425957e+00   9.4259628e-01   1.2037182e-01   2.0372192e-02   9.7278757e-01   8.7278759e-01   1.0945801e+00   9.9457502e-01
   1.0668030e+00   4.5369722e+00   1.0424603e+00   9.4246313e-01   1.2036797e-01   2.0368078e-02   9.7277293e-01   8.7277291e-01   1.0945801e+00   9.9457502e-01
   1.0658030e+00   4.5322119e+00   1.0423316e+00   9.4232978e-01   1.2036411e-01   2.0363976e-02   9.7275826e-01   8.7275825e-01   1.0945796e+00   9.9457502e-01
   1.0648030e+00   4.5274308e+00   1.0421970e+00   9.4219480e-01   1.2035997e-01   2.0359801e-02   9.7274267e-01   8.7274264e-01   1.0945700e+00   9.9457502e-01
   1.0638030e+00   4.5226701e+00   1.0420605e+00   9.4205965e-01   1.2035531e-01   2.0355675e-02   9.7272738e-01   8.7272742e-01   1.0945700e+00   9.9457502e-01
   1.0628030e+00   4.5178965e+00   1.0419240e+00   9.4192402e-01   1.2035147e-01   2.0351523e-02   9.7271241e-01   8.7271239e-01   1.0945700e+00   9.9457502e-01
   1.0618030e+00   4.5131250e+00   1.0417875e+00   9.4178740e-01   1.2034760e-01   2.0347331e-02   9.7269673e-01   8.7269677e-01   1.0945700e+00   9.9457502e-01
   1.0608030e+00   4.5083589e+00   1.0416514e+00   9.4165096e-01   1.2034266e-01   2.0343072e-02   9.7268113e-01   8.7268111e-01   1.0945700e+00   9.9457503e-01
   1.0598030e+00   4.5035802e+00   1.0415150e+00   9.4151319e-01   1.2033883e-01   2.0338838e-02   9.7266625e-01   8.7266628e-01   1.0945700e+00   9.9457401e-01
   1.0588030e+00   4.4988212e+00   1.0413781e+00   9.4137501e-01   1.2033499e-01   2.0334658e-02   9.7265077e-01   8.7265075e-01   1.0945700e+00   9.9457401e-01
   1.0578030e+00   4.4940243e+00   1.0412323e+00   9.4123549e-01   1.2033002e-01   2.0330356e-02   9.7263508e-01   8.7263511e-01   1.0945700e+00   9.9457401e-01
   1.0568030e+00   4.4892429e+00   1.0410951e+00   9.4109568e-01   1.2032617e-01   2.0326056e-02   9.7261948e-01   8.7261947e-01   1.0945700e+00   9.9457401e-01
   1.0558030e+00   4.4844488e+00   1.0409585e+00   9.4095475e-01   1.2032125e-01   2.0321711e-02   9.7260310e-01   8.7260307e-01   1.0945700e+00   9.9457401e-01
   1.0548030e+00   4.4796834e+00   1.0408119e+00   9.4081346e-01   1.2031739e-01   2.0317356e-02   9.7258712e-01   8.7258713e-01   1.0945700e+00   9.9457401e-01
   1.0538030e+00   4.4748859e+00   1.0406748e+00   9.4067123e-01   1.2031300e-01   2.0313047e-02   9.7257150e-01   8.7257151e-01   1.0945700e+00   9.9457401e-01
   1.0528030e+00   4.4700883e+00   1.0405276e+00   9.4052795e-01   1.2030859e-01   2.0308627e-02   9.7255535e-01   8.7255532e-01   1.0945700e+00   9.9457401e-01
   1.0518030e+00   4.4653245e+00   1.0403814e+00   9.4038545e-01   1.2030403e-01   2.0304243e-02   9.7253919e-01   8.7253918e-01   1.0945700e+00   9.9457401e-01
   1.0508030e+00   4.4605275e+00   1.0402444e+00   9.4024067e-01   1.2029982e-01   2.0299811e-02   9.7252244e-01   8.7252248e-01   1.0945700e+00   9.9457401e-01
   1.0498030e+00   4.4557340e+00   1.0400974e+00   9.4009553e-01   1.2029487e-01   2.0295322e-02   9.7250658e-01   8.7250656e-01   1.0945700e+00   9.9457297e-01
   1.0488030e+00   4.4509396e+00   1.0399503e+00   9.3995019e-01   1.2029101e-01   2.0290819e-02   9.7249004e-01   8.7249002e-01   1.0945700e+00   9.9457300e-01
   1.0478030e+00   4.4461446e+00   1.0398032e+00   9.3980323e-01   1.2028611e-01   2.0286313e-02   9.7247354e-01   8.7247352e-01   1.0945700e+00   9.9457300e-01
   1.0468030e+00   4.4413130e+00   1.0396550e+00   9.3965496e-01   1.2028221e-01   2.0281771e-02   9.7245671e-01   8.7245675e-01   1.0945700e+00   9.9457300e-01
   1.0458030e+00   4.4365194e+00   1.0395080e+00   9.3950697e-01   1.2027727e-01   2.0277235e-02   9.7244009e-01   8.7244013e-01   1.0945700e+00   9.9457300e-01
   1.0448030e+00   4.4317290e+00   1.0393610e+00   9.3935799e-01   1.2027237e-01   2.0272667e-02   9.7242350e-01   8.7242347e-01   1.0945700e+00   9.9457300e-01
   1.0438030e+00   4.4269376e+00   1.0392035e+00   9.3920853e-01   1.2026848e-01   2.0268124e-02   9.7240638e-01   8.7240635e-01   1.0945700e+00   9.9457300e-01
   1.0428030e+00   4.4221178e+00   1.0390561e+00   9.3905716e-01   1.2026354e-01   2.0263488e-02   9.7238964e-01   8.7238962e-01   1.0945700e+00   9.9457300e-01
   1.0418030e+00   4.4173010e+00   1.0389085e+00   9.3890500e-01   1.2025862e-01   2.0258811e-02   9.7237246e-01   8.7237244e-01   1.0945700e+00   9.9457300e-01
   1.0408030e+00   4.4125110e+00   1.0387515e+00   9.3875319e-01   1.2025366e-01   2.0254147e-02   9.7235519e-01   8.7235519e-01   1.0945700e+00   9.9457305e-01
   1.0398030e+00   4.4076822e+00   1.0386038e+00   9.3860014e-01   1.2024978e-01   2.0249478e-02   9.7233804e-01   8.7233808e-01   1.0945700e+00   9.9457198e-01
   1.0388030e+00   4.4028784e+00   1.0384460e+00   9.3844587e-01   1.2024487e-01   2.0244762e-02   9.7232066e-01   8.7232069e-01   1.0945700e+00   9.9457198e-01
   1.0378030e+00   4.3980353e+00   1.0382874e+00   9.3829068e-01   1.2023992e-01   2.0239937e-02   9.7230281e-01   8.7230285e-01   1.0945700e+00   9.9457198e-01
   1.0368030e+00   4.3932374e+00   1.0381396e+00   9.3813556e-01   1.2023502e-01   2.0235216e-02   9.7228595e-01   8.7228598e-01   1.0945700e+00   9.9457198e-01
   1.0358030e+00   4.3883976e+00   1.0379814e+00   9.3797819e-01   1.2023007e-01   2.0230375e-02   9.7226813e-01   8.7226816e-01   1.0945700e+00   9.9457198e-01
   1.0348030e+00   4.3835917e+00   1.0378244e+00   9.3782098e-01   1.2022515e-01   2.0225557e-02   9.7225042e-01   8.7225044e-01   1.0945700e+00   9.9457198e-01
   1.0338030e+00   4.3787599e+00   1.0376664e+00   9.3766287e-01   1.2022126e-01   2.0220712e-02   9.7223261e-01   8.7223263e-01   1.0945700e+00   9.9457198e-01
   1.0328030e+00   4.3739192e+00   1.0375008e+00   9.3750274e-01   1.2021626e-01   2.0215864e-02   9.7221404e-01   8.7221406e-01   1.0945700e+00   9.9457198e-01
   1.0318030e+00   4.3691102e+00   1.0373398e+00   9.3734345e-01   1.2021135e-01   2.0210947e-02   9.7219646e-01   8.7219643e-01   1.0945700e+00   9.9457200e-01
   1.0308030e+00   4.3642895e+00   1.0371826e+00   9.3718284e-01   1.2020642e-01   2.0206018e-02   9.7217827e-01   8.7217824e-01   1.0945700e+00   9.9457097e-01
   1.0298030e+00   4.3594470e+00   1.0370186e+00   9.3702037e-01   1.2020146e-01   2.0201066e-02   9.7215987e-01   8.7215985e-01   1.0945700e+00   9.9457097e-01
   1.0288030e+00   4.3545998e+00   1.0368551e+00   9.3685701e-01   1.2019651e-01   2.0196120e-02   9.7214155e-01   8.7214152e-01   1.0945700e+00   9.9457097e-01
   1.0278030e+00   4.3497576e+00   1.0366925e+00   9.3669317e-01   1.2019112e-01   2.0191064e-02   9.7212330e-01   8.7212331e-01   1.0945700e+00   9.9457097e-01
   1.0268030e+00   4.3449118e+00   1.0365288e+00   9.3652833e-01   1.2018562e-01   2.0186014e-02   9.7210446e-01   8.7210450e-01   1.0945700e+00   9.9457097e-01
   1.0258030e+00   4.3400715e+00   1.0363598e+00   9.3636257e-01   1.2018067e-01   2.0180970e-02   9.7208569e-01   8.7208568e-01   1.0945700e+00   9.9457097e-01
   1.0248030e+00   4.3352305e+00   1.0361984e+00   9.3619632e-01   1.2017572e-01   2.0175884e-02   9.7206690e-01   8.7206687e-01   1.0945700e+00   9.9457097e-01
   1.0238030e+00   4.3303908e+00   1.0360303e+00   9.3602805e-01   1.2017077e-01   2.0170737e-02   9.7204809e-01   8.7204806e-01   1.0945700e+00   9.9457097e-01
   1.0228030e+00   4.3255482e+00   1.0358622e+00   9.3585969e-01   1.2016582e-01   2.0165589e-02   9.7202923e-01   8.7202927e-01   1.0945700e+00   9.9457075e-01
   1.0218030e+00   4.3206691e+00   1.0356926e+00   9.3568910e-01   1.2016087e-01   2.0160403e-02   9.7200932e-01   8.7200929e-01   1.0945700e+00   9.9457002e-01
   1.0208030e+00   4.3158172e+00   1.0355167e+00   9.3551847e-01   1.2015486e-01   2.0155149e-02   9.7199046e-01   8.7199044e-01   1.0945700e+00   9.9457002e-01
   1.0198030e+00   4.3109684e+00   1.0353484e+00   9.3534799e-01   1.2014992e-01   2.0149925e-02   9.7197064e-01   8.7197067e-01   1.0945700e+00   9.9457002e-01
   1.0188030e+00   4.3060833e+00   1.0351759e+00   9.3517433e-01   1.2014492e-01   2.0144613e-02   9.7195171e-01   8.7195169e-01   1.0945700e+00   9.9457002e-01
   1.0178030e+00   4.3012359e+00   1.0350001e+00   9.3500080e-01   1.2013893e-01   2.0139353e-02   9.7193186e-01   8.7193188e-01   1.0945700e+00   9.9457002e-01
   1.0168030e+00   4.2963897e+00   1.0348290e+00   9.3482633e-01   1.2013401e-01   2.0134007e-02   9.7191206e-01   8.7191204e-01   1.0945700e+00   9.9457002e-01
   1.0158030e+00   4.2915053e+00   1.0346491e+00   9.3465044e-01   1.2012905e-01   2.0128617e-02   9.7189206e-01   8.7189204e-01   1.0945700e+00   9.9457002e-01
   1.0148030e+00   4.2866183e+00   1.0344720e+00   9.3447262e-01   1.2012302e-01   2.0123222e-02   9.7187206e-01   8.7187209e-01   1.0945700e+00   9.9457005e-01
   1.0138030e+00   4.2817645e+00   1.0342936e+00   9.3429531e-01   1.2011806e-01   2.0117772e-02   9.7185226e-01   8.7185224e-01   1.0945700e+00   9.9456900e-01
   1.0128030e+00   4.2768738e+00   1.0341133e+00   9.3411627e-01   1.2011207e-01   2.0112372e-02   9.7183141e-01   8.7183140e-01   1.0945700e+00   9.9456900e-01
   1.0118030e+00   4.2719839e+00   1.0339332e+00   9.3393539e-01   1.2010707e-01   2.0106767e-02   9.7181126e-01   8.7181124e-01   1.0945700e+00   9.9456900e-01
   1.0108030e+00   4.2671429e+00   1.0337548e+00   9.3375535e-01   1.2010111e-01   2.0101327e-02   9.7179065e-01   8.7179063e-01   1.0945700e+00   9.9456900e-01
   1.0098030e+00   4.2622530e+00   1.0335748e+00   9.3357309e-01   1.2009614e-01   2.0095722e-02   9.7177048e-01   8.7177051e-01   1.0945700e+00   9.9456900e-01
   1.0088030e+00   4.2573609e+00   1.0333850e+00   9.3338932e-01   1.2009012e-01   2.0090145e-02   9.7174947e-01   8.7174944e-01   1.0945700e+00   9.9456900e-01
   1.0078030e+00   4.2524634e+00   1.0332048e+00   9.3320427e-01   1.2008429e-01   2.0084525e-02   9.7172848e-01   8.7172846e-01   1.0945700e+00   9.9456900e-01
   1.0068030e+00   4.2475723e+00   1.0330150e+00   9.3301819e-01   1.2007915e-01   2.0078844e-02   9.7170744e-01   8.7170748e-01   1.0945700e+00   9.9456896e-01
   1.0058030e+00   4.2426828e+00   1.0328329e+00   9.3283147e-01   1.2007311e-01   2.0073144e-02   9.7168649e-01   8.7168647e-01   1.0945700e+00   9.9456799e-01
   1.0048030e+00   4.2377925e+00   1.0326450e+00   9.3264341e-01   1.2006707e-01   2.0067447e-02   9.7166544e-01   8.7166542e-01   1.0945700e+00   9.9456799e-01
   1.0038030e+00   4.2328522e+00   1.0324526e+00   9.3245253e-01   1.2006200e-01   2.0061663e-02   9.7164337e-01   8.7164341e-01   1.0945700e+00   9.9456799e-01
   1.0028030e+00   4.2279546e+00   1.0322626e+00   9.3226242e-01   1.2005610e-01   2.0055865e-02   9.7162218e-01   8.7162222e-01   1.0945700e+00   9.9456799e-01
   1.0018030e+00   4.2230634e+00   1.0320726e+00   9.3207164e-01   1.2005006e-01   2.0049985e-02   9.7160025e-01   8.7160023e-01   1.0945700e+00   9.9456799e-01
   1.0008030e+00   4.2181306e+00   1.0318812e+00   9.3187767e-01   1.2004402e-01   2.0044128e-02   9.7157821e-01   8.7157818e-01   1.0945700e+00   9.9456799e-01
   9.9980302e-01   4.2132357e+00   1.0316803e+00   9.3168450e-01   1.2003798e-01   2.0038219e-02   9.7155618e-01   8.7155616e-01   1.0945700e+00   9.9456799e-01
   9.9880302e-01   4.2083194e+00   1.0314896e+00   9.3148860e-01   1.2003195e-01   2.0032288e-02   9.7153411e-01   8.7153409e-01   1.0945700e+00   9.9456698e-01
   9.9780302e-01   4.2033919e+00   1.0312884e+00   9.3129152e-01   1.2002604e-01   2.0026252e-02   9.7151198e-01   8.7151195e-01   1.0945700e+00   9.9456698e-01
   9.9680302e-01   4.1984714e+00   1.0310972e+00   9.3109409e-01   1.2002000e-01   2.0020216e-02   9.7148957e-01   8.7148954e-01   1.0945700e+00   9.9456698e-01
   9.9580302e-01   4.1935466e+00   1.0308958e+00   9.3089477e-01   1.2001394e-01   2.0014173e-02   9.7146669e-01   8.7146667e-01   1.0945700e+00   9.9456698e-01
   9.9480302e-01   4.1886177e+00   1.0306942e+00   9.3069422e-01   1.2000782e-01   2.0008130e-02   9.7144422e-01   8.7144419e-01   1.0945700e+00   9.9456698e-01
   9.9380302e-01   4.1836790e+00   1.0304926e+00   9.3049152e-01   1.2000179e-01   2.0001980e-02   9.7142134e-01   8.7142132e-01   1.0945700e+00   9.9456698e-01
   9.9280302e-01   4.1787421e+00   1.0302907e+00   9.3028840e-01   1.1999575e-01   1.9995794e-02   9.7139813e-01   8.7139811e-01   1.0945700e+00   9.9456698e-01
   9.9180302e-01   4.1738078e+00   1.0300859e+00   9.3008396e-01   1.1998977e-01   1.9989570e-02   9.7137492e-01   8.7137490e-01   1.0945700e+00   9.9456600e-01
   9.9080302e-01   4.1688669e+00   1.0298768e+00   9.2987747e-01   1.1998332e-01   1.9983307e-02   9.7135172e-01   8.7135169e-01   1.0945700e+00   9.9456602e-01
   9.8980302e-01   4.1639159e+00   1.0296751e+00   9.2967019e-01   1.1997658e-01   1.9976997e-02   9.7132802e-01   8.7132806e-01   1.0945700e+00   9.9456602e-01
   9.8880302e-01   4.1589643e+00   1.0294622e+00   9.2946184e-01   1.1997055e-01   1.9970618e-02   9.7130480e-01   8.7130483e-01   1.0945700e+00   9.9456602e-01
   9.8780302e-01   4.1540127e+00   1.0292496e+00   9.2925118e-01   1.1996454e-01   1.9964237e-02   9.7128044e-01   8.7128042e-01   1.0945700e+00   9.9456602e-01
   9.8680302e-01   4.1490583e+00   1.0290365e+00   9.2903993e-01   1.1995786e-01   1.9957860e-02   9.7125670e-01   8.7125668e-01   1.0945700e+00   9.9456602e-01
   9.8580302e-01   4.1440947e+00   1.0288237e+00   9.2882630e-01   1.1995137e-01   1.9951363e-02   9.7123239e-01   8.7123242e-01   1.0945700e+00   9.9456604e-01
   9.8480302e-01   4.1391287e+00   1.0286115e+00   9.2861190e-01   1.1994460e-01   1.9944871e-02   9.7120813e-01   8.7120811e-01   1.0945700e+00   9.9456501e-01
   9.8380302e-01   4.1341602e+00   1.0283981e+00   9.2839581e-01   1.1993818e-01   1.9938265e-02   9.7118303e-01   8.7118304e-01   1.0945700e+00   9.9456501e-01
   9.8280302e-01   4.1291906e+00   1.0281767e+00   9.2817828e-01   1.1993208e-01   1.9931660e-02   9.7115863e-01   8.7115862e-01   1.0945700e+00   9.9456501e-01
   9.8180302e-01   4.1242100e+00   1.0279607e+00   9.2795885e-01   1.1992503e-01   1.9925052e-02   9.7113425e-01   8.7113422e-01   1.0945596e+00   9.9456501e-01
   9.8080302e-01   4.1192303e+00   1.0277381e+00   9.2773871e-01   1.1991803e-01   1.9918332e-02   9.7110873e-01   8.7110876e-01   1.0945600e+00   9.9456501e-01
   9.7980302e-01   4.1142500e+00   1.0275151e+00   9.2751593e-01   1.1991166e-01   1.9911611e-02   9.7108328e-01   8.7108327e-01   1.0945600e+00   9.9456501e-01
   9.7880302e-01   4.1092652e+00   1.0272909e+00   9.2729247e-01   1.1990479e-01   1.9904862e-02   9.7105782e-01   8.7105780e-01   1.0945600e+00   9.9456400e-01
   9.7780302e-01   4.1042687e+00   1.0270666e+00   9.2706700e-01   1.1989764e-01   1.9898021e-02   9.7103228e-01   8.7103232e-01   1.0945600e+00   9.9456400e-01
   9.7680302e-01   4.0992754e+00   1.0268425e+00   9.2684000e-01   1.1989111e-01   1.9891124e-02   9.7100680e-01   8.7100677e-01   1.0945600e+00   9.9456400e-01
   9.7580302e-01   4.0942776e+00   1.0266124e+00   9.2661106e-01   1.1988447e-01   1.9884227e-02   9.7098069e-01   8.7098069e-01   1.0945600e+00   9.9456400e-01
   9.7480302e-01   4.0892716e+00   1.0263830e+00   9.2638089e-01   1.1987730e-01   1.9877230e-02   9.7095467e-01   8.7095468e-01   1.0945600e+00   9.9456400e-01
   9.7380302e-01   4.0842613e+00   1.0261480e+00   9.2614898e-01   1.1987019e-01   1.9870199e-02   9.7092808e-01   8.7092806e-01   1.0945600e+00   9.9456400e-01
   9.7280302e-01   4.0792507e+00   1.0259156e+00   9.2591533e-01   1.1986309e-01   1.9863129e-02   9.7090147e-01   8.7090145e-01   1.0945600e+00   9.9456394e-01
   9.7180302e-01   4.0742351e+00   1.0256798e+00   9.2568040e-01   1.1985597e-01   1.9856051e-02   9.7087488e-01   8.7087486e-01   1.0945600e+00   9.9456298e-01
   9.7080302e-01   4.0692116e+00   1.0254416e+00   9.2544325e-01   1.1984885e-01   1.9848870e-02   9.7084795e-01   8.7084798e-01   1.0945600e+00   9.9456298e-01
   9.6980302e-01   4.0641869e+00   1.0252051e+00   9.2520428e-01   1.1984173e-01   1.9841581e-02   9.7082049e-01   8.7082050e-01   1.0945600e+00   9.9456298e-01
   9.6880302e-01   4.0591579e+00   1.0249624e+00   9.2496328e-01   1.1983459e-01   1.9834338e-02   9.7079337e-01   8.7079338e-01   1.0945600e+00   9.9456298e-01
   9.6780302e-01   4.0541228e+00   1.0247207e+00   9.2472094e-01   1.1982683e-01   1.9826976e-02   9.7076551e-01   8.7076552e-01   1.0945600e+00   9.9456298e-01
   9.6680302e-01   4.0490829e+00   1.0244734e+00   9.2447691e-01   1.1981958e-01   1.9819605e-02   9.7073767e-01   8.7073767e-01   1.0945600e+00   9.9456227e-01
   9.6580302e-01   4.0440414e+00   1.0242339e+00   9.2423043e-01   1.1981210e-01   1.9812180e-02   9.7070980e-01   8.7070978e-01   1.0945600e+00   9.9456197e-01
   9.6480302e-01   4.0389954e+00   1.0239791e+00   9.2398283e-01   1.1980479e-01   1.9804719e-02   9.7068162e-01   8.7068160e-01   1.0945600e+00   9.9456197e-01
   9.6380302e-01   4.0339330e+00   1.0237290e+00   9.2373262e-01   1.1979681e-01   1.9797182e-02   9.7065302e-01   8.7065300e-01   1.0945600e+00   9.9456197e-01
   9.6280302e-01   4.0288794e+00   1.0234811e+00   9.2348046e-01   1.1978964e-01   1.9789528e-02   9.7062412e-01   8.7062413e-01   1.0945600e+00   9.9456197e-01
   9.6180302e-01   4.0238168e+00   1.0232219e+00   9.2322686e-01   1.1978190e-01   1.9781869e-02   9.7059518e-01   8.7059522e-01   1.0945600e+00   9.9456197e-01
   9.6080302e-01   4.0187441e+00   1.0229734e+00   9.2297118e-01   1.1977422e-01   1.9774205e-02   9.7056634e-01   8.7056631e-01   1.0945600e+00   9.9456101e-01
   9.5980302e-01   4.0136712e+00   1.0227141e+00   9.2271314e-01   1.1976627e-01   1.9766428e-02   9.7053656e-01   8.7053659e-01   1.0945600e+00   9.9456102e-01
   9.5880302e-01   4.0085975e+00   1.0224548e+00   9.2245382e-01   1.1975869e-01   1.9758543e-02   9.7050730e-01   8.7050733e-01   1.0945600e+00   9.9456102e-01
   9.5780302e-01   4.0035090e+00   1.0221951e+00   9.2219164e-01   1.1975074e-01   1.9750648e-02   9.7047719e-01   8.7047719e-01   1.0945600e+00   9.9456102e-01
   9.5680302e-01   3.9984201e+00   1.0219251e+00   9.2192752e-01   1.1974248e-01   1.9742702e-02   9.7044699e-01   8.7044700e-01   1.0945600e+00   9.9456102e-01
   9.5580302e-01   3.9933260e+00   1.0216648e+00   9.2166119e-01   1.1973462e-01   1.9734672e-02   9.7041675e-01   8.7041673e-01   1.0945600e+00   9.9456033e-01
   9.5480302e-01   3.9882302e+00   1.0213942e+00   9.2139334e-01   1.1972624e-01   1.9726618e-02   9.7038656e-01   8.7038655e-01   1.0945600e+00   9.9456000e-01
   9.5380302e-01   3.9831174e+00   1.0211233e+00   9.2112300e-01   1.1971864e-01   1.9718479e-02   9.7035519e-01   8.7035521e-01   1.0945600e+00   9.9456000e-01
   9.5280302e-01   3.9780112e+00   1.0208527e+00   9.2085013e-01   1.1971026e-01   1.9710231e-02   9.7032386e-01   8.7032386e-01   1.0945600e+00   9.9456000e-01
   9.5180302e-01   3.9728959e+00   1.0205749e+00   9.2057494e-01   1.1970185e-01   1.9701962e-02   9.7029250e-01   8.7029247e-01   1.0945600e+00   9.9456000e-01
   9.5080302e-01   3.9677649e+00   1.0202991e+00   9.2029769e-01   1.1969339e-01   1.9693585e-02   9.7026108e-01   8.7026107e-01   1.0945600e+00   9.9455998e-01
   9.4980302e-01   3.9626390e+00   1.0200181e+00   9.2001853e-01   1.1968503e-01   1.9685200e-02   9.7022947e-01   8.7022949e-01   1.0945600e+00   9.9455899e-01
   9.4880302e-01   3.9575113e+00   1.0197348e+00   9.1973654e-01   1.1967675e-01   1.9676710e-02   9.7019722e-01   8.7019724e-01   1.0945600e+00   9.9455899e-01
   9.4780302e-01   3.9523666e+00   1.0194519e+00   9.1945279e-01   1.1966786e-01   1.9668208e-02   9.7016466e-01   8.7016467e-01   1.0945600e+00   9.9455899e-01
   9.4680302e-01   3.9472155e+00   1.0191682e+00   9.1916590e-01   1.1965939e-01   1.9659583e-02   9.7013203e-01   8.7013205e-01   1.0945600e+00   9.9455899e-01
   9.4580302e-01   3.9420678e+00   1.0188769e+00   9.1887638e-01   1.1965082e-01   1.9650856e-02   9.7009845e-01   8.7009847e-01   1.0945600e+00   9.9455883e-01
   9.4480302e-01   3.9369032e+00   1.0185822e+00   9.1858496e-01   1.1964230e-01   1.9642089e-02   9.7006548e-01   8.7006549e-01   1.0945600e+00   9.9455798e-01
   9.4380302e-01   3.9317379e+00   1.0182922e+00   9.1829150e-01   1.1963335e-01   1.9633284e-02   9.7003158e-01   8.7003158e-01   1.0945600e+00   9.9455798e-01
   9.4280302e-01   3.9265679e+00   1.0179948e+00   9.1799450e-01   1.1962423e-01   1.9624335e-02   9.6999767e-01   8.6999769e-01   1.0945600e+00   9.9455798e-01
   9.4180302e-01   3.9213929e+00   1.0176971e+00   9.1769493e-01   1.1961555e-01   1.9615341e-02   9.6996345e-01   8.6996346e-01   1.0945600e+00   9.9455798e-01
   9.4080302e-01   3.9161966e+00   1.0173943e+00   9.1739271e-01   1.1960593e-01   1.9606329e-02   9.6992893e-01   8.6992890e-01   1.0945600e+00   9.9455698e-01
   9.3980302e-01   3.9110073e+00   1.0170913e+00   9.1708853e-01   1.1959741e-01   1.9597205e-02   9.6989399e-01   8.6989400e-01   1.0945600e+00   9.9455702e-01
   9.3880302e-01   3.9058102e+00   1.0167824e+00   9.1678130e-01   1.1958769e-01   1.9587951e-02   9.6985902e-01   8.6985902e-01   1.0945600e+00   9.9455702e-01
   9.3780302e-01   3.9006019e+00   1.0164731e+00   9.1647135e-01   1.1957855e-01   1.9578631e-02   9.6982330e-01   8.6982330e-01   1.0945600e+00   9.9455702e-01
   9.3680302e-01   3.8953836e+00   1.0161604e+00   9.1615787e-01   1.1956949e-01   1.9569297e-02   9.6978757e-01   8.6978759e-01   1.0945600e+00   9.9455705e-01
   9.3580302e-01   3.8901650e+00   1.0158429e+00   9.1584215e-01   1.1955976e-01   1.9559784e-02   9.6975118e-01   8.6975117e-01   1.0945600e+00   9.9455601e-01
   9.3480302e-01   3.8849397e+00   1.0155225e+00   9.1552341e-01   1.1955006e-01   1.9550273e-02   9.6971477e-01   8.6971478e-01   1.0945600e+00   9.9455601e-01
   9.3380302e-01   3.8796934e+00   1.0152012e+00   9.1520222e-01   1.1954034e-01   1.9540638e-02   9.6967805e-01   8.6967809e-01   1.0945600e+00   9.9455601e-01
   9.3280302e-01   3.8744511e+00   1.0148796e+00   9.1487753e-01   1.1953061e-01   1.9530887e-02   9.6964079e-01   8.6964080e-01   1.0945600e+00   9.9455601e-01
   9.3180302e-01   3.8692037e+00   1.0145477e+00   9.1454969e-01   1.1952091e-01   1.9521135e-02   9.6960325e-01   8.6960322e-01   1.0945600e+00   9.9455495e-01
   9.3080302e-01   3.8639427e+00   1.0142168e+00   9.1421919e-01   1.1951117e-01   1.9511174e-02   9.6956479e-01   8.6956477e-01   1.0945600e+00   9.9455500e-01
   9.2980302e-01   3.8586652e+00   1.0138819e+00   9.1388436e-01   1.1950142e-01   1.9501228e-02   9.6952689e-01   8.6952690e-01   1.0945500e+00   9.9455500e-01
   9.2880302e-01   3.8533924e+00   1.0135487e+00   9.1354747e-01   1.1949128e-01   1.9491152e-02   9.6948818e-01   8.6948817e-01   1.0945500e+00   9.9455500e-01
   9.2780302e-01   3.8481106e+00   1.0132053e+00   9.1320728e-01   1.1948082e-01   1.9480926e-02   9.6944918e-01   8.6944916e-01   1.0945500e+00   9.9455405e-01
   9.2680302e-01   3.8428100e+00   1.0128648e+00   9.1286320e-01   1.1947100e-01   1.9470641e-02   9.6940948e-01   8.6940948e-01   1.0945500e+00   9.9455398e-01
   9.2580302e-01   3.8375044e+00   1.0125165e+00   9.1251586e-01   1.1946015e-01   1.9460337e-02   9.6936953e-01   8.6936950e-01   1.0945500e+00   9.9455398e-01
   9.2480302e-01   3.8321940e+00   1.0121650e+00   9.1216506e-01   1.1945031e-01   1.9449833e-02   9.6932913e-01   8.6932917e-01   1.0945500e+00   9.9455398e-01
   9.2380302e-01   3.8268739e+00   1.0118118e+00   9.1181151e-01   1.1943942e-01   1.9439291e-02   9.6928837e-01   8.6928840e-01   1.0945500e+00   9.9455327e-01
   9.2280302e-01   3.8215444e+00   1.0114530e+00   9.1145313e-01   1.1942852e-01   1.9428619e-02   9.6924739e-01   8.6924738e-01   1.0945500e+00   9.9455303e-01
   9.2180302e-01   3.8161947e+00   1.0110915e+00   9.1109181e-01   1.1941760e-01   1.9417803e-02   9.6920541e-01   8.6920540e-01   1.0945500e+00   9.9455303e-01
   9.2080302e-01   3.8108492e+00   1.0107281e+00   9.1072704e-01   1.1940667e-01   1.9406973e-02   9.6916369e-01   8.6916368e-01   1.0945500e+00   9.9455303e-01
   9.1980302e-01   3.8054902e+00   1.0103549e+00   9.1035792e-01   1.1939572e-01   1.9395915e-02   9.6912148e-01   8.6912148e-01   1.0945500e+00   9.9455197e-01
   9.1880302e-01   3.8001209e+00   1.0099828e+00   9.0998505e-01   1.1938473e-01   1.9384840e-02   9.6907816e-01   8.6907815e-01   1.0945500e+00   9.9455202e-01
   9.1780302e-01   3.7947435e+00   1.0096057e+00   9.0960859e-01   1.1937374e-01   1.9373581e-02   9.6903495e-01   8.6903499e-01   1.0945500e+00   9.9455202e-01
   9.1680302e-01   3.7893540e+00   1.0092304e+00   9.0922754e-01   1.1936252e-01   1.9362305e-02   9.6899089e-01   8.6899087e-01   1.0945500e+00   9.9455202e-01
   9.1580302e-01   3.7839405e+00   1.0088437e+00   9.0884262e-01   1.1935067e-01   1.9350809e-02   9.6894671e-01   8.6894668e-01   1.0945500e+00   9.9455101e-01
   9.1480302e-01   3.7785304e+00   1.0084565e+00   9.0845428e-01   1.1933966e-01   1.9339195e-02   9.6890251e-01   8.6890250e-01   1.0945500e+00   9.9455100e-01
   9.1380302e-01   3.7731057e+00   1.0080582e+00   9.0806058e-01   1.1932752e-01   1.9327551e-02   9.6885710e-01   8.6885707e-01   1.0945500e+00   9.9455100e-01
   9.1280302e-01   3.7676716e+00   1.0076595e+00   9.0766284e-01   1.1931538e-01   1.9315750e-02   9.6881067e-01   8.6881064e-01   1.0945500e+00   9.9455067e-01
   9.1180302e-01   3.7622276e+00   1.0072594e+00   9.0726136e-01   1.1930349e-01   1.9303786e-02   9.6876433e-01   8.6876435e-01   1.0945500e+00   9.9454999e-01
   9.1080302e-01   3.7567677e+00   1.0068546e+00   9.0685479e-01   1.1929167e-01   1.9291731e-02   9.6871744e-01   8.6871748e-01   1.0945500e+00   9.9454999e-01
   9.0980302e-01   3.7512981e+00   1.0064464e+00   9.0644359e-01   1.1927980e-01   1.9279528e-02   9.6867062e-01   8.6867060e-01   1.0945500e+00   9.9454999e-01
   9.0880302e-01   3.7458159e+00   1.0060295e+00   9.0602781e-01   1.1926711e-01   1.9267200e-02   9.6862229e-01   8.6862232e-01   1.0945500e+00   9.9454898e-01
   9.0780302e-01   3.7403173e+00   1.0056088e+00   9.0560736e-01   1.1925445e-01   1.9254703e-02   9.6857367e-01   8.6857365e-01   1.0945500e+00   9.9454898e-01
   9.0680302e-01   3.7348099e+00   1.0051801e+00   9.0518153e-01   1.1924225e-01   1.9242070e-02   9.6852480e-01   8.6852483e-01   1.0945500e+00   9.9454898e-01
   9.0580302e-01   3.7292844e+00   1.0047525e+00   9.0475068e-01   1.1922939e-01   1.9229265e-02   9.6847520e-01   8.6847523e-01   1.0945500e+00   9.9454801e-01
   9.0480302e-01   3.7237503e+00   1.0043144e+00   9.0431587e-01   1.1921666e-01   1.9216355e-02   9.6842425e-01   8.6842428e-01   1.0945500e+00   9.9454802e-01
   9.0380302e-01   3.7181983e+00   1.0038711e+00   9.0387423e-01   1.1920325e-01   1.9203301e-02   9.6837317e-01   8.6837320e-01   1.0945500e+00   9.9454802e-01
   9.0280302e-01   3.7126344e+00   1.0034252e+00   9.0342804e-01   1.1918987e-01   1.9190121e-02   9.6832198e-01   8.6832201e-01   1.0945500e+00   9.9454697e-01
   9.0180302e-01   3.7070522e+00   1.0029790e+00   9.0297633e-01   1.1917651e-01   1.9176764e-02   9.6826962e-01   8.6826966e-01   1.0945500e+00   9.9454701e-01
   9.0080302e-01   3.7014582e+00   1.0025214e+00   9.0251925e-01   1.1916321e-01   1.9163246e-02   9.6821705e-01   8.6821703e-01   1.0945500e+00   9.9454701e-01
   8.9980302e-01   3.6958531e+00   1.0020521e+00   9.0205584e-01   1.1914951e-01   1.9149543e-02   9.6816282e-01   8.6816286e-01   1.0945500e+00   9.9454632e-01
   8.9880302e-01   3.6902284e+00   1.0015875e+00   9.0158636e-01   1.1913556e-01   1.9135671e-02   9.6810877e-01   8.6810875e-01   1.0945500e+00   9.9454600e-01
   8.9780302e-01   3.6845841e+00   1.0011106e+00   9.0111131e-01   1.1912159e-01   1.9121629e-02   9.6805360e-01   8.6805358e-01   1.0945500e+00   9.9454600e-01
   8.9680302e-01   3.6789240e+00   1.0006293e+00   9.0062985e-01   1.1910706e-01   1.9107418e-02   9.6799789e-01   8.6799788e-01   1.0945500e+00   9.9454494e-01
   8.9580302e-01   3.6732530e+00   1.0001426e+00   9.0014245e-01   1.1909325e-01   1.9093022e-02   9.6794171e-01   8.6794174e-01   1.0945504e+00   9.9454498e-01
   8.9480302e-01   3.6675623e+00   9.9964867e-01   8.9964865e-01   1.1907866e-01   1.9078476e-02   9.6788454e-01   8.6788454e-01   1.0945400e+00   9.9454498e-01
   8.9380302e-01   3.6618488e+00   9.9914782e-01   8.9914782e-01   1.1906353e-01   1.9063673e-02   9.6782610e-01   8.6782608e-01   1.0945400e+00   9.9454401e-01
   8.9280302e-01   3.6561244e+00   9.9864037e-01   8.9864037e-01   1.1904891e-01   1.9048721e-02   9.6776750e-01   8.6776754e-01   1.0945400e+00   9.9454403e-01
   8.9180302e-01   3.6503689e+00   9.9812536e-01   8.9812534e-01   1.1903362e-01   1.9033590e-02   9.6770770e-01   8.6770768e-01   1.0945400e+00   9.9454404e-01
   8.9080302e-01   3.6446075e+00   9.9760300e-01   8.9760304e-01   1.1901852e-01   1.9018228e-02   9.6764668e-01   8.6764666e-01   1.0945400e+00   9.9454302e-01
   8.8980302e-01   3.6388187e+00   9.9707419e-01   8.9707417e-01   1.1900272e-01   1.9002640e-02   9.6758525e-01   8.6758527e-01   1.0945400e+00   9.9454302e-01
   8.8880302e-01   3.6330104e+00   9.9653691e-01   8.9653690e-01   1.1898703e-01   1.8986815e-02   9.6752282e-01   8.6752285e-01   1.0945400e+00   9.9454214e-01
   8.8780302e-01   3.6271847e+00   9.9599227e-01   8.9599226e-01   1.1897095e-01   1.8970800e-02   9.6745942e-01   8.6745941e-01   1.0945400e+00   9.9454200e-01
   8.8680302e-01   3.6213294e+00   9.9543873e-01   8.9543875e-01   1.1895426e-01   1.8954622e-02   9.6739538e-01   8.6739537e-01   1.0945400e+00   9.9454201e-01
   8.8580302e-01   3.6154608e+00   9.9487791e-01   8.9487788e-01   1.1893813e-01   1.8938116e-02   9.6732959e-01   8.6732958e-01   1.0945400e+00   9.9454099e-01
   8.8480302e-01   3.6095657e+00   9.9430856e-01   8.9430854e-01   1.1892115e-01   1.8921419e-02   9.6726393e-01   8.6726390e-01   1.0945400e+00   9.9454099e-01
   8.8380302e-01   3.6036444e+00   9.9372970e-01   8.9372970e-01   1.1890472e-01   1.8904446e-02   9.6719643e-01   8.6719642e-01   1.0945400e+00   9.9453994e-01
   8.8280302e-01   3.5977008e+00   9.9314235e-01   8.9314235e-01   1.1888750e-01   1.8887216e-02   9.6712753e-01   8.6712755e-01   1.0945400e+00   9.9453998e-01
   8.8180302e-01   3.5917272e+00   9.9254479e-01   8.9254483e-01   1.1886954e-01   1.8869751e-02   9.6705824e-01   8.6705825e-01   1.0945400e+00   9.9454001e-01
   8.8080302e-01   3.5857327e+00   9.9193849e-01   8.9193853e-01   1.1885182e-01   1.8851955e-02   9.6698726e-01   8.6698726e-01   1.0945400e+00   9.9453902e-01
   8.7980302e-01   3.5797037e+00   9.9132171e-01   8.9132172e-01   1.1883432e-01   1.8833896e-02   9.6691517e-01   8.6691518e-01   1.0945400e+00   9.9453905e-01
   8.7880302e-01   3.5736523e+00   9.9069516e-01   8.9069518e-01   1.1881571e-01   1.8815614e-02   9.6684256e-01   8.6684254e-01   1.0945400e+00   9.9453801e-01
   8.7780302e-01   3.5675749e+00   9.9005737e-01   8.9005741e-01   1.1879702e-01   1.8796935e-02   9.6676810e-01   8.6676808e-01   1.0945400e+00   9.9453801e-01
   8.7680302e-01   3.5614573e+00   9.8940824e-01   8.8940821e-01   1.1877823e-01   1.8778026e-02   9.6669187e-01   8.6669187e-01   1.0945400e+00   9.9453699e-01
   8.7580302e-01   3.5553157e+00   9.8874821e-01   8.8874822e-01   1.1875833e-01   1.8758795e-02   9.6661485e-01   8.6661483e-01   1.0945400e+00   9.9453699e-01
   8.7480302e-01   3.5491382e+00   9.8807663e-01   8.8807665e-01   1.1873936e-01   1.8739175e-02   9.6653629e-01   8.6653632e-01   1.0945400e+00   9.9453597e-01
   8.7380302e-01   3.5429312e+00   9.8739243e-01   8.8739243e-01   1.1871927e-01   1.8719211e-02   9.6645613e-01   8.6645614e-01   1.0945400e+00   9.9453598e-01
   8.7280302e-01   3.5366861e+00   9.8669487e-01   8.8669487e-01   1.1869909e-01   1.8698931e-02   9.6637457e-01   8.6637461e-01   1.0945400e+00   9.9453503e-01
   8.7180302e-01   3.5304082e+00   9.8598581e-01   8.8598579e-01   1.1867855e-01   1.8678245e-02   9.6629189e-01   8.6629193e-01   1.0945299e+00   9.9453503e-01
   8.7080302e-01   3.5240868e+00   9.8526124e-01   8.8526124e-01   1.1865731e-01   1.8657238e-02   9.6620667e-01   8.6620664e-01   1.0945300e+00   9.9453402e-01
   8.6980302e-01   3.5177278e+00   9.8452324e-01   8.8452324e-01   1.1863574e-01   1.8635716e-02   9.6612003e-01   8.6612000e-01   1.0945300e+00   9.9453403e-01
   8.6880302e-01   3.5113322e+00   9.8377010e-01   8.8377007e-01   1.1861400e-01   1.8613891e-02   9.6603196e-01   8.6603193e-01   1.0945300e+00   9.9453300e-01
   8.6780302e-01   3.5048841e+00   9.8300107e-01   8.8300111e-01   1.1859127e-01   1.8591604e-02   9.6594163e-01   8.6594161e-01   1.0945300e+00   9.9453267e-01
   8.6680302e-01   3.4983948e+00   9.8221610e-01   8.8221609e-01   1.1856910e-01   1.8568844e-02   9.6584918e-01   8.6584918e-01   1.0945300e+00   9.9453199e-01
   8.6580302e-01   3.4918677e+00   9.8141474e-01   8.8141476e-01   1.1854552e-01   1.8545594e-02   9.6575515e-01   8.6575519e-01   1.0945300e+00   9.9453095e-01
   8.6480302e-01   3.4852777e+00   9.8059488e-01   8.8059489e-01   1.1852185e-01   1.8521823e-02   9.6565908e-01   8.6565909e-01   1.0945300e+00   9.9453098e-01
   8.6380302e-01   3.4786408e+00   9.7975673e-01   8.7975671e-01   1.1849743e-01   1.8497629e-02   9.6556009e-01   8.6556009e-01   1.0945300e+00   9.9453002e-01
   8.6280302e-01   3.4719564e+00   9.7889948e-01   8.7889947e-01   1.1847292e-01   1.8472811e-02   9.6545963e-01   8.6545960e-01   1.0945300e+00   9.9452981e-01
   8.6180302e-01   3.4652003e+00   9.7802121e-01   8.7802121e-01   1.1844775e-01   1.8447436e-02   9.6535566e-01   8.6535569e-01   1.0945300e+00   9.9452901e-01
   8.6080302e-01   3.4583981e+00   9.7712218e-01   8.7712222e-01   1.1842176e-01   1.8421505e-02   9.6524987e-01   8.6524986e-01   1.0945300e+00   9.9452798e-01
   8.5980302e-01   3.4515264e+00   9.7619989e-01   8.7619987e-01   1.1839462e-01   1.8394958e-02   9.6514148e-01   8.6514148e-01   1.0945300e+00   9.9452777e-01
   8.5880302e-01   3.4445841e+00   9.7525318e-01   8.7525322e-01   1.1836800e-01   1.8367637e-02   9.6502931e-01   8.6502929e-01   1.0945300e+00   9.9452698e-01
   8.5780302e-01   3.4375719e+00   9.7428196e-01   8.7428199e-01   1.1833969e-01   1.8339677e-02   9.6491493e-01   8.6491493e-01   1.0945300e+00   9.9452603e-01
   8.5680302e-01   3.4304832e+00   9.7328363e-01   8.7328363e-01   1.1831103e-01   1.8310999e-02   9.6479706e-01   8.6479704e-01   1.0945300e+00   9.9452499e-01
   8.5580302e-01   3.4233184e+00   9.7225651e-01   8.7225649e-01   1.1828150e-01   1.8281497e-02   9.6467510e-01   8.6467511e-01   1.0945200e+00   9.9452505e-01
   8.5480302e-01   3.4160671e+00   9.7119909e-01   8.7119912e-01   1.1825156e-01   1.8251196e-02   9.6455034e-01   8.6455034e-01   1.0945200e+00   9.9452401e-01
   8.5380302e-01   3.4087205e+00   9.7010974e-01   8.7010976e-01   1.1822033e-01   1.8219954e-02   9.6442106e-01   8.6442103e-01   1.0945200e+00   9.9452299e-01
   8.5280302e-01   3.4012711e+00   9.6898540e-01   8.6898542e-01   1.1818757e-01   1.8187741e-02   9.6428778e-01   8.6428775e-01   1.0945200e+00   9.9452197e-01
   8.5180302e-01   3.3937220e+00   9.6782381e-01   8.6782382e-01   1.1815444e-01   1.8154513e-02   9.6415033e-01   8.6415037e-01   1.0945200e+00   9.9452099e-01
   8.5080302e-01   3.3860591e+00   9.6662121e-01   8.6662118e-01   1.1812019e-01   1.8120206e-02   9.6400722e-01   8.6400725e-01   1.0945200e+00   9.9452002e-01
   8.4980302e-01   3.3782707e+00   9.6537669e-01   8.6537667e-01   1.1808457e-01   1.8084683e-02   9.6385932e-01   8.6385933e-01   1.0945200e+00   9.9451942e-01
   8.4880302e-01   3.3703442e+00   9.6408314e-01   8.6408315e-01   1.1804790e-01   1.8047824e-02   9.6370548e-01   8.6370548e-01   1.0945200e+00   9.9451829e-01
   8.4780302e-01   3.3622697e+00   9.6273899e-01   8.6273896e-01   1.1800944e-01   1.8009600e-02   9.6354538e-01   8.6354538e-01   1.0945200e+00   9.9451715e-01
   8.4680302e-01   3.3540362e+00   9.6133892e-01   8.6133889e-01   1.1796960e-01   1.7969784e-02   9.6337853e-01   8.6337851e-01   1.0945200e+00   9.9451639e-01
   8.4580302e-01   3.3456194e+00   9.5987583e-01   8.5987584e-01   1.1792829e-01   1.7928268e-02   9.6320389e-01   8.6320389e-01   1.0945203e+00   9.9451506e-01
   8.4480302e-01   3.3369990e+00   9.5834302e-01   8.5834304e-01   1.1788513e-01   1.7884833e-02   9.6302090e-01   8.6302090e-01   1.0945100e+00   9.9451397e-01
   8.4380302e-01   3.3281578e+00   9.5673268e-01   8.5673268e-01   1.1783915e-01   1.7839253e-02   9.6282810e-01   8.6282810e-01   1.0945100e+00   9.9451299e-01
   8.4280302e-01   3.3190736e+00   9.5503636e-01   8.5503638e-01   1.1779108e-01   1.7791362e-02   9.6262540e-01   8.6262544e-01   1.0945100e+00   9.9451203e-01
   8.4180302e-01   3.3096832e+00   9.5323863e-01   8.5323863e-01   1.1774078e-01   1.7740680e-02   9.6240956e-01   8.6240956e-01   1.0945100e+00   9.9451001e-01
   8.4080302e-01   3.2999633e+00   9.5132576e-01   8.5132577e-01   1.1768700e-01   1.7686821e-02   9.6218006e-01   8.6218003e-01   1.0945100e+00   9.9450901e-01
   8.3980302e-01   3.2898445e+00   9.4927782e-01   8.4927781e-01   1.1762933e-01   1.7629281e-02   9.6193376e-01   8.6193375e-01   1.0945100e+00   9.9450709e-01
   8.3880302e-01   3.2792550e+00   9.4706799e-01   8.4706803e-01   1.1756732e-01   1.7567302e-02   9.6166787e-01   8.6166787e-01   1.0945101e+00   9.9450587e-01
   8.3780302e-01   3.2680772e+00   9.4465870e-01   8.4465870e-01   1.1749984e-01   1.7499905e-02   9.6137702e-01   8.6137702e-01   1.0944999e+00   9.9450390e-01
   8.3680302e-01   3.2561671e+00   9.4199997e-01   8.4200000e-01   1.1742562e-01   1.7425719e-02   9.6105570e-01   8.6105568e-01   1.0944999e+00   9.9450198e-01
   8.3580302e-01   3.2432755e+00   9.3900766e-01   8.3900769e-01   1.1734242e-01   1.7342408e-02   9.6069399e-01   8.6069397e-01   1.0944999e+00   9.9449951e-01
   8.3480302e-01   3.2290021e+00   9.3555049e-01   8.3555047e-01   1.1724656e-01   1.7246516e-02   9.6027406e-01   8.6027406e-01   1.0944999e+00   9.9449696e-01
   8.3380302e-01   3.2125594e+00   9.3136086e-01   8.3136085e-01   1.1713077e-01   1.7130725e-02   9.5976436e-01   8.5976436e-01   1.0944901e+00   9.9449363e-01
   8.3280302e-01   3.1919057e+00   9.2575698e-01   8.2575696e-01   1.1697657e-01   1.6976549e-02   9.5908020e-01   8.5908019e-01   1.0944901e+00   9.9448912e-01
   8.3180302e-01   3.1485440e+00   9.1255688e-01   8.1255689e-01   1.1661684e-01   1.6616694e-02   9.5745694e-01   8.5745694e-01   1.0944800e+00   9.9447872e-01
