# Supplementary material for: Parallel arrangements of positive feedback loops limit cell-to-cell variability in differentiation
Source: PLoS One. 2017 Nov 29;12(11):e0188623. doi: 10.1371/journal.pone.0188623 (PMC5706692; doi:10.1371/journal.pone.0188623)
Supplement: S1 Codes — (ZIP) [file pone.0188623.s001.zip › codes/GK/AND/Residence Time/IntrinsicNoise/Serial/initus_5L_Sr_GK.dat]

   1.7897510e+00   8.6101981e+00   1.0777127e+00   9.7771184e-01   1.2147900e-01   2.1478821e-02   9.7690424e-01   8.7690428e-01   1.0951200e+00   9.9511600e-01   1.0952400e+00   9.9523902e-01
   1.7887510e+00   8.6052621e+00   1.0776922e+00   9.7769373e-01   1.2147800e-01   2.1478217e-02   9.7690199e-01   8.7690197e-01   1.0951200e+00   9.9511600e-01   1.0952400e+00   9.9523902e-01
   1.7877510e+00   8.6003504e+00   1.0776720e+00   9.7767465e-01   1.2147797e-01   2.1477615e-02   9.7689996e-01   8.7690000e-01   1.0951200e+00   9.9511600e-01   1.0952400e+00   9.9523902e-01
   1.7867510e+00   8.5954000e+00   1.0776594e+00   9.7765646e-01   1.2147700e-01   2.1477006e-02   9.7689800e-01   8.7689798e-01   1.0951200e+00   9.9511600e-01   1.0952400e+00   9.9523902e-01
   1.7857510e+00   8.5904552e+00   1.0776393e+00   9.7763729e-01   1.2147613e-01   2.1476401e-02   9.7689598e-01   8.7689602e-01   1.0951200e+00   9.9511600e-01   1.0952400e+00   9.9523902e-01
   1.7847510e+00   8.5855049e+00   1.0776187e+00   9.7761891e-01   1.2147600e-01   2.1475810e-02   9.7689402e-01   8.7689400e-01   1.0951200e+00   9.9511600e-01   1.0952400e+00   9.9523902e-01
   1.7837510e+00   8.5805560e+00   1.0776001e+00   9.7759979e-01   1.2147500e-01   2.1475203e-02   9.7689200e-01   8.7689197e-01   1.0951200e+00   9.9511600e-01   1.0952400e+00   9.9523902e-01
   1.7827510e+00   8.5756067e+00   1.0775809e+00   9.7758079e-01   1.2147505e-01   2.1474595e-02   9.7688984e-01   8.7688981e-01   1.0951200e+00   9.9511600e-01   1.0952400e+00   9.9523902e-01
   1.7817510e+00   8.5706565e+00   1.0775603e+00   9.7756240e-01   1.2147400e-01   2.1474066e-02   9.7688777e-01   8.7688776e-01   1.0951200e+00   9.9511600e-01   1.0952400e+00   9.9523902e-01
   1.7807510e+00   8.5657077e+00   1.0775402e+00   9.7754325e-01   1.2147301e-01   2.1473458e-02   9.7688573e-01   8.7688575e-01   1.0951200e+00   9.9511600e-01   1.0952400e+00   9.9523902e-01
   1.7797510e+00   8.5607596e+00   1.0775273e+00   9.7752396e-01   1.2147300e-01   2.1472847e-02   9.7688370e-01   8.7688368e-01   1.0951200e+00   9.9511600e-01   1.0952400e+00   9.9523902e-01
   1.7787510e+00   8.5558458e+00   1.0775071e+00   9.7750524e-01   1.2147200e-01   2.1472245e-02   9.7688169e-01   8.7688171e-01   1.0951200e+00   9.9511600e-01   1.0952400e+00   9.9523902e-01
   1.7777510e+00   8.5508945e+00   1.0774864e+00   9.7748610e-01   1.2147205e-01   2.1471635e-02   9.7687968e-01   8.7687966e-01   1.0951200e+00   9.9511600e-01   1.0952400e+00   9.9523902e-01
   1.7767510e+00   8.5459550e+00   1.0774662e+00   9.7746767e-01   1.2147100e-01   2.1471030e-02   9.7687763e-01   8.7687767e-01   1.0951200e+00   9.9511600e-01   1.0952400e+00   9.9523902e-01
   1.7757510e+00   8.5410057e+00   1.0774504e+00   9.7744846e-01   1.2146996e-01   2.1470421e-02   9.7687562e-01   8.7687560e-01   1.0951200e+00   9.9511600e-01   1.0952400e+00   9.9523902e-01
   1.7747510e+00   8.5360548e+00   1.0774304e+00   9.7742924e-01   1.2147001e-01   2.1469810e-02   9.7687295e-01   8.7687298e-01   1.0951200e+00   9.9511600e-01   1.0952400e+00   9.9523902e-01
   1.7737510e+00   8.5311058e+00   1.0774100e+00   9.7741002e-01   1.2146900e-01   2.1469145e-02   9.7687098e-01   8.7687095e-01   1.0951200e+00   9.9511600e-01   1.0952400e+00   9.9523902e-01
   1.7727510e+00   8.5261555e+00   1.0773896e+00   9.7739080e-01   1.2146904e-01   2.1468540e-02   9.7686898e-01   8.7686902e-01   1.0951200e+00   9.9511600e-01   1.0952400e+00   9.9523902e-01
   1.7717510e+00   8.5212063e+00   1.0773697e+00   9.7737165e-01   1.2146800e-01   2.1467935e-02   9.7686701e-01   8.7686698e-01   1.0951200e+00   9.9511600e-01   1.0952400e+00   9.9523902e-01
   1.7707510e+00   8.5162577e+00   1.0773497e+00   9.7735244e-01   1.2146695e-01   2.1467330e-02   9.7686497e-01   8.7686501e-01   1.0951200e+00   9.9511600e-01   1.0952400e+00   9.9523902e-01
   1.7697510e+00   8.5113061e+00   1.0773334e+00   9.7733321e-01   1.2146702e-01   2.1466729e-02   9.7686299e-01   8.7686297e-01   1.0951200e+00   9.9511600e-01   1.0952400e+00   9.9523902e-01
   1.7687510e+00   8.5063573e+00   1.0773128e+00   9.7731404e-01   1.2146601e-01   2.1466127e-02   9.7686100e-01   8.7686098e-01   1.0951200e+00   9.9511600e-01   1.0952400e+00   9.9523902e-01
   1.7677510e+00   8.5014236e+00   1.0772925e+00   9.7729464e-01   1.2146525e-01   2.1465525e-02   9.7685826e-01   8.7685825e-01   1.0951200e+00   9.9511600e-01   1.0952400e+00   9.9523902e-01
   1.7667510e+00   8.4964723e+00   1.0772721e+00   9.7727469e-01   1.2146500e-01   2.1464913e-02   9.7685621e-01   8.7685623e-01   1.0951200e+00   9.9511599e-01   1.0952400e+00   9.9523902e-01
   1.7657510e+00   8.4915605e+00   1.0772597e+00   9.7725557e-01   1.2146395e-01   2.1464312e-02   9.7685425e-01   8.7685423e-01   1.0951200e+00   9.9511494e-01   1.0952400e+00   9.9523902e-01
   1.7647510e+00   8.4866107e+00   1.0772395e+00   9.7723639e-01   1.2146403e-01   2.1463628e-02   9.7685220e-01   8.7685218e-01   1.0951200e+00   9.9511498e-01   1.0952400e+00   9.9523902e-01
   1.7637510e+00   8.4816552e+00   1.0772193e+00   9.7721729e-01   1.2146300e-01   2.1463018e-02   9.7685014e-01   8.7685018e-01   1.0951200e+00   9.9511498e-01   1.0952400e+00   9.9523902e-01
   1.7627510e+00   8.4767066e+00   1.0771987e+00   9.7719712e-01   1.2146210e-01   2.1462397e-02   9.7684801e-01   8.7684798e-01   1.0951200e+00   9.9511498e-01   1.0952400e+00   9.9523902e-01
   1.7617510e+00   8.4717579e+00   1.0771784e+00   9.7717781e-01   1.2146200e-01   2.1461796e-02   9.7684583e-01   8.7684585e-01   1.0951200e+00   9.9511498e-01   1.0952400e+00   9.9523902e-01
   1.7607510e+00   8.4668071e+00   1.0771581e+00   9.7715868e-01   1.2146100e-01   2.1461195e-02   9.7684382e-01   8.7684380e-01   1.0951200e+00   9.9511498e-01   1.0952400e+00   9.9523902e-01
   1.7597510e+00   8.4618579e+00   1.0771401e+00   9.7713841e-01   1.2146080e-01   2.1460566e-02   9.7684179e-01   8.7684183e-01   1.0951200e+00   9.9511498e-01   1.0952400e+00   9.9523902e-01
   1.7587510e+00   8.4569086e+00   1.0771202e+00   9.7711920e-01   1.2146000e-01   2.1459881e-02   9.7683979e-01   8.7683976e-01   1.0951200e+00   9.9511498e-01   1.0952400e+00   9.9523902e-01
   1.7577510e+00   8.4519587e+00   1.0771003e+00   9.7709898e-01   1.2145898e-01   2.1459273e-02   9.7683698e-01   8.7683702e-01   1.0951200e+00   9.9511498e-01   1.0952400e+00   9.9523902e-01
   1.7567510e+00   8.4470098e+00   1.0770803e+00   9.7707982e-01   1.2145905e-01   2.1458671e-02   9.7683505e-01   8.7683503e-01   1.0951200e+00   9.9511498e-01   1.0952400e+00   9.9523902e-01
   1.7557510e+00   8.4420607e+00   1.0770602e+00   9.7705958e-01   1.2145800e-01   2.1458071e-02   9.7683301e-01   8.7683305e-01   1.0951200e+00   9.9511498e-01   1.0952400e+00   9.9523902e-01
   1.7547510e+00   8.4371110e+00   1.0770401e+00   9.7704044e-01   1.2145697e-01   2.1457420e-02   9.7683106e-01   8.7683103e-01   1.0951200e+00   9.9511498e-01   1.0952400e+00   9.9523902e-01
   1.7537510e+00   8.4321615e+00   1.0770201e+00   9.7702021e-01   1.2145701e-01   2.1456751e-02   9.7682852e-01   8.7682856e-01   1.0951200e+00   9.9511498e-01   1.0952400e+00   9.9523902e-01
   1.7527510e+00   8.4272121e+00   1.0770000e+00   9.7699996e-01   1.2145600e-01   2.1456150e-02   9.7682652e-01   8.7682650e-01   1.0951200e+00   9.9511498e-01   1.0952400e+00   9.9523902e-01
   1.7517510e+00   8.4222897e+00   1.0769800e+00   9.7698093e-01   1.2145548e-01   2.1455553e-02   9.7682449e-01   8.7682449e-01   1.0951200e+00   9.9511498e-01   1.0952400e+00   9.9523902e-01
   1.7507510e+00   8.4173283e+00   1.0769596e+00   9.7696070e-01   1.2145500e-01   2.1454838e-02   9.7682199e-01   8.7682196e-01   1.0951200e+00   9.9511498e-01   1.0952400e+00   9.9523902e-01
   1.7497510e+00   8.4123768e+00   1.0769396e+00   9.7694052e-01   1.2145399e-01   2.1454239e-02   9.7681997e-01   8.7682001e-01   1.0951200e+00   9.9511498e-01   1.0952400e+00   9.9523902e-01
   1.7487510e+00   8.4074593e+00   1.0769197e+00   9.7692106e-01   1.2145403e-01   2.1453639e-02   9.7681805e-01   8.7681802e-01   1.0951200e+00   9.9511498e-01   1.0952400e+00   9.9523902e-01
   1.7477510e+00   8.4025100e+00   1.0768997e+00   9.7690120e-01   1.2145300e-01   2.1452963e-02   9.7681531e-01   8.7681532e-01   1.0951200e+00   9.9511498e-01   1.0952400e+00   9.9523902e-01
   1.7467510e+00   8.3975601e+00   1.0768797e+00   9.7688103e-01   1.2145195e-01   2.1452323e-02   9.7681331e-01   8.7681330e-01   1.0951200e+00   9.9511498e-01   1.0952400e+00   9.9523902e-01
   1.7457510e+00   8.3926120e+00   1.0768597e+00   9.7686081e-01   1.2145203e-01   2.1451720e-02   9.7681126e-01   8.7681128e-01   1.0951200e+00   9.9511498e-01   1.0952400e+00   9.9523902e-01
   1.7447510e+00   8.3876635e+00   1.0768399e+00   9.7684065e-01   1.2145100e-01   2.1451036e-02   9.7680901e-01   8.7680898e-01   1.0951200e+00   9.9511498e-01   1.0952400e+00   9.9523902e-01
   1.7437510e+00   8.3827148e+00   1.0768199e+00   9.7682042e-01   1.2145017e-01   2.1450414e-02   9.7680691e-01   8.7680689e-01   1.0951200e+00   9.9511498e-01   1.0952400e+00   9.9523902e-01
   1.7427510e+00   8.3777657e+00   1.0767999e+00   9.7680025e-01   1.2145000e-01   2.1449799e-02   9.7680491e-01   8.7680494e-01   1.0951200e+00   9.9511498e-01   1.0952400e+00   9.9523902e-01
   1.7417510e+00   8.3728152e+00   1.0767800e+00   9.7678002e-01   1.2144900e-01   2.1449097e-02   9.7680209e-01   8.7680212e-01   1.0951200e+00   9.9511498e-01   1.0952400e+00   9.9523902e-01
   1.7407510e+00   8.3678663e+00   1.0767601e+00   9.7675984e-01   1.2144808e-01   2.1448500e-02   9.7680013e-01   8.7680011e-01   1.0951200e+00   9.9511498e-01   1.0952400e+00   9.9523902e-01
   1.7397510e+00   8.3629175e+00   1.0767401e+00   9.7673962e-01   1.2144800e-01   2.1447795e-02   9.7679801e-01   8.7679798e-01   1.0951200e+00   9.9511498e-01   1.0952400e+00   9.9523902e-01
   1.7387510e+00   8.3579578e+00   1.0767202e+00   9.7671940e-01   1.2144700e-01   2.1447188e-02   9.7679576e-01   8.7679579e-01   1.0951200e+00   9.9511498e-01   1.0952400e+00   9.9523902e-01
   1.7377510e+00   8.3530091e+00   1.0767002e+00   9.7669928e-01   1.2144676e-01   2.1446557e-02   9.7679377e-01   8.7679376e-01   1.0951200e+00   9.9511498e-01   1.0952400e+00   9.9523902e-01
   1.7367510e+00   8.3480599e+00   1.0766802e+00   9.7667803e-01   1.2144600e-01   2.1445874e-02   9.7679107e-01   8.7679105e-01   1.0951200e+00   9.9511498e-01   1.0952400e+00   9.9523902e-01
   1.7357510e+00   8.3431095e+00   1.0766604e+00   9.7665782e-01   1.2144498e-01   2.1445239e-02   9.7678903e-01   8.7678900e-01   1.0951200e+00   9.9511498e-01   1.0952400e+00   9.9523902e-01
   1.7347510e+00   8.3381608e+00   1.0766362e+00   9.7663759e-01   1.2144464e-01   2.1444563e-02   9.7678700e-01   8.7678704e-01   1.0951200e+00   9.9511498e-01   1.0952400e+00   9.9523902e-01
   1.7337510e+00   8.3332121e+00   1.0766158e+00   9.7661702e-01   1.2144400e-01   2.1443920e-02   9.7678459e-01   8.7678459e-01   1.0951200e+00   9.9511498e-01   1.0952400e+00   9.9523902e-01
   1.7327510e+00   8.3282631e+00   1.0765953e+00   9.7659622e-01   1.2144299e-01   2.1443252e-02   9.7678256e-01   8.7678257e-01   1.0951200e+00   9.9511498e-01   1.0952400e+00   9.9523902e-01
   1.7317510e+00   8.3233140e+00   1.0765750e+00   9.7657601e-01   1.2144305e-01   2.1442655e-02   9.7678000e-01   8.7677997e-01   1.0951200e+00   9.9511498e-01   1.0952400e+00   9.9523902e-01
   1.7307510e+00   8.3183653e+00   1.0765545e+00   9.7655483e-01   1.2144200e-01   2.1441941e-02   9.7677796e-01   8.7677800e-01   1.0951200e+00   9.9511498e-01   1.0952400e+00   9.9523902e-01
   1.7297510e+00   8.3134163e+00   1.0765342e+00   9.7653461e-01   1.2144095e-01   2.1441282e-02   9.7677542e-01   8.7677543e-01   1.0951200e+00   9.9511498e-01   1.0952400e+00   9.9523902e-01
   1.7287510e+00   8.3084649e+00   1.0765138e+00   9.7651337e-01   1.2144103e-01   2.1440631e-02   9.7677339e-01   8.7677339e-01   1.0951200e+00   9.9511498e-01   1.0952400e+00   9.9523902e-01
   1.7277510e+00   8.3035063e+00   1.0764935e+00   9.7649319e-01   1.2144000e-01   2.1439963e-02   9.7677096e-01   8.7677094e-01   1.0951200e+00   9.9511498e-01   1.0952400e+00   9.9523902e-01
   1.7267510e+00   8.2985576e+00   1.0764731e+00   9.7647201e-01   1.2143895e-01   2.1439323e-02   9.7676892e-01   8.7676896e-01   1.0951200e+00   9.9511498e-01   1.0952400e+00   9.9523902e-01
   1.7257510e+00   8.2936085e+00   1.0764497e+00   9.7645181e-01   1.2143903e-01   2.1438645e-02   9.7676625e-01   8.7676628e-01   1.0951200e+00   9.9511498e-01   1.0952400e+00   9.9523902e-01
   1.7247510e+00   8.2886597e+00   1.0764298e+00   9.7643061e-01   1.2143800e-01   2.1438013e-02   9.7676424e-01   8.7676423e-01   1.0951197e+00   9.9511498e-01   1.0952400e+00   9.9523902e-01
   1.7237510e+00   8.2837110e+00   1.0764099e+00   9.7640939e-01   1.2143695e-01   2.1437306e-02   9.7676191e-01   8.7676189e-01   1.0951101e+00   9.9511498e-01   1.0952400e+00   9.9523902e-01
   1.7227510e+00   8.2787619e+00   1.0763889e+00   9.7638913e-01   1.2143703e-01   2.1436698e-02   9.7675992e-01   8.7675989e-01   1.0951101e+00   9.9511498e-01   1.0952400e+00   9.9523902e-01
   1.7217510e+00   8.2738132e+00   1.0763687e+00   9.7636802e-01   1.2143600e-01   2.1436000e-02   9.7675713e-01   8.7675716e-01   1.0951101e+00   9.9511498e-01   1.0952400e+00   9.9523902e-01
   1.7207510e+00   8.2688646e+00   1.0763484e+00   9.7634683e-01   1.2143497e-01   2.1435303e-02   9.7675513e-01   8.7675511e-01   1.0951101e+00   9.9511498e-01   1.0952400e+00   9.9523902e-01
   1.7197510e+00   8.2639158e+00   1.0763284e+00   9.7632557e-01   1.2143504e-01   2.1434675e-02   9.7675281e-01   8.7675279e-01   1.0951101e+00   9.9511498e-01   1.0952400e+00   9.9523902e-01
   1.7187510e+00   8.2589667e+00   1.0763081e+00   9.7630445e-01   1.2143400e-01   2.1433987e-02   9.7675083e-01   8.7675081e-01   1.0951101e+00   9.9511498e-01   1.0952400e+00   9.9523902e-01
   1.7177510e+00   8.2540179e+00   1.0762801e+00   9.7628396e-01   1.2143297e-01   2.1433282e-02   9.7674805e-01   8.7674808e-01   1.0951101e+00   9.9511498e-01   1.0952400e+00   9.9523902e-01
   1.7167510e+00   8.2490586e+00   1.0762600e+00   9.7626274e-01   1.2143305e-01   2.1432648e-02   9.7674572e-01   8.7674570e-01   1.0951101e+00   9.9511498e-01   1.0952400e+00   9.9523902e-01
   1.7157510e+00   8.2441099e+00   1.0762403e+00   9.7624152e-01   1.2143200e-01   2.1431973e-02   9.7674366e-01   8.7674366e-01   1.0951101e+00   9.9511498e-01   1.0952400e+00   9.9523902e-01
   1.7147510e+00   8.2391607e+00   1.0762203e+00   9.7622023e-01   1.2143098e-01   2.1431264e-02   9.7674104e-01   8.7674102e-01   1.0951101e+00   9.9511498e-01   1.0952400e+00   9.9523902e-01
   1.7137510e+00   8.2342120e+00   1.0762004e+00   9.7619901e-01   1.2143105e-01   2.1430619e-02   9.7673900e-01   8.7673904e-01   1.0951101e+00   9.9511498e-01   1.0952400e+00   9.9523902e-01
   1.7127510e+00   8.2292630e+00   1.0761803e+00   9.7617718e-01   1.2143000e-01   2.1429960e-02   9.7673656e-01   8.7673654e-01   1.0951101e+00   9.9511498e-01   1.0952400e+00   9.9523902e-01
   1.7117510e+00   8.2243140e+00   1.0761549e+00   9.7615599e-01   1.2142898e-01   2.1429247e-02   9.7673395e-01   8.7673398e-01   1.0951101e+00   9.9511498e-01   1.0952400e+00   9.9523902e-01
   1.7107510e+00   8.2193652e+00   1.0761347e+00   9.7613481e-01   1.2142904e-01   2.1428591e-02   9.7673201e-01   8.7673199e-01   1.0951101e+00   9.9511498e-01   1.0952400e+00   9.9523902e-01
   1.7097510e+00   8.2144165e+00   1.0761143e+00   9.7611364e-01   1.2142800e-01   2.1427881e-02   9.7672940e-01   8.7672944e-01   1.0951101e+00   9.9511498e-01   1.0952400e+00   9.9523902e-01
   1.7087510e+00   8.2094674e+00   1.0760896e+00   9.7609248e-01   1.2142699e-01   2.1427237e-02   9.7672697e-01   8.7672695e-01   1.0951101e+00   9.9511498e-01   1.0952400e+00   9.9523902e-01
   1.7077510e+00   8.2045184e+00   1.0760696e+00   9.7607016e-01   1.2142633e-01   2.1426527e-02   9.7672495e-01   8.7672499e-01   1.0951101e+00   9.9511498e-01   1.0952400e+00   9.9523902e-01
   1.7067510e+00   8.1995699e+00   1.0760496e+00   9.7604903e-01   1.2142600e-01   2.1425823e-02   9.7672230e-01   8.7672228e-01   1.0951101e+00   9.9511498e-01   1.0952400e+00   9.9523902e-01
   1.7057510e+00   8.1946107e+00   1.0760294e+00   9.7602782e-01   1.2142500e-01   2.1425144e-02   9.7672024e-01   8.7672028e-01   1.0951101e+00   9.9511498e-01   1.0952400e+00   9.9523902e-01
   1.7047510e+00   8.1896618e+00   1.0760097e+00   9.7600559e-01   1.2142420e-01   2.1424513e-02   9.7671794e-01   8.7671791e-01   1.0951101e+00   9.9511498e-01   1.0952400e+00   9.9523902e-01
   1.7037510e+00   8.1847131e+00   1.0759816e+00   9.7598435e-01   1.2142403e-01   2.1423806e-02   9.7671521e-01   8.7671520e-01   1.0951101e+00   9.9511498e-01   1.0952400e+00   9.9523902e-01
   1.7027510e+00   8.1797659e+00   1.0759617e+00   9.7596234e-01   1.2142300e-01   2.1423105e-02   9.7671300e-01   8.7671297e-01   1.0951101e+00   9.9511498e-01   1.0952400e+00   9.9523902e-01
   1.7017510e+00   8.1748169e+00   1.0759414e+00   9.7594093e-01   1.2142210e-01   2.1422400e-02   9.7671085e-01   8.7671088e-01   1.0951101e+00   9.9511498e-01   1.0952400e+00   9.9523902e-01
   1.7007510e+00   8.1698682e+00   1.0759184e+00   9.7591891e-01   1.2142204e-01   2.1421708e-02   9.7670811e-01   8.7670808e-01   1.0951101e+00   9.9511498e-01   1.0952400e+00   9.9523902e-01
   1.6997510e+00   8.1649196e+00   1.0758981e+00   9.7589750e-01   1.2142100e-01   2.1420996e-02   9.7670584e-01   8.7670581e-01   1.0951101e+00   9.9511498e-01   1.0952400e+00   9.9523902e-01
   1.6987510e+00   8.1599708e+00   1.0758781e+00   9.7587543e-01   1.2141998e-01   2.1420289e-02   9.7670378e-01   8.7670377e-01   1.0951101e+00   9.9511498e-01   1.0952400e+00   9.9523902e-01
   1.6977510e+00   8.1550209e+00   1.0758502e+00   9.7585323e-01   1.2142005e-01   2.1419658e-02   9.7670108e-01   8.7670106e-01   1.0951101e+00   9.9511498e-01   1.0952400e+00   9.9523902e-01
   1.6967510e+00   8.1500556e+00   1.0758305e+00   9.7583167e-01   1.2141900e-01   2.1418946e-02   9.7669869e-01   8.7669868e-01   1.0951101e+00   9.9511498e-01   1.0952400e+00   9.9523902e-01
   1.6957510e+00   8.1450947e+00   1.0758103e+00   9.7580979e-01   1.2141798e-01   2.1418235e-02   9.7669601e-01   8.7669598e-01   1.0951101e+00   9.9511498e-01   1.0952400e+00   9.9523902e-01
   1.6947510e+00   8.1401430e+00   1.0757861e+00   9.7578759e-01   1.2141762e-01   2.1417523e-02   9.7669401e-01   8.7669405e-01   1.0951101e+00   9.9511498e-01   1.0952400e+00   9.9523902e-01
   1.6937510e+00   8.1351919e+00   1.0757657e+00   9.7576533e-01   1.2141701e-01   2.1416814e-02   9.7669159e-01   8.7669156e-01   1.0951101e+00   9.9511498e-01   1.0952400e+00   9.9523902e-01
   1.6927510e+00   8.1302409e+00   1.0757454e+00   9.7574313e-01   1.2141600e-01   2.1416156e-02   9.7668898e-01   8.7668902e-01   1.0951101e+00   9.9511498e-01   1.0952400e+00   9.9523902e-01
   1.6917510e+00   8.1252632e+00   1.0757199e+00   9.7572126e-01   1.2141494e-01   2.1415448e-02   9.7668647e-01   8.7668644e-01   1.0951101e+00   9.9511498e-01   1.0952400e+00   9.9523902e-01
   1.6907510e+00   8.1203140e+00   1.0756999e+00   9.7569902e-01   1.2141501e-01   2.1414743e-02   9.7668441e-01   8.7668444e-01   1.0951101e+00   9.9511498e-01   1.0952400e+00   9.9523902e-01
   1.6897510e+00   8.1153652e+00   1.0756802e+00   9.7567679e-01   1.2141400e-01   2.1414037e-02   9.7668198e-01   8.7668196e-01   1.0951101e+00   9.9511498e-01   1.0952400e+00   9.9523902e-01
   1.6887510e+00   8.1104164e+00   1.0756533e+00   9.7565455e-01   1.2141295e-01   2.1413332e-02   9.7667935e-01   8.7667934e-01   1.0951101e+00   9.9511498e-01   1.0952400e+00   9.9523902e-01
   1.6877510e+00   8.1054672e+00   1.0756330e+00   9.7563231e-01   1.2141301e-01   2.1412625e-02   9.7667696e-01   8.7667693e-01   1.0951101e+00   9.9511498e-01   1.0952400e+00   9.9523902e-01
   1.6867510e+00   8.1005208e+00   1.0756095e+00   9.7560980e-01   1.2141200e-01   2.1411919e-02   9.7667427e-01   8.7667426e-01   1.0951101e+00   9.9511498e-01   1.0952400e+00   9.9523902e-01
   1.6857510e+00   8.0955621e+00   1.0755893e+00   9.7558756e-01   1.2141100e-01   2.1411136e-02   9.7667192e-01   8.7667196e-01   1.0951101e+00   9.9511398e-01   1.0952400e+00   9.9523902e-01
   1.6847510e+00   8.0906143e+00   1.0755616e+00   9.7556535e-01   1.2141016e-01   2.1410427e-02   9.7666994e-01   8.7666991e-01   1.0951101e+00   9.9511403e-01   1.0952400e+00   9.9523902e-01
   1.6837510e+00   8.0856657e+00   1.0755416e+00   9.7554237e-01   1.2141003e-01   2.1409719e-02   9.7666715e-01   8.7666718e-01   1.0951101e+00   9.9511403e-01   1.0952400e+00   9.9523902e-01
   1.6827510e+00   8.0807171e+00   1.0755200e+00   9.7552018e-01   1.2140900e-01   2.1409014e-02   9.7666489e-01   8.7666486e-01   1.0951101e+00   9.9511403e-01   1.0952400e+00   9.9523902e-01
   1.6817510e+00   8.0757684e+00   1.0754985e+00   9.7549769e-01   1.2140797e-01   2.1408308e-02   9.7666209e-01   8.7666213e-01   1.0951101e+00   9.9511403e-01   1.0952400e+00   9.9523902e-01
   1.6807510e+00   8.0708088e+00   1.0754783e+00   9.7547544e-01   1.2140783e-01   2.1407591e-02   9.7665981e-01   8.7665979e-01   1.0951101e+00   9.9511403e-01   1.0952400e+00   9.9523902e-01
   1.6797510e+00   8.0658581e+00   1.0754507e+00   9.7545247e-01   1.2140700e-01   2.1406886e-02   9.7665705e-01   8.7665708e-01   1.0951101e+00   9.9511403e-01   1.0952400e+00   9.9523902e-01
   1.6787510e+00   8.0609066e+00   1.0754306e+00   9.7542993e-01   1.2140600e-01   2.1406152e-02   9.7665474e-01   8.7665473e-01   1.0951101e+00   9.9511403e-01   1.0952400e+00   9.9523902e-01
   1.6777510e+00   8.0559199e+00   1.0754067e+00   9.7540687e-01   1.2140498e-01   2.1405437e-02   9.7665206e-01   8.7665204e-01   1.0951101e+00   9.9511403e-01   1.0952400e+00   9.9523902e-01
   1.6767510e+00   8.0509600e+00   1.0753865e+00   9.7538426e-01   1.2140505e-01   2.1404664e-02   9.7664962e-01   8.7664962e-01   1.0951101e+00   9.9511403e-01   1.0952400e+00   9.9523902e-01
   1.6757510e+00   8.0460109e+00   1.0753601e+00   9.7536145e-01   1.2140400e-01   2.1403962e-02   9.7664699e-01   8.7664697e-01   1.0951101e+00   9.9511403e-01   1.0952400e+00   9.9523902e-01
   1.6747510e+00   8.0410630e+00   1.0753401e+00   9.7533878e-01   1.2140299e-01   2.1403256e-02   9.7664500e-01   8.7664504e-01   1.0951101e+00   9.9511403e-01   1.0952400e+00   9.9523902e-01
   1.6737510e+00   8.0361146e+00   1.0753150e+00   9.7531554e-01   1.2140251e-01   2.1402499e-02   9.7664252e-01   8.7664250e-01   1.0951101e+00   9.9511403e-01   1.0952400e+00   9.9523902e-01
   1.6727510e+00   8.0311665e+00   1.0752947e+00   9.7529283e-01   1.2140202e-01   2.1401792e-02   9.7663998e-01   8.7664002e-01   1.0951101e+00   9.9511403e-01   1.0952400e+00   9.9523902e-01
   1.6717510e+00   8.0262178e+00   1.0752699e+00   9.7527008e-01   1.2140100e-01   2.1401036e-02   9.7663743e-01   8.7663741e-01   1.0951101e+00   9.9511403e-01   1.0952400e+00   9.9523902e-01
   1.6707510e+00   8.0212693e+00   1.0752502e+00   9.7524681e-01   1.2139995e-01   2.1400334e-02   9.7663495e-01   8.7663499e-01   1.0951101e+00   9.9511403e-01   1.0952400e+00   9.9523902e-01
   1.6697510e+00   8.0163196e+00   1.0752234e+00   9.7522351e-01   1.2140002e-01   2.1399632e-02   9.7663234e-01   8.7663232e-01   1.0951101e+00   9.9511403e-01   1.0952400e+00   9.9523902e-01
   1.6687510e+00   8.0113334e+00   1.0751994e+00   9.7520083e-01   1.2139900e-01   2.1398849e-02   9.7662992e-01   8.7662995e-01   1.0951101e+00   9.9511403e-01   1.0952400e+00   9.9523902e-01
   1.6677510e+00   8.0063751e+00   1.0751793e+00   9.7517761e-01   1.2139800e-01   2.1398114e-02   9.7662723e-01   8.7662726e-01   1.0951101e+00   9.9511403e-01   1.0952400e+00   9.9523902e-01
   1.6667510e+00   8.0014216e+00   1.0751521e+00   9.7515435e-01   1.2139718e-01   2.1397403e-02   9.7662494e-01   8.7662491e-01   1.0951101e+00   9.9511403e-01   1.0952400e+00   9.9523902e-01
   1.6657510e+00   7.9964616e+00   1.0751316e+00   9.7513109e-01   1.2139693e-01   2.1396621e-02   9.7662215e-01   8.7662218e-01   1.0951101e+00   9.9511403e-01   1.0952400e+00   9.9523902e-01
   1.6647510e+00   7.9915131e+00   1.0751086e+00   9.7510794e-01   1.2139600e-01   2.1395914e-02   9.7661989e-01   8.7661986e-01   1.0951101e+00   9.9511403e-01   1.0952400e+00   9.9523902e-01
   1.6637510e+00   7.9865661e+00   1.0750808e+00   9.7508472e-01   1.2139500e-01   2.1395180e-02   9.7661709e-01   8.7661713e-01   1.0951101e+00   9.9511403e-01   1.0952400e+00   9.9523902e-01
   1.6627510e+00   7.9816189e+00   1.0750609e+00   9.7506069e-01   1.2139405e-01   2.1394400e-02   9.7661406e-01   8.7661404e-01   1.0951101e+00   9.9511403e-01   1.0952400e+00   9.9523902e-01
   1.6617510e+00   7.9766702e+00   1.0750378e+00   9.7503748e-01   1.2139405e-01   2.1393693e-02   9.7661176e-01   8.7661179e-01   1.0951101e+00   9.9511403e-01   1.0952400e+00   9.9523902e-01
   1.6607510e+00   7.9717070e+00   1.0750175e+00   9.7501393e-01   1.2139300e-01   2.1392952e-02   9.7660905e-01   8.7660909e-01   1.0951101e+00   9.9511403e-01   1.0952400e+00   9.9523902e-01
   1.6597510e+00   7.9667555e+00   1.0749905e+00   9.7499065e-01   1.2139198e-01   2.1392179e-02   9.7660672e-01   8.7660669e-01   1.0951101e+00   9.9511403e-01   1.0952400e+00   9.9523902e-01
   1.6587510e+00   7.9617602e+00   1.0749663e+00   9.7496732e-01   1.2139097e-01   2.1391428e-02   9.7660401e-01   8.7660405e-01   1.0951101e+00   9.9511403e-01   1.0952400e+00   9.9523902e-01
   1.6577510e+00   7.9568112e+00   1.0749460e+00   9.7494343e-01   1.2139105e-01   2.1390663e-02   9.7660160e-01   8.7660157e-01   1.0951101e+00   9.9511403e-01   1.0952400e+00   9.9523902e-01
   1.6567510e+00   7.9518632e+00   1.0749201e+00   9.7491973e-01   1.2139000e-01   2.1389956e-02   9.7659898e-01   8.7659902e-01   1.0951101e+00   9.9511403e-01   1.0952400e+00   9.9523902e-01
   1.6557510e+00   7.9469148e+00   1.0748951e+00   9.7489601e-01   1.2138899e-01   2.1389201e-02   9.7659651e-01   8.7659648e-01   1.0951101e+00   9.9511403e-01   1.0952400e+00   9.9523902e-01
   1.6547510e+00   7.9419668e+00   1.0748747e+00   9.7487225e-01   1.2138846e-01   2.1388446e-02   9.7659396e-01   8.7659400e-01   1.0951101e+00   9.9511403e-01   1.0952400e+00   9.9523902e-01
   1.6537510e+00   7.9370193e+00   1.0748498e+00   9.7484911e-01   1.2138804e-01   2.1387683e-02   9.7659144e-01   8.7659145e-01   1.0951101e+00   9.9511403e-01   1.0952400e+00   9.9523902e-01
   1.6527510e+00   7.9320692e+00   1.0748239e+00   9.7482476e-01   1.2138699e-01   2.1386934e-02   9.7658840e-01   8.7658837e-01   1.0951101e+00   9.9511403e-01   1.0952400e+00   9.9523902e-01
   1.6517510e+00   7.9270843e+00   1.0747996e+00   9.7480104e-01   1.2138599e-01   2.1386158e-02   9.7658594e-01   8.7658598e-01   1.0951101e+00   9.9511403e-01   1.0952400e+00   9.9523902e-01
   1.6507510e+00   7.9221333e+00   1.0747794e+00   9.7477713e-01   1.2138526e-01   2.1385416e-02   9.7658328e-01   8.7658326e-01   1.0951101e+00   9.9511403e-01   1.0952400e+00   9.9523902e-01
   1.6497510e+00   7.9171596e+00   1.0747522e+00   9.7475280e-01   1.2138498e-01   2.1384638e-02   9.7658091e-01   8.7658094e-01   1.0951101e+00   9.9511403e-01   1.0952400e+00   9.9523902e-01
   1.6487510e+00   7.9122126e+00   1.0747292e+00   9.7472936e-01   1.2138400e-01   2.1383902e-02   9.7657819e-01   8.7657817e-01   1.0951101e+00   9.9511403e-01   1.0952400e+00   9.9523902e-01
   1.6477510e+00   7.9072652e+00   1.0747013e+00   9.7470530e-01   1.2138299e-01   2.1383122e-02   9.7657514e-01   8.7657512e-01   1.0951101e+00   9.9511403e-01   1.0952400e+00   9.9523902e-01
   1.6467510e+00   7.9023167e+00   1.0746813e+00   9.7468106e-01   1.2138196e-01   2.1382314e-02   9.7657286e-01   8.7657290e-01   1.0951101e+00   9.9511403e-01   1.0952400e+00   9.9523902e-01
   1.6457510e+00   7.8973590e+00   1.0746583e+00   9.7465670e-01   1.2138186e-01   2.1381578e-02   9.7657013e-01   8.7657010e-01   1.0951101e+00   9.9511403e-01   1.0952400e+00   9.9523902e-01
   1.6447510e+00   7.8923692e+00   1.0746308e+00   9.7463221e-01   1.2138100e-01   2.1380794e-02   9.7656776e-01   8.7656780e-01   1.0951101e+00   9.9511403e-01   1.0952400e+00   9.9523902e-01
   1.6437510e+00   7.8874195e+00   1.0746074e+00   9.7460800e-01   1.2138000e-01   2.1380055e-02   9.7656478e-01   8.7656477e-01   1.0951101e+00   9.9511403e-01   1.0952400e+00   9.9523902e-01
   1.6427510e+00   7.8824690e+00   1.0745873e+00   9.7458371e-01   1.2137898e-01   2.1379280e-02   9.7656207e-01   8.7656205e-01   1.0951101e+00   9.9511403e-01   1.0952400e+00   9.9523902e-01
   1.6417510e+00   7.8775179e+00   1.0745604e+00   9.7455947e-01   1.2137868e-01   2.1378474e-02   9.7655966e-01   8.7655966e-01   1.0951101e+00   9.9511403e-01   1.0952400e+00   9.9523902e-01
   1.6407510e+00   7.8725646e+00   1.0745363e+00   9.7453529e-01   1.2137805e-01   2.1377729e-02   9.7655704e-01   8.7655702e-01   1.0951101e+00   9.9511403e-01   1.0952400e+00   9.9523902e-01
   1.6397510e+00   7.8675922e+00   1.0745101e+00   9.7451091e-01   1.2137700e-01   2.1376960e-02   9.7655397e-01   8.7655401e-01   1.0951101e+00   9.9511403e-01   1.0952400e+00   9.9523902e-01
   1.6387510e+00   7.8626412e+00   1.0744853e+00   9.7448667e-01   1.2137599e-01   2.1376153e-02   9.7655153e-01   8.7655151e-01   1.0951101e+00   9.9511403e-01   1.0952400e+00   9.9523902e-01
   1.6377510e+00   7.8576634e+00   1.0744600e+00   9.7446232e-01   1.2137495e-01   2.1375391e-02   9.7654903e-01   8.7654900e-01   1.0951101e+00   9.9511403e-01   1.0952400e+00   9.9523902e-01
   1.6367510e+00   7.8527165e+00   1.0744398e+00   9.7443696e-01   1.2137504e-01   2.1374578e-02   9.7654644e-01   8.7654645e-01   1.0951101e+00   9.9511403e-01   1.0952400e+00   9.9523902e-01
   1.6357510e+00   7.8477687e+00   1.0744138e+00   9.7441279e-01   1.2137402e-01   2.1373832e-02   9.7654339e-01   8.7654337e-01   1.0951101e+00   9.9511403e-01   1.0952400e+00   9.9523902e-01
   1.6347510e+00   7.8428200e+00   1.0743897e+00   9.7438858e-01   1.2137300e-01   2.1373027e-02   9.7654095e-01   8.7654099e-01   1.0951101e+00   9.9511403e-01   1.0952400e+00   9.9523902e-01
   1.6337510e+00   7.8378700e+00   1.0743630e+00   9.7436330e-01   1.2137195e-01   2.1372256e-02   9.7653829e-01   8.7653826e-01   1.0951101e+00   9.9511403e-01   1.0952400e+00   9.9523902e-01
   1.6327510e+00   7.8328723e+00   1.0743393e+00   9.7433883e-01   1.2137122e-01   2.1371436e-02   9.7653525e-01   8.7653524e-01   1.0951101e+00   9.9511403e-01   1.0952400e+00   9.9523902e-01
   1.6317510e+00   7.8279107e+00   1.0743119e+00   9.7431354e-01   1.2137103e-01   2.1370704e-02   9.7653291e-01   8.7653288e-01   1.0951101e+00   9.9511403e-01   1.0952400e+00   9.9523902e-01
   1.6307510e+00   7.8229636e+00   1.0742890e+00   9.7428931e-01   1.2137000e-01   2.1369895e-02   9.7652990e-01   8.7652988e-01   1.0951101e+00   9.9511403e-01   1.0952400e+00   9.9523902e-01
   1.6297510e+00   7.8180165e+00   1.0742614e+00   9.7426405e-01   1.2136900e-01   2.1369101e-02   9.7652711e-01   8.7652715e-01   1.0951101e+00   9.9511403e-01   1.0952400e+00   9.9523902e-01
   1.6287510e+00   7.8130593e+00   1.0742383e+00   9.7423873e-01   1.2136797e-01   2.1368307e-02   9.7652488e-01   8.7652485e-01   1.0951101e+00   9.9511403e-01   1.0952400e+00   9.9523902e-01
   1.6277510e+00   7.8080695e+00   1.0742108e+00   9.7421426e-01   1.2136780e-01   2.1367494e-02   9.7652181e-01   8.7652178e-01   1.0951101e+00   9.9511403e-01   1.0952400e+00   9.9523902e-01
   1.6267510e+00   7.8031192e+00   1.0741874e+00   9.7418902e-01   1.2136705e-01   2.1366684e-02   9.7651906e-01   8.7651909e-01   1.0951101e+00   9.9511403e-01   1.0952400e+00   9.9523902e-01
   1.6257510e+00   7.7981662e+00   1.0741671e+00   9.7416379e-01   1.2136601e-01   2.1365951e-02   9.7651605e-01   8.7651603e-01   1.0951101e+00   9.9511403e-01   1.0952400e+00   9.9523902e-01
   1.6247510e+00   7.7932138e+00   1.0741403e+00   9.7413853e-01   1.2136501e-01   2.1365137e-02   9.7651367e-01   8.7651368e-01   1.0951101e+00   9.9511403e-01   1.0952400e+00   9.9523902e-01
   1.6237510e+00   7.7882434e+00   1.0741162e+00   9.7411319e-01   1.2136397e-01   2.1364325e-02   9.7651061e-01   8.7651061e-01   1.0951101e+00   9.9511403e-01   1.0952400e+00   9.9523902e-01
   1.6227510e+00   7.7832919e+00   1.0740901e+00   9.7408789e-01   1.2136357e-01   2.1363515e-02   9.7650804e-01   8.7650801e-01   1.0951101e+00   9.9511403e-01   1.0952400e+00   9.9523902e-01
   1.6217510e+00   7.7783124e+00   1.0740650e+00   9.7406251e-01   1.2136305e-01   2.1362701e-02   9.7650496e-01   8.7650501e-01   1.0951101e+00   9.9511403e-01   1.0952400e+00   9.9523902e-01
   1.6207510e+00   7.7733663e+00   1.0740400e+00   9.7403728e-01   1.2136200e-01   2.1361887e-02   9.7650247e-01   8.7650244e-01   1.0951101e+00   9.9511403e-01   1.0952400e+00   9.9523902e-01
   1.6197510e+00   7.7684190e+00   1.0740142e+00   9.7401203e-01   1.2136099e-01   2.1361079e-02   9.7649938e-01   8.7649938e-01   1.0951101e+00   9.9511403e-01   1.0952400e+00   9.9523902e-01
   1.6187510e+00   7.7634694e+00   1.0739900e+00   9.7398680e-01   1.2135994e-01   2.1360269e-02   9.7649697e-01   8.7649694e-01   1.0951101e+00   9.9511403e-01   1.0952400e+00   9.9523902e-01
   1.6177510e+00   7.7584777e+00   1.0739595e+00   9.7396133e-01   1.2135930e-01   2.1359455e-02   9.7649396e-01   8.7649394e-01   1.0951101e+00   9.9511403e-01   1.0952400e+00   9.9523902e-01
   1.6167510e+00   7.7535087e+00   1.0739326e+00   9.7393605e-01   1.2135899e-01   2.1358641e-02   9.7649123e-01   8.7649127e-01   1.0951101e+00   9.9511405e-01   1.0952400e+00   9.9523902e-01
   1.6157510e+00   7.7485632e+00   1.0739093e+00   9.7390981e-01   1.2135800e-01   2.1357835e-02   9.7648822e-01   8.7648820e-01   1.0951101e+00   9.9511302e-01   1.0952400e+00   9.9523902e-01
   1.6147510e+00   7.7436103e+00   1.0738819e+00   9.7388450e-01   1.2135700e-01   2.1357030e-02   9.7648597e-01   8.7648594e-01   1.0951101e+00   9.9511302e-01   1.0952400e+00   9.9523902e-01
   1.6137510e+00   7.7386201e+00   1.0738587e+00   9.7385897e-01   1.2135597e-01   2.1356216e-02   9.7648285e-01   8.7648289e-01   1.0951101e+00   9.9511302e-01   1.0952400e+00   9.9523902e-01
   1.6127510e+00   7.7336642e+00   1.0738311e+00   9.7383279e-01   1.2135507e-01   2.1355406e-02   9.7647996e-01   8.7647994e-01   1.0951101e+00   9.9511302e-01   1.0952400e+00   9.9523902e-01
   1.6117510e+00   7.7287152e+00   1.0738081e+00   9.7380734e-01   1.2135484e-01   2.1354580e-02   9.7647712e-01   8.7647709e-01   1.0951101e+00   9.9511302e-01   1.0952400e+00   9.9523902e-01
   1.6107510e+00   7.7237702e+00   1.0737807e+00   9.7378129e-01   1.2135405e-01   2.1353769e-02   9.7647404e-01   8.7647407e-01   1.0951101e+00   9.9511302e-01   1.0952400e+00   9.9523902e-01
   1.6097510e+00   7.7187969e+00   1.0737574e+00   9.7375499e-01   1.2135300e-01   2.1352953e-02   9.7647175e-01   8.7647172e-01   1.0951101e+00   9.9511302e-01   1.0952400e+00   9.9523902e-01
   1.6087510e+00   7.7138100e+00   1.0737304e+00   9.7372955e-01   1.2135200e-01   2.1352142e-02   9.7646866e-01   8.7646868e-01   1.0951101e+00   9.9511302e-01   1.0952400e+00   9.9523902e-01
   1.6077510e+00   7.7088612e+00   1.0737067e+00   9.7370326e-01   1.2135098e-01   2.1351266e-02   9.7646562e-01   8.7646561e-01   1.0951101e+00   9.9511302e-01   1.0952400e+00   9.9523902e-01
   1.6067510e+00   7.7039157e+00   1.0736759e+00   9.7367703e-01   1.2135060e-01   2.1350462e-02   9.7646304e-01   8.7646301e-01   1.0951101e+00   9.9511302e-01   1.0952400e+00   9.9523902e-01
   1.6057510e+00   7.6989410e+00   1.0736501e+00   9.7365064e-01   1.2135004e-01   2.1349604e-02   9.7645997e-01   8.7646001e-01   1.0951101e+00   9.9511302e-01   1.0952400e+00   9.9523902e-01
   1.6047510e+00   7.6939633e+00   1.0736246e+00   9.7362473e-01   1.2134901e-01   2.1348787e-02   9.7645750e-01   8.7645747e-01   1.0951101e+00   9.9511302e-01   1.0952400e+00   9.9523902e-01
   1.6037510e+00   7.6890172e+00   1.0735999e+00   9.7359906e-01   1.2134800e-01   2.1347985e-02   9.7645442e-01   8.7645442e-01   1.0951101e+00   9.9511302e-01   1.0952400e+00   9.9523902e-01
   1.6027510e+00   7.6840591e+00   1.0735738e+00   9.7357282e-01   1.2134700e-01   2.1347133e-02   9.7645137e-01   8.7645140e-01   1.0951101e+00   9.9511302e-01   1.0952400e+00   9.9523902e-01
   1.6017510e+00   7.6790748e+00   1.0735431e+00   9.7354637e-01   1.2134595e-01   2.1346325e-02   9.7644827e-01   8.7644825e-01   1.0951101e+00   9.9511302e-01   1.0952400e+00   9.9523902e-01
   1.6007510e+00   7.6741084e+00   1.0735194e+00   9.7351926e-01   1.2134524e-01   2.1345441e-02   9.7644594e-01   8.7644598e-01   1.0951101e+00   9.9511302e-01   1.0952400e+00   9.9523902e-01
   1.5997510e+00   7.6691632e+00   1.0734923e+00   9.7349300e-01   1.2134497e-01   2.1344633e-02   9.7644292e-01   8.7644296e-01   1.0951101e+00   9.9511302e-01   1.0952400e+00   9.9523902e-01
   1.5987510e+00   7.6642108e+00   1.0734691e+00   9.7346645e-01   1.2134403e-01   2.1343803e-02   9.7643992e-01   8.7643989e-01   1.0951101e+00   9.9511302e-01   1.0952400e+00   9.9523902e-01
   1.5977510e+00   7.6592205e+00   1.0734401e+00   9.7344008e-01   1.2134300e-01   2.1342912e-02   9.7643699e-01   8.7643702e-01   1.0951101e+00   9.9511302e-01   1.0952400e+00   9.9523902e-01
   1.5967510e+00   7.6542643e+00   1.0734111e+00   9.7341364e-01   1.2134200e-01   2.1342090e-02   9.7643411e-01   8.7643414e-01   1.0951101e+00   9.9511302e-01   1.0952400e+00   9.9523902e-01
   1.5957510e+00   7.6493097e+00   1.0733882e+00   9.7338659e-01   1.2134097e-01   2.1341276e-02   9.7643111e-01   8.7643109e-01   1.0951101e+00   9.9511302e-01   1.0952400e+00   9.9523902e-01
   1.5947510e+00   7.6443478e+00   1.0733607e+00   9.7336026e-01   1.2134003e-01   2.1340389e-02   9.7642805e-01   8.7642808e-01   1.0951101e+00   9.9511302e-01   1.0952400e+00   9.9523902e-01
   1.5937510e+00   7.6393596e+00   1.0733303e+00   9.7333352e-01   1.2133973e-01   2.1339549e-02   9.7642502e-01   8.7642505e-01   1.0951101e+00   9.9511302e-01   1.0952400e+00   9.9523902e-01
   1.5927510e+00   7.6344099e+00   1.0733067e+00   9.7330658e-01   1.2133905e-01   2.1338672e-02   9.7642274e-01   8.7642271e-01   1.0951101e+00   9.9511302e-01   1.0952400e+00   9.9523902e-01
   1.5917510e+00   7.6294646e+00   1.0732802e+00   9.7327992e-01   1.2133801e-01   2.1337828e-02   9.7641965e-01   8.7641969e-01   1.0951101e+00   9.9511302e-01   1.0952400e+00   9.9523902e-01
   1.5907510e+00   7.6244922e+00   1.0732500e+00   9.7325293e-01   1.2133700e-01   2.1337019e-02   9.7641657e-01   8.7641657e-01   1.0951101e+00   9.9511302e-01   1.0952400e+00   9.9523902e-01
   1.5897510e+00   7.6195123e+00   1.0732250e+00   9.7322545e-01   1.2133599e-01   2.1336095e-02   9.7641352e-01   8.7641350e-01   1.0951101e+00   9.9511302e-01   1.0952400e+00   9.9523902e-01
   1.5887510e+00   7.6145605e+00   1.0731999e+00   9.7319875e-01   1.2133495e-01   2.1335295e-02   9.7641044e-01   8.7641048e-01   1.0951101e+00   9.9511302e-01   1.0952400e+00   9.9523902e-01
   1.5877510e+00   7.6096089e+00   1.0731697e+00   9.7317145e-01   1.2133441e-01   2.1334440e-02   9.7640738e-01   8.7640739e-01   1.0951101e+00   9.9511302e-01   1.0952400e+00   9.9523902e-01
   1.5867510e+00   7.6046258e+00   1.0731436e+00   9.7314460e-01   1.2133402e-01   2.1333568e-02   9.7640433e-01   8.7640430e-01   1.0951101e+00   9.9511302e-01   1.0952400e+00   9.9523902e-01
   1.5857510e+00   7.5996607e+00   1.0731196e+00   9.7311722e-01   1.2133301e-01   2.1332650e-02   9.7640123e-01   8.7640127e-01   1.0951101e+00   9.9511302e-01   1.0952400e+00   9.9523902e-01
   1.5847510e+00   7.5947105e+00   1.0730893e+00   9.7308994e-01   1.2133202e-01   2.1331843e-02   9.7639897e-01   8.7639895e-01   1.0951101e+00   9.9511302e-01   1.0952400e+00   9.9523902e-01
   1.5837510e+00   7.5897217e+00   1.0730621e+00   9.7306246e-01   1.2133100e-01   2.1330928e-02   9.7639597e-01   8.7639594e-01   1.0951101e+00   9.9511302e-01   1.0952400e+00   9.9523902e-01
   1.5827510e+00   7.5847622e+00   1.0730312e+00   9.7303514e-01   1.2133000e-01   2.1330115e-02   9.7639290e-01   8.7639294e-01   1.0951101e+00   9.9511302e-01   1.0952400e+00   9.9523902e-01
   1.5817510e+00   7.5798077e+00   1.0730087e+00   9.7300788e-01   1.2132897e-01   2.1329198e-02   9.7638991e-01   8.7638989e-01   1.0951101e+00   9.9511302e-01   1.0952400e+00   9.9523902e-01
   1.5807510e+00   7.5748493e+00   1.0729812e+00   9.7298059e-01   1.2132808e-01   2.1328383e-02   9.7638690e-01   8.7638687e-01   1.0951101e+00   9.9511302e-01   1.0952400e+00   9.9523902e-01
   1.5797510e+00   7.5698569e+00   1.0729507e+00   9.7295232e-01   1.2132703e-01   2.1327469e-02   9.7638376e-01   8.7638380e-01   1.0951101e+00   9.9511302e-01   1.0952400e+00   9.9523902e-01
   1.5787510e+00   7.5649116e+00   1.0729274e+00   9.7292512e-01   1.2132676e-01   2.1326585e-02   9.7638075e-01   8.7638074e-01   1.0951101e+00   9.9511302e-01   1.0952400e+00   9.9523902e-01
   1.5777510e+00   7.5599457e+00   1.0728970e+00   9.7289741e-01   1.2132605e-01   2.1325749e-02   9.7637771e-01   8.7637769e-01   1.0951101e+00   9.9511302e-01   1.0952400e+00   9.9523902e-01
   1.5767510e+00   7.5549609e+00   1.0728703e+00   9.7286993e-01   1.2132501e-01   2.1324828e-02   9.7637461e-01   8.7637464e-01   1.0951101e+00   9.9511302e-01   1.0952400e+00   9.9523902e-01
   1.5757510e+00   7.5500156e+00   1.0728400e+00   9.7284206e-01   1.2132400e-01   2.1323962e-02   9.7637159e-01   8.7637159e-01   1.0951101e+00   9.9511302e-01   1.0952400e+00   9.9523902e-01
   1.5747510e+00   7.5450305e+00   1.0728152e+00   9.7281418e-01   1.2132298e-01   2.1323110e-02   9.7636858e-01   8.7636855e-01   1.0951101e+00   9.9511302e-01   1.0952400e+00   9.9523902e-01
   1.5737510e+00   7.5400529e+00   1.0727846e+00   9.7278624e-01   1.2132199e-01   2.1322190e-02   9.7636546e-01   8.7636550e-01   1.0951101e+00   9.9511302e-01   1.0952400e+00   9.9523902e-01
   1.5727510e+00   7.5351083e+00   1.0727600e+00   9.7275801e-01   1.2132095e-01   2.1321277e-02   9.7636244e-01   8.7636245e-01   1.0951101e+00   9.9511302e-01   1.0952400e+00   9.9523902e-01
   1.5717510e+00   7.5301257e+00   1.0727296e+00   9.7272997e-01   1.2132034e-01   2.1320431e-02   9.7635937e-01   8.7635934e-01   1.0951101e+00   9.9511302e-01   1.0952400e+00   9.9523902e-01
   1.5707510e+00   7.5251570e+00   1.0727030e+00   9.7270223e-01   1.2131929e-01   2.1319555e-02   9.7635630e-01   8.7635629e-01   1.0951101e+00   9.9511302e-01   1.0952400e+00   9.9523902e-01
   1.5697510e+00   7.5202117e+00   1.0726726e+00   9.7267397e-01   1.2131900e-01   2.1318646e-02   9.7635322e-01   8.7635324e-01   1.0951101e+00   9.9511302e-01   1.0952400e+00   9.9523902e-01
   1.5687510e+00   7.5152211e+00   1.0726493e+00   9.7264569e-01   1.2131803e-01   2.1317720e-02   9.7635014e-01   8.7635011e-01   1.0951101e+00   9.9511302e-01   1.0952400e+00   9.9523902e-01
   1.5677510e+00   7.5102520e+00   1.0726189e+00   9.7261740e-01   1.2131703e-01   2.1316817e-02   9.7634692e-01   8.7634689e-01   1.0951101e+00   9.9511302e-01   1.0952400e+00   9.9523902e-01
   1.5667510e+00   7.5053065e+00   1.0725887e+00   9.7258918e-01   1.2131600e-01   2.1315911e-02   9.7634386e-01   8.7634389e-01   1.0951101e+00   9.9511302e-01   1.0952400e+00   9.9523902e-01
   1.5657510e+00   7.5003095e+00   1.0725609e+00   9.7256064e-01   1.2131500e-01   2.1315076e-02   9.7634086e-01   8.7634083e-01   1.0951101e+00   9.9511302e-01   1.0952400e+00   9.9523902e-01
   1.5647510e+00   7.4953568e+00   1.0725308e+00   9.7253233e-01   1.2131397e-01   2.1314168e-02   9.7633785e-01   8.7633782e-01   1.0951101e+00   9.9511302e-01   1.0952400e+00   9.9523902e-01
   1.5637510e+00   7.4903972e+00   1.0725078e+00   9.7250372e-01   1.2131298e-01   2.1313261e-02   9.7633476e-01   8.7633480e-01   1.0951101e+00   9.9511302e-01   1.0952400e+00   9.9523902e-01
   1.5627510e+00   7.4854103e+00   1.0724766e+00   9.7247521e-01   1.2131198e-01   2.1312343e-02   9.7633101e-01   8.7633098e-01   1.0951101e+00   9.9511302e-01   1.0952400e+00   9.9523902e-01
   1.5617510e+00   7.4804515e+00   1.0724464e+00   9.7244694e-01   1.2131097e-01   2.1311431e-02   9.7632802e-01   8.7632800e-01   1.0951101e+00   9.9511302e-01   1.0952400e+00   9.9523902e-01
   1.5607510e+00   7.4754822e+00   1.0724155e+00   9.7241790e-01   1.2131058e-01   2.1310515e-02   9.7632498e-01   8.7632502e-01   1.0951101e+00   9.9511302e-01   1.0952400e+00   9.9523902e-01
   1.5597510e+00   7.4705026e+00   1.0723901e+00   9.7238899e-01   1.2131005e-01   2.1309600e-02   9.7632201e-01   8.7632198e-01   1.0951101e+00   9.9511302e-01   1.0952400e+00   9.9523902e-01
   1.5587510e+00   7.4655577e+00   1.0723600e+00   9.7236077e-01   1.2130904e-01   2.1308690e-02   9.7631843e-01   8.7631841e-01   1.0951101e+00   9.9511302e-01   1.0952400e+00   9.9523902e-01
   1.5577510e+00   7.4605767e+00   1.0723341e+00   9.7233122e-01   1.2130801e-01   2.1307775e-02   9.7631536e-01   8.7631536e-01   1.0951101e+00   9.9511302e-01   1.0952400e+00   9.9523902e-01
   1.5567510e+00   7.4556070e+00   1.0723033e+00   9.7230287e-01   1.2130702e-01   2.1306862e-02   9.7631232e-01   8.7631234e-01   1.0951101e+00   9.9511302e-01   1.0952400e+00   9.9523902e-01
   1.5557510e+00   7.4506498e+00   1.0722731e+00   9.7227351e-01   1.2130600e-01   2.1305952e-02   9.7630929e-01   8.7630927e-01   1.0951101e+00   9.9511302e-01   1.0952400e+00   9.9523902e-01
   1.5547510e+00   7.4456621e+00   1.0722420e+00   9.7224479e-01   1.2130499e-01   2.1305034e-02   9.7630619e-01   8.7630618e-01   1.0951101e+00   9.9511200e-01   1.0952400e+00   9.9523902e-01
   1.5537510e+00   7.4407041e+00   1.0722115e+00   9.7221568e-01   1.2130400e-01   2.1304126e-02   9.7630289e-01   8.7630293e-01   1.0951101e+00   9.9511200e-01   1.0952400e+00   9.9523902e-01
   1.5527510e+00   7.4357102e+00   1.0721891e+00   9.7218605e-01   1.2130296e-01   2.1303205e-02   9.7629990e-01   8.7629988e-01   1.0951101e+00   9.9511200e-01   1.0952400e+00   9.9523902e-01
   1.5517510e+00   7.4307544e+00   1.0721584e+00   9.7215685e-01   1.2130197e-01   2.1302283e-02   9.7629609e-01   8.7629606e-01   1.0951101e+00   9.9511200e-01   1.0952400e+00   9.9523902e-01
   1.5507510e+00   7.4257984e+00   1.0721280e+00   9.7212832e-01   1.2130105e-01   2.1301296e-02   9.7629309e-01   8.7629307e-01   1.0951101e+00   9.9511200e-01   1.0952400e+00   9.9523902e-01
   1.5497510e+00   7.4207995e+00   1.0720979e+00   9.7209884e-01   1.2130001e-01   2.1300356e-02   9.7628977e-01   8.7628980e-01   1.0951101e+00   9.9511200e-01   1.0952400e+00   9.9523902e-01
   1.5487510e+00   7.4158515e+00   1.0720673e+00   9.7206953e-01   1.2129972e-01   2.1299452e-02   9.7628673e-01   8.7628671e-01   1.0951101e+00   9.9511200e-01   1.0952400e+00   9.9523902e-01
   1.5477510e+00   7.4108846e+00   1.0720404e+00   9.7203947e-01   1.2129867e-01   2.1298539e-02   9.7628372e-01   8.7628370e-01   1.0951101e+00   9.9511200e-01   1.0952400e+00   9.9523902e-01
   1.5467510e+00   7.4059024e+00   1.0720103e+00   9.7201001e-01   1.2129760e-01   2.1297625e-02   9.7628061e-01   8.7628065e-01   1.0951101e+00   9.9511200e-01   1.0952400e+00   9.9523902e-01
   1.5457510e+00   7.4009309e+00   1.0719801e+00   9.7198019e-01   1.2129705e-01   2.1296602e-02   9.7627700e-01   8.7627704e-01   1.0951101e+00   9.9511200e-01   1.0952400e+00   9.9523902e-01
   1.5447510e+00   7.3959535e+00   1.0719497e+00   9.7195072e-01   1.2129605e-01   2.1295691e-02   9.7627343e-01   8.7627340e-01   1.0951101e+00   9.9511200e-01   1.0952400e+00   9.9523902e-01
   1.5437510e+00   7.3910026e+00   1.0719198e+00   9.7192150e-01   1.2129501e-01   2.1294782e-02   9.7627038e-01   8.7627038e-01   1.0951101e+00   9.9511200e-01   1.0952400e+00   9.9523902e-01
   1.5427510e+00   7.3860155e+00   1.0718935e+00   9.7189092e-01   1.2129402e-01   2.1293831e-02   9.7626734e-01   8.7626737e-01   1.0951101e+00   9.9511200e-01   1.0952400e+00   9.9523902e-01
   1.5417510e+00   7.3810505e+00   1.0718628e+00   9.7186153e-01   1.2129302e-01   2.1292849e-02   9.7626395e-01   8.7626393e-01   1.0951101e+00   9.9511200e-01   1.0952400e+00   9.9523902e-01
   1.5407510e+00   7.3760624e+00   1.0718319e+00   9.7183097e-01   1.2129200e-01   2.1291933e-02   9.7626097e-01   8.7626094e-01   1.0951101e+00   9.9511200e-01   1.0952400e+00   9.9523902e-01
   1.5397510e+00   7.3711023e+00   1.0718012e+00   9.7180161e-01   1.2129099e-01   2.1291005e-02   9.7625717e-01   8.7625716e-01   1.0951101e+00   9.9511200e-01   1.0952400e+00   9.9523902e-01
   1.5387510e+00   7.3661500e+00   1.0717716e+00   9.7177131e-01   1.2129000e-01   2.1290011e-02   9.7625404e-01   8.7625407e-01   1.0951101e+00   9.9511200e-01   1.0952400e+00   9.9523902e-01
   1.5377510e+00   7.3611448e+00   1.0717412e+00   9.7174086e-01   1.2128900e-01   2.1289091e-02   9.7625084e-01   8.7625083e-01   1.0951101e+00   9.9511200e-01   1.0952400e+00   9.9523902e-01
   1.5367510e+00   7.3561886e+00   1.0717110e+00   9.7171137e-01   1.2128797e-01   2.1288076e-02   9.7624787e-01   8.7624784e-01   1.0951101e+00   9.9511200e-01   1.0952400e+00   9.9523902e-01
   1.5357510e+00   7.3511996e+00   1.0716806e+00   9.7168084e-01   1.2128698e-01   2.1287160e-02   9.7624401e-01   8.7624405e-01   1.0951101e+00   9.9511200e-01   1.0952400e+00   9.9523902e-01
   1.5347510e+00   7.3462522e+00   1.0716506e+00   9.7165053e-01   1.2128597e-01   2.1286179e-02   9.7624072e-01   8.7624075e-01   1.0951101e+00   9.9511200e-01   1.0952400e+00   9.9523902e-01
   1.5337510e+00   7.3412503e+00   1.0716203e+00   9.7161993e-01   1.2128498e-01   2.1285230e-02   9.7623768e-01   8.7623766e-01   1.0951101e+00   9.9511200e-01   1.0952400e+00   9.9523902e-01
   1.5327510e+00   7.3363049e+00   1.0715902e+00   9.7158964e-01   1.2128396e-01   2.1284216e-02   9.7623403e-01   8.7623401e-01   1.0951101e+00   9.9511200e-01   1.0952400e+00   9.9523902e-01
   1.5317510e+00   7.3313205e+00   1.0715602e+00   9.7155921e-01   1.2128296e-01   2.1283306e-02   9.7623050e-01   8.7623051e-01   1.0951101e+00   9.9511200e-01   1.0952400e+00   9.9523902e-01
   1.5307510e+00   7.3263461e+00   1.0715301e+00   9.7152874e-01   1.2128194e-01   2.1282286e-02   9.7622741e-01   8.7622742e-01   1.0951101e+00   9.9511200e-01   1.0952400e+00   9.9523902e-01
   1.5297510e+00   7.3213669e+00   1.0714999e+00   9.7149825e-01   1.2128095e-01   2.1281375e-02   9.7622442e-01   8.7622439e-01   1.0951101e+00   9.9511200e-01   1.0952400e+00   9.9523902e-01
   1.5287510e+00   7.3163973e+00   1.0714699e+00   9.7146682e-01   1.2128032e-01   2.1280360e-02   9.7622101e-01   8.7622098e-01   1.0951101e+00   9.9511200e-01   1.0952400e+00   9.9523902e-01
   1.5277510e+00   7.3114506e+00   1.0714325e+00   9.7143653e-01   1.2127928e-01   2.1279456e-02   9.7621723e-01   8.7621727e-01   1.0951101e+00   9.9511200e-01   1.0952400e+00   9.9523902e-01
   1.5267510e+00   7.3064512e+00   1.0714019e+00   9.7140592e-01   1.2127821e-01   2.1278431e-02   9.7621417e-01   8.7621419e-01   1.0951101e+00   9.9511200e-01   1.0952400e+00   9.9523902e-01
   1.5257510e+00   7.3014905e+00   1.0713716e+00   9.7137459e-01   1.2127716e-01   2.1277421e-02   9.7621095e-01   8.7621092e-01   1.0951101e+00   9.9511200e-01   1.0952400e+00   9.9523902e-01
   1.5247510e+00   7.2964933e+00   1.0713410e+00   9.7134392e-01   1.2127610e-01   2.1276501e-02   9.7620711e-01   8.7620710e-01   1.0951101e+00   9.9511200e-01   1.0952400e+00   9.9523902e-01
   1.5237510e+00   7.2915397e+00   1.0713109e+00   9.7131269e-01   1.2127508e-01   2.1275490e-02   9.7620397e-01   8.7620399e-01   1.0951101e+00   9.9511200e-01   1.0952400e+00   9.9523902e-01
   1.5227510e+00   7.2865499e+00   1.0712808e+00   9.7128111e-01   1.2127480e-01   2.1274471e-02   9.7620004e-01   8.7620007e-01   1.0951101e+00   9.9511200e-01   1.0952400e+00   9.9523902e-01
   1.5217510e+00   7.2815865e+00   1.0712506e+00   9.7124977e-01   1.2127375e-01   2.1273557e-02   9.7619677e-01   8.7619676e-01   1.0951101e+00   9.9511200e-01   1.0952400e+00   9.9523902e-01
   1.5207510e+00   7.2765970e+00   1.0712168e+00   9.7121930e-01   1.2127269e-01   2.1272541e-02   9.7619374e-01   8.7619371e-01   1.0951101e+00   9.9511200e-01   1.0952400e+00   9.9523902e-01
   1.5197510e+00   7.2716235e+00   1.0711860e+00   9.7118786e-01   1.2127162e-01   2.1271527e-02   9.7618998e-01   8.7619002e-01   1.0951101e+00   9.9511200e-01   1.0952400e+00   9.9523902e-01
   1.5187510e+00   7.2666421e+00   1.0711551e+00   9.7115637e-01   1.2127055e-01   2.1270510e-02   9.7618650e-01   8.7618654e-01   1.0951101e+00   9.9511200e-01   1.0952400e+00   9.9523902e-01
   1.5177510e+00   7.2616972e+00   1.0711251e+00   9.7112510e-01   1.2126951e-01   2.1269502e-02   9.7618356e-01   8.7618354e-01   1.0951101e+00   9.9511200e-01   1.0952400e+00   9.9523902e-01
   1.5167510e+00   7.2566949e+00   1.0710944e+00   9.7109344e-01   1.2126841e-01   2.1268581e-02   9.7617939e-01   8.7617936e-01   1.0951101e+00   9.9511200e-01   1.0952400e+00   9.9523902e-01
   1.5157510e+00   7.2517495e+00   1.0710638e+00   9.7106152e-01   1.2126737e-01   2.1267571e-02   9.7617640e-01   8.7617640e-01   1.0951101e+00   9.9511200e-01   1.0952400e+00   9.9523902e-01
   1.5147510e+00   7.2467381e+00   1.0710295e+00   9.7102944e-01   1.2126628e-01   2.1266551e-02   9.7617295e-01   8.7617299e-01   1.0951101e+00   9.9511200e-01   1.0952400e+00   9.9523902e-01
   1.5137510e+00   7.2417903e+00   1.0709996e+00   9.7099823e-01   1.2126524e-01   2.1265540e-02   9.7616917e-01   8.7616920e-01   1.0951101e+00   9.9511200e-01   1.0952400e+00   9.9523902e-01
   1.5127510e+00   7.2367922e+00   1.0709695e+00   9.7096657e-01   1.2126417e-01   2.1264522e-02   9.7616595e-01   8.7616592e-01   1.0951101e+00   9.9511200e-01   1.0952400e+00   9.9523902e-01
   1.5117510e+00   7.2318405e+00   1.0709313e+00   9.7093425e-01   1.2126393e-01   2.1263511e-02   9.7616215e-01   8.7616212e-01   1.0951101e+00   9.9511200e-01   1.0952400e+00   9.9523902e-01
   1.5107510e+00   7.2268465e+00   1.0709008e+00   9.7090259e-01   1.2126287e-01   2.1262491e-02   9.7615897e-01   8.7615900e-01   1.0951101e+00   9.9511200e-01   1.0952400e+00   9.9523902e-01
   1.5097510e+00   7.2218791e+00   1.0708689e+00   9.7087037e-01   1.2126183e-01   2.1261480e-02   9.7615505e-01   8.7615508e-01   1.0951101e+00   9.9511200e-01   1.0952400e+00   9.9523902e-01
   1.5087510e+00   7.2168902e+00   1.0708378e+00   9.7083787e-01   1.2126077e-01   2.1260461e-02   9.7615178e-01   8.7615177e-01   1.0951101e+00   9.9511200e-01   1.0952400e+00   9.9523902e-01
   1.5077510e+00   7.2118903e+00   1.0708066e+00   9.7080593e-01   1.2125968e-01   2.1259441e-02   9.7614803e-01   8.7614801e-01   1.0951101e+00   9.9511200e-01   1.0952400e+00   9.9523902e-01
   1.5067510e+00   7.2069438e+00   1.0707768e+00   9.7077399e-01   1.2125797e-01   2.1258431e-02   9.7614465e-01   8.7614462e-01   1.0951101e+00   9.9511200e-01   1.0952400e+00   9.9523902e-01
   1.5057510e+00   7.2019417e+00   1.0707399e+00   9.7074133e-01   1.2125696e-01   2.1257410e-02   9.7614098e-01   8.7614102e-01   1.0951101e+00   9.9511200e-01   1.0952400e+00   9.9523902e-01
   1.5047510e+00   7.1969972e+00   1.0707100e+00   9.7070904e-01   1.2125595e-01   2.1256402e-02   9.7613746e-01   8.7613746e-01   1.0951101e+00   9.9511200e-01   1.0952400e+00   9.9523902e-01
   1.5037510e+00   7.1919850e+00   1.0706738e+00   9.7067639e-01   1.2125495e-01   2.1255381e-02   9.7613399e-01   8.7613397e-01   1.0951101e+00   9.9511200e-01   1.0952400e+00   9.9523902e-01
   1.5027510e+00   7.1870397e+00   1.0706438e+00   9.7064409e-01   1.2125394e-01   2.1254374e-02   9.7613036e-01   8.7613033e-01   1.0951101e+00   9.9511200e-01   1.0952400e+00   9.9523902e-01
   1.5017510e+00   7.1820381e+00   1.0706129e+00   9.7061148e-01   1.2125295e-01   2.1253251e-02   9.7612700e-01   8.7612698e-01   1.0951101e+00   9.9511201e-01   1.0952400e+00   9.9523902e-01
   1.5007510e+00   7.1770521e+00   1.0705795e+00   9.7057820e-01   1.2125196e-01   2.1252233e-02   9.7612312e-01   8.7612316e-01   1.0951101e+00   9.9511099e-01   1.0952400e+00   9.9523902e-01
   1.4997510e+00   7.1720942e+00   1.0705494e+00   9.7054583e-01   1.2125096e-01   2.1251221e-02   9.7611993e-01   8.7611991e-01   1.0951101e+00   9.9511099e-01   1.0952400e+00   9.9523902e-01
   1.4987510e+00   7.1670903e+00   1.0705111e+00   9.7051292e-01   1.2124997e-01   2.1250202e-02   9.7611601e-01   8.7611600e-01   1.0951101e+00   9.9511099e-01   1.0952400e+00   9.9523902e-01
   1.4977510e+00   7.1621290e+00   1.0704794e+00   9.7047982e-01   1.2124896e-01   2.1249098e-02   9.7611209e-01   8.7611207e-01   1.0951101e+00   9.9511099e-01   1.0952400e+00   9.9523902e-01
   1.4967510e+00   7.1571394e+00   1.0704482e+00   9.7044692e-01   1.2124797e-01   2.1248071e-02   9.7610891e-01   8.7610888e-01   1.0951101e+00   9.9511099e-01   1.0952400e+00   9.9523902e-01
   1.4957510e+00   7.1521768e+00   1.0704178e+00   9.7041381e-01   1.2124701e-01   2.1247059e-02   9.7610501e-01   8.7610505e-01   1.0951101e+00   9.9511099e-01   1.0952400e+00   9.9523902e-01
   1.4947510e+00   7.1471927e+00   1.0703802e+00   9.7038091e-01   1.2124601e-01   2.1246010e-02   9.7610171e-01   8.7610170e-01   1.0951101e+00   9.9511099e-01   1.0952400e+00   9.9523902e-01
   1.4937510e+00   7.1422132e+00   1.0703461e+00   9.7034744e-01   1.2124501e-01   2.1244928e-02   9.7609758e-01   8.7609758e-01   1.0951101e+00   9.9511099e-01   1.0952400e+00   9.9523902e-01
   1.4927510e+00   7.1372357e+00   1.0703159e+00   9.7031435e-01   1.2124401e-01   2.1243911e-02   9.7609462e-01   8.7609459e-01   1.0951101e+00   9.9511099e-01   1.0952400e+00   9.9523902e-01
   1.4917510e+00   7.1322340e+00   1.0702799e+00   9.7028070e-01   1.2124302e-01   2.1242786e-02   9.7609044e-01   8.7609042e-01   1.0951101e+00   9.9511099e-01   1.0952400e+00   9.9523902e-01
   1.4907510e+00   7.1272572e+00   1.0702436e+00   9.7024723e-01   1.2124203e-01   2.1241775e-02   9.7608696e-01   8.7608700e-01   1.0951101e+00   9.9511099e-01   1.0952400e+00   9.9523902e-01
   1.4897510e+00   7.1222876e+00   1.0702129e+00   9.7021377e-01   1.2124102e-01   2.1240693e-02   9.7608332e-01   8.7608336e-01   1.0951101e+00   9.9511099e-01   1.0952400e+00   9.9523902e-01
   1.4887510e+00   7.1172935e+00   1.0701824e+00   9.7018025e-01   1.2123999e-01   2.1239643e-02   9.7607922e-01   8.7607924e-01   1.0951101e+00   9.9511099e-01   1.0952400e+00   9.9523902e-01
   1.4877510e+00   7.1123304e+00   1.0701495e+00   9.7014688e-01   1.2123897e-01   2.1238628e-02   9.7607596e-01   8.7607594e-01   1.0951101e+00   9.9511099e-01   1.0952400e+00   9.9523902e-01
   1.4867510e+00   7.1073334e+00   1.0701112e+00   9.7011248e-01   1.2123793e-01   2.1237511e-02   9.7607204e-01   8.7607201e-01   1.0951101e+00   9.9511099e-01   1.0952400e+00   9.9523902e-01
   1.4857510e+00   7.1023798e+00   1.0700800e+00   9.7007900e-01   1.2123610e-01   2.1236409e-02   9.7606812e-01   8.7606810e-01   1.0951101e+00   9.9511099e-01   1.0952400e+00   9.9523902e-01
   1.4847510e+00   7.0973871e+00   1.0700485e+00   9.7004528e-01   1.2123505e-01   2.1235382e-02   9.7606484e-01   8.7606487e-01   1.0951101e+00   9.9511099e-01   1.0952400e+00   9.9523902e-01
   1.4837510e+00   7.0923794e+00   1.0700103e+00   9.7001087e-01   1.2123401e-01   2.1234259e-02   9.7606074e-01   8.7606077e-01   1.0951101e+00   9.9511099e-01   1.0952400e+00   9.9523902e-01
   1.4827510e+00   7.0874156e+00   1.0699772e+00   9.6997718e-01   1.2123298e-01   2.1233253e-02   9.7605702e-01   8.7605706e-01   1.0951101e+00   9.9511099e-01   1.0952400e+00   9.9523902e-01
   1.4817510e+00   7.0824338e+00   1.0699469e+00   9.6994254e-01   1.2123198e-01   2.1232132e-02   9.7605369e-01   8.7605366e-01   1.0951101e+00   9.9511099e-01   1.0952400e+00   9.9523902e-01
   1.4807510e+00   7.0774321e+00   1.0699052e+00   9.6990832e-01   1.2123098e-01   2.1231007e-02   9.7604951e-01   8.7604949e-01   1.0951101e+00   9.9511099e-01   1.0952400e+00   9.9523902e-01
   1.4797510e+00   7.0724873e+00   1.0698754e+00   9.6987460e-01   1.2123000e-01   2.1230006e-02   9.7604603e-01   8.7604600e-01   1.0951101e+00   9.9511099e-01   1.0952400e+00   9.9523902e-01
   1.4787510e+00   7.0674749e+00   1.0698398e+00   9.6983981e-01   1.2122902e-01   2.1228880e-02   9.7604244e-01   8.7604247e-01   1.0951101e+00   9.9511099e-01   1.0952400e+00   9.9523902e-01
   1.4777510e+00   7.0624957e+00   1.0698031e+00   9.6980522e-01   1.2122802e-01   2.1227764e-02   9.7603829e-01   8.7603833e-01   1.0951101e+00   9.9511099e-01   1.0952400e+00   9.9523902e-01
   1.4767510e+00   7.0575302e+00   1.0697728e+00   9.6977075e-01   1.2122701e-01   2.1226679e-02   9.7603424e-01   8.7603426e-01   1.0951101e+00   9.9511099e-01   1.0952400e+00   9.9523902e-01
   1.4757510e+00   7.0525308e+00   1.0697396e+00   9.6973610e-01   1.2122597e-01   2.1225633e-02   9.7603096e-01   8.7603093e-01   1.0951101e+00   9.9511099e-01   1.0952400e+00   9.9523902e-01
   1.4747510e+00   7.0475411e+00   1.0697007e+00   9.6970144e-01   1.2122414e-01   2.1224513e-02   9.7602711e-01   8.7602709e-01   1.0951101e+00   9.9511099e-01   1.0952400e+00   9.9523902e-01
   1.4737510e+00   7.0425699e+00   1.0696689e+00   9.6966704e-01   1.2122311e-01   2.1223400e-02   9.7602298e-01   8.7602296e-01   1.0951101e+00   9.9511099e-01   1.0952400e+00   9.9523902e-01
   1.4727510e+00   7.0375778e+00   1.0696307e+00   9.6963132e-01   1.2122205e-01   2.1222279e-02   9.7601909e-01   8.7601907e-01   1.0951101e+00   9.9511099e-01   1.0952400e+00   9.9523902e-01
   1.4717510e+00   7.0325799e+00   1.0695979e+00   9.6959665e-01   1.2122097e-01   2.1221163e-02   9.7601577e-01   8.7601581e-01   1.0951101e+00   9.9511099e-01   1.0952400e+00   9.9523902e-01
   1.4707510e+00   7.0276156e+00   1.0695604e+00   9.6956147e-01   1.2121998e-01   2.1220047e-02   9.7601174e-01   8.7601178e-01   1.0951101e+00   9.9511099e-01   1.0952400e+00   9.9523902e-01
   1.4697510e+00   7.0226301e+00   1.0695262e+00   9.6952658e-01   1.2121901e-01   2.1218996e-02   9.7600764e-01   8.7600764e-01   1.0951101e+00   9.9511099e-01   1.0952400e+00   9.9523902e-01
   1.4687510e+00   7.0176223e+00   1.0694900e+00   9.6949086e-01   1.2121802e-01   2.1217866e-02   9.7600350e-01   8.7600350e-01   1.0951101e+00   9.9511099e-01   1.0952400e+00   9.9523902e-01
   1.4677510e+00   7.0126497e+00   1.0694545e+00   9.6945635e-01   1.2121704e-01   2.1216743e-02   9.7600001e-01   8.7599998e-01   1.0951101e+00   9.9511099e-01   1.0952400e+00   9.9523902e-01
   1.4667510e+00   7.0076782e+00   1.0694199e+00   9.6942085e-01   1.2121604e-01   2.1215623e-02   9.7599646e-01   8.7599646e-01   1.0951101e+00   9.9511099e-01   1.0952400e+00   9.9523902e-01
   1.4657510e+00   7.0026768e+00   1.0693830e+00   9.6938511e-01   1.2121433e-01   2.1214492e-02   9.7599232e-01   8.7599232e-01   1.0951101e+00   9.9511099e-01   1.0952400e+00   9.9523902e-01
   1.4647510e+00   6.9976832e+00   1.0693527e+00   9.6934953e-01   1.2121325e-01   2.1213370e-02   9.7598817e-01   8.7598821e-01   1.0951101e+00   9.9511099e-01   1.0952400e+00   9.9523902e-01
   1.4637510e+00   6.9927204e+00   1.0693118e+00   9.6931409e-01   1.2121195e-01   2.1212226e-02   9.7598416e-01   8.7598420e-01   1.0951101e+00   9.9511099e-01   1.0952400e+00   9.9523902e-01
   1.4627510e+00   6.9877237e+00   1.0692793e+00   9.6927837e-01   1.2121096e-01   2.1211107e-02   9.7598011e-01   8.7598014e-01   1.0951101e+00   9.9511099e-01   1.0952400e+00   9.9523902e-01
   1.4617510e+00   6.9827297e+00   1.0692408e+00   9.6924271e-01   1.2121000e-01   2.1209992e-02   9.7597688e-01   8.7597686e-01   1.0951101e+00   9.9511099e-01   1.0952400e+00   9.9523902e-01
   1.4607510e+00   6.9777689e+00   1.0692085e+00   9.6920627e-01   1.2120905e-01   2.1208883e-02   9.7597285e-01   8.7597283e-01   1.0951101e+00   9.9511099e-01   1.0952400e+00   9.9523902e-01
   1.4597510e+00   6.9727702e+00   1.0691676e+00   9.6917065e-01   1.2120805e-01   2.1207738e-02   9.7596885e-01   8.7596882e-01   1.0951101e+00   9.9511099e-01   1.0952400e+00   9.9523902e-01
   1.4587510e+00   6.9677704e+00   1.0691371e+00   9.6913463e-01   1.2120668e-01   2.1206539e-02   9.7596474e-01   8.7596472e-01   1.0951101e+00   9.9511099e-01   1.0952400e+00   9.9523902e-01
   1.4577510e+00   6.9628031e+00   1.0690959e+00   9.6909845e-01   1.2120562e-01   2.1205424e-02   9.7596065e-01   8.7596063e-01   1.0951101e+00   9.9511099e-01   1.0952400e+00   9.9523902e-01
   1.4567510e+00   6.9578000e+00   1.0690657e+00   9.6906167e-01   1.2120396e-01   2.1204310e-02   9.7595648e-01   8.7595649e-01   1.0951101e+00   9.9511099e-01   1.0952400e+00   9.9523902e-01
   1.4557510e+00   6.9528172e+00   1.0690243e+00   9.6902625e-01   1.2120299e-01   2.1203137e-02   9.7595242e-01   8.7595243e-01   1.0951101e+00   9.9511099e-01   1.0952400e+00   9.9523902e-01
   1.4547510e+00   6.9478163e+00   1.0689899e+00   9.6898949e-01   1.2120201e-01   2.1201965e-02   9.7594830e-01   8.7594834e-01   1.0951101e+00   9.9511099e-01   1.0952400e+00   9.9523902e-01
   1.4537510e+00   6.9428349e+00   1.0689526e+00   9.6895289e-01   1.2120102e-01   2.1200856e-02   9.7594497e-01   8.7594494e-01   1.0951101e+00   9.9511028e-01   1.0952400e+00   9.9523902e-01
   1.4527510e+00   6.9378704e+00   1.0689121e+00   9.6891642e-01   1.2119999e-01   2.1199666e-02   9.7594096e-01   8.7594094e-01   1.0951101e+00   9.9510998e-01   1.0952400e+00   9.9523902e-01
   1.4517510e+00   6.9328714e+00   1.0688814e+00   9.6887975e-01   1.2119895e-01   2.1198516e-02   9.7593695e-01   8.7593692e-01   1.0951101e+00   9.9510998e-01   1.0952400e+00   9.9523902e-01
   1.4507510e+00   6.9278648e+00   1.0688410e+00   9.6884306e-01   1.2119710e-01   2.1197391e-02   9.7593292e-01   8.7593289e-01   1.0951101e+00   9.9510998e-01   1.0952400e+00   9.9523902e-01
   1.4497510e+00   6.9228697e+00   1.0688085e+00   9.6880618e-01   1.2119597e-01   2.1196187e-02   9.7592887e-01   8.7592885e-01   1.0951101e+00   9.9510998e-01   1.0952400e+00   9.9523902e-01
   1.4487510e+00   6.9179078e+00   1.0687683e+00   9.6876897e-01   1.2119498e-01   2.1195049e-02   9.7592484e-01   8.7592482e-01   1.0951101e+00   9.9510998e-01   1.0952400e+00   9.9523902e-01
   1.4477510e+00   6.9129209e+00   1.0687303e+00   9.6873236e-01   1.2119405e-01   2.1193851e-02   9.7592075e-01   8.7592077e-01   1.0951101e+00   9.9510998e-01   1.0952400e+00   9.9523902e-01
   1.4467510e+00   6.9079134e+00   1.0686967e+00   9.6869458e-01   1.2119305e-01   2.1192696e-02   9.7591668e-01   8.7591670e-01   1.0951101e+00   9.9510998e-01   1.0952400e+00   9.9523902e-01
   1.4457510e+00   6.9029122e+00   1.0686550e+00   9.6865792e-01   1.2119155e-01   2.1191507e-02   9.7591258e-01   8.7591262e-01   1.0951101e+00   9.9510998e-01   1.0952400e+00   9.9523902e-01
   1.4447510e+00   6.8979396e+00   1.0686199e+00   9.6862033e-01   1.2118995e-01   2.1190344e-02   9.7590851e-01   8.7590852e-01   1.0951101e+00   9.9510998e-01   1.0952400e+00   9.9523902e-01
   1.4437510e+00   6.8929682e+00   1.0685845e+00   9.6858281e-01   1.2118894e-01   2.1189184e-02   9.7590445e-01   8.7590446e-01   1.0951101e+00   9.9510998e-01   1.0952400e+00   9.9523902e-01
   1.4427510e+00   6.8879626e+00   1.0685428e+00   9.6854545e-01   1.2118801e-01   2.1187958e-02   9.7590036e-01   8.7590033e-01   1.0951101e+00   9.9510998e-01   1.0952400e+00   9.9523902e-01
   1.4417510e+00   6.8829596e+00   1.0685097e+00   9.6850765e-01   1.2118703e-01   2.1186765e-02   9.7589596e-01   8.7589594e-01   1.0951101e+00   9.9510998e-01   1.0952400e+00   9.9523902e-01
   1.4407510e+00   6.8779733e+00   1.0684716e+00   9.6847000e-01   1.2118596e-01   2.1185618e-02   9.7589195e-01   8.7589192e-01   1.0951101e+00   9.9510998e-01   1.0952400e+00   9.9523902e-01
   1.4397510e+00   6.8729706e+00   1.0684297e+00   9.6843222e-01   1.2118411e-01   2.1184402e-02   9.7588791e-01   8.7588789e-01   1.0951101e+00   9.9510998e-01   1.0952400e+00   9.9523902e-01
   1.4387510e+00   6.8680096e+00   1.0683987e+00   9.6839475e-01   1.2118297e-01   2.1183198e-02   9.7588309e-01   8.7588306e-01   1.0951101e+00   9.9510998e-01   1.0952400e+00   9.9523902e-01
   1.4377510e+00   6.8629964e+00   1.0683586e+00   9.6835665e-01   1.2118198e-01   2.1182048e-02   9.7587907e-01   8.7587904e-01   1.0951101e+00   9.9510998e-01   1.0952400e+00   9.9523902e-01
   1.4367510e+00   6.8580114e+00   1.0683171e+00   9.6831904e-01   1.2118105e-01   2.1180824e-02   9.7587472e-01   8.7587470e-01   1.0951101e+00   9.9510998e-01   1.0952400e+00   9.9523902e-01
   1.4357510e+00   6.8530134e+00   1.0682801e+00   9.6828063e-01   1.2117964e-01   2.1179635e-02   9.7587067e-01   8.7587065e-01   1.0951101e+00   9.9510998e-01   1.0952400e+00   9.9523902e-01
   1.4347510e+00   6.8480123e+00   1.0682460e+00   9.6824245e-01   1.2117855e-01   2.1178415e-02   9.7586655e-01   8.7586656e-01   1.0951101e+00   9.9510998e-01   1.0952400e+00   9.9523902e-01
   1.4337510e+00   6.8430293e+00   1.0682048e+00   9.6820386e-01   1.2117696e-01   2.1177195e-02   9.7586250e-01   8.7586250e-01   1.0951101e+00   9.9510998e-01   1.0952400e+00   9.9523902e-01
   1.4327510e+00   6.8380263e+00   1.0681635e+00   9.6816560e-01   1.2117600e-01   2.1175973e-02   9.7585836e-01   8.7585840e-01   1.0951101e+00   9.9510998e-01   1.0952400e+00   9.9523902e-01
   1.4317510e+00   6.8330596e+00   1.0681229e+00   9.6812710e-01   1.2117502e-01   2.1174759e-02   9.7585434e-01   8.7585438e-01   1.0951101e+00   9.9510998e-01   1.0952400e+00   9.9523902e-01
   1.4307510e+00   6.8280579e+00   1.0680896e+00   9.6808866e-01   1.2117324e-01   2.1173538e-02   9.7584994e-01   8.7584998e-01   1.0951101e+00   9.9510998e-01   1.0952400e+00   9.9523902e-01
   1.4297510e+00   6.8230518e+00   1.0680515e+00   9.6804983e-01   1.2117217e-01   2.1172319e-02   9.7584513e-01   8.7584517e-01   1.0951101e+00   9.9510998e-01   1.0952400e+00   9.9523902e-01
   1.4287510e+00   6.8180547e+00   1.0680097e+00   9.6801091e-01   1.2117096e-01   2.1171101e-02   9.7584099e-01   8.7584102e-01   1.0951101e+00   9.9510998e-01   1.0952400e+00   9.9523902e-01
   1.4277510e+00   6.8130595e+00   1.0679687e+00   9.6797220e-01   1.2117004e-01   2.1169863e-02   9.7583690e-01   8.7583693e-01   1.0951101e+00   9.9510998e-01   1.0952400e+00   9.9523902e-01
   1.4267510e+00   6.8080598e+00   1.0679304e+00   9.6793269e-01   1.2116877e-01   2.1168635e-02   9.7583283e-01   8.7583282e-01   1.0951101e+00   9.9510998e-01   1.0952400e+00   9.9523902e-01
   1.4257510e+00   6.8030860e+00   1.0678974e+00   9.6789389e-01   1.2116699e-01   2.1167418e-02   9.7582874e-01   8.7582874e-01   1.0951101e+00   9.9510998e-01   1.0952400e+00   9.9523902e-01
   1.4247510e+00   6.7980834e+00   1.0678565e+00   9.6785514e-01   1.2116597e-01   2.1166191e-02   9.7582358e-01   8.7582358e-01   1.0951101e+00   9.9510998e-01   1.0952400e+00   9.9523902e-01
   1.4237510e+00   6.7931056e+00   1.0678156e+00   9.6781539e-01   1.2116500e-01   2.1164908e-02   9.7581955e-01   8.7581955e-01   1.0951101e+00   9.9510998e-01   1.0952400e+00   9.9523902e-01
   1.4227510e+00   6.7881077e+00   1.0677744e+00   9.6777621e-01   1.2116405e-01   2.1163691e-02   9.7581546e-01   8.7581543e-01   1.0951101e+00   9.9510998e-01   1.0952400e+00   9.9523902e-01
   1.4217510e+00   6.7830963e+00   1.0677332e+00   9.6773688e-01   1.2116237e-01   2.1162472e-02   9.7581142e-01   8.7581139e-01   1.0951101e+00   9.9510998e-01   1.0952400e+00   9.9523902e-01
   1.4207510e+00   6.7780987e+00   1.0676997e+00   9.6769703e-01   1.2116094e-01   2.1161180e-02   9.7580625e-01   8.7580622e-01   1.0951101e+00   9.9510998e-01   1.0952400e+00   9.9523902e-01
   1.4197510e+00   6.7731010e+00   1.0676595e+00   9.6765725e-01   1.2116002e-01   2.1159929e-02   9.7580216e-01   8.7580214e-01   1.0951101e+00   9.9510998e-01   1.0952400e+00   9.9523902e-01
   1.4187510e+00   6.7681124e+00   1.0676193e+00   9.6761749e-01   1.2115893e-01   2.1158703e-02   9.7579808e-01   8.7579805e-01   1.0951101e+00   9.9510998e-01   1.0952400e+00   9.9523902e-01
   1.4177510e+00   6.7630996e+00   1.0675799e+00   9.6757767e-01   1.2115708e-01   2.1157404e-02   9.7579390e-01   8.7579387e-01   1.0951101e+00   9.9510998e-01   1.0952400e+00   9.9523902e-01
   1.4167510e+00   6.7580999e+00   1.0675389e+00   9.6753790e-01   1.2115597e-01   2.1156148e-02   9.7578882e-01   8.7578880e-01   1.0951101e+00   9.9510998e-01   1.0952400e+00   9.9523902e-01
   1.4157510e+00   6.7531000e+00   1.0674975e+00   9.6749700e-01   1.2115505e-01   2.1154921e-02   9.7578477e-01   8.7578474e-01   1.0951101e+00   9.9510998e-01   1.0952400e+00   9.9523902e-01
   1.4147510e+00   6.7481349e+00   1.0674568e+00   9.6745749e-01   1.2115367e-01   2.1153641e-02   9.7578072e-01   8.7578070e-01   1.0951101e+00   9.9510998e-01   1.0952400e+00   9.9523902e-01
   1.4137510e+00   6.7431216e+00   1.0674157e+00   9.6741661e-01   1.2115196e-01   2.1152374e-02   9.7577559e-01   8.7577556e-01   1.0951101e+00   9.9510998e-01   1.0952400e+00   9.9523902e-01
   1.4127510e+00   6.7381186e+00   1.0673747e+00   9.6737683e-01   1.2115100e-01   2.1151096e-02   9.7577150e-01   8.7577147e-01   1.0951101e+00   9.9510998e-01   1.0952400e+00   9.9523902e-01
   1.4117510e+00   6.7331163e+00   1.0673335e+00   9.6733601e-01   1.2115003e-01   2.1149815e-02   9.7576744e-01   8.7576742e-01   1.0951101e+00   9.9510998e-01   1.0952400e+00   9.9523902e-01
   1.4107510e+00   6.7281495e+00   1.0672928e+00   9.6729547e-01   1.2114832e-01   2.1148557e-02   9.7576232e-01   8.7576230e-01   1.0951101e+00   9.9510933e-01   1.0952400e+00   9.9523902e-01
   1.4097510e+00   6.7231399e+00   1.0672522e+00   9.6725466e-01   1.2114695e-01   2.1147235e-02   9.7575823e-01   8.7575820e-01   1.0951101e+00   9.9510902e-01   1.0952400e+00   9.9523902e-01
   1.4087510e+00   6.7181402e+00   1.0672115e+00   9.6721380e-01   1.2114603e-01   2.1145941e-02   9.7575317e-01   8.7575314e-01   1.0951101e+00   9.9510902e-01   1.0952400e+00   9.9523902e-01
   1.4077510e+00   6.7131379e+00   1.0671710e+00   9.6717297e-01   1.2114490e-01   2.1144685e-02   9.7574902e-01   8.7574899e-01   1.0951101e+00   9.9510902e-01   1.0952400e+00   9.9523902e-01
   1.4067510e+00   6.7081376e+00   1.0671285e+00   9.6713215e-01   1.2114305e-01   2.1143367e-02   9.7574487e-01   8.7574484e-01   1.0951101e+00   9.9510902e-01   1.0952400e+00   9.9523902e-01
   1.4057510e+00   6.7031258e+00   1.0670875e+00   9.6709133e-01   1.2114198e-01   2.1142065e-02   9.7573980e-01   8.7573977e-01   1.0951101e+00   9.9510902e-01   1.0952400e+00   9.9523902e-01
   1.4047510e+00   6.6981427e+00   1.0670465e+00   9.6704964e-01   1.2114106e-01   2.1140812e-02   9.7573572e-01   8.7573570e-01   1.0951101e+00   9.9510902e-01   1.0952400e+00   9.9523902e-01
   1.4037510e+00   6.6931446e+00   1.0670056e+00   9.6700885e-01   1.2113960e-01   2.1139480e-02   9.7573061e-01   8.7573058e-01   1.0951101e+00   9.9510902e-01   1.0952400e+00   9.9523902e-01
   1.4027510e+00   6.6881472e+00   1.0669649e+00   9.6696704e-01   1.2113795e-01   2.1138148e-02   9.7572652e-01   8.7572649e-01   1.0951101e+00   9.9510902e-01   1.0952400e+00   9.9523902e-01
   1.4017510e+00   6.6831385e+00   1.0669239e+00   9.6692518e-01   1.2113703e-01   2.1136881e-02   9.7572138e-01   8.7572135e-01   1.0951101e+00   9.9510902e-01   1.0952400e+00   9.9523902e-01
   1.4007510e+00   6.6781399e+00   1.0668828e+00   9.6688375e-01   1.2113532e-01   2.1135560e-02   9.7571732e-01   8.7571729e-01   1.0951101e+00   9.9510902e-01   1.0952400e+00   9.9523902e-01
   1.3997510e+00   6.6731376e+00   1.0668420e+00   9.6684188e-01   1.2113395e-01   2.1134234e-02   9.7571222e-01   8.7571219e-01   1.0951101e+00   9.9510902e-01   1.0952400e+00   9.9523902e-01
   1.3987510e+00   6.6681296e+00   1.0668010e+00   9.6679999e-01   1.2113303e-01   2.1132910e-02   9.7570811e-01   8.7570808e-01   1.0951101e+00   9.9510902e-01   1.0952400e+00   9.9523902e-01
   1.3977510e+00   6.6631277e+00   1.0667603e+00   9.6675810e-01   1.2113190e-01   2.1131585e-02   9.7570296e-01   8.7570295e-01   1.0951101e+00   9.9510902e-01   1.0952400e+00   9.9523902e-01
   1.3967510e+00   6.6581269e+00   1.0667193e+00   9.6671614e-01   1.2113005e-01   2.1130258e-02   9.7569890e-01   8.7569887e-01   1.0951101e+00   9.9510902e-01   1.0952400e+00   9.9523902e-01
   1.3957510e+00   6.6531255e+00   1.0666777e+00   9.6667408e-01   1.2112902e-01   2.1128931e-02   9.7569379e-01   8.7569378e-01   1.0951101e+00   9.9510902e-01   1.0952400e+00   9.9523902e-01
   1.3947510e+00   6.6481135e+00   1.0666302e+00   9.6663147e-01   1.2112767e-01   2.1127608e-02   9.7568969e-01   8.7568968e-01   1.0951101e+00   9.9510902e-01   1.0952400e+00   9.9523902e-01
   1.3937510e+00   6.6431112e+00   1.0665854e+00   9.6658927e-01   1.2112597e-01   2.1126278e-02   9.7568458e-01   8.7568458e-01   1.0951101e+00   9.9510902e-01   1.0952400e+00   9.9523902e-01
   1.3927510e+00   6.6381086e+00   1.0665447e+00   9.6654687e-01   1.2112500e-01   2.1124894e-02   9.7568052e-01   8.7568053e-01   1.0951101e+00   9.9510902e-01   1.0952400e+00   9.9523902e-01
   1.3917510e+00   6.6331066e+00   1.0665037e+00   9.6650395e-01   1.2112339e-01   2.1123574e-02   9.7567536e-01   8.7567538e-01   1.0951101e+00   9.9510902e-01   1.0952400e+00   9.9523902e-01
   1.3907510e+00   6.6280942e+00   1.0664628e+00   9.6646112e-01   1.2112195e-01   2.1122181e-02   9.7567023e-01   8.7567027e-01   1.0951101e+00   9.9510902e-01   1.0952400e+00   9.9523902e-01
   1.3897510e+00   6.6230938e+00   1.0664221e+00   9.6641833e-01   1.2112102e-01   2.1120853e-02   9.7566615e-01   8.7566618e-01   1.0951101e+00   9.9510902e-01   1.0952400e+00   9.9523902e-01
   1.3887510e+00   6.6180928e+00   1.0663714e+00   9.6637539e-01   1.2111914e-01   2.1119519e-02   9.7566105e-01   8.7566108e-01   1.0951101e+00   9.9510902e-01   1.0952400e+00   9.9523902e-01
   1.3877510e+00   6.6130826e+00   1.0663292e+00   9.6633250e-01   1.2111797e-01   2.1118180e-02   9.7565686e-01   8.7565690e-01   1.0951101e+00   9.9510902e-01   1.0952400e+00   9.9523902e-01
   1.3867510e+00   6.6080818e+00   1.0662886e+00   9.6628895e-01   1.2111705e-01   2.1116778e-02   9.7565185e-01   8.7565187e-01   1.0951101e+00   9.9510902e-01   1.0952400e+00   9.9523902e-01
   1.3857510e+00   6.6030824e+00   1.0662478e+00   9.6624574e-01   1.2111499e-01   2.1115425e-02   9.7564674e-01   8.7564676e-01   1.0951101e+00   9.9510902e-01   1.0952400e+00   9.9523902e-01
   1.3847510e+00   6.5980839e+00   1.0662069e+00   9.6620229e-01   1.2111399e-01   2.1114100e-02   9.7564268e-01   8.7564270e-01   1.0951101e+00   9.9510902e-01   1.0952400e+00   9.9523902e-01
   1.3837510e+00   6.5930757e+00   1.0661550e+00   9.6615898e-01   1.2111306e-01   2.1112661e-02   9.7563755e-01   8.7563756e-01   1.0951101e+00   9.9510902e-01   1.0952400e+00   9.9523902e-01
   1.3827510e+00   6.5880775e+00   1.0661146e+00   9.6611508e-01   1.2111094e-01   2.1111340e-02   9.7563248e-01   8.7563245e-01   1.0951101e+00   9.9510902e-01   1.0952400e+00   9.9523902e-01
   1.3817510e+00   6.5830450e+00   1.0660732e+00   9.6607156e-01   1.2111001e-01   2.1109895e-02   9.7562732e-01   8.7562729e-01   1.0951101e+00   9.9510902e-01   1.0952400e+00   9.9523902e-01
   1.3807510e+00   6.5780356e+00   1.0660296e+00   9.6602771e-01   1.2110826e-01   2.1108568e-02   9.7562323e-01   8.7562320e-01   1.0951101e+00   9.9510902e-01   1.0952400e+00   9.9523902e-01
   1.3797510e+00   6.5730329e+00   1.0659808e+00   9.6598311e-01   1.2110695e-01   2.1107139e-02   9.7561812e-01   8.7561810e-01   1.0951101e+00   9.9510902e-01   1.0952400e+00   9.9523902e-01
   1.3787510e+00   6.5680320e+00   1.0659401e+00   9.6593920e-01   1.2110603e-01   2.1105792e-02   9.7561301e-01   8.7561299e-01   1.0951101e+00   9.9510902e-01   1.0952400e+00   9.9523902e-01
   1.3777510e+00   6.5630317e+00   1.0658985e+00   9.6589519e-01   1.2110406e-01   2.1104368e-02   9.7560786e-01   8.7560789e-01   1.0951101e+00   9.9510902e-01   1.0952400e+00   9.9523902e-01
   1.3767510e+00   6.5580198e+00   1.0658476e+00   9.6585122e-01   1.2110303e-01   2.1102965e-02   9.7560380e-01   8.7560379e-01   1.0951101e+00   9.9510902e-01   1.0952400e+00   9.9523902e-01
   1.3757510e+00   6.5530223e+00   1.0658070e+00   9.6580631e-01   1.2110168e-01   2.1101614e-02   9.7559869e-01   8.7559873e-01   1.0951101e+00   9.9510902e-01   1.0952400e+00   9.9523902e-01
   1.3747510e+00   6.5480012e+00   1.0657662e+00   9.6576168e-01   1.2109998e-01   2.1100175e-02   9.7559356e-01   8.7559360e-01   1.0951101e+00   9.9510902e-01   1.0952400e+00   9.9523902e-01
   1.3737510e+00   6.5429892e+00   1.0657146e+00   9.6571738e-01   1.2109905e-01   2.1098740e-02   9.7558848e-01   8.7558849e-01   1.0951101e+00   9.9510902e-01   1.0952400e+00   9.9523902e-01
   1.3727510e+00   6.5379881e+00   1.0656738e+00   9.6567240e-01   1.2109738e-01   2.1097374e-02   9.7558338e-01   8.7558337e-01   1.0951101e+00   9.9510902e-01   1.0952400e+00   9.9523902e-01
   1.3717510e+00   6.5329684e+00   1.0656224e+00   9.6562727e-01   1.2109602e-01   2.1095981e-02   9.7557927e-01   8.7557926e-01   1.0951101e+00   9.9510800e-01   1.0952400e+00   9.9523902e-01
   1.3707510e+00   6.5279686e+00   1.0655815e+00   9.6558241e-01   1.2109421e-01   2.1094550e-02   9.7557416e-01   8.7557414e-01   1.0951101e+00   9.9510801e-01   1.0952400e+00   9.9523902e-01
   1.3697510e+00   6.5229583e+00   1.0655408e+00   9.6553732e-01   1.2109296e-01   2.1093119e-02   9.7556906e-01   8.7556903e-01   1.0951101e+00   9.9510801e-01   1.0952400e+00   9.9523902e-01
   1.3687510e+00   6.5179595e+00   1.0654895e+00   9.6549155e-01   1.2109187e-01   2.1091684e-02   9.7556395e-01   8.7556393e-01   1.0951101e+00   9.9510801e-01   1.0952400e+00   9.9523902e-01
   1.3677510e+00   6.5129200e+00   1.0654480e+00   9.6544630e-01   1.2109002e-01   2.1090242e-02   9.7555880e-01   8.7555879e-01   1.0951101e+00   9.9510801e-01   1.0952400e+00   9.9523902e-01
   1.3667510e+00   6.5079127e+00   1.0653965e+00   9.6540038e-01   1.2108905e-01   2.1088812e-02   9.7555369e-01   8.7555373e-01   1.0951101e+00   9.9510801e-01   1.0952400e+00   9.9523902e-01
   1.3657510e+00   6.5029138e+00   1.0653560e+00   9.6535446e-01   1.2108696e-01   2.1087383e-02   9.7554861e-01   8.7554862e-01   1.0951101e+00   9.9510801e-01   1.0952400e+00   9.9523902e-01
   1.3647510e+00   6.4979165e+00   1.0653046e+00   9.6530953e-01   1.2108600e-01   2.1085954e-02   9.7554351e-01   8.7554351e-01   1.0951101e+00   9.9510801e-01   1.0952400e+00   9.9523902e-01
   1.3637510e+00   6.4928802e+00   1.0652637e+00   9.6526339e-01   1.2108439e-01   2.1084517e-02   9.7553840e-01   8.7553837e-01   1.0951101e+00   9.9510801e-01   1.0952400e+00   9.9523902e-01
   1.3627510e+00   6.4878751e+00   1.0652126e+00   9.6521746e-01   1.2108297e-01   2.1083051e-02   9.7553329e-01   8.7553326e-01   1.0951101e+00   9.9510801e-01   1.0952400e+00   9.9523902e-01
   1.3617510e+00   6.4828609e+00   1.0651716e+00   9.6517040e-01   1.2108198e-01   2.1081543e-02   9.7552816e-01   8.7552814e-01   1.0951101e+00   9.9510801e-01   1.0952400e+00   9.9523902e-01
   1.3607510e+00   6.4778587e+00   1.0651202e+00   9.6512446e-01   1.2107996e-01   2.1080116e-02   9.7552304e-01   8.7552303e-01   1.0951101e+00   9.9510801e-01   1.0952400e+00   9.9523902e-01
   1.3597510e+00   6.4728474e+00   1.0650795e+00   9.6507857e-01   1.2107886e-01   2.1078687e-02   9.7551793e-01   8.7551797e-01   1.0951101e+00   9.9510801e-01   1.0952400e+00   9.9523902e-01
   1.3587510e+00   6.4678096e+00   1.0650280e+00   9.6503125e-01   1.2107702e-01   2.1077166e-02   9.7551280e-01   8.7551282e-01   1.0951101e+00   9.9510801e-01   1.0952400e+00   9.9523902e-01
   1.3577510e+00   6.4628126e+00   1.0649871e+00   9.6498432e-01   1.2107606e-01   2.1075712e-02   9.7550770e-01   8.7550771e-01   1.0951101e+00   9.9510801e-01   1.0952400e+00   9.9523902e-01
   1.3567510e+00   6.4578046e+00   1.0649360e+00   9.6493805e-01   1.2107397e-01   2.1074283e-02   9.7550263e-01   8.7550261e-01   1.0951101e+00   9.9510801e-01   1.0952400e+00   9.9523902e-01
   1.3557510e+00   6.4527798e+00   1.0648953e+00   9.6489138e-01   1.2107304e-01   2.1072743e-02   9.7549750e-01   8.7549747e-01   1.0951101e+00   9.9510801e-01   1.0952400e+00   9.9523902e-01
   1.3547510e+00   6.4477781e+00   1.0648437e+00   9.6484377e-01   1.2107095e-01   2.1071312e-02   9.7549238e-01   8.7549236e-01   1.0951101e+00   9.9510801e-01   1.0952400e+00   9.9523902e-01
   1.3537510e+00   6.4427472e+00   1.0647925e+00   9.6479654e-01   1.2107000e-01   2.1069776e-02   9.7548725e-01   8.7548727e-01   1.0951101e+00   9.9510801e-01   1.0952400e+00   9.9523902e-01
   1.3527510e+00   6.4377481e+00   1.0647515e+00   9.6474937e-01   1.2106820e-01   2.1068345e-02   9.7548214e-01   8.7548216e-01   1.0951101e+00   9.9510801e-01   1.0952400e+00   9.9523902e-01
   1.3517510e+00   6.4327120e+00   1.0647001e+00   9.6470202e-01   1.2106704e-01   2.1066803e-02   9.7547700e-01   8.7547703e-01   1.0951101e+00   9.9510801e-01   1.0952400e+00   9.9523902e-01
   1.3507510e+00   6.4277023e+00   1.0646585e+00   9.6465418e-01   1.2106506e-01   2.1065289e-02   9.7547189e-01   8.7547192e-01   1.0951101e+00   9.9510801e-01   1.0952400e+00   9.9523902e-01
   1.3497510e+00   6.4226858e+00   1.0646079e+00   9.6460615e-01   1.2106405e-01   2.1063837e-02   9.7546686e-01   8.7546684e-01   1.0951101e+00   9.9510801e-01   1.0952400e+00   9.9523902e-01
   1.3487510e+00   6.4176840e+00   1.0645569e+00   9.6455886e-01   1.2106199e-01   2.1062307e-02   9.7546069e-01   8.7546069e-01   1.0951101e+00   9.9510801e-01   1.0952400e+00   9.9523902e-01
   1.3477510e+00   6.4126500e+00   1.0645100e+00   9.6451056e-01   1.2106103e-01   2.1060768e-02   9.7545555e-01   8.7545555e-01   1.0951101e+00   9.9510801e-01   1.0952400e+00   9.9523902e-01
   1.3467510e+00   6.4076452e+00   1.0644646e+00   9.6446256e-01   1.2105895e-01   2.1059342e-02   9.7545044e-01   8.7545048e-01   1.0951101e+00   9.9510801e-01   1.0952400e+00   9.9523902e-01
   1.3457510e+00   6.4026160e+00   1.0644132e+00   9.6441390e-01   1.2105801e-01   2.1057798e-02   9.7544530e-01   8.7544534e-01   1.0951101e+00   9.9510801e-01   1.0952400e+00   9.9523902e-01
   1.3447510e+00   6.3975995e+00   1.0643621e+00   9.6436577e-01   1.2105595e-01   2.1056261e-02   9.7544024e-01   8.7544023e-01   1.0951101e+00   9.9510801e-01   1.0952400e+00   9.9523902e-01
   1.3437510e+00   6.3925883e+00   1.0643210e+00   9.6431711e-01   1.2105495e-01   2.1054730e-02   9.7543411e-01   8.7543409e-01   1.0951101e+00   9.9510801e-01   1.0952400e+00   9.9523902e-01
   1.3427510e+00   6.3875499e+00   1.0642696e+00   9.6426846e-01   1.2105297e-01   2.1053188e-02   9.7542896e-01   8.7542894e-01   1.0951101e+00   9.9510801e-01   1.0952400e+00   9.9523902e-01
   1.3417510e+00   6.3825523e+00   1.0642186e+00   9.6421951e-01   1.2105180e-01   2.1051657e-02   9.7542385e-01   8.7542388e-01   1.0951101e+00   9.9510801e-01   1.0952400e+00   9.9523902e-01
   1.3407510e+00   6.3775247e+00   1.0641674e+00   9.6417073e-01   1.2104998e-01   2.1050122e-02   9.7541877e-01   8.7541880e-01   1.0951101e+00   9.9510801e-01   1.0952400e+00   9.9523902e-01
   1.3397510e+00   6.3724914e+00   1.0641264e+00   9.6412143e-01   1.2104860e-01   2.1048582e-02   9.7541263e-01   8.7541260e-01   1.0951101e+00   9.9510801e-01   1.0952400e+00   9.9523902e-01
   1.3387510e+00   6.3674951e+00   1.0640750e+00   9.6407200e-01   1.2104700e-01   2.1047051e-02   9.7540752e-01   8.7540749e-01   1.0951101e+00   9.9510801e-01   1.0952400e+00   9.9523902e-01
   1.3377510e+00   6.3624575e+00   1.0640238e+00   9.6402274e-01   1.2104539e-01   2.1045515e-02   9.7540239e-01   8.7540237e-01   1.0951101e+00   9.9510801e-01   1.0952400e+00   9.9523902e-01
   1.3367510e+00   6.3574387e+00   1.0639725e+00   9.6397360e-01   1.2104402e-01   2.1043876e-02   9.7539624e-01   8.7539628e-01   1.0951101e+00   9.9510699e-01   1.0952400e+00   9.9523902e-01
   1.3357510e+00   6.3524388e+00   1.0639215e+00   9.6392356e-01   1.2104220e-01   2.1042346e-02   9.7539113e-01   8.7539116e-01   1.0951101e+00   9.9510700e-01   1.0952400e+00   9.9523902e-01
   1.3347510e+00   6.3473918e+00   1.0638701e+00   9.6387400e-01   1.2104090e-01   2.1040803e-02   9.7538593e-01   8.7538591e-01   1.0951101e+00   9.9510700e-01   1.0952400e+00   9.9523902e-01
   1.3337510e+00   6.3423772e+00   1.0638207e+00   9.6382396e-01   1.2103906e-01   2.1039173e-02   9.7537990e-01   8.7537988e-01   1.0951101e+00   9.9510700e-01   1.0952400e+00   9.9523902e-01
   1.3327510e+00   6.3373771e+00   1.0637779e+00   9.6377391e-01   1.2103775e-01   2.1037638e-02   9.7537478e-01   8.7537478e-01   1.0951101e+00   9.9510700e-01   1.0952400e+00   9.9523902e-01
   1.3317510e+00   6.3323333e+00   1.0637266e+00   9.6372356e-01   1.2103599e-01   2.1036103e-02   9.7536863e-01   8.7536865e-01   1.0951101e+00   9.9510700e-01   1.0952400e+00   9.9523902e-01
   1.3307510e+00   6.3273108e+00   1.0636754e+00   9.6367332e-01   1.2103453e-01   2.1034460e-02   9.7536356e-01   8.7536353e-01   1.0951101e+00   9.9510700e-01   1.0952400e+00   9.9523902e-01
   1.3297510e+00   6.3222863e+00   1.0636240e+00   9.6362310e-01   1.2103303e-01   2.1032924e-02   9.7535735e-01   8.7535732e-01   1.0951101e+00   9.9510700e-01   1.0952400e+00   9.9523902e-01
   1.3287510e+00   6.3172792e+00   1.0635731e+00   9.6357204e-01   1.2103132e-01   2.1031293e-02   9.7535230e-01   8.7535232e-01   1.0951101e+00   9.9510700e-01   1.0952400e+00   9.9523902e-01
   1.3277510e+00   6.3122433e+00   1.0635216e+00   9.6352144e-01   1.2102997e-01   2.1029672e-02   9.7534640e-01   8.7534638e-01   1.0951101e+00   9.9510700e-01   1.0952400e+00   9.9523902e-01
   1.3267510e+00   6.3072284e+00   1.0634705e+00   9.6347048e-01   1.2102799e-01   2.1028114e-02   9.7534106e-01   8.7534105e-01   1.0951101e+00   9.9510700e-01   1.0952400e+00   9.9523902e-01
   1.3257510e+00   6.3021815e+00   1.0634191e+00   9.6341908e-01   1.2102684e-01   2.1026473e-02   9.7533497e-01   8.7533495e-01   1.0951101e+00   9.9510700e-01   1.0952400e+00   9.9523902e-01
   1.3247510e+00   6.2971658e+00   1.0633679e+00   9.6336794e-01   1.2102503e-01   2.1024838e-02   9.7532978e-01   8.7532977e-01   1.0951101e+00   9.9510700e-01   1.0952400e+00   9.9523902e-01
   1.3237510e+00   6.2921338e+00   1.0633166e+00   9.6331658e-01   1.2102298e-01   2.1023303e-02   9.7532362e-01   8.7532364e-01   1.0951101e+00   9.9510700e-01   1.0952400e+00   9.9523902e-01
   1.3227510e+00   6.2871003e+00   1.0632653e+00   9.6326483e-01   1.2102153e-01   2.1021660e-02   9.7531855e-01   8.7531853e-01   1.0951101e+00   9.9510700e-01   1.0952400e+00   9.9523902e-01
   1.3217510e+00   6.2820984e+00   1.0632143e+00   9.6321325e-01   1.2101996e-01   2.1020028e-02   9.7531242e-01   8.7531239e-01   1.0951101e+00   9.9510700e-01   1.0952400e+00   9.9523902e-01
   1.3207510e+00   6.2770774e+00   1.0631630e+00   9.6316136e-01   1.2101832e-01   2.1018390e-02   9.7530731e-01   8.7530733e-01   1.0951101e+00   9.9510700e-01   1.0952400e+00   9.9523902e-01
   1.3197510e+00   6.2720335e+00   1.0631117e+00   9.6310965e-01   1.2101697e-01   2.1016750e-02   9.7530118e-01   8.7530118e-01   1.0951101e+00   9.9510700e-01   1.0952400e+00   9.9523902e-01
   1.3187510e+00   6.2670183e+00   1.0630605e+00   9.6305751e-01   1.2101499e-01   2.1015115e-02   9.7529518e-01   8.7529517e-01   1.0951101e+00   9.9510700e-01   1.0952400e+00   9.9523902e-01
   1.3177510e+00   6.2619723e+00   1.0630091e+00   9.6300516e-01   1.2101384e-01   2.1013473e-02   9.7528991e-01   8.7528990e-01   1.0951101e+00   9.9510700e-01   1.0952400e+00   9.9523902e-01
   1.3167510e+00   6.2569560e+00   1.0629477e+00   9.6295266e-01   1.2101202e-01   2.1011838e-02   9.7528379e-01   8.7528381e-01   1.0951101e+00   9.9510700e-01   1.0952400e+00   9.9523902e-01
   1.3157510e+00   6.2519235e+00   1.0628966e+00   9.6289956e-01   1.2100998e-01   2.1010203e-02   9.7527765e-01   8.7527762e-01   1.0951101e+00   9.9510700e-01   1.0952400e+00   9.9523902e-01
   1.3147510e+00   6.2468903e+00   1.0628453e+00   9.6284735e-01   1.2100853e-01   2.1008564e-02   9.7527255e-01   8.7527252e-01   1.0951101e+00   9.9510700e-01   1.0952400e+00   9.9523902e-01
   1.3137510e+00   6.2418661e+00   1.0627941e+00   9.6279402e-01   1.2100703e-01   2.1006862e-02   9.7526639e-01   8.7526643e-01   1.0951101e+00   9.9510700e-01   1.0952400e+00   9.9523902e-01
   1.3127510e+00   6.2368349e+00   1.0627427e+00   9.6274101e-01   1.2100497e-01   2.1005176e-02   9.7526023e-01   8.7526022e-01   1.0951101e+00   9.9510700e-01   1.0952400e+00   9.9523902e-01
   1.3117510e+00   6.2318079e+00   1.0626915e+00   9.6268775e-01   1.2100321e-01   2.1003542e-02   9.7525514e-01   8.7525511e-01   1.0951101e+00   9.9510700e-01   1.0952400e+00   9.9523902e-01
   1.3107510e+00   6.2267718e+00   1.0626298e+00   9.6263429e-01   1.2100204e-01   2.1001815e-02   9.7524904e-01   8.7524907e-01   1.0951101e+00   9.9510700e-01   1.0952400e+00   9.9523902e-01
   1.3097510e+00   6.2217577e+00   1.0625789e+00   9.6258095e-01   1.2100005e-01   2.1000170e-02   9.7524288e-01   8.7524290e-01   1.0951101e+00   9.9510700e-01   1.0952400e+00   9.9523902e-01
   1.3087510e+00   6.2167124e+00   1.0625276e+00   9.6252729e-01   1.2099873e-01   2.0998500e-02   9.7523674e-01   8.7523672e-01   1.0951101e+00   9.9510700e-01   1.0952400e+00   9.9523902e-01
   1.3077510e+00   6.2116951e+00   1.0624763e+00   9.6247343e-01   1.2099703e-01   2.0996791e-02   9.7523060e-01   8.7523064e-01   1.0951101e+00   9.9510700e-01   1.0952400e+00   9.9523902e-01
   1.3067510e+00   6.2066343e+00   1.0624144e+00   9.6241931e-01   1.2099497e-01   2.0995092e-02   9.7522496e-01   8.7522497e-01   1.0951101e+00   9.9510700e-01   1.0952400e+00   9.9523902e-01
   1.3057510e+00   6.2016067e+00   1.0623635e+00   9.6236490e-01   1.2099337e-01   2.0993408e-02   9.7521940e-01   8.7521937e-01   1.0951101e+00   9.9510703e-01   1.0952400e+00   9.9523902e-01
   1.3047510e+00   6.1965742e+00   1.0623122e+00   9.6231046e-01   1.2099198e-01   2.0991662e-02   9.7521324e-01   8.7521326e-01   1.0951101e+00   9.9510598e-01   1.0952400e+00   9.9523902e-01
   1.3037510e+00   6.1915479e+00   1.0622605e+00   9.6225612e-01   1.2098999e-01   2.0989947e-02   9.7520708e-01   8.7520711e-01   1.0951101e+00   9.9510598e-01   1.0952400e+00   9.9523902e-01
   1.3027510e+00   6.1865118e+00   1.0621996e+00   9.6220161e-01   1.2098808e-01   2.0988276e-02   9.7520097e-01   8.7520095e-01   1.0951101e+00   9.9510598e-01   1.0952400e+00   9.9523902e-01
   1.3017510e+00   6.1814988e+00   1.0621485e+00   9.6214652e-01   1.2098679e-01   2.0986555e-02   9.7519483e-01   8.7519487e-01   1.0951101e+00   9.9510598e-01   1.0952400e+00   9.9523902e-01
   1.3007510e+00   6.1764341e+00   1.0620868e+00   9.6209159e-01   1.2098503e-01   2.0984809e-02   9.7518865e-01   8.7518867e-01   1.0951101e+00   9.9510598e-01   1.0952400e+00   9.9523902e-01
   1.2997510e+00   6.1714043e+00   1.0620355e+00   9.6203606e-01   1.2098296e-01   2.0983068e-02   9.7518255e-01   8.7518252e-01   1.0951101e+00   9.9510598e-01   1.0952400e+00   9.9523902e-01
   1.2987510e+00   6.1663787e+00   1.0619844e+00   9.6198067e-01   1.2098143e-01   2.0981325e-02   9.7517636e-01   8.7517640e-01   1.0951101e+00   9.9510598e-01   1.0952400e+00   9.9523902e-01
   1.2977510e+00   6.1613482e+00   1.0619231e+00   9.6192533e-01   1.2097932e-01   2.0979588e-02   9.7517027e-01   8.7517025e-01   1.0951101e+00   9.9510598e-01   1.0952400e+00   9.9523902e-01
   1.2967510e+00   6.1562980e+00   1.0618715e+00   9.6186966e-01   1.2097796e-01   2.0977844e-02   9.7516410e-01   8.7516408e-01   1.0951101e+00   9.9510598e-01   1.0952400e+00   9.9523902e-01
   1.2957510e+00   6.1512513e+00   1.0618098e+00   9.6181413e-01   1.2097600e-01   2.0976104e-02   9.7515796e-01   8.7515799e-01   1.0951101e+00   9.9510598e-01   1.0952400e+00   9.9523902e-01
   1.2947510e+00   6.1462370e+00   1.0617589e+00   9.6175783e-01   1.2097405e-01   2.0974348e-02   9.7515188e-01   8.7515185e-01   1.0951101e+00   9.9510598e-01   1.0952400e+00   9.9523902e-01
   1.2937510e+00   6.1411850e+00   1.0616974e+00   9.6170218e-01   1.2097271e-01   2.0972592e-02   9.7514571e-01   8.7514571e-01   1.0951101e+00   9.9510598e-01   1.0952400e+00   9.9523902e-01
   1.2927510e+00   6.1361439e+00   1.0616461e+00   9.6164567e-01   1.2097104e-01   2.0970779e-02   9.7513961e-01   8.7513962e-01   1.0951101e+00   9.9510598e-01   1.0952400e+00   9.9523902e-01
   1.2917510e+00   6.1311197e+00   1.0615843e+00   9.6158925e-01   1.2096897e-01   2.0969043e-02   9.7513350e-01   8.7513348e-01   1.0951101e+00   9.9510598e-01   1.0952400e+00   9.9523902e-01
   1.2907510e+00   6.1260601e+00   1.0615332e+00   9.6153257e-01   1.2096697e-01   2.0967230e-02   9.7512733e-01   8.7512734e-01   1.0951101e+00   9.9510598e-01   1.0952400e+00   9.9523902e-01
   1.2897510e+00   6.1210379e+00   1.0614716e+00   9.6147522e-01   1.2096524e-01   2.0965486e-02   9.7512120e-01   8.7512119e-01   1.0951101e+00   9.9510598e-01   1.0952400e+00   9.9523902e-01
   1.2887510e+00   6.1159969e+00   1.0614205e+00   9.6141865e-01   1.2096392e-01   2.0963706e-02   9.7511419e-01   8.7511422e-01   1.0951101e+00   9.9510598e-01   1.0952400e+00   9.9523902e-01
   1.2877510e+00   6.1109416e+00   1.0613591e+00   9.6136101e-01   1.2096201e-01   2.0961882e-02   9.7510790e-01   8.7510788e-01   1.0951101e+00   9.9510598e-01   1.0952400e+00   9.9523902e-01
   1.2867510e+00   6.1059279e+00   1.0613055e+00   9.6130371e-01   1.2096006e-01   2.0960112e-02   9.7510178e-01   8.7510175e-01   1.0951101e+00   9.9510598e-01   1.0952400e+00   9.9523902e-01
   1.2857510e+00   6.1008734e+00   1.0612463e+00   9.6124598e-01   1.2095798e-01   2.0958292e-02   9.7509567e-01   8.7509571e-01   1.0951101e+00   9.9510598e-01   1.0952400e+00   9.9523902e-01
   1.2847510e+00   6.0958357e+00   1.0611846e+00   9.6118861e-01   1.2095651e-01   2.0956506e-02   9.7508903e-01   8.7508900e-01   1.0951101e+00   9.9510598e-01   1.0952400e+00   9.9523902e-01
   1.2837510e+00   6.0907868e+00   1.0611337e+00   9.6113028e-01   1.2095502e-01   2.0954644e-02   9.7508228e-01   8.7508232e-01   1.0951101e+00   9.9510598e-01   1.0952400e+00   9.9523902e-01
   1.2827510e+00   6.0857422e+00   1.0610721e+00   9.6107238e-01   1.2095298e-01   2.0952859e-02   9.7507625e-01   8.7507624e-01   1.0951101e+00   9.9510598e-01   1.0952400e+00   9.9523902e-01
   1.2817510e+00   6.0806924e+00   1.0610103e+00   9.6101371e-01   1.2095099e-01   2.0951008e-02   9.7506999e-01   8.7506997e-01   1.0951101e+00   9.9510598e-01   1.0952400e+00   9.9523902e-01
   1.2807510e+00   6.0756386e+00   1.0609575e+00   9.6095508e-01   1.2094910e-01   2.0949162e-02   9.7506298e-01   8.7506297e-01   1.0951101e+00   9.9510598e-01   1.0952400e+00   9.9523902e-01
   1.2797510e+00   6.0706154e+00   1.0608979e+00   9.6089677e-01   1.2094702e-01   2.0947344e-02   9.7505677e-01   8.7505676e-01   1.0951101e+00   9.9510598e-01   1.0952400e+00   9.9523902e-01
   1.2787510e+00   6.0655627e+00   1.0608364e+00   9.6083802e-01   1.2094562e-01   2.0945493e-02   9.7505066e-01   8.7505070e-01   1.0951101e+00   9.9510598e-01   1.0952400e+00   9.9523902e-01
   1.2777510e+00   6.0605254e+00   1.0607746e+00   9.6077905e-01   1.2094349e-01   2.0943653e-02   9.7504346e-01   8.7504343e-01   1.0951101e+00   9.9510598e-01   1.0952400e+00   9.9523902e-01
   1.2767510e+00   6.0554766e+00   1.0607238e+00   9.6071986e-01   1.2094202e-01   2.0941807e-02   9.7503735e-01   8.7503739e-01   1.0951101e+00   9.9510601e-01   1.0952400e+00   9.9523902e-01
   1.2757510e+00   6.0504425e+00   1.0606624e+00   9.6066032e-01   1.2093994e-01   2.0939961e-02   9.7503047e-01   8.7503046e-01   1.0951101e+00   9.9510503e-01   1.0952400e+00   9.9523902e-01
   1.2747510e+00   6.0453825e+00   1.0606007e+00   9.6060078e-01   1.2093800e-01   2.0938033e-02   9.7502404e-01   8.7502407e-01   1.0951101e+00   9.9510503e-01   1.0952400e+00   9.9523902e-01
   1.2737510e+00   6.0403320e+00   1.0605388e+00   9.6054092e-01   1.2093610e-01   2.0936184e-02   9.7501777e-01   8.7501774e-01   1.0951101e+00   9.9510503e-01   1.0952400e+00   9.9523902e-01
   1.2727510e+00   6.0352712e+00   1.0604775e+00   9.6048109e-01   1.2093401e-01   2.0934299e-02   9.7501072e-01   8.7501076e-01   1.0951101e+00   9.9510503e-01   1.0952400e+00   9.9523902e-01
   1.2717510e+00   6.0302550e+00   1.0604226e+00   9.6042060e-01   1.2093263e-01   2.0932456e-02   9.7500424e-01   8.7500426e-01   1.0951101e+00   9.9510503e-01   1.0952400e+00   9.9523902e-01
   1.2707510e+00   6.0251944e+00   1.0603596e+00   9.6036080e-01   1.2093048e-01   2.0930544e-02   9.7499744e-01   8.7499744e-01   1.0951101e+00   9.9510503e-01   1.0952400e+00   9.9523902e-01
   1.2697510e+00   6.0201363e+00   1.0603034e+00   9.6029987e-01   1.2092901e-01   2.0928628e-02   9.7499066e-01   8.7499066e-01   1.0951101e+00   9.9510503e-01   1.0952400e+00   9.9523902e-01
   1.2687510e+00   6.0150818e+00   1.0602419e+00   9.6023900e-01   1.2092697e-01   2.0926745e-02   9.7498414e-01   8.7498416e-01   1.0951101e+00   9.9510503e-01   1.0952400e+00   9.9523902e-01
   1.2677510e+00   6.0100596e+00   1.0601808e+00   9.6017862e-01   1.2092489e-01   2.0924816e-02   9.7497720e-01   8.7497718e-01   1.0951101e+00   9.9510503e-01   1.0952400e+00   9.9523902e-01
   1.2667510e+00   6.0050090e+00   1.0601194e+00   9.6011772e-01   1.2092301e-01   2.0922953e-02   9.7497073e-01   8.7497071e-01   1.0951101e+00   9.9510503e-01   1.0952400e+00   9.9523902e-01
   1.2657510e+00   5.9999446e+00   1.0600575e+00   9.6005587e-01   1.2092103e-01   2.0920997e-02   9.7496376e-01   8.7496374e-01   1.0951101e+00   9.9510503e-01   1.0952400e+00   9.9523902e-01
   1.2647510e+00   5.9948917e+00   1.0599959e+00   9.5999401e-01   1.2091901e-01   2.0919076e-02   9.7495715e-01   8.7495715e-01   1.0951101e+00   9.9510503e-01   1.0952400e+00   9.9523902e-01
   1.2637510e+00   5.9898389e+00   1.0599344e+00   9.5993214e-01   1.2091697e-01   2.0917176e-02   9.7495048e-01   8.7495045e-01   1.0951101e+00   9.9510503e-01   1.0952400e+00   9.9523902e-01
   1.2627510e+00   5.9847733e+00   1.0598729e+00   9.5987022e-01   1.2091498e-01   2.0915213e-02   9.7494323e-01   8.7494324e-01   1.0950996e+00   9.9510503e-01   1.0952400e+00   9.9523902e-01
   1.2617510e+00   5.9797211e+00   1.0598107e+00   9.5980835e-01   1.2091321e-01   2.0913243e-02   9.7493629e-01   8.7493628e-01   1.0951000e+00   9.9510503e-01   1.0952400e+00   9.9523902e-01
   1.2607510e+00   5.9746602e+00   1.0597483e+00   9.5974640e-01   1.2091109e-01   2.0911280e-02   9.7492982e-01   8.7492985e-01   1.0951000e+00   9.9510503e-01   1.0952400e+00   9.9523902e-01
   1.2597510e+00   5.9696108e+00   1.0596857e+00   9.5968367e-01   1.2090902e-01   2.0909318e-02   9.7492284e-01   8.7492282e-01   1.0951000e+00   9.9510503e-01   1.0952400e+00   9.9523902e-01
   1.2587510e+00   5.9645857e+00   1.0596236e+00   9.5962129e-01   1.2090768e-01   2.0907376e-02   9.7491568e-01   8.7491570e-01   1.0951000e+00   9.9510503e-01   1.0952400e+00   9.9523902e-01
   1.2577510e+00   5.9595322e+00   1.0595549e+00   9.5955837e-01   1.2090554e-01   2.0905412e-02   9.7490851e-01   8.7490848e-01   1.0951000e+00   9.9510503e-01   1.0952400e+00   9.9523902e-01
   1.2567510e+00   5.9544779e+00   1.0594932e+00   9.5949554e-01   1.2090339e-01   2.0903450e-02   9.7490177e-01   8.7490177e-01   1.0951000e+00   9.9510503e-01   1.0952400e+00   9.9523902e-01
   1.2557510e+00   5.9494126e+00   1.0594324e+00   9.5943188e-01   1.2090125e-01   2.0901487e-02   9.7489520e-01   8.7489518e-01   1.0951000e+00   9.9510503e-01   1.0952400e+00   9.9523902e-01
   1.2547510e+00   5.9443575e+00   1.0593710e+00   9.5936861e-01   1.2089914e-01   2.0899510e-02   9.7488800e-01   8.7488798e-01   1.0951000e+00   9.9510503e-01   1.0952400e+00   9.9523902e-01
   1.2537510e+00   5.9392915e+00   1.0593073e+00   9.5930459e-01   1.2089783e-01   2.0897460e-02   9.7488090e-01   8.7488093e-01   1.0951000e+00   9.9510503e-01   1.0952400e+00   9.9523902e-01
   1.2527510e+00   5.9342350e+00   1.0592373e+00   9.5924058e-01   1.2089571e-01   2.0895496e-02   9.7487378e-01   8.7487376e-01   1.0951000e+00   9.9510503e-01   1.0952400e+00   9.9523902e-01
   1.2517510e+00   5.9291718e+00   1.0591758e+00   9.5917657e-01   1.2089359e-01   2.0893428e-02   9.7486658e-01   8.7486662e-01   1.0951000e+00   9.9510503e-01   1.0952400e+00   9.9523902e-01
   1.2507510e+00   5.9241186e+00   1.0591147e+00   9.5911211e-01   1.2089143e-01   2.0891470e-02   9.7485942e-01   8.7485939e-01   1.0951000e+00   9.9510503e-01   1.0952400e+00   9.9523902e-01
   1.2497510e+00   5.9190583e+00   1.0590456e+00   9.5904754e-01   1.2088929e-01   2.0889409e-02   9.7485225e-01   8.7485225e-01   1.0951000e+00   9.9510401e-01   1.0952400e+00   9.9523902e-01
   1.2487510e+00   5.9139991e+00   1.0589807e+00   9.5898248e-01   1.2088717e-01   2.0887444e-02   9.7484509e-01   8.7484512e-01   1.0951000e+00   9.9510401e-01   1.0952400e+00   9.9523902e-01
   1.2477510e+00   5.9089415e+00   1.0589199e+00   9.5891750e-01   1.2088508e-01   2.0885381e-02   9.7483797e-01   8.7483795e-01   1.0951000e+00   9.9510401e-01   1.0952400e+00   9.9523902e-01
   1.2467510e+00   5.9038754e+00   1.0588554e+00   9.5885254e-01   1.2088302e-01   2.0883316e-02   9.7483079e-01   8.7483083e-01   1.0951000e+00   9.9510401e-01   1.0952400e+00   9.9523902e-01
   1.2457510e+00   5.8988227e+00   1.0587862e+00   9.5878724e-01   1.2088098e-01   2.0881254e-02   9.7482367e-01   8.7482365e-01   1.0951000e+00   9.9510401e-01   1.0952400e+00   9.9523902e-01
   1.2447510e+00   5.8937608e+00   1.0587252e+00   9.5872122e-01   1.2087897e-01   2.0879296e-02   9.7481651e-01   8.7481651e-01   1.0951000e+00   9.9510401e-01   1.0952400e+00   9.9523902e-01
   1.2437510e+00   5.8887059e+00   1.0586527e+00   9.5865586e-01   1.2087697e-01   2.0877229e-02   9.7480864e-01   8.7480866e-01   1.0951000e+00   9.9510401e-01   1.0952400e+00   9.9523902e-01
   1.2427510e+00   5.8836278e+00   1.0585912e+00   9.5858976e-01   1.2087498e-01   2.0875160e-02   9.7480135e-01   8.7480134e-01   1.0951000e+00   9.9510401e-01   1.0952400e+00   9.9523902e-01
   1.2417510e+00   5.8785798e+00   1.0585210e+00   9.5852308e-01   1.2087300e-01   2.0872997e-02   9.7479412e-01   8.7479414e-01   1.0951000e+00   9.9510401e-01   1.0952400e+00   9.9523902e-01
   1.2407510e+00   5.8734805e+00   1.0584586e+00   9.5845651e-01   1.2087102e-01   2.0870923e-02   9.7478686e-01   8.7478685e-01   1.0951000e+00   9.9510401e-01   1.0952400e+00   9.9523902e-01
   1.2397510e+00   5.8684329e+00   1.0583863e+00   9.5838951e-01   1.2086904e-01   2.0868862e-02   9.7477971e-01   8.7477968e-01   1.0951000e+00   9.9510401e-01   1.0952400e+00   9.9523902e-01
   1.2387510e+00   5.8633755e+00   1.0583255e+00   9.5832355e-01   1.2086703e-01   2.0866802e-02   9.7477202e-01   8.7477203e-01   1.0951000e+00   9.9510401e-01   1.0952400e+00   9.9523902e-01
   1.2377510e+00   5.8582942e+00   1.0582526e+00   9.5825620e-01   1.2086501e-01   2.0864663e-02   9.7476468e-01   8.7476470e-01   1.0951000e+00   9.9510401e-01   1.0952400e+00   9.9523902e-01
   1.2367510e+00   5.8532330e+00   1.0581913e+00   9.5818812e-01   1.2086296e-01   2.0862565e-02   9.7475711e-01   8.7475709e-01   1.0951000e+00   9.9510401e-01   1.0952400e+00   9.9523902e-01
   1.2357510e+00   5.8481751e+00   1.0581201e+00   9.5812107e-01   1.2086011e-01   2.0860492e-02   9.7474985e-01   8.7474987e-01   1.0951000e+00   9.9510401e-01   1.0952400e+00   9.9523902e-01
   1.2347510e+00   5.8431165e+00   1.0580564e+00   9.5805301e-01   1.2085803e-01   2.0858338e-02   9.7474192e-01   8.7474191e-01   1.0951000e+00   9.9510401e-01   1.0952400e+00   9.9523902e-01
   1.2337510e+00   5.8380220e+00   1.0579868e+00   9.5798448e-01   1.2085598e-01   2.0856160e-02   9.7473470e-01   8.7473467e-01   1.0951000e+00   9.9510401e-01   1.0952400e+00   9.9523902e-01
   1.2327510e+00   5.8329753e+00   1.0579147e+00   9.5791656e-01   1.2085400e-01   2.0854103e-02   9.7472701e-01   8.7472702e-01   1.0951000e+00   9.9510401e-01   1.0952400e+00   9.9523902e-01
   1.2317510e+00   5.8278840e+00   1.0578466e+00   9.5784752e-01   1.2085197e-01   2.0851929e-02   9.7471928e-01   8.7471930e-01   1.0951000e+00   9.9510401e-01   1.0952400e+00   9.9523902e-01
   1.2307510e+00   5.8228309e+00   1.0577813e+00   9.5777914e-01   1.2084992e-01   2.0849765e-02   9.7471211e-01   8.7471208e-01   1.0951000e+00   9.9510401e-01   1.0952400e+00   9.9523902e-01
   1.2297510e+00   5.8177596e+00   1.0577100e+00   9.5771002e-01   1.2084790e-01   2.0847596e-02   9.7470416e-01   8.7470413e-01   1.0951000e+00   9.9510401e-01   1.0952400e+00   9.9523902e-01
   1.2287510e+00   5.8126705e+00   1.0576382e+00   9.5764052e-01   1.2084577e-01   2.0845425e-02   9.7469655e-01   8.7469657e-01   1.0951000e+00   9.9510401e-01   1.0952400e+00   9.9523902e-01
   1.2277510e+00   5.8076126e+00   1.0575729e+00   9.5757115e-01   1.2084298e-01   2.0843259e-02   9.7468868e-01   8.7468868e-01   1.0951000e+00   9.9510401e-01   1.0952400e+00   9.9523902e-01
   1.2267510e+00   5.8025379e+00   1.0574994e+00   9.5750120e-01   1.2084099e-01   2.0841087e-02   9.7468095e-01   8.7468095e-01   1.0951000e+00   9.9510401e-01   1.0952400e+00   9.9523902e-01
   1.2257510e+00   5.7974761e+00   1.0574333e+00   9.5743155e-01   1.2083897e-01   2.0838931e-02   9.7467327e-01   8.7467330e-01   1.0951000e+00   9.9510335e-01   1.0952400e+00   9.9523902e-01
   1.2247510e+00   5.7924094e+00   1.0573614e+00   9.5736119e-01   1.2083693e-01   2.0836758e-02   9.7466537e-01   8.7466539e-01   1.0951000e+00   9.9510300e-01   1.0952400e+00   9.9523902e-01
   1.2237510e+00   5.7873103e+00   1.0572896e+00   9.5729057e-01   1.2083487e-01   2.0834491e-02   9.7465781e-01   8.7465779e-01   1.0951000e+00   9.9510300e-01   1.0952400e+00   9.9523902e-01
   1.2227510e+00   5.7822478e+00   1.0572181e+00   9.5722009e-01   1.2083203e-01   2.0832316e-02   9.7464988e-01   8.7464985e-01   1.0951000e+00   9.9510300e-01   1.0952400e+00   9.9523902e-01
   1.2217510e+00   5.7771534e+00   1.0571458e+00   9.5714886e-01   1.2083002e-01   2.0830102e-02   9.7464220e-01   8.7464221e-01   1.0951000e+00   9.9510300e-01   1.0952400e+00   9.9523902e-01
   1.2207510e+00   5.7720766e+00   1.0570788e+00   9.5707802e-01   1.2082799e-01   2.0827866e-02   9.7463382e-01   8.7463383e-01   1.0951000e+00   9.9510300e-01   1.0952400e+00   9.9523902e-01
   1.2197510e+00   5.7670144e+00   1.0570057e+00   9.5700683e-01   1.2082599e-01   2.0825638e-02   9.7462623e-01   8.7462621e-01   1.0951000e+00   9.9510300e-01   1.0952400e+00   9.9523902e-01
   1.2187510e+00   5.7619496e+00   1.0569326e+00   9.5693525e-01   1.2082317e-01   2.0823435e-02   9.7461831e-01   8.7461830e-01   1.0951000e+00   9.9510300e-01   1.0952400e+00   9.9523902e-01
   1.2177510e+00   5.7568499e+00   1.0568596e+00   9.5686272e-01   1.2082110e-01   2.0821165e-02   9.7460995e-01   8.7460998e-01   1.0951000e+00   9.9510300e-01   1.0952400e+00   9.9523902e-01
   1.2167510e+00   5.7517871e+00   1.0567875e+00   9.5679041e-01   1.2081903e-01   2.0818898e-02   9.7460242e-01   8.7460242e-01   1.0951000e+00   9.9510300e-01   1.0952400e+00   9.9523902e-01
   1.2157510e+00   5.7466941e+00   1.0567153e+00   9.5671776e-01   1.2081653e-01   2.0816619e-02   9.7459410e-01   8.7459411e-01   1.0951000e+00   9.9510300e-01   1.0952400e+00   9.9523902e-01
   1.2147510e+00   5.7416155e+00   1.0566435e+00   9.5664523e-01   1.2081440e-01   2.0814390e-02   9.7458639e-01   8.7458636e-01   1.0951000e+00   9.9510300e-01   1.0952400e+00   9.9523902e-01
   1.2137510e+00   5.7365392e+00   1.0565718e+00   9.5657289e-01   1.2081198e-01   2.0812108e-02   9.7457815e-01   8.7457815e-01   1.0951000e+00   9.9510300e-01   1.0952400e+00   9.9523902e-01
   1.2127510e+00   5.7314505e+00   1.0564987e+00   9.5649913e-01   1.2080987e-01   2.0809819e-02   9.7457001e-01   8.7457003e-01   1.0951000e+00   9.9510300e-01   1.0952400e+00   9.9523902e-01
   1.2117510e+00   5.7263789e+00   1.0564261e+00   9.5642583e-01   1.2080780e-01   2.0807540e-02   9.7456167e-01   8.7456169e-01   1.0951000e+00   9.9510300e-01   1.0952400e+00   9.9523902e-01
   1.2107510e+00   5.7212928e+00   1.0563528e+00   9.5635224e-01   1.2080503e-01   2.0805225e-02   9.7455369e-01   8.7455369e-01   1.0951000e+00   9.9510300e-01   1.0952400e+00   9.9523902e-01
   1.2097510e+00   5.7162111e+00   1.0562798e+00   9.5627768e-01   1.2080299e-01   2.0802942e-02   9.7454549e-01   8.7454546e-01   1.0951000e+00   9.9510300e-01   1.0952400e+00   9.9523902e-01
   1.2087510e+00   5.7111378e+00   1.0562028e+00   9.5620357e-01   1.2080032e-01   2.0800617e-02   9.7453728e-01   8.7453726e-01   1.0951000e+00   9.9510300e-01   1.0952400e+00   9.9523902e-01
   1.2077510e+00   5.7060389e+00   1.0561302e+00   9.5612950e-01   1.2079820e-01   2.0798265e-02   9.7452903e-01   8.7452902e-01   1.0951000e+00   9.9510300e-01   1.0952400e+00   9.9523902e-01
   1.2067510e+00   5.7009407e+00   1.0560575e+00   9.5605380e-01   1.2079601e-01   2.0795944e-02   9.7452071e-01   8.7452073e-01   1.0951000e+00   9.9510300e-01   1.0952400e+00   9.9523902e-01
   1.2057510e+00   5.6958677e+00   1.0559779e+00   9.5597943e-01   1.2079369e-01   2.0793602e-02   9.7451248e-01   8.7451246e-01   1.0951000e+00   9.9510300e-01   1.0952400e+00   9.9523902e-01
   1.2047510e+00   5.6907845e+00   1.0559059e+00   9.5590381e-01   1.2079097e-01   2.0791281e-02   9.7450413e-01   8.7450414e-01   1.0951000e+00   9.9510300e-01   1.0952400e+00   9.9523902e-01
   1.2037510e+00   5.6856974e+00   1.0558277e+00   9.5582867e-01   1.2078898e-01   2.0788890e-02   9.7449578e-01   8.7449580e-01   1.0951000e+00   9.9510302e-01   1.0952400e+00   9.9523902e-01
   1.2027510e+00   5.6805908e+00   1.0557515e+00   9.5575224e-01   1.2078621e-01   2.0786486e-02   9.7448709e-01   8.7448707e-01   1.0951000e+00   9.9510199e-01   1.0952400e+00   9.9523902e-01
   1.2017510e+00   5.6755267e+00   1.0556787e+00   9.5567622e-01   1.2078415e-01   2.0784192e-02   9.7447891e-01   8.7447890e-01   1.0951000e+00   9.9510199e-01   1.0952400e+00   9.9523902e-01
   1.2007510e+00   5.6704137e+00   1.0555986e+00   9.5559986e-01   1.2078173e-01   2.0781794e-02   9.7447054e-01   8.7447056e-01   1.0951000e+00   9.9510199e-01   1.0952400e+00   9.9523902e-01
   1.1997510e+00   5.6653553e+00   1.0555225e+00   9.5552358e-01   1.2077963e-01   2.0779420e-02   9.7446165e-01   8.7446166e-01   1.0951000e+00   9.9510199e-01   1.0952400e+00   9.9523902e-01
   1.1987510e+00   5.6602417e+00   1.0554441e+00   9.5544643e-01   1.2077699e-01   2.0776968e-02   9.7445283e-01   8.7445284e-01   1.0951000e+00   9.9510199e-01   1.0952400e+00   9.9523902e-01
   1.1977510e+00   5.6551318e+00   1.0553715e+00   9.5536825e-01   1.2077425e-01   2.0774583e-02   9.7444447e-01   8.7444449e-01   1.0951000e+00   9.9510199e-01   1.0952400e+00   9.9523902e-01
   1.1967510e+00   5.6500683e+00   1.0552923e+00   9.5529188e-01   1.2077217e-01   2.0772138e-02   9.7443612e-01   8.7443614e-01   1.0951000e+00   9.9510199e-01   1.0952400e+00   9.9523902e-01
   1.1957510e+00   5.6449580e+00   1.0552161e+00   9.5521367e-01   1.2076977e-01   2.0769720e-02   9.7442764e-01   8.7442763e-01   1.0951000e+00   9.9510199e-01   1.0952400e+00   9.9523902e-01
   1.1947510e+00   5.6398625e+00   1.0551368e+00   9.5513479e-01   1.2076698e-01   2.0767331e-02   9.7441866e-01   8.7441866e-01   1.0951000e+00   9.9510199e-01   1.0952400e+00   9.9523902e-01
   1.1937510e+00   5.6347917e+00   1.0550547e+00   9.5505722e-01   1.2076500e-01   2.0764838e-02   9.7440996e-01   8.7440996e-01   1.0951000e+00   9.9510199e-01   1.0952400e+00   9.9523902e-01
   1.1927510e+00   5.6296719e+00   1.0549759e+00   9.5497801e-01   1.2076231e-01   2.0762404e-02   9.7440124e-01   8.7440121e-01   1.0951000e+00   9.9510199e-01   1.0952400e+00   9.9523902e-01
   1.1917510e+00   5.6245703e+00   1.0548995e+00   9.5489888e-01   1.2075989e-01   2.0759927e-02   9.7439220e-01   8.7439218e-01   1.0951000e+00   9.9510199e-01   1.0952400e+00   9.9523902e-01
   1.1907510e+00   5.6194991e+00   1.0548199e+00   9.5482030e-01   1.2075783e-01   2.0757465e-02   9.7438382e-01   8.7438382e-01   1.0951000e+00   9.9510199e-01   1.0952400e+00   9.9523902e-01
   1.1897510e+00   5.6143927e+00   1.0547438e+00   9.5474033e-01   1.2075504e-01   2.0754978e-02   9.7437472e-01   8.7437469e-01   1.0951000e+00   9.9510199e-01   1.0952400e+00   9.9523902e-01
   1.1887510e+00   5.6092768e+00   1.0546595e+00   9.5466012e-01   1.2075248e-01   2.0752490e-02   9.7436596e-01   8.7436594e-01   1.0951000e+00   9.9510199e-01   1.0952400e+00   9.9523902e-01
   1.1877510e+00   5.6042008e+00   1.0545829e+00   9.5458052e-01   1.2074997e-01   2.0750019e-02   9.7435730e-01   8.7435727e-01   1.0951000e+00   9.9510199e-01   1.0952400e+00   9.9523902e-01
   1.1867510e+00   5.5990996e+00   1.0545001e+00   9.5449972e-01   1.2074720e-01   2.0747534e-02   9.7434825e-01   8.7434824e-01   1.0951000e+00   9.9510199e-01   1.0952400e+00   9.9523902e-01
   1.1857510e+00   5.5939929e+00   1.0544200e+00   9.5441931e-01   1.2074510e-01   2.0744968e-02   9.7433897e-01   8.7433896e-01   1.0951000e+00   9.9510199e-01   1.0952400e+00   9.9523902e-01
   1.1847510e+00   5.5888851e+00   1.0543373e+00   9.5433800e-01   1.2074265e-01   2.0742444e-02   9.7433040e-01   8.7433038e-01   1.0951000e+00   9.9510199e-01   1.0952400e+00   9.9523902e-01
   1.1837510e+00   5.5837670e+00   1.0542546e+00   9.5425667e-01   1.2073999e-01   2.0739938e-02   9.7432096e-01   8.7432094e-01   1.0951000e+00   9.9510199e-01   1.0952400e+00   9.9523902e-01
   1.1827510e+00   5.5786979e+00   1.0541764e+00   9.5417484e-01   1.2073734e-01   2.0737349e-02   9.7431229e-01   8.7431227e-01   1.0951000e+00   9.9510201e-01   1.0952400e+00   9.9523902e-01
   1.1817510e+00   5.5735897e+00   1.0540930e+00   9.5409347e-01   1.2073490e-01   2.0734851e-02   9.7430325e-01   8.7430324e-01   1.0951000e+00   9.9510098e-01   1.0952400e+00   9.9523902e-01
   1.1807510e+00   5.5684798e+00   1.0540099e+00   9.5401130e-01   1.2073210e-01   2.0732248e-02   9.7429382e-01   8.7429381e-01   1.0951000e+00   9.9510098e-01   1.0952400e+00   9.9523902e-01
   1.1797510e+00   5.5633766e+00   1.0539271e+00   9.5392805e-01   1.2072965e-01   2.0729745e-02   9.7428432e-01   8.7428432e-01   1.0951000e+00   9.9510098e-01   1.0952400e+00   9.9523902e-01
   1.1787510e+00   5.5582597e+00   1.0538447e+00   9.5384568e-01   1.2072700e-01   2.0727140e-02   9.7427548e-01   8.7427548e-01   1.0951000e+00   9.9510098e-01   1.0952400e+00   9.9523902e-01
   1.1777510e+00   5.5531523e+00   1.0537621e+00   9.5376227e-01   1.2072431e-01   2.0724534e-02   9.7426624e-01   8.7426625e-01   1.0951000e+00   9.9510098e-01   1.0952400e+00   9.9523902e-01
   1.1767510e+00   5.5480347e+00   1.0536793e+00   9.5367804e-01   1.2072189e-01   2.0721928e-02   9.7425715e-01   8.7425717e-01   1.0951000e+00   9.9510098e-01   1.0952400e+00   9.9523902e-01
   1.1757510e+00   5.5429256e+00   1.0535965e+00   9.5359451e-01   1.2071908e-01   2.0719322e-02   9.7424772e-01   8.7424774e-01   1.0951000e+00   9.9510098e-01   1.0952400e+00   9.9523902e-01
   1.1747510e+00   5.5378115e+00   1.0535128e+00   9.5351012e-01   1.2071661e-01   2.0716718e-02   9.7423830e-01   8.7423831e-01   1.0951000e+00   9.9510098e-01   1.0952400e+00   9.9523902e-01
   1.1737510e+00   5.5326954e+00   1.0534288e+00   9.5342581e-01   1.2071399e-01   2.0714115e-02   9.7422887e-01   8.7422888e-01   1.0951000e+00   9.9510098e-01   1.0952400e+00   9.9523902e-01
   1.1727510e+00   5.5275904e+00   1.0533417e+00   9.5334070e-01   1.2071127e-01   2.0711408e-02   9.7421945e-01   8.7421944e-01   1.0951000e+00   9.9510098e-01   1.0952400e+00   9.9523902e-01
   1.1717510e+00   5.5224734e+00   1.0532589e+00   9.5325596e-01   1.2070886e-01   2.0708801e-02   9.7421006e-01   8.7421005e-01   1.0951000e+00   9.9510098e-01   1.0952400e+00   9.9523902e-01
   1.1707510e+00   5.5173670e+00   1.0531683e+00   9.5317041e-01   1.2070606e-01   2.0706093e-02   9.7420063e-01   8.7420060e-01   1.0951000e+00   9.9510098e-01   1.0952400e+00   9.9523902e-01
   1.1697510e+00   5.5122523e+00   1.0530813e+00   9.5308437e-01   1.2070357e-01   2.0703497e-02   9.7419121e-01   8.7419119e-01   1.0951000e+00   9.9510098e-01   1.0952400e+00   9.9523902e-01
   1.1687510e+00   5.5071350e+00   1.0529973e+00   9.5299838e-01   1.2070098e-01   2.0700786e-02   9.7418136e-01   8.7418133e-01   1.0951000e+00   9.9510098e-01   1.0952400e+00   9.9523902e-01
   1.1677510e+00   5.5020302e+00   1.0529134e+00   9.5291184e-01   1.2069818e-01   2.0698081e-02   9.7417135e-01   8.7417137e-01   1.0951000e+00   9.9510098e-01   1.0952400e+00   9.9523902e-01
   1.1667510e+00   5.4969139e+00   1.0528282e+00   9.5282521e-01   1.2069512e-01   2.0695373e-02   9.7416190e-01   8.7416191e-01   1.0951000e+00   9.9510098e-01   1.0952400e+00   9.9523902e-01
   1.1657510e+00   5.4918093e+00   1.0527377e+00   9.5273792e-01   1.2069269e-01   2.0692669e-02   9.7415248e-01   8.7415249e-01   1.0951000e+00   9.9510098e-01   1.0952400e+00   9.9523902e-01
   1.1647510e+00   5.4866918e+00   1.0526503e+00   9.5265111e-01   1.2069001e-01   2.0689966e-02   9.7414256e-01   8.7414253e-01   1.0951000e+00   9.9510098e-01   1.0952400e+00   9.9523902e-01
   1.1637510e+00   5.4815767e+00   1.0525630e+00   9.5256355e-01   1.2068736e-01   2.0687264e-02   9.7413266e-01   8.7413264e-01   1.0951000e+00   9.9510099e-01   1.0952400e+00   9.9523902e-01
   1.1627510e+00   5.4764203e+00   1.0524719e+00   9.5247403e-01   1.2068413e-01   2.0684523e-02   9.7412313e-01   8.7412311e-01   1.0951000e+00   9.9510002e-01   1.0952400e+00   9.9523902e-01
   1.1617510e+00   5.4712981e+00   1.0523871e+00   9.5238535e-01   1.2068177e-01   2.0681720e-02   9.7411288e-01   8.7411292e-01   1.0951000e+00   9.9510002e-01   1.0952400e+00   9.9523902e-01
   1.1607510e+00   5.4661897e+00   1.0522965e+00   9.5229681e-01   1.2067902e-01   2.0678980e-02   9.7410327e-01   8.7410328e-01   1.0951000e+00   9.9510002e-01   1.0952400e+00   9.9523902e-01
   1.1597510e+00   5.4610776e+00   1.0522088e+00   9.5220827e-01   1.2067646e-01   2.0676213e-02   9.7409342e-01   8.7409342e-01   1.0951000e+00   9.9510002e-01   1.0952400e+00   9.9523902e-01
   1.1587510e+00   5.4559633e+00   1.0521144e+00   9.5211873e-01   1.2067328e-01   2.0673434e-02   9.7408343e-01   8.7408343e-01   1.0951000e+00   9.9510002e-01   1.0952400e+00   9.9523902e-01
   1.1577510e+00   5.4508104e+00   1.0520295e+00   9.5202834e-01   1.2067084e-01   2.0670588e-02   9.7407304e-01   8.7407307e-01   1.0951000e+00   9.9510002e-01   1.0952400e+00   9.9523902e-01
   1.1567510e+00   5.4456868e+00   1.0519377e+00   9.5193763e-01   1.2066770e-01   2.0667843e-02   9.7406349e-01   8.7406350e-01   1.0951000e+00   9.9510002e-01   1.0952400e+00   9.9523902e-01
   1.1557510e+00   5.4405703e+00   1.0518510e+00   9.5184759e-01   1.2066500e-01   2.0665019e-02   9.7405306e-01   8.7405306e-01   1.0951000e+00   9.9510002e-01   1.0952400e+00   9.9523902e-01
   1.1547510e+00   5.4354670e+00   1.0517563e+00   9.5175686e-01   1.2066235e-01   2.0662199e-02   9.7404332e-01   8.7404330e-01   1.0951000e+00   9.9510002e-01   1.0952400e+00   9.9523902e-01
   1.1537510e+00   5.4302950e+00   1.0516618e+00   9.5166481e-01   1.2065917e-01   2.0659345e-02   9.7403311e-01   8.7403309e-01   1.0951000e+00   9.9510002e-01   1.0952400e+00   9.9523902e-01
   1.1527510e+00   5.4251881e+00   1.0515766e+00   9.5157323e-01   1.2065680e-01   2.0656501e-02   9.7402269e-01   8.7402271e-01   1.0951000e+00   9.9510002e-01   1.0952400e+00   9.9523902e-01
   1.1517510e+00   5.4200755e+00   1.0514829e+00   9.5148147e-01   1.2065362e-01   2.0653617e-02   9.7401226e-01   8.7401227e-01   1.0951000e+00   9.9510002e-01   1.0952400e+00   9.9523902e-01
   1.1507510e+00   5.4149054e+00   1.0513874e+00   9.5138833e-01   1.2065100e-01   2.0650784e-02   9.7400175e-01   8.7400176e-01   1.0951000e+00   9.9510002e-01   1.0952400e+00   9.9523902e-01
   1.1497510e+00   5.4097996e+00   1.0512936e+00   9.5129594e-01   1.2064792e-01   2.0647873e-02   9.7399237e-01   8.7399239e-01   1.0951000e+00   9.9510002e-01   1.0952400e+00   9.9523902e-01
   1.1487510e+00   5.4046403e+00   1.0511998e+00   9.5120236e-01   1.2064490e-01   2.0644964e-02   9.7398180e-01   8.7398182e-01   1.0951000e+00   9.9510002e-01   1.0952400e+00   9.9523902e-01
   1.1477510e+00   5.3995155e+00   1.0511072e+00   9.5110840e-01   1.2064204e-01   2.0642113e-02   9.7397139e-01   8.7397137e-01   1.0951000e+00   9.9510002e-01   1.0952400e+00   9.9523902e-01
   1.1467510e+00   5.3944121e+00   1.0510148e+00   9.5101567e-01   1.2063898e-01   2.0639189e-02   9.7396096e-01   8.7396096e-01   1.0951000e+00   9.9510002e-01   1.0952400e+00   9.9523902e-01
   1.1457510e+00   5.3892415e+00   1.0509218e+00   9.5091983e-01   1.2063628e-01   2.0636236e-02   9.7395045e-01   8.7395043e-01   1.0951000e+00   9.9510001e-01   1.0952400e+00   9.9523902e-01
   1.1447510e+00   5.3841266e+00   1.0508290e+00   9.5082612e-01   1.2063315e-01   2.0633305e-02   9.7394006e-01   8.7394005e-01   1.0951000e+00   9.9509901e-01   1.0952400e+00   9.9523902e-01
   1.1437510e+00   5.3789677e+00   1.0507348e+00   9.5073034e-01   1.2063003e-01   2.0630340e-02   9.7392848e-01   8.7392850e-01   1.0951000e+00   9.9509901e-01   1.0952400e+00   9.9523902e-01
   1.1427510e+00   5.3738529e+00   1.0506354e+00   9.5063567e-01   1.2062753e-01   2.0627423e-02   9.7391806e-01   8.7391806e-01   1.0951000e+00   9.9509901e-01   1.0952400e+00   9.9523902e-01
   1.1417510e+00   5.3686824e+00   1.0505353e+00   9.5053879e-01   1.2062431e-01   2.0624360e-02   9.7390754e-01   8.7390756e-01   1.0951000e+00   9.9509901e-01   1.0952400e+00   9.9523902e-01
   1.1407510e+00   5.3635702e+00   1.0504406e+00   9.5044293e-01   1.2062113e-01   2.0621431e-02   9.7389709e-01   8.7389711e-01   1.0951000e+00   9.9509901e-01   1.0952400e+00   9.9523902e-01
   1.1397510e+00   5.3584086e+00   1.0503459e+00   9.5034601e-01   1.2061877e-01   2.0618401e-02   9.7388635e-01   8.7388635e-01   1.0951000e+00   9.9509901e-01   1.0952400e+00   9.9523902e-01
   1.1387510e+00   5.3532402e+00   1.0502508e+00   9.5024806e-01   1.2061552e-01   2.0615424e-02   9.7387505e-01   8.7387505e-01   1.0951000e+00   9.9509901e-01   1.0952400e+00   9.9523902e-01
   1.1377510e+00   5.3481349e+00   1.0501530e+00   9.5015111e-01   1.2061236e-01   2.0612394e-02   9.7386465e-01   8.7386465e-01   1.0951000e+00   9.9509901e-01   1.0952400e+00   9.9523902e-01
   1.1367510e+00   5.3429668e+00   1.0500512e+00   9.5005312e-01   1.2060917e-01   2.0609336e-02   9.7385308e-01   8.7385310e-01   1.0951000e+00   9.9509901e-01   1.0952400e+00   9.9523902e-01
   1.1357510e+00   5.3377961e+00   1.0499558e+00   9.4995403e-01   1.2060603e-01   2.0606276e-02   9.7384257e-01   8.7384259e-01   1.0951000e+00   9.9509901e-01   1.0952400e+00   9.9523902e-01
   1.1347510e+00   5.3326929e+00   1.0498559e+00   9.4985609e-01   1.2060300e-01   2.0603253e-02   9.7383113e-01   8.7383114e-01   1.0951000e+00   9.9509901e-01   1.0952400e+00   9.9523902e-01
   1.1337510e+00   5.3275245e+00   1.0497564e+00   9.4975715e-01   1.2060035e-01   2.0600158e-02   9.7382062e-01   8.7382063e-01   1.0951000e+00   9.9509901e-01   1.0952400e+00   9.9523902e-01
   1.1327510e+00   5.3223562e+00   1.0496597e+00   9.4965711e-01   1.2059706e-01   2.0597034e-02   9.7380911e-01   8.7380910e-01   1.0951000e+00   9.9509901e-01   1.0952400e+00   9.9523902e-01
   1.1317510e+00   5.3172496e+00   1.0495569e+00   9.4955714e-01   1.2059383e-01   2.0594011e-02   9.7379849e-01   8.7379850e-01   1.0951000e+00   9.9509901e-01   1.0952400e+00   9.9523902e-01
   1.1307510e+00   5.3120823e+00   1.0494560e+00   9.4945714e-01   1.2059103e-01   2.0590851e-02   9.7378719e-01   8.7378716e-01   1.0951000e+00   9.9509901e-01   1.0952400e+00   9.9523902e-01
   1.1297510e+00   5.3069145e+00   1.0493565e+00   9.4935543e-01   1.2058798e-01   2.0587693e-02   9.7377566e-01   8.7377564e-01   1.0951000e+00   9.9509901e-01   1.0952400e+00   9.9523902e-01
   1.1287510e+00   5.3017485e+00   1.0492512e+00   9.4925411e-01   1.2058492e-01   2.0584534e-02   9.7376408e-01   8.7376406e-01   1.0951000e+00   9.9509795e-01   1.0952400e+00   9.9523902e-01
   1.1277510e+00   5.2965893e+00   1.0491562e+00   9.4915215e-01   1.2058177e-01   2.0581378e-02   9.7375334e-01   8.7375335e-01   1.0951000e+00   9.9509799e-01   1.0952400e+00   9.9523902e-01
   1.1267510e+00   5.2914737e+00   1.0490517e+00   9.4905068e-01   1.2057860e-01   2.0578251e-02   9.7374175e-01   8.7374175e-01   1.0951000e+00   9.9509799e-01   1.0952400e+00   9.9523902e-01
   1.1257510e+00   5.2863044e+00   1.0489464e+00   9.4894808e-01   1.2057535e-01   2.0575092e-02   9.7373067e-01   8.7373065e-01   1.0951000e+00   9.9509799e-01   1.0952400e+00   9.9523902e-01
   1.1247510e+00   5.2811469e+00   1.0488412e+00   9.4884503e-01   1.2057188e-01   2.0571939e-02   9.7371905e-01   8.7371902e-01   1.0951000e+00   9.9509799e-01   1.0952400e+00   9.9523902e-01
   1.1237510e+00   5.2759785e+00   1.0487462e+00   9.4874115e-01   1.2056873e-01   2.0568676e-02   9.7370732e-01   8.7370736e-01   1.0951000e+00   9.9509799e-01   1.0952400e+00   9.9523902e-01
   1.1227510e+00   5.2708104e+00   1.0486406e+00   9.4863768e-01   1.2056553e-01   2.0565472e-02   9.7369561e-01   8.7369558e-01   1.0951000e+00   9.9509799e-01   1.0952400e+00   9.9523902e-01
   1.1217510e+00   5.2656458e+00   1.0485354e+00   9.4853235e-01   1.2056230e-01   2.0562263e-02   9.7368383e-01   8.7368382e-01   1.0951000e+00   9.9509799e-01   1.0952400e+00   9.9523902e-01
   1.1207510e+00   5.2604853e+00   1.0484301e+00   9.4842809e-01   1.2055901e-01   2.0559003e-02   9.7367195e-01   8.7367197e-01   1.0951000e+00   9.9509799e-01   1.0952400e+00   9.9523902e-01
   1.1197510e+00   5.2553174e+00   1.0483248e+00   9.4832285e-01   1.2055571e-01   2.0555747e-02   9.7366046e-01   8.7366046e-01   1.0951000e+00   9.9509799e-01   1.0952400e+00   9.9523902e-01
   1.1187510e+00   5.2501490e+00   1.0482196e+00   9.4821657e-01   1.2055249e-01   2.0552491e-02   9.7364900e-01   8.7364900e-01   1.0951000e+00   9.9509799e-01   1.0952400e+00   9.9523902e-01
   1.1177510e+00   5.2449914e+00   1.0481143e+00   9.4811027e-01   1.2054924e-01   2.0549154e-02   9.7363667e-01   8.7363669e-01   1.0951000e+00   9.9509799e-01   1.0952400e+00   9.9523902e-01
   1.1167510e+00   5.2398236e+00   1.0479998e+00   9.4800407e-01   1.2054594e-01   2.0545872e-02   9.7362487e-01   8.7362486e-01   1.0951000e+00   9.9509799e-01   1.0952400e+00   9.9523902e-01
   1.1157510e+00   5.2346557e+00   1.0478938e+00   9.4789681e-01   1.2054270e-01   2.0542580e-02   9.7361303e-01   8.7361304e-01   1.0951000e+00   9.9509799e-01   1.0952400e+00   9.9523902e-01
   1.1147510e+00   5.2294919e+00   1.0477885e+00   9.4778952e-01   1.2053946e-01   2.0539258e-02   9.7360080e-01   8.7360081e-01   1.0951000e+00   9.9509799e-01   1.0952400e+00   9.9523902e-01
   1.1137510e+00   5.2242788e+00   1.0476822e+00   9.4768036e-01   1.2053590e-01   2.0535866e-02   9.7358918e-01   8.7358916e-01   1.0951000e+00   9.9509794e-01   1.0952400e+00   9.9523902e-01
   1.1127510e+00   5.2191107e+00   1.0475673e+00   9.4757176e-01   1.2053280e-01   2.0532511e-02   9.7357673e-01   8.7357671e-01   1.0951000e+00   9.9509698e-01   1.0952400e+00   9.9523902e-01
   1.1117510e+00   5.2139425e+00   1.0474616e+00   9.4746329e-01   1.2052901e-01   2.0529154e-02   9.7356475e-01   8.7356472e-01   1.0951000e+00   9.9509698e-01   1.0952400e+00   9.9523902e-01
   1.1107510e+00   5.2087778e+00   1.0473564e+00   9.4735379e-01   1.2052599e-01   2.0525794e-02   9.7355265e-01   8.7355266e-01   1.0951000e+00   9.9509698e-01   1.0952400e+00   9.9523902e-01
   1.1097510e+00   5.2036186e+00   1.0472412e+00   9.4724409e-01   1.2052214e-01   2.0522353e-02   9.7354011e-01   8.7354011e-01   1.0951000e+00   9.9509698e-01   1.0952400e+00   9.9523902e-01
   1.1087510e+00   5.1983969e+00   1.0471349e+00   9.4713258e-01   1.2051871e-01   2.0518914e-02   9.7352751e-01   8.7352749e-01   1.0951000e+00   9.9509698e-01   1.0952400e+00   9.9523902e-01
   1.1077510e+00   5.1932291e+00   1.0470196e+00   9.4702153e-01   1.2051548e-01   2.0515487e-02   9.7351547e-01   8.7351544e-01   1.0951000e+00   9.9509698e-01   1.0952400e+00   9.9523902e-01
   1.1067510e+00   5.1880641e+00   1.0469142e+00   9.4691054e-01   1.2051224e-01   2.0512056e-02   9.7350268e-01   8.7350270e-01   1.0951000e+00   9.9509698e-01   1.0952400e+00   9.9523902e-01
   1.1057510e+00   5.1828525e+00   1.0467980e+00   9.4679772e-01   1.2050884e-01   2.0508550e-02   9.7349063e-01   8.7349063e-01   1.0951000e+00   9.9509698e-01   1.0952400e+00   9.9523902e-01
   1.1047510e+00   5.1776841e+00   1.0466825e+00   9.4668541e-01   1.2050501e-01   2.0505082e-02   9.7347788e-01   8.7347792e-01   1.0951000e+00   9.9509698e-01   1.0952400e+00   9.9523902e-01
   1.1037510e+00   5.1725174e+00   1.0465714e+00   9.4657283e-01   1.2050136e-01   2.0501623e-02   9.7346514e-01   8.7346514e-01   1.0951000e+00   9.9509698e-01   1.0952400e+00   9.9523902e-01
   1.1027510e+00   5.1672962e+00   1.0464615e+00   9.4645841e-01   1.2049807e-01   2.0498127e-02   9.7345227e-01   8.7345229e-01   1.0951000e+00   9.9509698e-01   1.0952400e+00   9.9523902e-01
   1.1017510e+00   5.1621368e+00   1.0463460e+00   9.4634478e-01   1.2049477e-01   2.0494581e-02   9.7343966e-01   8.7343968e-01   1.0951000e+00   9.9509698e-01   1.0952400e+00   9.9523902e-01
   1.1007510e+00   5.1569197e+00   1.0462295e+00   9.4622957e-01   1.2049100e-01   2.0491039e-02   9.7342695e-01   8.7342696e-01   1.0951000e+00   9.9509698e-01   1.0952400e+00   9.9523902e-01
   1.0997510e+00   5.1517514e+00   1.0461143e+00   9.4611475e-01   1.2048723e-01   2.0487451e-02   9.7341441e-01   8.7341440e-01   1.0951000e+00   9.9509698e-01   1.0952400e+00   9.9523902e-01
   1.0987510e+00   5.1465314e+00   1.0459980e+00   9.4599879e-01   1.2048389e-01   2.0483925e-02   9.7340090e-01   8.7340089e-01   1.0951000e+00   9.9509600e-01   1.0952400e+00   9.9523902e-01
   1.0977510e+00   5.1413661e+00   1.0458829e+00   9.4588309e-01   1.2048065e-01   2.0480350e-02   9.7338833e-01   8.7338830e-01   1.0951000e+00   9.9509603e-01   1.0952400e+00   9.9523902e-01
   1.0967510e+00   5.1361545e+00   1.0457667e+00   9.4576607e-01   1.2047630e-01   2.0476729e-02   9.7337500e-01   8.7337500e-01   1.0951000e+00   9.9509603e-01   1.0952400e+00   9.9523902e-01
   1.0957510e+00   5.1309414e+00   1.0456506e+00   9.4564831e-01   1.2047301e-01   2.0473096e-02   9.7336190e-01   8.7336188e-01   1.0951000e+00   9.9509603e-01   1.0952400e+00   9.9523902e-01
   1.0947510e+00   5.1257676e+00   1.0455320e+00   9.4553036e-01   1.2046974e-01   2.0469419e-02   9.7334852e-01   8.7334854e-01   1.0951000e+00   9.9509603e-01   1.0952400e+00   9.9523902e-01
   1.0937510e+00   5.1205477e+00   1.0454081e+00   9.4541183e-01   1.2046539e-01   2.0465798e-02   9.7333530e-01   8.7333527e-01   1.0951000e+00   9.9509603e-01   1.0952400e+00   9.9523902e-01
   1.0927510e+00   5.1153398e+00   1.0452927e+00   9.4529258e-01   1.2046213e-01   2.0462085e-02   9.7332212e-01   8.7332214e-01   1.0951000e+00   9.9509603e-01   1.0952400e+00   9.9523902e-01
   1.0917510e+00   5.1101736e+00   1.0451749e+00   9.4517381e-01   1.2045881e-01   2.0458396e-02   9.7330877e-01   8.7330879e-01   1.0951000e+00   9.9509603e-01   1.0952400e+00   9.9523902e-01
   1.0907510e+00   5.1049513e+00   1.0450502e+00   9.4505320e-01   1.2045450e-01   2.0454673e-02   9.7329560e-01   8.7329557e-01   1.0951000e+00   9.9509603e-01   1.0952400e+00   9.9523902e-01
   1.0897510e+00   5.0997313e+00   1.0449341e+00   9.4493195e-01   1.2045127e-01   2.0450951e-02   9.7328173e-01   8.7328170e-01   1.0951000e+00   9.9509603e-01   1.0952400e+00   9.9523902e-01
   1.0887510e+00   5.0945149e+00   1.0448088e+00   9.4481079e-01   1.2044708e-01   2.0447233e-02   9.7326863e-01   8.7326865e-01   1.0951000e+00   9.9509603e-01   1.0952400e+00   9.9523902e-01
   1.0877510e+00   5.0893231e+00   1.0446928e+00   9.4468915e-01   1.2044363e-01   2.0443533e-02   9.7325482e-01   8.7325483e-01   1.0951000e+00   9.9509603e-01   1.0952400e+00   9.9523902e-01
   1.0867510e+00   5.0841355e+00   1.0445661e+00   9.4456740e-01   1.2043998e-01   2.0439726e-02   9.7324101e-01   8.7324099e-01   1.0951000e+00   9.9509603e-01   1.0952400e+00   9.9523902e-01
   1.0857510e+00   5.0789174e+00   1.0444413e+00   9.4444413e-01   1.2043601e-01   2.0435901e-02   9.7322719e-01   8.7322716e-01   1.0951000e+00   9.9509592e-01   1.0952400e+00   9.9523902e-01
   1.0847510e+00   5.0736961e+00   1.0443204e+00   9.4432054e-01   1.2043202e-01   2.0432082e-02   9.7321341e-01   8.7321342e-01   1.0951000e+00   9.9509501e-01   1.0952400e+00   9.9523902e-01
   1.0837510e+00   5.0684771e+00   1.0441977e+00   9.4419663e-01   1.2042841e-01   2.0428257e-02   9.7319974e-01   8.7319974e-01   1.0951000e+00   9.9509501e-01   1.0952400e+00   9.9523902e-01
   1.0827510e+00   5.0632584e+00   1.0440712e+00   9.4407154e-01   1.2042414e-01   2.0424438e-02   9.7318525e-01   8.7318525e-01   1.0951000e+00   9.9509501e-01   1.0952400e+00   9.9523902e-01
   1.0817510e+00   5.0580378e+00   1.0439453e+00   9.4394616e-01   1.2042074e-01   2.0420592e-02   9.7317152e-01   8.7317152e-01   1.0951000e+00   9.9509501e-01   1.0952400e+00   9.9523902e-01
   1.0807510e+00   5.0528232e+00   1.0438183e+00   9.4382030e-01   1.2041639e-01   2.0416696e-02   9.7315725e-01   8.7315726e-01   1.0951000e+00   9.9509501e-01   1.0952400e+00   9.9523902e-01
   1.0797510e+00   5.0476056e+00   1.0436920e+00   9.4369359e-01   1.2041293e-01   2.0412793e-02   9.7314332e-01   8.7314334e-01   1.0951000e+00   9.9509501e-01   1.0952400e+00   9.9523902e-01
   1.0787510e+00   5.0423757e+00   1.0435663e+00   9.4356573e-01   1.2040873e-01   2.0408849e-02   9.7312931e-01   8.7312933e-01   1.0950898e+00   9.9509501e-01   1.0952400e+00   9.9523902e-01
   1.0777510e+00   5.0371414e+00   1.0434389e+00   9.4343782e-01   1.2040500e-01   2.0404913e-02   9.7311431e-01   8.7311431e-01   1.0950900e+00   9.9509501e-01   1.0952400e+00   9.9523902e-01
   1.0767510e+00   5.0318957e+00   1.0433116e+00   9.4330953e-01   1.2040115e-01   2.0400967e-02   9.7310034e-01   8.7310033e-01   1.0950900e+00   9.9509501e-01   1.0952400e+00   9.9523902e-01
   1.0757510e+00   5.0266770e+00   1.0431834e+00   9.4318005e-01   1.2039675e-01   2.0396958e-02   9.7308562e-01   8.7308561e-01   1.0950900e+00   9.9509501e-01   1.0952400e+00   9.9523902e-01
   1.0747510e+00   5.0214665e+00   1.0430496e+00   9.4305104e-01   1.2039300e-01   2.0392983e-02   9.7307149e-01   8.7307146e-01   1.0950900e+00   9.9509501e-01   1.0952400e+00   9.9523902e-01
   1.0737510e+00   5.0162476e+00   1.0429224e+00   9.4292079e-01   1.2038921e-01   2.0389004e-02   9.7305653e-01   8.7305651e-01   1.0950900e+00   9.9509501e-01   1.0952400e+00   9.9523902e-01
   1.0727510e+00   5.0109800e+00   1.0427866e+00   9.4278888e-01   1.2038475e-01   2.0384934e-02   9.7304238e-01   8.7304238e-01   1.0950900e+00   9.9509402e-01   1.0952400e+00   9.9523902e-01
   1.0717510e+00   5.0057596e+00   1.0426595e+00   9.4265750e-01   1.2038099e-01   2.0380881e-02   9.7302748e-01   8.7302749e-01   1.0950900e+00   9.9509400e-01   1.0952400e+00   9.9523902e-01
   1.0707510e+00   5.0004984e+00   1.0425246e+00   9.4252406e-01   1.2037693e-01   2.0376807e-02   9.7301235e-01   8.7301237e-01   1.0950900e+00   9.9509400e-01   1.0952400e+00   9.9523902e-01
   1.0697510e+00   4.9952678e+00   1.0423932e+00   9.4239184e-01   1.2037282e-01   2.0372737e-02   9.7299739e-01   8.7299738e-01   1.0950900e+00   9.9509400e-01   1.0952400e+00   9.9523902e-01
   1.0687510e+00   4.9900513e+00   1.0422596e+00   9.4225905e-01   1.2036846e-01   2.0368637e-02   9.7298242e-01   8.7298243e-01   1.0950900e+00   9.9509400e-01   1.0952400e+00   9.9523902e-01
   1.0677510e+00   4.9847759e+00   1.0421242e+00   9.4212368e-01   1.2036416e-01   2.0364491e-02   9.7296735e-01   8.7296733e-01   1.0950900e+00   9.9509400e-01   1.0952400e+00   9.9523902e-01
   1.0667510e+00   4.9795456e+00   1.0419863e+00   9.4198859e-01   1.2036005e-01   2.0360324e-02   9.7295235e-01   8.7295235e-01   1.0950900e+00   9.9509400e-01   1.0952400e+00   9.9523902e-01
   1.0657510e+00   4.9742904e+00   1.0418528e+00   9.4185261e-01   1.2035647e-01   2.0356139e-02   9.7293728e-01   8.7293729e-01   1.0950900e+00   9.9509400e-01   1.0952400e+00   9.9523902e-01
   1.0647510e+00   4.9690340e+00   1.0417128e+00   9.4171571e-01   1.2035211e-01   2.0351953e-02   9.7292206e-01   8.7292204e-01   1.0950900e+00   9.9509400e-01   1.0952400e+00   9.9523902e-01
   1.0637510e+00   4.9638091e+00   1.0415822e+00   9.4157935e-01   1.2034773e-01   2.0347724e-02   9.7290624e-01   8.7290621e-01   1.0950900e+00   9.9509400e-01   1.0952400e+00   9.9523902e-01
   1.0627510e+00   4.9585346e+00   1.0414414e+00   9.4144065e-01   1.2034335e-01   2.0343497e-02   9.7289113e-01   8.7289110e-01   1.0950900e+00   9.9509400e-01   1.0952400e+00   9.9523902e-01
   1.0617510e+00   4.9533122e+00   1.0413029e+00   9.4130339e-01   1.2033902e-01   2.0339243e-02   9.7287516e-01   8.7287514e-01   1.0950900e+00   9.9509400e-01   1.0952400e+00   9.9523902e-01
   1.0607510e+00   4.9480473e+00   1.0411643e+00   9.4116403e-01   1.2033464e-01   2.0334953e-02   9.7286007e-01   8.7286009e-01   1.0950900e+00   9.9509298e-01   1.0952400e+00   9.9523902e-01
   1.0597510e+00   4.9427730e+00   1.0410195e+00   9.4102332e-01   1.2033030e-01   2.0330655e-02   9.7284394e-01   8.7284398e-01   1.0950900e+00   9.9509299e-01   1.0952400e+00   9.9523902e-01
   1.0587510e+00   4.9375082e+00   1.0408801e+00   9.4088196e-01   1.2032609e-01   2.0326352e-02   9.7282785e-01   8.7282788e-01   1.0950900e+00   9.9509299e-01   1.0952400e+00   9.9523902e-01
   1.0577510e+00   4.9322643e+00   1.0407383e+00   9.4074108e-01   1.2032157e-01   2.0321993e-02   9.7281286e-01   8.7281286e-01   1.0950900e+00   9.9509299e-01   1.0952400e+00   9.9523902e-01
   1.0567510e+00   4.9269752e+00   1.0405972e+00   9.4059826e-01   1.2031724e-01   2.0317584e-02   9.7279671e-01   8.7279668e-01   1.0950900e+00   9.9509299e-01   1.0952400e+00   9.9523902e-01
   1.0557510e+00   4.9217330e+00   1.0404566e+00   9.4045607e-01   1.2031285e-01   2.0313209e-02   9.7278068e-01   8.7278065e-01   1.0950900e+00   9.9509299e-01   1.0952400e+00   9.9523902e-01
   1.0547510e+00   4.9164443e+00   1.0403101e+00   9.4031165e-01   1.2030847e-01   2.0308804e-02   9.7276451e-01   8.7276451e-01   1.0950900e+00   9.9509299e-01   1.0952400e+00   9.9523902e-01
   1.0537510e+00   4.9111998e+00   1.0401652e+00   9.4016736e-01   1.2030413e-01   2.0304350e-02   9.7274847e-01   8.7274849e-01   1.0950900e+00   9.9509299e-01   1.0952400e+00   9.9523902e-01
   1.0527510e+00   4.9059222e+00   1.0400236e+00   9.4002209e-01   1.2029977e-01   2.0299926e-02   9.7273133e-01   8.7273131e-01   1.0950900e+00   9.9509299e-01   1.0952400e+00   9.9523902e-01
   1.0517510e+00   4.9006369e+00   1.0398778e+00   9.3987562e-01   1.2029540e-01   2.0295413e-02   9.7271518e-01   8.7271518e-01   1.0950900e+00   9.9509299e-01   1.0952400e+00   9.9523902e-01
   1.0507510e+00   4.8953501e+00   1.0397307e+00   9.3972845e-01   1.2029102e-01   2.0290909e-02   9.7269903e-01   8.7269905e-01   1.0950900e+00   9.9509299e-01   1.0952400e+00   9.9523902e-01
   1.0497510e+00   4.8900741e+00   1.0395786e+00   9.3958121e-01   1.2028666e-01   2.0286370e-02   9.7268188e-01   8.7268188e-01   1.0950900e+00   9.9509260e-01   1.0952400e+00   9.9523902e-01
   1.0487510e+00   4.8848007e+00   1.0394350e+00   9.3943316e-01   1.2028197e-01   2.0281845e-02   9.7266580e-01   8.7266580e-01   1.0950900e+00   9.9509197e-01   1.0952400e+00   9.9523902e-01
   1.0477510e+00   4.8795212e+00   1.0392860e+00   9.3928392e-01   1.2027685e-01   2.0277293e-02   9.7264865e-01   8.7264867e-01   1.0950900e+00   9.9509197e-01   1.0952400e+00   9.9523902e-01
   1.0467510e+00   4.8742360e+00   1.0391353e+00   9.3913420e-01   1.2027249e-01   2.0272656e-02   9.7263205e-01   8.7263202e-01   1.0950900e+00   9.9509197e-01   1.0952400e+00   9.9523902e-01
   1.0457510e+00   4.8689503e+00   1.0389837e+00   9.3898336e-01   1.2026812e-01   2.0268020e-02   9.7261540e-01   8.7261539e-01   1.0950900e+00   9.9509197e-01   1.0952400e+00   9.9523902e-01
   1.0447510e+00   4.8636500e+00   1.0388318e+00   9.3883134e-01   1.2026372e-01   2.0263349e-02   9.7259820e-01   8.7259819e-01   1.0950900e+00   9.9509197e-01   1.0952400e+00   9.9523902e-01
   1.0437510e+00   4.8583642e+00   1.0386803e+00   9.3867853e-01   1.2025833e-01   2.0258710e-02   9.7258106e-01   8.7258103e-01   1.0950900e+00   9.9509197e-01   1.0952400e+00   9.9523902e-01
   1.0427510e+00   4.8530640e+00   1.0385286e+00   9.3852522e-01   1.2025395e-01   2.0253963e-02   9.7256386e-01   8.7256388e-01   1.0950900e+00   9.9509197e-01   1.0952400e+00   9.9523902e-01
   1.0417510e+00   4.8477793e+00   1.0383713e+00   9.3837128e-01   1.2024958e-01   2.0249308e-02   9.7254674e-01   8.7254672e-01   1.0950900e+00   9.9509197e-01   1.0952400e+00   9.9523902e-01
   1.0407510e+00   4.8424757e+00   1.0382148e+00   9.3821566e-01   1.2024419e-01   2.0244547e-02   9.7252867e-01   8.7252871e-01   1.0950900e+00   9.9509197e-01   1.0952400e+00   9.9523902e-01
   1.0397510e+00   4.8371598e+00   1.0380626e+00   9.3805960e-01   1.2023975e-01   2.0239769e-02   9.7251123e-01   8.7251120e-01   1.0950900e+00   9.9509198e-01   1.0952400e+00   9.9523902e-01
   1.0387510e+00   4.8318543e+00   1.0379002e+00   9.3790287e-01   1.2023539e-01   2.0234906e-02   9.7249402e-01   8.7249406e-01   1.0950900e+00   9.9509102e-01   1.0952400e+00   9.9523902e-01
   1.0377510e+00   4.8265544e+00   1.0377483e+00   9.3774539e-01   1.2022994e-01   2.0230152e-02   9.7247581e-01   8.7247578e-01   1.0950900e+00   9.9509102e-01   1.0952400e+00   9.9523902e-01
   1.0367510e+00   4.8212419e+00   1.0375860e+00   9.3758641e-01   1.2022555e-01   2.0225279e-02   9.7245810e-01   8.7245814e-01   1.0950900e+00   9.9509102e-01   1.0952400e+00   9.9523902e-01
   1.0357510e+00   4.8159300e+00   1.0374237e+00   9.3742747e-01   1.2022012e-01   2.0220404e-02   9.7244040e-01   8.7244038e-01   1.0950900e+00   9.9509102e-01   1.0952400e+00   9.9523902e-01
   1.0347510e+00   4.8106305e+00   1.0372720e+00   9.3726705e-01   1.2021572e-01   2.0215452e-02   9.7242223e-01   8.7242222e-01   1.0950900e+00   9.9509102e-01   1.0952400e+00   9.9523902e-01
   1.0337510e+00   4.8053230e+00   1.0371095e+00   9.3710623e-01   1.2021032e-01   2.0210522e-02   9.7240393e-01   8.7240395e-01   1.0950900e+00   9.9509102e-01   1.0952400e+00   9.9523902e-01
   1.0327510e+00   4.7999911e+00   1.0369466e+00   9.3694365e-01   1.2020589e-01   2.0205582e-02   9.7238577e-01   8.7238575e-01   1.0950900e+00   9.9509102e-01   1.0952400e+00   9.9523902e-01
   1.0317510e+00   4.7946793e+00   1.0367844e+00   9.3678034e-01   1.2020048e-01   2.0200579e-02   9.7236740e-01   8.7236741e-01   1.0950900e+00   9.9509102e-01   1.0952400e+00   9.9523902e-01
   1.0307510e+00   4.7893503e+00   1.0366130e+00   9.3661655e-01   1.2019591e-01   2.0195546e-02   9.7234902e-01   8.7234904e-01   1.0950900e+00   9.9509102e-01   1.0952400e+00   9.9523902e-01
   1.0297510e+00   4.7840138e+00   1.0364485e+00   9.3645106e-01   1.2019062e-01   2.0190514e-02   9.7233044e-01   8.7233042e-01   1.0950900e+00   9.9509103e-01   1.0952400e+00   9.9523902e-01
   1.0287510e+00   4.7787095e+00   1.0362864e+00   9.3628565e-01   1.2018522e-01   2.0185418e-02   9.7231195e-01   8.7231192e-01   1.0950900e+00   9.9509001e-01   1.0952400e+00   9.9523902e-01
   1.0277510e+00   4.7733750e+00   1.0361207e+00   9.3611915e-01   1.2018076e-01   2.0180304e-02   9.7229303e-01   8.7229307e-01   1.0950900e+00   9.9509001e-01   1.0952400e+00   9.9523902e-01
   1.0267510e+00   4.7680342e+00   1.0359502e+00   9.3595059e-01   1.2017534e-01   2.0175203e-02   9.7227397e-01   8.7227401e-01   1.0950900e+00   9.9509001e-01   1.0952400e+00   9.9523902e-01
   1.0257510e+00   4.7626964e+00   1.0357778e+00   9.3578213e-01   1.2016990e-01   2.0170026e-02   9.7225482e-01   8.7225484e-01   1.0950900e+00   9.9509001e-01   1.0952400e+00   9.9523902e-01
   1.0247510e+00   4.7573348e+00   1.0356136e+00   9.3561140e-01   1.2016445e-01   2.0164852e-02   9.7223582e-01   8.7223579e-01   1.0950900e+00   9.9509001e-01   1.0952400e+00   9.9523902e-01
   1.0237510e+00   4.7519928e+00   1.0354403e+00   9.3544054e-01   1.2016001e-01   2.0159612e-02   9.7221691e-01   8.7221689e-01   1.0950900e+00   9.9509001e-01   1.0952400e+00   9.9523902e-01
   1.0227510e+00   4.7466638e+00   1.0352674e+00   9.3526919e-01   1.2015459e-01   2.0154388e-02   9.7219736e-01   8.7219733e-01   1.0950900e+00   9.9509001e-01   1.0952400e+00   9.9523902e-01
   1.0217510e+00   4.7412997e+00   1.0350931e+00   9.3509587e-01   1.2014912e-01   2.0149101e-02   9.7217757e-01   8.7217755e-01   1.0950900e+00   9.9509001e-01   1.0952400e+00   9.9523902e-01
   1.0207510e+00   4.7359683e+00   1.0349205e+00   9.3492214e-01   1.2014369e-01   2.0143794e-02   9.7215811e-01   8.7215810e-01   1.0950900e+00   9.9509001e-01   1.0952400e+00   9.9523902e-01
   1.0197510e+00   4.7306044e+00   1.0347468e+00   9.3474661e-01   1.2013823e-01   2.0138431e-02   9.7213864e-01   8.7213866e-01   1.0950900e+00   9.9508895e-01   1.0952400e+00   9.9523902e-01
   1.0187510e+00   4.7252565e+00   1.0345739e+00   9.3457105e-01   1.2013278e-01   2.0133085e-02   9.7211909e-01   8.7211913e-01   1.0950900e+00   9.9508899e-01   1.0952400e+00   9.9523902e-01
   1.0177510e+00   4.7199149e+00   1.0343939e+00   9.3439429e-01   1.2012734e-01   2.0127642e-02   9.7209899e-01   8.7209903e-01   1.0950900e+00   9.9508899e-01   1.0952400e+00   9.9523902e-01
   1.0167510e+00   4.7145237e+00   1.0342157e+00   9.3421503e-01   1.2012185e-01   2.0122151e-02   9.7207859e-01   8.7207862e-01   1.0950900e+00   9.9508899e-01   1.0952400e+00   9.9523902e-01
   1.0157510e+00   4.7091666e+00   1.0340359e+00   9.3403602e-01   1.2011640e-01   2.0116694e-02   9.7205858e-01   8.7205862e-01   1.0950900e+00   9.9508899e-01   1.0952400e+00   9.9523902e-01
   1.0147510e+00   4.7038163e+00   1.0338587e+00   9.3385617e-01   1.2011095e-01   2.0111245e-02   9.7203790e-01   8.7203794e-01   1.0950900e+00   9.9508899e-01   1.0952400e+00   9.9523902e-01
   1.0137510e+00   4.6984195e+00   1.0336732e+00   9.3367377e-01   1.2010545e-01   2.0105644e-02   9.7201781e-01   8.7201785e-01   1.0950900e+00   9.9508899e-01   1.0952400e+00   9.9523902e-01
   1.0127510e+00   4.6930680e+00   1.0334911e+00   9.3349212e-01   1.2010000e-01   2.0100110e-02   9.7199699e-01   8.7199696e-01   1.0950900e+00   9.9508899e-01   1.0952400e+00   9.9523902e-01
   1.0117510e+00   4.6876695e+00   1.0333049e+00   9.3330765e-01   1.2009451e-01   2.0094504e-02   9.7197599e-01   8.7197597e-01   1.0950900e+00   9.9508899e-01   1.0952400e+00   9.9523902e-01
   1.0107510e+00   4.6823133e+00   1.0331234e+00   9.3312379e-01   1.2008906e-01   2.0088945e-02   9.7195530e-01   8.7195527e-01   1.0950900e+00   9.9508794e-01   1.0952400e+00   9.9523902e-01
   1.0097510e+00   4.6769214e+00   1.0329370e+00   9.3293714e-01   1.2008356e-01   2.0083216e-02   9.7193420e-01   8.7193424e-01   1.0950900e+00   9.9508798e-01   1.0952400e+00   9.9523902e-01
   1.0087510e+00   4.6715186e+00   1.0327505e+00   9.3274995e-01   1.2007702e-01   2.0077475e-02   9.7191322e-01   8.7191325e-01   1.0950900e+00   9.9508798e-01   1.0952400e+00   9.9523902e-01
   1.0077510e+00   4.6661176e+00   1.0325624e+00   9.3256103e-01   1.2007156e-01   2.0071759e-02   9.7189223e-01   8.7189224e-01   1.0950900e+00   9.9508798e-01   1.0952400e+00   9.9523902e-01
   1.0067510e+00   4.6607245e+00   1.0323708e+00   9.3237129e-01   1.2006607e-01   2.0065973e-02   9.7187035e-01   8.7187032e-01   1.0950900e+00   9.9508798e-01   1.0952400e+00   9.9523902e-01
   1.0057510e+00   4.6553431e+00   1.0321834e+00   9.3218088e-01   1.2006063e-01   2.0060188e-02   9.7184933e-01   8.7184934e-01   1.0950900e+00   9.9508798e-01   1.0952400e+00   9.9523902e-01
   1.0047510e+00   4.6499639e+00   1.0319922e+00   9.3198972e-01   1.2005411e-01   2.0054324e-02   9.7182741e-01   8.7182743e-01   1.0950900e+00   9.9508798e-01   1.0952400e+00   9.9523902e-01
   1.0037510e+00   4.6445387e+00   1.0317979e+00   9.3179544e-01   1.2004859e-01   2.0048444e-02   9.7180534e-01   8.7180532e-01   1.0950900e+00   9.9508798e-01   1.0952400e+00   9.9523902e-01
   1.0027510e+00   4.6391136e+00   1.0316008e+00   9.3160048e-01   1.2004222e-01   2.0042480e-02   9.7178324e-01   8.7178328e-01   1.0950900e+00   9.9508791e-01   1.0952400e+00   9.9523902e-01
   1.0017510e+00   4.6337091e+00   1.0314071e+00   9.3140517e-01   1.2003656e-01   2.0036561e-02   9.7176126e-01   8.7176124e-01   1.0950900e+00   9.9508703e-01   1.0952400e+00   9.9523902e-01
   1.0007510e+00   4.6283096e+00   1.0312109e+00   9.3120814e-01   1.2003097e-01   2.0030567e-02   9.7173924e-01   8.7173922e-01   1.0950900e+00   9.9508703e-01   1.0952400e+00   9.9523902e-01
   9.9975100e-01   4.6228917e+00   1.0310119e+00   9.3101055e-01   1.2002454e-01   2.0024496e-02   9.7171717e-01   8.7171717e-01   1.0950900e+00   9.9508703e-01   1.0952400e+00   9.9523902e-01
   9.9875100e-01   4.6174708e+00   1.0308109e+00   9.3081067e-01   1.2001815e-01   2.0018425e-02   9.7169404e-01   8.7169407e-01   1.0950900e+00   9.9508703e-01   1.0952400e+00   9.9523902e-01
   9.9775100e-01   4.6120420e+00   1.0306101e+00   9.3060939e-01   1.2001249e-01   2.0012347e-02   9.7167200e-01   8.7167201e-01   1.0950900e+00   9.9508703e-01   1.0952400e+00   9.9523902e-01
   9.9675100e-01   4.6066130e+00   1.0304092e+00   9.3040709e-01   1.2000597e-01   2.0006179e-02   9.7164888e-01   8.7164891e-01   1.0950900e+00   9.9508703e-01   1.0952400e+00   9.9523902e-01
   9.9575100e-01   4.6011773e+00   1.0302030e+00   9.3020310e-01   1.2000046e-01   1.9999975e-02   9.7162574e-01   8.7162572e-01   1.0950900e+00   9.9508703e-01   1.0952400e+00   9.9523902e-01
   9.9475100e-01   4.5957430e+00   1.0299978e+00   9.2999832e-01   1.1999390e-01   1.9993792e-02   9.7160259e-01   8.7160262e-01   1.0950900e+00   9.9508685e-01   1.0952400e+00   9.9523902e-01
   9.9375100e-01   4.5903075e+00   1.0297951e+00   9.2979249e-01   1.1998736e-01   1.9987499e-02   9.7157948e-01   8.7157946e-01   1.0950900e+00   9.9508601e-01   1.0952400e+00   9.9523902e-01
   9.9275100e-01   4.5848632e+00   1.0295824e+00   9.2958450e-01   1.1998086e-01   1.9981212e-02   9.7155607e-01   8.7155605e-01   1.0950900e+00   9.9508601e-01   1.0952400e+00   9.9523902e-01
   9.9175100e-01   4.5794097e+00   1.0293778e+00   9.2937533e-01   1.1997527e-01   1.9974831e-02   9.7153206e-01   8.7153208e-01   1.0950900e+00   9.9508601e-01   1.0952400e+00   9.9523902e-01
   9.9075100e-01   4.5739577e+00   1.0291689e+00   9.2916446e-01   1.1996877e-01   1.9968462e-02   9.7150857e-01   8.7150860e-01   1.0950900e+00   9.9508601e-01   1.0952400e+00   9.9523902e-01
   9.8975100e-01   4.5685032e+00   1.0289544e+00   9.2895257e-01   1.1996217e-01   1.9962005e-02   9.7148462e-01   8.7148460e-01   1.0950900e+00   9.9508601e-01   1.0952400e+00   9.9523902e-01
   9.8875100e-01   4.5630469e+00   1.0287384e+00   9.2873914e-01   1.1995563e-01   1.9955529e-02   9.7146047e-01   8.7146044e-01   1.0950900e+00   9.9508601e-01   1.0952400e+00   9.9523902e-01
   9.8775100e-01   4.5575824e+00   1.0285214e+00   9.2852458e-01   1.1994905e-01   1.9949039e-02   9.7143610e-01   8.7143608e-01   1.0950900e+00   9.9508601e-01   1.0952400e+00   9.9523902e-01
   9.8675100e-01   4.5521077e+00   1.0283091e+00   9.2830761e-01   1.1994248e-01   1.9942474e-02   9.7141142e-01   8.7141140e-01   1.0950900e+00   9.9508498e-01   1.0952400e+00   9.9523902e-01
   9.8575100e-01   4.5466365e+00   1.0280858e+00   9.2809035e-01   1.1993591e-01   1.9935879e-02   9.7138674e-01   8.7138674e-01   1.0950900e+00   9.9508500e-01   1.0952400e+00   9.9523902e-01
   9.8475100e-01   4.5411636e+00   1.0278732e+00   9.2787085e-01   1.1992936e-01   1.9929196e-02   9.7136169e-01   8.7136170e-01   1.0950900e+00   9.9508500e-01   1.0952400e+00   9.9523902e-01
   9.8375100e-01   4.5356841e+00   1.0276499e+00   9.2764992e-01   1.1992280e-01   1.9922499e-02   9.7133704e-01   8.7133708e-01   1.0950905e+00   9.9508500e-01   1.0952400e+00   9.9523902e-01
   9.8275100e-01   4.5301910e+00   1.0274265e+00   9.2742651e-01   1.1991612e-01   1.9915718e-02   9.7131155e-01   8.7131157e-01   1.0950800e+00   9.9508500e-01   1.0952400e+00   9.9523902e-01
   9.8175100e-01   4.5247035e+00   1.0272030e+00   9.2720305e-01   1.1990855e-01   1.9908946e-02   9.7128632e-01   8.7128632e-01   1.0950800e+00   9.9508500e-01   1.0952400e+00   9.9523902e-01
   9.8075100e-01   4.5192087e+00   1.0269792e+00   9.2697696e-01   1.1990194e-01   1.9902086e-02   9.7126077e-01   8.7126074e-01   1.0950800e+00   9.9508500e-01   1.0952400e+00   9.9523902e-01
   9.7975100e-01   4.5137147e+00   1.0267448e+00   9.2674964e-01   1.1989541e-01   1.9895199e-02   9.7123495e-01   8.7123493e-01   1.0950800e+00   9.9508394e-01   1.0952400e+00   9.9523902e-01
   9.7875100e-01   4.5082085e+00   1.0265211e+00   9.2652085e-01   1.1988851e-01   1.9888306e-02   9.7120887e-01   8.7120884e-01   1.0950800e+00   9.9508399e-01   1.0952400e+00   9.9523902e-01
   9.7775100e-01   4.5026951e+00   1.0262863e+00   9.2628995e-01   1.1988112e-01   1.9881294e-02   9.7118285e-01   8.7118287e-01   1.0950800e+00   9.9508399e-01   1.0952400e+00   9.9523902e-01
   9.7675100e-01   4.4971851e+00   1.0260577e+00   9.2605733e-01   1.1987460e-01   1.9874270e-02   9.7115679e-01   8.7115682e-01   1.0950800e+00   9.9508399e-01   1.0952400e+00   9.9523902e-01
   9.7575100e-01   4.4916700e+00   1.0258260e+00   9.2582341e-01   1.1986703e-01   1.9867210e-02   9.7112966e-01   8.7112964e-01   1.0950800e+00   9.9508399e-01   1.0952400e+00   9.9523902e-01
   9.7475100e-01   4.4861435e+00   1.0255861e+00   9.2558730e-01   1.1986032e-01   1.9860011e-02   9.7110323e-01   8.7110323e-01   1.0950800e+00   9.9508399e-01   1.0952400e+00   9.9523902e-01
   9.7375100e-01   4.4806171e+00   1.0253476e+00   9.2535003e-01   1.1985270e-01   1.9852898e-02   9.7107646e-01   8.7107649e-01   1.0950800e+00   9.9508399e-01   1.0952400e+00   9.9523902e-01
   9.7275100e-01   4.4750860e+00   1.0251126e+00   9.2511056e-01   1.1984597e-01   1.9845584e-02   9.7104934e-01   8.7104931e-01   1.0950800e+00   9.9508297e-01   1.0952400e+00   9.9523902e-01
   9.7175100e-01   4.4695500e+00   1.0248663e+00   9.2487002e-01   1.1983842e-01   1.9838344e-02   9.7102212e-01   8.7102215e-01   1.0950800e+00   9.9508297e-01   1.0952400e+00   9.9523902e-01
   9.7075100e-01   4.4640004e+00   1.0246283e+00   9.2462637e-01   1.1983081e-01   1.9831008e-02   9.7099388e-01   8.7099385e-01   1.0950800e+00   9.9508297e-01   1.0952400e+00   9.9523902e-01
   9.6975100e-01   4.4584570e+00   1.0243845e+00   9.2438182e-01   1.1982334e-01   1.9823568e-02   9.7096663e-01   8.7096667e-01   1.0950800e+00   9.9508297e-01   1.0952400e+00   9.9523902e-01
   9.6875100e-01   4.4529052e+00   1.0241336e+00   9.2413539e-01   1.1981651e-01   1.9816115e-02   9.7093838e-01   8.7093835e-01   1.0950800e+00   9.9508297e-01   1.0952400e+00   9.9523902e-01
   9.6775100e-01   4.4473490e+00   1.0238832e+00   9.2388699e-01   1.1980883e-01   1.9808639e-02   9.7091011e-01   8.7091009e-01   1.0950800e+00   9.9508297e-01   1.0952400e+00   9.9523902e-01
   9.6675100e-01   4.4417784e+00   1.0236360e+00   9.2363663e-01   1.1980114e-01   1.9801092e-02   9.7088175e-01   8.7088179e-01   1.0950800e+00   9.9508223e-01   1.0952400e+00   9.9523902e-01
   9.6575100e-01   4.4362134e+00   1.0233842e+00   9.2338426e-01   1.1979350e-01   1.9793429e-02   9.7085344e-01   8.7085342e-01   1.0950800e+00   9.9508202e-01   1.0952400e+00   9.9523902e-01
   9.6475100e-01   4.4306412e+00   1.0231295e+00   9.2312933e-01   1.1978582e-01   1.9785758e-02   9.7082405e-01   8.7082403e-01   1.0950800e+00   9.9508202e-01   1.0952400e+00   9.9523902e-01
   9.6375100e-01   4.4250545e+00   1.0228739e+00   9.2287357e-01   1.1977802e-01   1.9778055e-02   9.7079484e-01   8.7079483e-01   1.0950800e+00   9.9508202e-01   1.0952400e+00   9.9523902e-01
   9.6275100e-01   4.4194687e+00   1.0226176e+00   9.2261514e-01   1.1977044e-01   1.9770210e-02   9.7076564e-01   8.7076565e-01   1.0950800e+00   9.9508202e-01   1.0952400e+00   9.9523902e-01
   9.6175100e-01   4.4138804e+00   1.0223570e+00   9.2235428e-01   1.1976245e-01   1.9762338e-02   9.7073571e-01   8.7073575e-01   1.0950800e+00   9.9508202e-01   1.0952400e+00   9.9523902e-01
   9.6075100e-01   4.4082761e+00   1.0220923e+00   9.2209213e-01   1.1975420e-01   1.9754464e-02   9.7070624e-01   8.7070629e-01   1.0950800e+00   9.9508192e-01   1.0952400e+00   9.9523902e-01
   9.5975100e-01   4.4026757e+00   1.0218276e+00   9.2182778e-01   1.1974633e-01   1.9746481e-02   9.7067607e-01   8.7067608e-01   1.0950800e+00   9.9508101e-01   1.0952400e+00   9.9523902e-01
   9.5875100e-01   4.3970664e+00   1.0215615e+00   9.2156055e-01   1.1973865e-01   1.9738484e-02   9.7064573e-01   8.7064577e-01   1.0950800e+00   9.9508101e-01   1.0952400e+00   9.9523902e-01
   9.5775100e-01   4.3914533e+00   1.0212948e+00   9.2129193e-01   1.1973000e-01   1.9730383e-02   9.7061538e-01   8.7061540e-01   1.0950800e+00   9.9508101e-01   1.0952400e+00   9.9523902e-01
   9.5675100e-01   4.3858238e+00   1.0210192e+00   9.2102074e-01   1.1972211e-01   1.9722161e-02   9.7058419e-01   8.7058418e-01   1.0950800e+00   9.9508101e-01   1.0952400e+00   9.9523902e-01
   9.5575100e-01   4.3801979e+00   1.0207482e+00   9.2074796e-01   1.1971392e-01   1.9713938e-02   9.7055329e-01   8.7055327e-01   1.0950800e+00   9.9508101e-01   1.0952400e+00   9.9523902e-01
   9.5475100e-01   4.3745624e+00   1.0204759e+00   9.2047158e-01   1.1970577e-01   1.9705675e-02   9.7052165e-01   8.7052165e-01   1.0950800e+00   9.9508069e-01   1.0952400e+00   9.9523902e-01
   9.5375100e-01   4.3689168e+00   1.0201977e+00   9.2019403e-01   1.1969712e-01   1.9697283e-02   9.7049001e-01   8.7049004e-01   1.0950800e+00   9.9507999e-01   1.0952400e+00   9.9523902e-01
   9.5275100e-01   4.3632754e+00   1.0199115e+00   9.1991425e-01   1.1968920e-01   1.9688848e-02   9.7045846e-01   8.7045845e-01   1.0950800e+00   9.9507999e-01   1.0952400e+00   9.9523902e-01
   9.5175100e-01   4.3576167e+00   1.0196336e+00   9.1963157e-01   1.1968047e-01   1.9680359e-02   9.7042637e-01   8.7042635e-01   1.0950800e+00   9.9507999e-01   1.0952400e+00   9.9523902e-01
   9.5075100e-01   4.3519511e+00   1.0193452e+00   9.1934660e-01   1.1967176e-01   1.9671757e-02   9.7039359e-01   8.7039357e-01   1.0950800e+00   9.9507999e-01   1.0952400e+00   9.9523902e-01
   9.4975100e-01   4.3462884e+00   1.0190568e+00   9.1905885e-01   1.1966307e-01   1.9663209e-02   9.7036078e-01   8.7036077e-01   1.0950800e+00   9.9507999e-01   1.0952400e+00   9.9523902e-01
   9.4875100e-01   4.3406124e+00   1.0187678e+00   9.1876904e-01   1.1965440e-01   1.9654434e-02   9.7032792e-01   8.7032791e-01   1.0950800e+00   9.9507897e-01   1.0952400e+00   9.9523902e-01
   9.4775100e-01   4.3349218e+00   1.0184785e+00   9.1847684e-01   1.1964577e-01   1.9645656e-02   9.7029419e-01   8.7029423e-01   1.0950800e+00   9.9507898e-01   1.0952400e+00   9.9523902e-01
   9.4675100e-01   4.3292369e+00   1.0181787e+00   9.1818252e-01   1.1963657e-01   1.9636827e-02   9.7026091e-01   8.7026088e-01   1.0950800e+00   9.9507898e-01   1.0952400e+00   9.9523902e-01
   9.4575100e-01   4.3235407e+00   1.0178862e+00   9.1788478e-01   1.1962785e-01   1.9627876e-02   9.7022696e-01   8.7022694e-01   1.0950800e+00   9.9507898e-01   1.0952400e+00   9.9523902e-01
   9.4475100e-01   4.3178315e+00   1.0175871e+00   9.1758451e-01   1.1961879e-01   1.9618872e-02   9.7019285e-01   8.7019283e-01   1.0950800e+00   9.9507898e-01   1.0952400e+00   9.9523902e-01
   9.4375100e-01   4.3121200e+00   1.0172798e+00   9.1728196e-01   1.1961009e-01   1.9609750e-02   9.7015793e-01   8.7015792e-01   1.0950800e+00   9.9507824e-01   1.0952400e+00   9.9523902e-01
   9.4275100e-01   4.3063980e+00   1.0169767e+00   9.1697655e-01   1.1960070e-01   1.9600635e-02   9.7012300e-01   8.7012300e-01   1.0950800e+00   9.9507803e-01   1.0952400e+00   9.9523902e-01
   9.4175100e-01   4.3006667e+00   1.0166645e+00   9.1666834e-01   1.1959152e-01   1.9591397e-02   9.7008799e-01   8.7008799e-01   1.0950800e+00   9.9507803e-01   1.0952400e+00   9.9523902e-01
   9.4075100e-01   4.2949319e+00   1.0163591e+00   9.1635733e-01   1.1958230e-01   1.9582047e-02   9.7005292e-01   8.7005294e-01   1.0950800e+00   9.9507803e-01   1.0952400e+00   9.9523902e-01
   9.3975100e-01   4.2891812e+00   1.0160409e+00   9.1604361e-01   1.1957260e-01   1.9572596e-02   9.7001686e-01   8.7001684e-01   1.0950800e+00   9.9507803e-01   1.0952400e+00   9.9523902e-01
   9.3875100e-01   4.2834329e+00   1.0157276e+00   9.1572652e-01   1.1956310e-01   1.9563135e-02   9.6998072e-01   8.6998071e-01   1.0950800e+00   9.9507712e-01   1.0952400e+00   9.9523902e-01
   9.3775100e-01   4.2776746e+00   1.0154065e+00   9.1540689e-01   1.1955326e-01   1.9553562e-02   9.6994445e-01   8.6994442e-01   1.0950800e+00   9.9507701e-01   1.0952400e+00   9.9523902e-01
   9.3675100e-01   4.2719001e+00   1.0150835e+00   9.1508466e-01   1.1954415e-01   1.9543930e-02   9.6990724e-01   8.6990727e-01   1.0950800e+00   9.9507701e-01   1.0952400e+00   9.9523902e-01
   9.3575100e-01   4.2661227e+00   1.0147599e+00   9.1475909e-01   1.1953430e-01   1.9534162e-02   9.6986998e-01   8.6986995e-01   1.0950800e+00   9.9507701e-01   1.0952400e+00   9.9523902e-01
   9.3475100e-01   4.2603367e+00   1.0144318e+00   9.1443040e-01   1.1952443e-01   1.9524344e-02   9.6983258e-01   8.6983259e-01   1.0950800e+00   9.9507701e-01   1.0952400e+00   9.9523902e-01
   9.3375100e-01   4.2545317e+00   1.0140967e+00   9.1409782e-01   1.1951403e-01   1.9514405e-02   9.6979476e-01   8.6979473e-01   1.0950800e+00   9.9507598e-01   1.0952400e+00   9.9523902e-01
   9.3275100e-01   4.2487288e+00   1.0137613e+00   9.1376341e-01   1.1950423e-01   1.9504356e-02   9.6975632e-01   8.6975633e-01   1.0950800e+00   9.9507600e-01   1.0952400e+00   9.9523902e-01
   9.3175100e-01   4.2429145e+00   1.0134217e+00   9.1342506e-01   1.1949438e-01   1.9494297e-02   9.6971788e-01   8.6971788e-01   1.0950800e+00   9.9507600e-01   1.0952400e+00   9.9523902e-01
   9.3075100e-01   4.2370844e+00   1.0130859e+00   9.1308293e-01   1.1948382e-01   1.9484013e-02   9.6967837e-01   8.6967837e-01   1.0950800e+00   9.9507600e-01   1.0952400e+00   9.9523902e-01
   9.2975100e-01   4.2312523e+00   1.0127401e+00   9.1273805e-01   1.1947362e-01   1.9473718e-02   9.6963880e-01   8.6963879e-01   1.0950800e+00   9.9507601e-01   1.0952400e+00   9.9523902e-01
   9.2875100e-01   4.2254102e+00   1.0123931e+00   9.1238995e-01   1.1946369e-01   1.9463306e-02   9.6959920e-01   8.6959919e-01   1.0950800e+00   9.9507499e-01   1.0952400e+00   9.9523902e-01
   9.2775100e-01   4.2195497e+00   1.0120351e+00   9.1203792e-01   1.1945283e-01   1.9452841e-02   9.6955861e-01   8.6955860e-01   1.0950800e+00   9.9507499e-01   1.0952400e+00   9.9523902e-01
   9.2675100e-01   4.2136872e+00   1.0116872e+00   9.1168267e-01   1.1944206e-01   1.9442202e-02   9.6951779e-01   8.6951778e-01   1.0950700e+00   9.9507499e-01   1.0952400e+00   9.9523902e-01
   9.2575100e-01   4.2078133e+00   1.0113283e+00   9.1132370e-01   1.1943182e-01   1.9431535e-02   9.6947675e-01   8.6947673e-01   1.0950700e+00   9.9507499e-01   1.0952400e+00   9.9523902e-01
   9.2475100e-01   4.2019210e+00   1.0109581e+00   9.1096027e-01   1.1942098e-01   1.9420656e-02   9.6943582e-01   8.6943584e-01   1.0950700e+00   9.9507394e-01   1.0952400e+00   9.9523902e-01
   9.2375100e-01   4.1960246e+00   1.0105963e+00   9.1059391e-01   1.1940997e-01   1.9409732e-02   9.6939381e-01   8.6939378e-01   1.0950700e+00   9.9507397e-01   1.0952400e+00   9.9523902e-01
   9.2275100e-01   4.1901150e+00   1.0102271e+00   9.1022367e-01   1.1939893e-01   1.9398716e-02   9.6935062e-01   8.6935064e-01   1.0950700e+00   9.9507397e-01   1.0952400e+00   9.9523902e-01
   9.2175100e-01   4.1841929e+00   1.0098462e+00   9.0984991e-01   1.1938788e-01   1.9387571e-02   9.6930755e-01   8.6930754e-01   1.0950700e+00   9.9507397e-01   1.0952400e+00   9.9523903e-01
   9.2075100e-01   4.1782609e+00   1.0094731e+00   9.0947138e-01   1.1937668e-01   1.9376290e-02   9.6926421e-01   8.6926424e-01   1.0950700e+00   9.9507309e-01   1.0952400e+00   9.9523801e-01
   9.1975100e-01   4.1723240e+00   1.0090898e+00   9.0908930e-01   1.1936465e-01   1.9364971e-02   9.6922085e-01   8.6922084e-01   1.0950700e+00   9.9507302e-01   1.0952400e+00   9.9523801e-01
   9.1875100e-01   4.1663659e+00   1.0087026e+00   9.0870288e-01   1.1935353e-01   1.9353451e-02   9.6917637e-01   8.6917636e-01   1.0950700e+00   9.9507302e-01   1.0952400e+00   9.9523801e-01
   9.1775100e-01   4.1603911e+00   1.0083116e+00   9.0831254e-01   1.1934133e-01   1.9341804e-02   9.6913141e-01   8.6913145e-01   1.0950700e+00   9.9507302e-01   1.0952400e+00   9.9523801e-01
   9.1675100e-01   4.1544161e+00   1.0079161e+00   9.0791790e-01   1.1933020e-01   1.9330096e-02   9.6908619e-01   8.6908620e-01   1.0950700e+00   9.9507259e-01   1.0952400e+00   9.9523801e-01
   9.1575100e-01   4.1484213e+00   1.0075197e+00   9.0751790e-01   1.1931798e-01   1.9318183e-02   9.6903993e-01   8.6903994e-01   1.0950700e+00   9.9507201e-01   1.0952400e+00   9.9523801e-01
   9.1475100e-01   4.1424106e+00   1.0071162e+00   9.0711470e-01   1.1930572e-01   1.9306208e-02   9.6899400e-01   8.6899401e-01   1.0950700e+00   9.9507201e-01   1.0952400e+00   9.9523801e-01
   9.1375100e-01   4.1363904e+00   1.0067073e+00   9.0670649e-01   1.1929449e-01   1.9294093e-02   9.6894699e-01   8.6894697e-01   1.0950700e+00   9.9507201e-01   1.0952400e+00   9.9523801e-01
   9.1275100e-01   4.1303566e+00   1.0062949e+00   9.0629281e-01   1.1928220e-01   1.9281796e-02   9.6889960e-01   8.6889958e-01   1.0950700e+00   9.9507095e-01   1.0952400e+00   9.9523801e-01
   9.1175100e-01   4.1243080e+00   1.0058758e+00   9.0587562e-01   1.1926992e-01   1.9269387e-02   9.6885153e-01   8.6885156e-01   1.0950700e+00   9.9507099e-01   1.0952400e+00   9.9523801e-01
   9.1075100e-01   4.1182407e+00   1.0054536e+00   9.0545285e-01   1.1925653e-01   1.9256903e-02   9.6880311e-01   8.6880308e-01   1.0950700e+00   9.9507099e-01   1.0952400e+00   9.9523801e-01
   9.0975100e-01   4.1121623e+00   1.0050245e+00   9.0502519e-01   1.1924415e-01   1.9244203e-02   9.6875357e-01   8.6875361e-01   1.0950700e+00   9.9507099e-01   1.0952400e+00   9.9523801e-01
   9.0875100e-01   4.1060751e+00   1.0045961e+00   9.0459310e-01   1.1923177e-01   1.9231382e-02   9.6870401e-01   8.6870401e-01   1.0950700e+00   9.9506998e-01   1.0952400e+00   9.9523801e-01
   9.0775100e-01   4.0999659e+00   1.0041500e+00   9.0415456e-01   1.1921830e-01   1.9218411e-02   9.6865320e-01   8.6865317e-01   1.0950700e+00   9.9506998e-01   1.0952400e+00   9.9523801e-01
   9.0675100e-01   4.0938445e+00   1.0037143e+00   9.0371160e-01   1.1920492e-01   1.9205320e-02   9.6860236e-01   8.6860233e-01   1.0950700e+00   9.9506998e-01   1.0952400e+00   9.9523801e-01
   9.0575100e-01   4.0876993e+00   1.0032663e+00   9.0326225e-01   1.1919235e-01   1.9191981e-02   9.6855029e-01   8.6855027e-01   1.0950700e+00   9.9506962e-01   1.0952400e+00   9.9523801e-01
   9.0475100e-01   4.0815437e+00   1.0028071e+00   9.0280830e-01   1.1917880e-01   1.9178554e-02   9.6849807e-01   8.6849805e-01   1.0950700e+00   9.9506903e-01   1.0952400e+00   9.9523801e-01
   9.0375100e-01   4.0753678e+00   1.0023470e+00   9.0234855e-01   1.1916524e-01   1.9164930e-02   9.6844502e-01   8.6844505e-01   1.0950700e+00   9.9506903e-01   1.0952400e+00   9.9523801e-01
   9.0275100e-01   4.0691748e+00   1.0018822e+00   9.0188255e-01   1.1915131e-01   1.9151236e-02   9.6839115e-01   8.6839112e-01   1.0950700e+00   9.9506904e-01   1.0952400e+00   9.9523801e-01
   9.0175100e-01   4.0629687e+00   1.0014127e+00   9.0141113e-01   1.1913691e-01   1.9137227e-02   9.6833674e-01   8.6833674e-01   1.0950700e+00   9.9506801e-01   1.0952400e+00   9.9523801e-01
   9.0075100e-01   4.0567393e+00   1.0009307e+00   9.0093331e-01   1.1912327e-01   1.9123159e-02   9.6828186e-01   8.6828188e-01   1.0950700e+00   9.9506801e-01   1.0952400e+00   9.9523801e-01
   8.9975100e-01   4.0504930e+00   1.0004501e+00   9.0044934e-01   1.1910856e-01   1.9108836e-02   9.6822584e-01   8.6822588e-01   1.0950700e+00   9.9506801e-01   1.0952400e+00   9.9523801e-01
   8.9875100e-01   4.0442304e+00   9.9995989e-01   8.9995852e-01   1.1909475e-01   1.9094370e-02   9.6816942e-01   8.6816946e-01   1.0950700e+00   9.9506700e-01   1.0952400e+00   9.9523801e-01
   8.9775100e-01   4.0379448e+00   9.9946100e-01   8.9946099e-01   1.1907978e-01   1.9079741e-02   9.6811176e-01   8.6811180e-01   1.0950700e+00   9.9506700e-01   1.0952400e+00   9.9523801e-01
   8.9675100e-01   4.0316370e+00   9.9895733e-01   8.9895733e-01   1.1906509e-01   1.9064863e-02   9.6805290e-01   8.6805294e-01   1.0950700e+00   9.9506700e-01   1.0952400e+00   9.9523801e-01
   8.9575100e-01   4.0253108e+00   9.9844640e-01   8.9844639e-01   1.1905010e-01   1.9049824e-02   9.6799415e-01   8.6799414e-01   1.0950700e+00   9.9506597e-01   1.0952400e+00   9.9523801e-01
   8.9475100e-01   4.0189637e+00   9.9792853e-01   8.9792851e-01   1.1903430e-01   1.9034528e-02   9.6793433e-01   8.6793433e-01   1.0950700e+00   9.9506599e-01   1.0952400e+00   9.9523801e-01
   8.9375100e-01   4.0125929e+00   9.9740287e-01   8.9740289e-01   1.1901916e-01   1.9019044e-02   9.6787357e-01   8.6787356e-01   1.0950700e+00   9.9506599e-01   1.0952400e+00   9.9523801e-01
   8.9275100e-01   4.0062051e+00   9.9687006e-01   8.9687008e-01   1.1900329e-01   1.9003408e-02   9.6781167e-01   8.6781170e-01   1.0950700e+00   9.9506497e-01   1.0952400e+00   9.9523801e-01
   8.9175100e-01   3.9997848e+00   9.9632920e-01   8.9632922e-01   1.1898740e-01   1.8987494e-02   9.6774898e-01   8.6774900e-01   1.0950689e+00   9.9506497e-01   1.0952400e+00   9.9523801e-01
   8.9075100e-01   3.9933459e+00   9.9578021e-01   8.9578022e-01   1.1897160e-01   1.8971417e-02   9.6768523e-01   8.6768527e-01   1.0950600e+00   9.9506497e-01   1.0952400e+00   9.9523801e-01
   8.8975100e-01   3.9868754e+00   9.9522332e-01   8.9522330e-01   1.1895501e-01   1.8955033e-02   9.6762120e-01   8.6762123e-01   1.0950600e+00   9.9506402e-01   1.0952400e+00   9.9523801e-01
   8.8875100e-01   3.9803912e+00   9.9465837e-01   8.9465839e-01   1.1893858e-01   1.8938392e-02   9.6755519e-01   8.6755516e-01   1.0950600e+00   9.9506402e-01   1.0952400e+00   9.9523801e-01
   8.8775100e-01   3.9738697e+00   9.9408357e-01   8.9408357e-01   1.1892137e-01   1.8921588e-02   9.6748871e-01   8.6748874e-01   1.0950600e+00   9.9506405e-01   1.0952400e+00   9.9523801e-01
   8.8675100e-01   3.9673292e+00   9.9350074e-01   8.9350074e-01   1.1890415e-01   1.8904500e-02   9.6742098e-01   8.6742097e-01   1.0950600e+00   9.9506301e-01   1.0952400e+00   9.9523801e-01
   8.8575100e-01   3.9607494e+00   9.9290836e-01   8.9290833e-01   1.1888694e-01   1.8887068e-02   9.6735234e-01   8.6735235e-01   1.0950600e+00   9.9506301e-01   1.0952400e+00   9.9523801e-01
   8.8475100e-01   3.9541563e+00   9.9230606e-01   8.9230610e-01   1.1886967e-01   1.8869478e-02   9.6728222e-01   8.6728222e-01   1.0950600e+00   9.9506196e-01   1.0952400e+00   9.9523801e-01
   8.8375100e-01   3.9475161e+00   9.9169399e-01   8.9169401e-01   1.1885141e-01   1.8851566e-02   9.6721111e-01   8.6721112e-01   1.0950600e+00   9.9506199e-01   1.0952400e+00   9.9523801e-01
   8.8275100e-01   3.9408570e+00   9.9107255e-01   8.9107252e-01   1.1883319e-01   1.8833423e-02   9.6713910e-01   8.6713910e-01   1.0950600e+00   9.9506203e-01   1.0952400e+00   9.9523801e-01
   8.8175100e-01   3.9341648e+00   9.9043964e-01   8.9043962e-01   1.1881462e-01   1.8814879e-02   9.6706504e-01   8.6706503e-01   1.0950600e+00   9.9506098e-01   1.0952400e+00   9.9523801e-01
   8.8075100e-01   3.9274336e+00   9.8979556e-01   8.8979554e-01   1.1879592e-01   1.8796075e-02   9.6699041e-01   8.6699042e-01   1.0950600e+00   9.9506098e-01   1.0952400e+00   9.9523801e-01
   8.7975100e-01   3.9206618e+00   9.8914095e-01   8.8914092e-01   1.1877725e-01   1.8776948e-02   9.6691449e-01   8.6691449e-01   1.0950600e+00   9.9506003e-01   1.0952400e+00   9.9523801e-01
   8.7875100e-01   3.9138632e+00   9.8847438e-01   8.8847439e-01   1.1875739e-01   1.8757526e-02   9.6683621e-01   8.6683618e-01   1.0950600e+00   9.9506003e-01   1.0952400e+00   9.9523801e-01
   8.7775100e-01   3.9070268e+00   9.8779572e-01   8.8779569e-01   1.1873746e-01   1.8737740e-02   9.6675744e-01   8.6675745e-01   1.0950600e+00   9.9505901e-01   1.0952400e+00   9.9523801e-01
   8.7675100e-01   3.9001599e+00   9.8710441e-01   8.8710444e-01   1.1871743e-01   1.8717589e-02   9.6667674e-01   8.6667678e-01   1.0950600e+00   9.9505901e-01   1.0952400e+00   9.9523801e-01
   8.7575100e-01   3.8932401e+00   9.8639987e-01   8.8639988e-01   1.1869725e-01   1.8697058e-02   9.6659459e-01   8.6659459e-01   1.0950600e+00   9.9505900e-01   1.0952400e+00   9.9523801e-01
   8.7475100e-01   3.8862783e+00   9.8568174e-01   8.8568174e-01   1.1867595e-01   1.8676151e-02   9.6651078e-01   8.6651076e-01   1.0950600e+00   9.9505800e-01   1.0952400e+00   9.9523801e-01
   8.7375100e-01   3.8792830e+00   9.8494910e-01   8.8494908e-01   1.1865450e-01   1.8654898e-02   9.6642498e-01   8.6642499e-01   1.0950600e+00   9.9505804e-01   1.0952400e+00   9.9523801e-01
   8.7275100e-01   3.8722262e+00   9.8420228e-01   8.8420226e-01   1.1863290e-01   1.8633176e-02   9.6633772e-01   8.6633774e-01   1.0950600e+00   9.9505699e-01   1.0952400e+00   9.9523801e-01
   8.7175100e-01   3.8651379e+00   9.8344054e-01   8.8344054e-01   1.1861117e-01   1.8611041e-02   9.6624877e-01   8.6624876e-01   1.0950600e+00   9.9505701e-01   1.0952400e+00   9.9523801e-01
   8.7075100e-01   3.8579915e+00   9.8266138e-01   8.8266136e-01   1.1858826e-01   1.8588498e-02   9.6615751e-01   8.6615749e-01   1.0950600e+00   9.9505597e-01   1.0952400e+00   9.9523801e-01
   8.6975100e-01   3.8507959e+00   9.8186636e-01   8.8186635e-01   1.1856518e-01   1.8565416e-02   9.6606489e-01   8.6606492e-01   1.0950600e+00   9.9505584e-01   1.0952400e+00   9.9523801e-01
   8.6875100e-01   3.8435436e+00   9.8105381e-01   8.8105384e-01   1.1854199e-01   1.8541904e-02   9.6596951e-01   8.6596954e-01   1.0950561e+00   9.9505502e-01   1.0952400e+00   9.9523801e-01
   8.6775100e-01   3.8362317e+00   9.8022289e-01   8.8022287e-01   1.1851754e-01   1.8517827e-02   9.6587234e-01   8.6587231e-01   1.0950500e+00   9.9505430e-01   1.0952400e+00   9.9523801e-01
   8.6675100e-01   3.8288678e+00   9.7937222e-01   8.7937219e-01   1.1849303e-01   1.8493253e-02   9.6577243e-01   8.6577246e-01   1.0950500e+00   9.9505401e-01   1.0952400e+00   9.9523801e-01
   8.6575100e-01   3.8214265e+00   9.7850113e-01   8.7850112e-01   1.1846814e-01   1.8468051e-02   9.6567043e-01   8.6567046e-01   1.0950500e+00   9.9505297e-01   1.0952400e+00   9.9523801e-01
   8.6475100e-01   3.8139296e+00   9.7760910e-01   8.7760912e-01   1.1844216e-01   1.8442285e-02   9.6556537e-01   8.6556535e-01   1.0950500e+00   9.9505300e-01   1.0952400e+00   9.9523801e-01
   8.6375100e-01   3.8063562e+00   9.7669488e-01   8.7669489e-01   1.1841594e-01   1.8415938e-02   9.6545778e-01   8.6545782e-01   1.0950500e+00   9.9505198e-01   1.0952400e+00   9.9523801e-01
   8.6275100e-01   3.7987158e+00   9.7575624e-01   8.7575621e-01   1.1838910e-01   1.8388914e-02   9.6534795e-01   8.6534797e-01   1.0950500e+00   9.9505169e-01   1.0952400e+00   9.9523801e-01
   8.6175100e-01   3.7909915e+00   9.7479337e-01   8.7479337e-01   1.1836144e-01   1.8361156e-02   9.6523430e-01   8.6523429e-01   1.0950500e+00   9.9505102e-01   1.0952400e+00   9.9523801e-01
   8.6075100e-01   3.7831868e+00   9.7380380e-01   8.7380383e-01   1.1833261e-01   1.8332672e-02   9.6511780e-01   8.6511777e-01   1.0950500e+00   9.9505001e-01   1.0952400e+00   9.9523801e-01
   8.5975100e-01   3.7752898e+00   9.7278619e-01   8.7278621e-01   1.1830327e-01   1.8303441e-02   9.6499822e-01   8.6499822e-01   1.0950500e+00   9.9504971e-01   1.0952400e+00   9.9523801e-01
   8.5875100e-01   3.7672963e+00   9.7173782e-01   8.7173785e-01   1.1827339e-01   1.8273395e-02   9.6487429e-01   8.6487430e-01   1.0950500e+00   9.9504900e-01   1.0952400e+00   9.9523801e-01
   8.5775100e-01   3.7592091e+00   9.7065762e-01   8.7065762e-01   1.1824229e-01   1.8242399e-02   9.6474681e-01   8.6474680e-01   1.0950500e+00   9.9504799e-01   1.0952400e+00   9.9523801e-01
   8.5675100e-01   3.7510017e+00   9.6954264e-01   8.6954262e-01   1.1821066e-01   1.8210450e-02   9.6461555e-01   8.6461555e-01   1.0950500e+00   9.9504694e-01   1.0952400e+00   9.9523801e-01
   8.5575100e-01   3.7426836e+00   9.6839150e-01   8.6839151e-01   1.1817748e-01   1.8177545e-02   9.6447893e-01   8.6447893e-01   1.0950500e+00   9.9504701e-01   1.0952400e+00   9.9523801e-01
   8.5475100e-01   3.7342373e+00   9.6720034e-01   8.6720031e-01   1.1814380e-01   1.8143479e-02   9.6433824e-01   8.6433824e-01   1.0950500e+00   9.9504603e-01   1.0952400e+00   9.9523801e-01
   8.5375100e-01   3.7256537e+00   9.6596585e-01   8.6596586e-01   1.1810851e-01   1.8108211e-02   9.6419223e-01   8.6419222e-01   1.0950472e+00   9.9504501e-01   1.0952400e+00   9.9523801e-01
   8.5275100e-01   3.7169215e+00   9.6468444e-01   8.6468446e-01   1.1807160e-01   1.8071685e-02   9.6404028e-01   8.6404026e-01   1.0950400e+00   9.9504399e-01   1.0952400e+00   9.9523801e-01
   8.5175100e-01   3.7080269e+00   9.6335326e-01   8.6335327e-01   1.1803400e-01   1.8033750e-02   9.6388237e-01   8.6388240e-01   1.0950400e+00   9.9504296e-01   1.0952400e+00   9.9523801e-01
   8.5075100e-01   3.6989447e+00   9.6196505e-01   8.6196505e-01   1.1799453e-01   1.7994307e-02   9.6371741e-01   8.6371738e-01   1.0950400e+00   9.9504199e-01   1.0952400e+00   9.9523801e-01
   8.4975100e-01   3.6896775e+00   9.6051629e-01   8.6051631e-01   1.1795310e-01   1.7953140e-02   9.6354537e-01   8.6354534e-01   1.0950400e+00   9.9504099e-01   1.0952400e+00   9.9523801e-01
   8.4875100e-01   3.6801784e+00   9.5899754e-01   8.5899751e-01   1.1791004e-01   1.7910096e-02   9.6336486e-01   8.6336485e-01   1.0950400e+00   9.9503999e-01   1.0952400e+00   9.9523801e-01
   8.4775100e-01   3.6704360e+00   9.5740281e-01   8.5740281e-01   1.1786480e-01   1.7864930e-02   9.6317513e-01   8.6317511e-01   1.0950400e+00   9.9503895e-01   1.0952400e+00   9.9523801e-01
   8.4675100e-01   3.6604113e+00   9.5572203e-01   8.5572204e-01   1.1781734e-01   1.7817395e-02   9.6297446e-01   8.6297449e-01   1.0950400e+00   9.9503797e-01   1.0952400e+00   9.9523801e-01
   8.4575100e-01   3.6500657e+00   9.5394217e-01   8.5394218e-01   1.1776705e-01   1.7767162e-02   9.6276208e-01   8.6276208e-01   1.0950400e+00   9.9503704e-01   1.0952400e+00   9.9523801e-01
   8.4475100e-01   3.6393460e+00   9.5204671e-01   8.5204671e-01   1.1771359e-01   1.7713785e-02   9.6253527e-01   8.6253527e-01   1.0950399e+00   9.9503598e-01   1.0952400e+00   9.9523801e-01
   8.4375100e-01   3.6281911e+00   9.5001847e-01   8.5001847e-01   1.1765644e-01   1.7656747e-02   9.6229248e-01   8.6229248e-01   1.0950300e+00   9.9503394e-01   1.0952400e+00   9.9523801e-01
   8.4275100e-01   3.6165139e+00   9.4782947e-01   8.4782947e-01   1.1759559e-01   1.7595325e-02   9.6203050e-01   8.6203047e-01   1.0950300e+00   9.9503306e-01   1.0952400e+00   9.9523801e-01
   8.4175100e-01   3.6041981e+00   9.4544553e-01   8.4544555e-01   1.1752852e-01   1.7528575e-02   9.6174381e-01   8.6174381e-01   1.0950300e+00   9.9503097e-01   1.0952400e+00   9.9523801e-01
   8.4075100e-01   3.5910569e+00   9.4281197e-01   8.4281195e-01   1.1745512e-01   1.7455017e-02   9.6142686e-01   8.6142685e-01   1.0950300e+00   9.9502915e-01   1.0952400e+00   9.9523801e-01
   8.3975100e-01   3.5768411e+00   9.3985100e-01   8.3985102e-01   1.1737244e-01   1.7372527e-02   9.6106985e-01   8.6106986e-01   1.0950300e+00   9.9502703e-01   1.0952400e+00   9.9523801e-01
   8.3875100e-01   3.5610886e+00   9.3642673e-01   8.3642675e-01   1.1727757e-01   1.7277438e-02   9.6065593e-01   8.6065593e-01   1.0950241e+00   9.9502497e-01   1.0952400e+00   9.9523801e-01
   8.3775100e-01   3.5429466e+00   9.3227949e-01   8.3227948e-01   1.1716282e-01   1.7162702e-02   9.6015312e-01   8.6015316e-01   1.0950201e+00   9.9502204e-01   1.0952400e+00   9.9523801e-01
   8.3675100e-01   3.5201551e+00   9.2673297e-01   8.2673297e-01   1.1700980e-01   1.7009953e-02   9.5947922e-01   8.5947922e-01   1.0950201e+00   9.9501821e-01   1.0952400e+00   9.9523801e-01
   8.3575100e-01   3.4721974e+00   9.1364584e-01   8.1364583e-01   1.1665285e-01   1.6652815e-02   9.5787702e-01   8.5787703e-01   1.0950100e+00   9.9500920e-01   1.0952400e+00   9.9523801e-01
