# Supplementary material for: Parallel arrangements of positive feedback loops limit cell-to-cell variability in differentiation
Source: PLoS One. 2017 Nov 29;12(11):e0188623. doi: 10.1371/journal.pone.0188623 (PMC5706692; doi:10.1371/journal.pone.0188623)
Supplement: S1 Codes — (ZIP) [file pone.0188623.s001.zip › codes/GK/AND/Residence Time/IntrinsicNoise/Serial/input_1L_Sr_GK.in]

------------------------------------------
0.01,0.025,0.01
ar0,ar1,g
------------------------------------------
0.001,0.01
ar2,ar2p
------------------------------------------
0.1
arf
------------------------------------------
0.2
arb
------------------------------------------
0.05
aKM
------------------------------------------
1.0,40
T_tot,V
------------------------------------------
0,1E6
it0,itf
------------------------------------------
1,10
idf,nr
------------------------------------------
1,259,6
np0,npf,inv
------------------------------------------
