# Supplementary material for: Parallel arrangements of positive feedback loops limit cell-to-cell variability in differentiation
Source: PLoS One. 2017 Nov 29;12(11):e0188623. doi: 10.1371/journal.pone.0188623 (PMC5706692; doi:10.1371/journal.pone.0188623)
Supplement: S1 Codes — (ZIP) [file pone.0188623.s001.zip › codes/GK/AND/Residence Time/IntrinsicNoise/Serial/thrs_2L_Sr_GK.dat]

   1.4127100e+00   1.6598072e+00
   1.4117100e+00   1.6855250e+00
   1.4107100e+00   1.6969501e+00
   1.4097100e+00   1.7056459e+00
   1.4087100e+00   1.7128938e+00
   1.4077100e+00   1.7192725e+00
   1.4067100e+00   1.7249477e+00
   1.4057100e+00   1.7302088e+00
   1.4047100e+00   1.7350381e+00
   1.4037100e+00   1.7395505e+00
   1.4027100e+00   1.7437950e+00
   1.4017100e+00   1.7478491e+00
   1.4007100e+00   1.7516624e+00
   1.3997100e+00   1.7553295e+00
   1.3987100e+00   1.7588477e+00
   1.3977100e+00   1.7622076e+00
   1.3967100e+00   1.7654785e+00
   1.3957100e+00   1.7686186e+00
   1.3947100e+00   1.7716488e+00
   1.3937100e+00   1.7746118e+00
   1.3927100e+00   1.7774682e+00
   1.3917100e+00   1.7802415e+00
   1.3907100e+00   1.7829468e+00
   1.3897100e+00   1.7855959e+00
   1.3887100e+00   1.7881804e+00
   1.3877100e+00   1.7906701e+00
   1.3867100e+00   1.7931282e+00
   1.3857100e+00   1.7955385e+00
   1.3847100e+00   1.7978910e+00
   1.3837100e+00   1.8002029e+00
   1.3827100e+00   1.8024679e+00
   1.3817100e+00   1.8046790e+00
   1.3807100e+00   1.8068568e+00
   1.3797100e+00   1.8089898e+00
   1.3787100e+00   1.8110823e+00
   1.3777100e+00   1.8131418e+00
   1.3767100e+00   1.8151694e+00
   1.3757100e+00   1.8171686e+00
   1.3747100e+00   1.8191304e+00
   1.3737100e+00   1.8210625e+00
   1.3727100e+00   1.8229771e+00
   1.3717100e+00   1.8248447e+00
   1.3707100e+00   1.8266982e+00
   1.3697100e+00   1.8285276e+00
   1.3687100e+00   1.8303159e+00
   1.3677100e+00   1.8320891e+00
   1.3667100e+00   1.8338407e+00
   1.3657100e+00   1.8355726e+00
   1.3647100e+00   1.8372844e+00
   1.3637100e+00   1.8389543e+00
   1.3627100e+00   1.8406169e+00
   1.3617100e+00   1.8422778e+00
   1.3607100e+00   1.8438948e+00
   1.3597100e+00   1.8455016e+00
   1.3587100e+00   1.8470774e+00
   1.3577100e+00   1.8486606e+00
   1.3567100e+00   1.8502038e+00
   1.3557100e+00   1.8517382e+00
   1.3547100e+00   1.8532594e+00
   1.3537100e+00   1.8547619e+00
   1.3527100e+00   1.8562459e+00
   1.3517100e+00   1.8577189e+00
   1.3507100e+00   1.8591797e+00
   1.3497100e+00   1.8606159e+00
   1.3487100e+00   1.8620410e+00
   1.3477100e+00   1.8634520e+00
   1.3467100e+00   1.8648538e+00
   1.3457100e+00   1.8662491e+00
   1.3447100e+00   1.8676174e+00
   1.3437100e+00   1.8689768e+00
   1.3427100e+00   1.8703275e+00
   1.3417100e+00   1.8716574e+00
   1.3407100e+00   1.8729813e+00
   1.3397100e+00   1.8743031e+00
   1.3387100e+00   1.8756018e+00
   1.3377100e+00   1.8768914e+00
   1.3367100e+00   1.8781688e+00
   1.3357100e+00   1.8794421e+00
   1.3347100e+00   1.8806990e+00
   1.3337100e+00   1.8819419e+00
   1.3327100e+00   1.8831782e+00
   1.3317100e+00   1.8844157e+00
   1.3307100e+00   1.8856341e+00
   1.3297100e+00   1.8868382e+00
   1.3287100e+00   1.8880420e+00
   1.3277100e+00   1.8892288e+00
   1.3267100e+00   1.8904092e+00
   1.3257100e+00   1.8915920e+00
   1.3247100e+00   1.8927474e+00
   1.3237100e+00   1.8939056e+00
   1.3227100e+00   1.8950546e+00
   1.3217100e+00   1.8961848e+00
   1.3207100e+00   1.8973135e+00
   1.3197100e+00   1.8984440e+00
   1.3187100e+00   1.8995577e+00
   1.3177100e+00   1.9006690e+00
   1.3167100e+00   1.9017638e+00
   1.3157100e+00   1.9028565e+00
   1.3147100e+00   1.9039386e+00
   1.3137100e+00   1.9050176e+00
   1.3127100e+00   1.9060845e+00
   1.3117100e+00   1.9071472e+00
   1.3107100e+00   1.9081965e+00
   1.3097100e+00   1.9092572e+00
   1.3087100e+00   1.9102913e+00
   1.3077100e+00   1.9113249e+00
   1.3067100e+00   1.9123588e+00
   1.3057100e+00   1.9133752e+00
   1.3047100e+00   1.9143898e+00
   1.3037100e+00   1.9154081e+00
   1.3027100e+00   1.9164043e+00
   1.3017100e+00   1.9174005e+00
   1.3007100e+00   1.9183924e+00
   1.2997100e+00   1.9193767e+00
   1.2987100e+00   1.9203493e+00
   1.2977100e+00   1.9213256e+00
   1.2967100e+00   1.9223016e+00
   1.2957100e+00   1.9232615e+00
   1.2947100e+00   1.9242134e+00
   1.2937100e+00   1.9251656e+00
   1.2927100e+00   1.9261085e+00
   1.2917100e+00   1.9270558e+00
   1.2907100e+00   1.9279907e+00
   1.2897100e+00   1.9289105e+00
   1.2887100e+00   1.9298424e+00
   1.2877100e+00   1.9307536e+00
   1.2867100e+00   1.9316695e+00
   1.2857100e+00   1.9325834e+00
   1.2847100e+00   1.9334838e+00
   1.2837100e+00   1.9343848e+00
   1.2827100e+00   1.9352753e+00
   1.2817100e+00   1.9361721e+00
   1.2807100e+00   1.9370442e+00
   1.2797100e+00   1.9379339e+00
   1.2787100e+00   1.9388141e+00
   1.2777100e+00   1.9396798e+00
   1.2767100e+00   1.9405345e+00
   1.2757100e+00   1.9414046e+00
   1.2747100e+00   1.9422619e+00
   1.2737100e+00   1.9431144e+00
   1.2727100e+00   1.9439649e+00
   1.2717100e+00   1.9448086e+00
   1.2707100e+00   1.9456505e+00
   1.2697100e+00   1.9464801e+00
   1.2687100e+00   1.9473111e+00
   1.2677100e+00   1.9481417e+00
   1.2667100e+00   1.9489671e+00
   1.2657100e+00   1.9497931e+00
   1.2647100e+00   1.9506025e+00
   1.2637100e+00   1.9514146e+00
   1.2627100e+00   1.9522224e+00
   1.2617100e+00   1.9530278e+00
   1.2607100e+00   1.9538301e+00
   1.2597100e+00   1.9546197e+00
   1.2587100e+00   1.9554156e+00
   1.2577100e+00   1.9562038e+00
   1.2567100e+00   1.9569833e+00
   1.2557100e+00   1.9577693e+00
   1.2547100e+00   1.9585498e+00
   1.2537100e+00   1.9593216e+00
   1.2527100e+00   1.9600973e+00
   1.2517100e+00   1.9608669e+00
   1.2507100e+00   1.9616269e+00
   1.2497100e+00   1.9623861e+00
   1.2487100e+00   1.9631478e+00
   1.2477100e+00   1.9638957e+00
   1.2467100e+00   1.9646494e+00
   1.2457100e+00   1.9653963e+00
   1.2447100e+00   1.9661440e+00
   1.2437100e+00   1.9668789e+00
   1.2427100e+00   1.9676171e+00
   1.2417100e+00   1.9683582e+00
   1.2407100e+00   1.9690827e+00
   1.2397100e+00   1.9698152e+00
   1.2387100e+00   1.9705325e+00
   1.2377100e+00   1.9712609e+00
   1.2367100e+00   1.9719789e+00
   1.2357100e+00   1.9726916e+00
   1.2347100e+00   1.9734105e+00
   1.2337100e+00   1.9741094e+00
   1.2327100e+00   1.9748211e+00
   1.2317100e+00   1.9755285e+00
   1.2307100e+00   1.9762255e+00
   1.2297100e+00   1.9769209e+00
   1.2287100e+00   1.9776196e+00
   1.2277100e+00   1.9783100e+00
   1.2267100e+00   1.9790013e+00
   1.2257100e+00   1.9796923e+00
   1.2247100e+00   1.9803779e+00
   1.2237100e+00   1.9810483e+00
   1.2227100e+00   1.9817365e+00
   1.2217100e+00   1.9824125e+00
   1.2207100e+00   1.9830809e+00
   1.2197100e+00   1.9837601e+00
   1.2187100e+00   1.9844174e+00
   1.2177100e+00   1.9850830e+00
   1.2167100e+00   1.9857531e+00
   1.2157100e+00   1.9864080e+00
   1.2147100e+00   1.9870633e+00
   1.2137100e+00   1.9877223e+00
   1.2127100e+00   1.9883740e+00
   1.2117100e+00   1.9890233e+00
   1.2107100e+00   1.9896654e+00
   1.2097100e+00   1.9903221e+00
   1.2087100e+00   1.9909578e+00
   1.2077100e+00   1.9915957e+00
   1.2067100e+00   1.9922328e+00
   1.2057100e+00   1.9928782e+00
   1.2047100e+00   1.9935088e+00
   1.2037100e+00   1.9941427e+00
   1.2027100e+00   1.9947644e+00
   1.2017100e+00   1.9953984e+00
   1.2007100e+00   1.9960221e+00
   1.1997100e+00   1.9966407e+00
   1.1987100e+00   1.9972513e+00
   1.1977100e+00   1.9978767e+00
   1.1967100e+00   1.9984883e+00
   1.1957100e+00   1.9991031e+00
   1.1947100e+00   1.9997087e+00
   1.1937100e+00   2.0003282e+00
   1.1927100e+00   2.0009304e+00
   1.1917100e+00   2.0015279e+00
   1.1907100e+00   2.0021317e+00
   1.1897100e+00   2.0027378e+00
   1.1887100e+00   2.0033338e+00
   1.1877100e+00   2.0039286e+00
   1.1867100e+00   2.0045179e+00
   1.1857100e+00   2.0051059e+00
   1.1847100e+00   2.0056976e+00
   1.1837100e+00   2.0062885e+00
   1.1827100e+00   2.0068733e+00
   1.1817100e+00   2.0074565e+00
   1.1807100e+00   2.0080377e+00
   1.1797100e+00   2.0086216e+00
   1.1787100e+00   2.0091942e+00
   1.1777100e+00   2.0097687e+00
   1.1767100e+00   2.0103430e+00
   1.1757100e+00   2.0109173e+00
   1.1747100e+00   2.0114829e+00
   1.1737100e+00   2.0120521e+00
   1.1727100e+00   2.0126206e+00
   1.1717100e+00   2.0131806e+00
   1.1707100e+00   2.0137435e+00
   1.1697100e+00   2.0143002e+00
   1.1687100e+00   2.0148595e+00
   1.1677100e+00   2.0154198e+00
   1.1667100e+00   2.0159738e+00
   1.1657100e+00   2.0165288e+00
   1.1647100e+00   2.0170762e+00
   1.1637100e+00   2.0176292e+00
   1.1627100e+00   2.0181711e+00
   1.1617100e+00   2.0187196e+00
   1.1607100e+00   2.0192620e+00
   1.1597100e+00   2.0198048e+00
   1.1587100e+00   2.0203484e+00
   1.1577100e+00   2.0208860e+00
   1.1567100e+00   2.0214222e+00
   1.1557100e+00   2.0219615e+00
   1.1547100e+00   2.0224887e+00
   1.1537100e+00   2.0230275e+00
   1.1527100e+00   2.0235623e+00
   1.1517100e+00   2.0240915e+00
   1.1507100e+00   2.0246082e+00
   1.1497100e+00   2.0251391e+00
   1.1487100e+00   2.0256561e+00
   1.1477100e+00   2.0261827e+00
   1.1467100e+00   2.0267091e+00
   1.1457100e+00   2.0272237e+00
   1.1447100e+00   2.0277374e+00
   1.1437100e+00   2.0282636e+00
   1.1427100e+00   2.0287696e+00
   1.1417100e+00   2.0292812e+00
   1.1407100e+00   2.0298018e+00
   1.1397100e+00   2.0303048e+00
   1.1387100e+00   2.0308152e+00
   1.1377100e+00   2.0313235e+00
   1.1367100e+00   2.0318258e+00
   1.1357100e+00   2.0323304e+00
   1.1347100e+00   2.0328300e+00
   1.1337100e+00   2.0333299e+00
   1.1327100e+00   2.0338300e+00
   1.1317100e+00   2.0343328e+00
   1.1307100e+00   2.0348262e+00
   1.1297100e+00   2.0353227e+00
   1.1287100e+00   2.0358148e+00
   1.1277100e+00   2.0363097e+00
   1.1267100e+00   2.0368051e+00
   1.1257100e+00   2.0372901e+00
   1.1247100e+00   2.0377779e+00
   1.1237100e+00   2.0382665e+00
   1.1227100e+00   2.0387525e+00
   1.1217100e+00   2.0392335e+00
   1.1207100e+00   2.0397170e+00
   1.1197100e+00   2.0401937e+00
   1.1187100e+00   2.0406744e+00
   1.1177100e+00   2.0411560e+00
   1.1167100e+00   2.0416316e+00
   1.1157100e+00   2.0421059e+00
   1.1147100e+00   2.0425887e+00
   1.1137100e+00   2.0430586e+00
   1.1127100e+00   2.0435246e+00
   1.1117100e+00   2.0439985e+00
   1.1107100e+00   2.0444669e+00
   1.1097100e+00   2.0449360e+00
   1.1087100e+00   2.0454021e+00
   1.1077100e+00   2.0458652e+00
   1.1067100e+00   2.0463296e+00
   1.1057100e+00   2.0467981e+00
   1.1047100e+00   2.0472562e+00
   1.1037100e+00   2.0477173e+00
   1.1027100e+00   2.0481794e+00
   1.1017100e+00   2.0486333e+00
   1.1007100e+00   2.0490921e+00
   1.0997100e+00   2.0495476e+00
   1.0987100e+00   2.0500019e+00
   1.0977100e+00   2.0504540e+00
   1.0967100e+00   2.0509086e+00
   1.0957100e+00   2.0513560e+00
   1.0947100e+00   2.0518084e+00
   1.0937100e+00   2.0522599e+00
   1.0927100e+00   2.0527084e+00
   1.0917100e+00   2.0531448e+00
   1.0907100e+00   2.0535933e+00
   1.0897100e+00   2.0540439e+00
   1.0887100e+00   2.0544760e+00
   1.0877100e+00   2.0549278e+00
   1.0867100e+00   2.0553645e+00
   1.0857100e+00   2.0558053e+00
   1.0847100e+00   2.0562445e+00
   1.0837100e+00   2.0566783e+00
   1.0827100e+00   2.0571232e+00
   1.0817100e+00   2.0575593e+00
   1.0807100e+00   2.0579850e+00
   1.0797100e+00   2.0584187e+00
   1.0787100e+00   2.0588527e+00
   1.0777100e+00   2.0592866e+00
   1.0767100e+00   2.0597128e+00
   1.0757100e+00   2.0601373e+00
   1.0747100e+00   2.0605693e+00
   1.0737100e+00   2.0610013e+00
   1.0727100e+00   2.0614213e+00
   1.0717100e+00   2.0618461e+00
   1.0707100e+00   2.0622663e+00
   1.0697100e+00   2.0626905e+00
   1.0687100e+00   2.0631111e+00
   1.0677100e+00   2.0635351e+00
   1.0667100e+00   2.0639571e+00
   1.0657100e+00   2.0643743e+00
   1.0647100e+00   2.0647956e+00
   1.0637100e+00   2.0652121e+00
   1.0627100e+00   2.0656300e+00
   1.0617100e+00   2.0660389e+00
   1.0607100e+00   2.0664587e+00
   1.0597100e+00   2.0668694e+00
   1.0587100e+00   2.0672788e+00
   1.0577100e+00   2.0676908e+00
   1.0567100e+00   2.0680991e+00
   1.0557100e+00   2.0685101e+00
   1.0547100e+00   2.0689219e+00
   1.0537100e+00   2.0693339e+00
   1.0527100e+00   2.0697384e+00
   1.0517100e+00   2.0701472e+00
   1.0507100e+00   2.0705483e+00
   1.0497100e+00   2.0709564e+00
   1.0487100e+00   2.0713560e+00
   1.0477100e+00   2.0717640e+00
   1.0467100e+00   2.0721610e+00
   1.0457100e+00   2.0725580e+00
   1.0447100e+00   2.0729679e+00
   1.0437100e+00   2.0733662e+00
   1.0427100e+00   2.0737626e+00
   1.0417100e+00   2.0741645e+00
   1.0407100e+00   2.0745515e+00
   1.0397100e+00   2.0749525e+00
   1.0387100e+00   2.0753477e+00
   1.0377100e+00   2.0757407e+00
   1.0367100e+00   2.0761313e+00
   1.0357100e+00   2.0765233e+00
   1.0347100e+00   2.0769218e+00
   1.0337100e+00   2.0773132e+00
   1.0327100e+00   2.0777035e+00
   1.0317100e+00   2.0780886e+00
   1.0307100e+00   2.0784780e+00
   1.0297100e+00   2.0788752e+00
   1.0287100e+00   2.0792622e+00
   1.0277100e+00   2.0796476e+00
   1.0267100e+00   2.0800242e+00
   1.0257100e+00   2.0804133e+00
   1.0247100e+00   2.0808017e+00
   1.0237100e+00   2.0811865e+00
   1.0227100e+00   2.0815703e+00
   1.0217100e+00   2.0819496e+00
   1.0207100e+00   2.0823271e+00
   1.0197100e+00   2.0827133e+00
   1.0187100e+00   2.0830971e+00
   1.0177100e+00   2.0834715e+00
   1.0167100e+00   2.0838607e+00
   1.0157100e+00   2.0842353e+00
   1.0147100e+00   2.0846101e+00
   1.0137100e+00   2.0849867e+00
   1.0127100e+00   2.0853643e+00
   1.0117100e+00   2.0857403e+00
   1.0107100e+00   2.0861179e+00
   1.0097100e+00   2.0864981e+00
   1.0087100e+00   2.0868605e+00
   1.0077100e+00   2.0872418e+00
   1.0067100e+00   2.0876083e+00
   1.0057100e+00   2.0879892e+00
   1.0047100e+00   2.0883565e+00
   1.0037100e+00   2.0887274e+00
   1.0027100e+00   2.0891071e+00
   1.0017100e+00   2.0894680e+00
   1.0007100e+00   2.0898436e+00
   9.9970995e-01   2.0902087e+00
   9.9870995e-01   2.0905737e+00
   9.9770995e-01   2.0909498e+00
   9.9670995e-01   2.0913163e+00
   9.9570995e-01   2.0916836e+00
   9.9470995e-01   2.0920500e+00
   9.9370995e-01   2.0924175e+00
   9.9270995e-01   2.0927797e+00
   9.9170995e-01   2.0931427e+00
   9.9070995e-01   2.0935116e+00
   9.8970995e-01   2.0938683e+00
   9.8870995e-01   2.0942395e+00
   9.8770995e-01   2.0945964e+00
   9.8670995e-01   2.0949587e+00
   9.8570995e-01   2.0953238e+00
   9.8470995e-01   2.0956868e+00
   9.8370995e-01   2.0960460e+00
   9.8270995e-01   2.0964087e+00
   9.8170995e-01   2.0967684e+00
   9.8070995e-01   2.0971301e+00
   9.7970995e-01   2.0974852e+00
   9.7870995e-01   2.0978534e+00
   9.7770995e-01   2.0982098e+00
   9.7670995e-01   2.0985673e+00
   9.7570995e-01   2.0989249e+00
   9.7470995e-01   2.0992828e+00
   9.7370995e-01   2.0996413e+00
   9.7270995e-01   2.0999997e+00
   9.7170995e-01   2.1003589e+00
   9.7070995e-01   2.1007075e+00
   9.6970995e-01   2.1010682e+00
   9.6870995e-01   2.1014212e+00
   9.6770995e-01   2.1017797e+00
   9.6670995e-01   2.1021307e+00
   9.6570995e-01   2.1024873e+00
   9.6470995e-01   2.1028423e+00
   9.6370995e-01   2.1031986e+00
   9.6270995e-01   2.1035559e+00
   9.6170995e-01   2.1039011e+00
   9.6070995e-01   2.1042601e+00
   9.5970995e-01   2.1046161e+00
   9.5870995e-01   2.1049653e+00
   9.5770995e-01   2.1053140e+00
   9.5670995e-01   2.1056737e+00
   9.5570995e-01   2.1060220e+00
   9.5470995e-01   2.1063705e+00
   9.5370995e-01   2.1067324e+00
   9.5270995e-01   2.1070816e+00
   9.5170995e-01   2.1074326e+00
   9.5070995e-01   2.1077833e+00
   9.4970995e-01   2.1081349e+00
   9.4870995e-01   2.1084867e+00
   9.4770995e-01   2.1088390e+00
   9.4670995e-01   2.1091863e+00
   9.4570995e-01   2.1095351e+00
   9.4470995e-01   2.1098884e+00
   9.4370995e-01   2.1102430e+00
   9.4270995e-01   2.1105866e+00
   9.4170995e-01   2.1109413e+00
   9.4070995e-01   2.1112948e+00
   9.3970995e-01   2.1116414e+00
   9.3870995e-01   2.1119934e+00
   9.3770995e-01   2.1123442e+00
   9.3670995e-01   2.1126905e+00
   9.3570995e-01   2.1130454e+00
   9.3470995e-01   2.1133966e+00
   9.3370995e-01   2.1137449e+00
   9.3270995e-01   2.1140928e+00
   9.3170995e-01   2.1144446e+00
   9.3070995e-01   2.1147921e+00
   9.2970995e-01   2.1151415e+00
   9.2870995e-01   2.1154958e+00
   9.2770995e-01   2.1158433e+00
   9.2670995e-01   2.1161944e+00
   9.2570995e-01   2.1165468e+00
   9.2470995e-01   2.1168948e+00
   9.2370995e-01   2.1172517e+00
   9.2270995e-01   2.1175989e+00
   9.2170995e-01   2.1179482e+00
   9.2070995e-01   2.1183038e+00
   9.1970995e-01   2.1186523e+00
   9.1870995e-01   2.1190026e+00
   9.1770995e-01   2.1193599e+00
   9.1670995e-01   2.1197093e+00
   9.1570995e-01   2.1200594e+00
   9.1470995e-01   2.1204092e+00
   9.1370995e-01   2.1207718e+00
   9.1270995e-01   2.1211224e+00
   9.1170995e-01   2.1214745e+00
   9.1070995e-01   2.1218269e+00
   9.0970995e-01   2.1221799e+00
   9.0870995e-01   2.1225333e+00
   9.0770995e-01   2.1228875e+00
   9.0670995e-01   2.1232419e+00
   9.0570995e-01   2.1235971e+00
   9.0470995e-01   2.1239528e+00
   9.0370995e-01   2.1243087e+00
   9.0270995e-01   2.1246653e+00
   9.0170995e-01   2.1250229e+00
   9.0070995e-01   2.1253802e+00
   8.9970995e-01   2.1257387e+00
   8.9870995e-01   2.1260975e+00
   8.9770995e-01   2.1264569e+00
   8.9670995e-01   2.1268167e+00
   8.9570995e-01   2.1271774e+00
   8.9470995e-01   2.1275384e+00
   8.9370995e-01   2.1279001e+00
   8.9270995e-01   2.1282623e+00
   8.9170995e-01   2.1286249e+00
   8.9070995e-01   2.1289883e+00
   8.8970995e-01   2.1293524e+00
   8.8870995e-01   2.1297171e+00
   8.8770995e-01   2.1300724e+00
   8.8670995e-01   2.1304378e+00
   8.8570995e-01   2.1308039e+00
   8.8470995e-01   2.1311709e+00
   8.8370995e-01   2.1315384e+00
   8.8270995e-01   2.1319066e+00
   8.8170995e-01   2.1322756e+00
   8.8070995e-01   2.1326445e+00
   8.7970995e-01   2.1330246e+00
   8.7870995e-01   2.1333957e+00
   8.7770995e-01   2.1337669e+00
   8.7670995e-01   2.1341391e+00
   8.7570995e-01   2.1345119e+00
   8.7470995e-01   2.1348850e+00
   8.7370995e-01   2.1352584e+00
   8.7270995e-01   2.1356450e+00
   8.7170995e-01   2.1360192e+00
   8.7070995e-01   2.1363954e+00
   8.6970995e-01   2.1367800e+00
   8.6870995e-01   2.1371593e+00
   8.6770995e-01   2.1375371e+00
   8.6670995e-01   2.1379277e+00
   8.6570995e-01   2.1383059e+00
   8.6470995e-01   2.1386976e+00
   8.6370995e-01   2.1390834e+00
   8.6270995e-01   2.1394685e+00
   8.6170995e-01   2.1398631e+00
   8.6070995e-01   2.1402456e+00
   8.5970995e-01   2.1406393e+00
   8.5870995e-01   2.1410340e+00
   8.5770995e-01   2.1414300e+00
   8.5670995e-01   2.1418267e+00
   8.5570995e-01   2.1422262e+00
   8.5470995e-01   2.1426216e+00
   8.5370995e-01   2.1430297e+00
   8.5270995e-01   2.1434267e+00
   8.5170995e-01   2.1438299e+00
   8.5070995e-01   2.1442366e+00
   8.4970995e-01   2.1446477e+00
   8.4870995e-01   2.1450478e+00
   8.4770995e-01   2.1454611e+00
   8.4670995e-01   2.1458746e+00
   8.4570995e-01   2.1462890e+00
   8.4470995e-01   2.1467038e+00
   8.4370995e-01   2.1471195e+00
   8.4270995e-01   2.1475482e+00
   8.4170995e-01   2.1479657e+00
   8.4070995e-01   2.1483874e+00
   8.3970995e-01   2.1488135e+00
   8.3870995e-01   2.1492462e+00
   8.3770995e-01   2.1496681e+00
   8.3670995e-01   2.1501000e+00
   8.3570995e-01   2.1505439e+00
   8.3470995e-01   2.1509779e+00
   8.3370995e-01   2.1514128e+00
   8.3270995e-01   2.1518606e+00
   8.3170995e-01   2.1522963e+00
   8.3070995e-01   2.1527459e+00
   8.2970995e-01   2.1531955e+00
   8.2870995e-01   2.1536465e+00
   8.2770995e-01   2.1540986e+00
   8.2670995e-01   2.1545510e+00
   8.2570995e-01   2.1550176e+00
   8.2470995e-01   2.1554768e+00
   8.2370995e-01   2.1559429e+00
   8.2270995e-01   2.1564109e+00
   8.2170995e-01   2.1568801e+00
   8.2070995e-01   2.1573499e+00
   8.1970995e-01   2.1578337e+00
   8.1870995e-01   2.1583050e+00
   8.1770995e-01   2.1587907e+00
   8.1670995e-01   2.1592770e+00
   8.1570995e-01   2.1597691e+00
   8.1470995e-01   2.1602629e+00
   8.1370995e-01   2.1607592e+00
   8.1270995e-01   2.1612615e+00
   8.1170995e-01   2.1617652e+00
   8.1070995e-01   2.1622695e+00
   8.0970995e-01   2.1627874e+00
   8.0870995e-01   2.1632950e+00
   8.0770995e-01   2.1638148e+00
   8.0670995e-01   2.1643373e+00
   8.0570995e-01   2.1648697e+00
   8.0470995e-01   2.1653971e+00
   8.0370995e-01   2.1659351e+00
   8.0270995e-01   2.1664736e+00
   8.0170995e-01   2.1670272e+00
   8.0070995e-01   2.1675685e+00
   7.9970995e-01   2.1681244e+00
   7.9870995e-01   2.1686812e+00
   7.9770995e-01   2.1692498e+00
   7.9670995e-01   2.1698213e+00
   7.9570995e-01   2.1703944e+00
   7.9470995e-01   2.1709753e+00
   7.9370995e-01   2.1715554e+00
   7.9270995e-01   2.1721448e+00
   7.9170995e-01   2.1727481e+00
   7.9070995e-01   2.1733477e+00
   7.8970995e-01   2.1739578e+00
   7.8870995e-01   2.1745697e+00
   7.8770995e-01   2.1751944e+00
   7.8670995e-01   2.1758218e+00
   7.8570995e-01   2.1764516e+00
   7.8470995e-01   2.1770926e+00
   7.8370995e-01   2.1777391e+00
   7.8270995e-01   2.1783910e+00
   7.8170995e-01   2.1790536e+00
   7.8070995e-01   2.1797193e+00
   7.7970995e-01   2.1803988e+00
   7.7870995e-01   2.1810810e+00
   7.7770995e-01   2.1817748e+00
   7.7670995e-01   2.1824767e+00
   7.7570995e-01   2.1831816e+00
   7.7470995e-01   2.1838997e+00
   7.7370995e-01   2.1846258e+00
   7.7270995e-01   2.1853533e+00
   7.7170995e-01   2.1860974e+00
   7.7070995e-01   2.1868521e+00
   7.6970995e-01   2.1876134e+00
   7.6870995e-01   2.1883918e+00
   7.6770995e-01   2.1891744e+00
   7.6670995e-01   2.1899716e+00
   7.6570995e-01   2.1907729e+00
   7.6470995e-01   2.1915907e+00
   7.6370995e-01   2.1924155e+00
   7.6270995e-01   2.1932589e+00
   7.6170995e-01   2.1941096e+00
   7.6070995e-01   2.1949757e+00
   7.5970995e-01   2.1958561e+00
   7.5870995e-01   2.1967439e+00
   7.5770995e-01   2.1976465e+00
   7.5670995e-01   2.1985681e+00
   7.5570995e-01   2.1995057e+00
   7.5470995e-01   2.2004475e+00
   7.5370995e-01   2.2014190e+00
   7.5270995e-01   2.2023978e+00
   7.5170995e-01   2.2033990e+00
   7.5070995e-01   2.2044068e+00
   7.4970995e-01   2.2054380e+00
   7.4870995e-01   2.2064906e+00
   7.4770995e-01   2.2075618e+00
   7.4670995e-01   2.2086592e+00
   7.4570995e-01   2.2097657e+00
   7.4470995e-01   2.2108978e+00
   7.4370995e-01   2.2120527e+00
   7.4270995e-01   2.2132327e+00
   7.4170995e-01   2.2144316e+00
   7.4070995e-01   2.2156598e+00
   7.3970995e-01   2.2169099e+00
   7.3870995e-01   2.2181937e+00
   7.3770995e-01   2.2195053e+00
   7.3670995e-01   2.2208425e+00
   7.3570995e-01   2.2222107e+00
   7.3470995e-01   2.2236121e+00
   7.3370995e-01   2.2250455e+00
   7.3270995e-01   2.2265195e+00
   7.3170995e-01   2.2280214e+00
   7.3070995e-01   2.2295734e+00
   7.2970995e-01   2.2311612e+00
   7.2870995e-01   2.2327884e+00
   7.2770995e-01   2.2344692e+00
   7.2670995e-01   2.2361932e+00
   7.2570995e-01   2.2379629e+00
   7.2470995e-01   2.2397987e+00
   7.2370995e-01   2.2416847e+00
   7.2270995e-01   2.2436340e+00
   7.2170995e-01   2.2456467e+00
   7.2070995e-01   2.2477341e+00
   7.1970995e-01   2.2498865e+00
   7.1870995e-01   2.2521300e+00
   7.1770995e-01   2.2544513e+00
   7.1670995e-01   2.2568755e+00
   7.1570995e-01   2.2593946e+00
   7.1470995e-01   2.2620270e+00
   7.1370995e-01   2.2647856e+00
   7.1270995e-01   2.2676684e+00
   7.1170995e-01   2.2707148e+00
   7.1070995e-01   2.2739160e+00
   7.0970995e-01   2.2773217e+00
   7.0870995e-01   2.2809271e+00
   7.0770995e-01   2.2847814e+00
   7.0670995e-01   2.2889186e+00
   7.0570995e-01   2.2934020e+00
   7.0470995e-01   2.2982807e+00
   7.0370995e-01   2.3036812e+00
   7.0270995e-01   2.3097154e+00
   7.0170995e-01   2.3166306e+00
   7.0070995e-01   2.3248064e+00
   6.9970995e-01   2.3350350e+00
   6.9870995e-01   2.3496628e+00
