# Supplementary material for: Parallel arrangements of positive feedback loops limit cell-to-cell variability in differentiation
Source: PLoS One. 2017 Nov 29;12(11):e0188623. doi: 10.1371/journal.pone.0188623 (PMC5706692; doi:10.1371/journal.pone.0188623)
Supplement: S1 Codes — (ZIP) [file pone.0188623.s001.zip › codes/GK/AND/Residence Time/IntrinsicNoise/Serial/thrs_3L_Sr_GK.dat]

   1.5905499e+00   1.9042238e+00
   1.5895499e+00   1.9325502e+00
   1.5885499e+00   1.9451042e+00
   1.5875499e+00   1.9547340e+00
   1.5865499e+00   1.9627515e+00
   1.5855499e+00   1.9697800e+00
   1.5845499e+00   1.9761336e+00
   1.5835499e+00   1.9819243e+00
   1.5825499e+00   1.9873110e+00
   1.5815499e+00   1.9923583e+00
   1.5805499e+00   1.9970630e+00
   1.5795499e+00   2.0015813e+00
   1.5785499e+00   2.0058242e+00
   1.5775499e+00   2.0099299e+00
   1.5765499e+00   2.0138355e+00
   1.5755499e+00   2.0176151e+00
   1.5745499e+00   2.0212505e+00
   1.5735499e+00   2.0247598e+00
   1.5725499e+00   2.0281775e+00
   1.5715499e+00   2.0314582e+00
   1.5705499e+00   2.0346775e+00
   1.5695499e+00   2.0377813e+00
   1.5685499e+00   2.0408184e+00
   1.5675499e+00   2.0437942e+00
   1.5665499e+00   2.0466632e+00
   1.5655499e+00   2.0494939e+00
   1.5645499e+00   2.0522464e+00
   1.5635499e+00   2.0549465e+00
   1.5625499e+00   2.0576133e+00
   1.5615499e+00   2.0601895e+00
   1.5605499e+00   2.0627263e+00
   1.5595499e+00   2.0652309e+00
   1.5585499e+00   2.0676776e+00
   1.5575499e+00   2.0700742e+00
   1.5565499e+00   2.0724442e+00
   1.5555499e+00   2.0747783e+00
   1.5545499e+00   2.0770663e+00
   1.5535499e+00   2.0793176e+00
   1.5525499e+00   2.0815266e+00
   1.5515499e+00   2.0837114e+00
   1.5505499e+00   2.0858651e+00
   1.5495499e+00   2.0879833e+00
   1.5485499e+00   2.0900795e+00
   1.5475499e+00   2.0921344e+00
   1.5465499e+00   2.0941700e+00
   1.5455499e+00   2.0961852e+00
   1.5445499e+00   2.0981724e+00
   1.5435499e+00   2.1001155e+00
   1.5425499e+00   2.1020485e+00
   1.5415499e+00   2.1039638e+00
   1.5405499e+00   2.1058370e+00
   1.5395499e+00   2.1077123e+00
   1.5385499e+00   2.1095396e+00
   1.5375499e+00   2.1113775e+00
   1.5365499e+00   2.1131777e+00
   1.5355499e+00   2.1149554e+00
   1.5345499e+00   2.1167148e+00
   1.5335499e+00   2.1184691e+00
   1.5325499e+00   2.1202028e+00
   1.5315499e+00   2.1219092e+00
   1.5305499e+00   2.1235914e+00
   1.5295499e+00   2.1252658e+00
   1.5285499e+00   2.1269271e+00
   1.5275499e+00   2.1285762e+00
   1.5265499e+00   2.1302081e+00
   1.5255499e+00   2.1318112e+00
   1.5245499e+00   2.1334045e+00
   1.5235499e+00   2.1349893e+00
   1.5225499e+00   2.1365499e+00
   1.5215499e+00   2.1381009e+00
   1.5205499e+00   2.1396443e+00
   1.5195499e+00   2.1411762e+00
   1.5185499e+00   2.1426965e+00
   1.5175499e+00   2.1441925e+00
   1.5165499e+00   2.1456875e+00
   1.5155499e+00   2.1471510e+00
   1.5145499e+00   2.1486237e+00
   1.5135499e+00   2.1500801e+00
   1.5125499e+00   2.1515176e+00
   1.5115499e+00   2.1529448e+00
   1.5105499e+00   2.1543562e+00
   1.5095499e+00   2.1557679e+00
   1.5085499e+00   2.1571715e+00
   1.5075499e+00   2.1585621e+00
   1.5065499e+00   2.1599307e+00
   1.5055499e+00   2.1613005e+00
   1.5045499e+00   2.1626598e+00
   1.5035499e+00   2.1640028e+00
   1.5025499e+00   2.1653396e+00
   1.5015499e+00   2.1666652e+00
   1.5005499e+00   2.1679897e+00
   1.4995499e+00   2.1693048e+00
   1.4985499e+00   2.1705985e+00
   1.4975499e+00   2.1718909e+00
   1.4965499e+00   2.1731663e+00
   1.4955499e+00   2.1744514e+00
   1.4945499e+00   2.1757101e+00
   1.4935499e+00   2.1769634e+00
   1.4925499e+00   2.1782199e+00
   1.4915499e+00   2.1794624e+00
   1.4905499e+00   2.1806938e+00
   1.4895499e+00   2.1819135e+00
   1.4885499e+00   2.1831370e+00
   1.4875499e+00   2.1843501e+00
   1.4865499e+00   2.1855464e+00
   1.4855499e+00   2.1867500e+00
   1.4845499e+00   2.1879437e+00
   1.4835499e+00   2.1891186e+00
   1.4825499e+00   2.1903036e+00
   1.4815499e+00   2.1914568e+00
   1.4805499e+00   2.1926192e+00
   1.4795499e+00   2.1937732e+00
   1.4785499e+00   2.1949231e+00
   1.4775499e+00   2.1960584e+00
   1.4765499e+00   2.1972001e+00
   1.4755499e+00   2.1983303e+00
   1.4745499e+00   2.1994477e+00
   1.4735499e+00   2.2005675e+00
   1.4725499e+00   2.2016754e+00
   1.4715499e+00   2.2027718e+00
   1.4705499e+00   2.2038731e+00
   1.4695499e+00   2.2049721e+00
   1.4685499e+00   2.2060437e+00
   1.4675499e+00   2.2071393e+00
   1.4665499e+00   2.2082116e+00
   1.4655499e+00   2.2092722e+00
   1.4645499e+00   2.2103409e+00
   1.4635499e+00   2.2113961e+00
   1.4625499e+00   2.2124411e+00
   1.4615499e+00   2.2134943e+00
   1.4605499e+00   2.2145378e+00
   1.4595499e+00   2.2155694e+00
   1.4585499e+00   2.2166033e+00
   1.4575499e+00   2.2176241e+00
   1.4565499e+00   2.2186491e+00
   1.4555499e+00   2.2196658e+00
   1.4545499e+00   2.2206693e+00
   1.4535499e+00   2.2216864e+00
   1.4525499e+00   2.2226784e+00
   1.4515499e+00   2.2236801e+00
   1.4505499e+00   2.2246762e+00
   1.4495499e+00   2.2256488e+00
   1.4485499e+00   2.2266436e+00
   1.4475499e+00   2.2276162e+00
   1.4465499e+00   2.2285903e+00
   1.4455499e+00   2.2295629e+00
   1.4445499e+00   2.2305259e+00
   1.4435499e+00   2.2314762e+00
   1.4425499e+00   2.2324406e+00
   1.4415499e+00   2.2333917e+00
   1.4405499e+00   2.2343402e+00
   1.4395499e+00   2.2352771e+00
   1.4385499e+00   2.2362168e+00
   1.4375499e+00   2.2371503e+00
   1.4365499e+00   2.2380875e+00
   1.4355499e+00   2.2390102e+00
   1.4345499e+00   2.2399326e+00
   1.4335499e+00   2.2408432e+00
   1.4325499e+00   2.2417657e+00
   1.4315499e+00   2.2426702e+00
   1.4305499e+00   2.2435873e+00
   1.4295499e+00   2.2444840e+00
   1.4285499e+00   2.2453857e+00
   1.4275499e+00   2.2462785e+00
   1.4265499e+00   2.2471721e+00
   1.4255499e+00   2.2480535e+00
   1.4245499e+00   2.2489420e+00
   1.4235499e+00   2.2498178e+00
   1.4225499e+00   2.2507036e+00
   1.4215499e+00   2.2515783e+00
   1.4205499e+00   2.2524381e+00
   1.4195499e+00   2.2533046e+00
   1.4185499e+00   2.2541765e+00
   1.4175499e+00   2.2550276e+00
   1.4165499e+00   2.2558824e+00
   1.4155499e+00   2.2567409e+00
   1.4145499e+00   2.2575868e+00
   1.4135499e+00   2.2584360e+00
   1.4125499e+00   2.2592747e+00
   1.4115499e+00   2.2601177e+00
   1.4105499e+00   2.2609499e+00
   1.4095499e+00   2.2617834e+00
   1.4085499e+00   2.2626165e+00
   1.4075499e+00   2.2634418e+00
   1.4065499e+00   2.2642653e+00
   1.4055499e+00   2.2650887e+00
   1.4045499e+00   2.2659039e+00
   1.4035499e+00   2.2667230e+00
   1.4025499e+00   2.2675319e+00
   1.4015499e+00   2.2683419e+00
   1.4005499e+00   2.2691420e+00
   1.3995499e+00   2.2699464e+00
   1.3985499e+00   2.2707423e+00
   1.3975499e+00   2.2715420e+00
   1.3965499e+00   2.2723423e+00
   1.3955499e+00   2.2731287e+00
   1.3945499e+00   2.2739142e+00
   1.3935499e+00   2.2747002e+00
   1.3925499e+00   2.2754867e+00
   1.3915499e+00   2.2762584e+00
   1.3905499e+00   2.2770414e+00
   1.3895499e+00   2.2778146e+00
   1.3885499e+00   2.2785853e+00
   1.3875499e+00   2.2793552e+00
   1.3865499e+00   2.2801201e+00
   1.3855499e+00   2.2808856e+00
   1.3845499e+00   2.2816396e+00
   1.3835499e+00   2.2824030e+00
   1.3825499e+00   2.2831578e+00
   1.3815499e+00   2.2839092e+00
   1.3805499e+00   2.2846665e+00
   1.3795499e+00   2.2854042e+00
   1.3785499e+00   2.2861559e+00
   1.3775499e+00   2.2868931e+00
   1.3765499e+00   2.2876353e+00
   1.3755499e+00   2.2883741e+00
   1.3745499e+00   2.2891095e+00
   1.3735499e+00   2.2898447e+00
   1.3725499e+00   2.2905817e+00
   1.3715499e+00   2.2912986e+00
   1.3705499e+00   2.2920301e+00
   1.3695499e+00   2.2927521e+00
   1.3685499e+00   2.2934734e+00
   1.3675499e+00   2.2941873e+00
   1.3665499e+00   2.2949052e+00
   1.3655499e+00   2.2956206e+00
   1.3645499e+00   2.2963339e+00
   1.3635499e+00   2.2970423e+00
   1.3625499e+00   2.2977565e+00
   1.3615499e+00   2.2984560e+00
   1.3605499e+00   2.2991640e+00
   1.3595499e+00   2.2998597e+00
   1.3585499e+00   2.3005550e+00
   1.3575499e+00   2.3012584e+00
   1.3565499e+00   2.3019542e+00
   1.3555499e+00   2.3026380e+00
   1.3545499e+00   2.3033356e+00
   1.3535499e+00   2.3040181e+00
   1.3525499e+00   2.3047063e+00
   1.3515499e+00   2.3053908e+00
   1.3505499e+00   2.3060721e+00
   1.3495499e+00   2.3067533e+00
   1.3485499e+00   2.3074301e+00
   1.3475499e+00   2.3081053e+00
   1.3465499e+00   2.3087838e+00
   1.3455499e+00   2.3094526e+00
   1.3445499e+00   2.3101200e+00
   1.3435499e+00   2.3107865e+00
   1.3425499e+00   2.3114570e+00
   1.3415499e+00   2.3121184e+00
   1.3405499e+00   2.3127734e+00
   1.3395499e+00   2.3134417e+00
   1.3385499e+00   2.3140914e+00
   1.3375499e+00   2.3147521e+00
   1.3365499e+00   2.3154072e+00
   1.3355499e+00   2.3160543e+00
   1.3345499e+00   2.3167018e+00
   1.3335499e+00   2.3173628e+00
   1.3325499e+00   2.3180027e+00
   1.3315499e+00   2.3186444e+00
   1.3305499e+00   2.3192904e+00
   1.3295499e+00   2.3199274e+00
   1.3285499e+00   2.3205745e+00
   1.3275499e+00   2.3212080e+00
   1.3265499e+00   2.3218468e+00
   1.3255499e+00   2.3224753e+00
   1.3245499e+00   2.3231038e+00
   1.3235499e+00   2.3237394e+00
   1.3225499e+00   2.3243671e+00
   1.3215499e+00   2.3249947e+00
   1.3205499e+00   2.3256215e+00
   1.3195499e+00   2.3262387e+00
   1.3185499e+00   2.3268619e+00
   1.3175499e+00   2.3274864e+00
   1.3165499e+00   2.3281069e+00
   1.3155499e+00   2.3287208e+00
   1.3145499e+00   2.3293352e+00
   1.3135499e+00   2.3299491e+00
   1.3125499e+00   2.3305624e+00
   1.3115499e+00   2.3311684e+00
   1.3105499e+00   2.3317721e+00
   1.3095499e+00   2.3323822e+00
   1.3085499e+00   2.3329911e+00
   1.3075499e+00   2.3335918e+00
   1.3065499e+00   2.3341921e+00
   1.3055499e+00   2.3347919e+00
   1.3045499e+00   2.3353922e+00
   1.3035499e+00   2.3359920e+00
   1.3025499e+00   2.3365874e+00
   1.3015499e+00   2.3371824e+00
   1.3005499e+00   2.3377716e+00
   1.2995499e+00   2.3383648e+00
   1.2985499e+00   2.3389549e+00
   1.2975499e+00   2.3395400e+00
   1.2965499e+00   2.3401260e+00
   1.2955499e+00   2.3407116e+00
   1.2945499e+00   2.3412974e+00
   1.2935499e+00   2.3418821e+00
   1.2925499e+00   2.3424549e+00
   1.2915499e+00   2.3430375e+00
   1.2905499e+00   2.3436143e+00
   1.2895499e+00   2.3441899e+00
   1.2885499e+00   2.3447663e+00
   1.2875499e+00   2.3453372e+00
   1.2865499e+00   2.3459084e+00
   1.2855499e+00   2.3464807e+00
   1.2845499e+00   2.3470453e+00
   1.2835499e+00   2.3476170e+00
   1.2825499e+00   2.3481888e+00
   1.2815499e+00   2.3487476e+00
   1.2805499e+00   2.3493069e+00
   1.2795499e+00   2.3498751e+00
   1.2785499e+00   2.3504391e+00
   1.2775499e+00   2.3509931e+00
   1.2765499e+00   2.3515508e+00
   1.2755499e+00   2.3521076e+00
   1.2745499e+00   2.3526629e+00
   1.2735499e+00   2.3532163e+00
   1.2725499e+00   2.3537739e+00
   1.2715499e+00   2.3543243e+00
   1.2705499e+00   2.3548718e+00
   1.2695499e+00   2.3554196e+00
   1.2685499e+00   2.3559670e+00
   1.2675499e+00   2.3565198e+00
   1.2665499e+00   2.3570573e+00
   1.2655499e+00   2.3576006e+00
   1.2645499e+00   2.3581439e+00
   1.2635499e+00   2.3586808e+00
   1.2625499e+00   2.3592240e+00
   1.2615499e+00   2.3597666e+00
   1.2605499e+00   2.3603067e+00
   1.2595499e+00   2.3608386e+00
   1.2585499e+00   2.3613693e+00
   1.2575499e+00   2.3619080e+00
   1.2565499e+00   2.3624355e+00
   1.2555499e+00   2.3629753e+00
   1.2545499e+00   2.3634976e+00
   1.2535499e+00   2.3640258e+00
   1.2525499e+00   2.3645543e+00
   1.2515499e+00   2.3650829e+00
   1.2505499e+00   2.3656126e+00
   1.2495499e+00   2.3661301e+00
   1.2485499e+00   2.3666602e+00
   1.2475499e+00   2.3671735e+00
   1.2465499e+00   2.3676983e+00
   1.2455499e+00   2.3682191e+00
   1.2445499e+00   2.3687361e+00
   1.2435499e+00   2.3692507e+00
   1.2425499e+00   2.3697649e+00
   1.2415499e+00   2.3702792e+00
   1.2405499e+00   2.3707936e+00
   1.2395499e+00   2.3713079e+00
   1.2385499e+00   2.3718217e+00
   1.2375499e+00   2.3723352e+00
   1.2365499e+00   2.3728407e+00
   1.2355499e+00   2.3733449e+00
   1.2345499e+00   2.3738572e+00
   1.2335499e+00   2.3743689e+00
   1.2325499e+00   2.3748699e+00
   1.2315499e+00   2.3753690e+00
   1.2305499e+00   2.3758807e+00
   1.2295499e+00   2.3763792e+00
   1.2285499e+00   2.3768850e+00
   1.2275499e+00   2.3773804e+00
   1.2265499e+00   2.3778748e+00
   1.2255499e+00   2.3783769e+00
   1.2245499e+00   2.3788725e+00
   1.2235499e+00   2.3793702e+00
   1.2225499e+00   2.3798680e+00
   1.2215499e+00   2.3803550e+00
   1.2205499e+00   2.3808513e+00
   1.2195499e+00   2.3813402e+00
   1.2185499e+00   2.3818372e+00
   1.2175499e+00   2.3823263e+00
   1.2165499e+00   2.3828137e+00
   1.2155499e+00   2.3833037e+00
   1.2145499e+00   2.3837888e+00
   1.2135499e+00   2.3842687e+00
   1.2125499e+00   2.3847601e+00
   1.2115499e+00   2.3852438e+00
   1.2105499e+00   2.3857270e+00
   1.2095499e+00   2.3862068e+00
   1.2085499e+00   2.3866903e+00
   1.2075499e+00   2.3871637e+00
   1.2065499e+00   2.3876489e+00
   1.2055499e+00   2.3881244e+00
   1.2045499e+00   2.3885992e+00
   1.2035499e+00   2.3890857e+00
   1.2025499e+00   2.3895555e+00
   1.2015499e+00   2.3900274e+00
   1.2005499e+00   2.3905048e+00
   1.1995499e+00   2.3909802e+00
   1.1985499e+00   2.3914473e+00
   1.1975499e+00   2.3919247e+00
   1.1965499e+00   2.3923895e+00
   1.1955499e+00   2.3928631e+00
   1.1945499e+00   2.3933361e+00
   1.1935499e+00   2.3937990e+00
   1.1925499e+00   2.3942588e+00
   1.1915499e+00   2.3947344e+00
   1.1905499e+00   2.3951970e+00
   1.1895499e+00   2.3956611e+00
   1.1885499e+00   2.3961249e+00
   1.1875499e+00   2.3965886e+00
   1.1865499e+00   2.3970474e+00
   1.1855499e+00   2.3975060e+00
   1.1845499e+00   2.3979759e+00
   1.1835499e+00   2.3984290e+00
   1.1825499e+00   2.3988892e+00
   1.1815499e+00   2.3993459e+00
   1.1805499e+00   2.3998040e+00
   1.1795499e+00   2.4002613e+00
   1.1785499e+00   2.4007151e+00
   1.1775499e+00   2.4011697e+00
   1.1765499e+00   2.4016280e+00
   1.1755499e+00   2.4020768e+00
   1.1745499e+00   2.4025310e+00
   1.1735499e+00   2.4029822e+00
   1.1725499e+00   2.4034338e+00
   1.1715499e+00   2.4038847e+00
   1.1705499e+00   2.4043307e+00
   1.1695499e+00   2.4047824e+00
   1.1685499e+00   2.4052267e+00
   1.1675499e+00   2.4056782e+00
   1.1665499e+00   2.4061224e+00
   1.1655499e+00   2.4065660e+00
   1.1645499e+00   2.4070179e+00
   1.1635499e+00   2.4074530e+00
   1.1625499e+00   2.4078998e+00
   1.1615499e+00   2.4083456e+00
   1.1605499e+00   2.4087867e+00
   1.1595499e+00   2.4092282e+00
   1.1585499e+00   2.4096642e+00
   1.1575499e+00   2.4101060e+00
   1.1565499e+00   2.4105469e+00
   1.1555499e+00   2.4109888e+00
   1.1545499e+00   2.4114231e+00
   1.1535499e+00   2.4118661e+00
   1.1525499e+00   2.4122952e+00
   1.1515499e+00   2.4127383e+00
   1.1505499e+00   2.4131728e+00
   1.1495499e+00   2.4136089e+00
   1.1485499e+00   2.4140355e+00
   1.1475499e+00   2.4144758e+00
   1.1465499e+00   2.4149066e+00
   1.1455499e+00   2.4153423e+00
   1.1445499e+00   2.4157729e+00
   1.1435499e+00   2.4162015e+00
   1.1425499e+00   2.4166301e+00
   1.1415499e+00   2.4170635e+00
   1.1405499e+00   2.4174915e+00
   1.1395499e+00   2.4179224e+00
   1.1385499e+00   2.4183526e+00
   1.1375499e+00   2.4187817e+00
   1.1365499e+00   2.4192040e+00
   1.1355499e+00   2.4196328e+00
   1.1345499e+00   2.4200600e+00
   1.1335499e+00   2.4204824e+00
   1.1325499e+00   2.4209061e+00
   1.1315499e+00   2.4213349e+00
   1.1305499e+00   2.4217611e+00
   1.1295499e+00   2.4221792e+00
   1.1285499e+00   2.4226072e+00
   1.1275499e+00   2.4230255e+00
   1.1265499e+00   2.4234478e+00
   1.1255499e+00   2.4238661e+00
   1.1245499e+00   2.4242838e+00
   1.1235499e+00   2.4247067e+00
   1.1225499e+00   2.4251236e+00
   1.1215499e+00   2.4255463e+00
   1.1205499e+00   2.4259677e+00
   1.1195499e+00   2.4263881e+00
   1.1185499e+00   2.4267995e+00
   1.1175499e+00   2.4272233e+00
   1.1165499e+00   2.4276334e+00
   1.1155499e+00   2.4280576e+00
   1.1145499e+00   2.4284671e+00
   1.1135499e+00   2.4288868e+00
   1.1125499e+00   2.4293048e+00
   1.1115499e+00   2.4297133e+00
   1.1105499e+00   2.4301332e+00
   1.1095499e+00   2.4305415e+00
   1.1085499e+00   2.4309616e+00
   1.1075499e+00   2.4313707e+00
   1.1065499e+00   2.4317801e+00
   1.1055499e+00   2.4321877e+00
   1.1045499e+00   2.4326127e+00
   1.1035499e+00   2.4330212e+00
   1.1025499e+00   2.4334308e+00
   1.1015499e+00   2.4338373e+00
   1.1005499e+00   2.4342473e+00
   1.0995499e+00   2.4346588e+00
   1.0985499e+00   2.4350700e+00
   1.0975499e+00   2.4354748e+00
   1.0965499e+00   2.4358870e+00
   1.0955499e+00   2.4362994e+00
   1.0945499e+00   2.4367031e+00
   1.0935499e+00   2.4371061e+00
   1.0925499e+00   2.4375163e+00
   1.0915499e+00   2.4379253e+00
   1.0905499e+00   2.4383303e+00
   1.0895499e+00   2.4387360e+00
   1.0885499e+00   2.4391473e+00
   1.0875499e+00   2.4395463e+00
   1.0865499e+00   2.4399596e+00
   1.0855499e+00   2.4403612e+00
   1.0845499e+00   2.4407703e+00
   1.0835499e+00   2.4411744e+00
   1.0825499e+00   2.4415735e+00
   1.0815499e+00   2.4419784e+00
   1.0805499e+00   2.4423812e+00
   1.0795499e+00   2.4427947e+00
   1.0785499e+00   2.4431961e+00
   1.0775499e+00   2.4435972e+00
   1.0765499e+00   2.4439943e+00
   1.0755499e+00   2.4444007e+00
   1.0745499e+00   2.4448068e+00
   1.0735499e+00   2.4452141e+00
   1.0725499e+00   2.4456083e+00
   1.0715499e+00   2.4460155e+00
   1.0705499e+00   2.4464173e+00
   1.0695499e+00   2.4468182e+00
   1.0685499e+00   2.4472184e+00
   1.0675499e+00   2.4476218e+00
   1.0665499e+00   2.4480234e+00
   1.0655499e+00   2.4484257e+00
   1.0645499e+00   2.4488277e+00
   1.0635499e+00   2.4492277e+00
   1.0625499e+00   2.4496281e+00
   1.0615499e+00   2.4500314e+00
   1.0605499e+00   2.4504286e+00
   1.0595499e+00   2.4508311e+00
   1.0585499e+00   2.4512308e+00
   1.0575499e+00   2.4516306e+00
   1.0565499e+00   2.4520322e+00
   1.0555499e+00   2.4524337e+00
   1.0545499e+00   2.4528311e+00
   1.0535499e+00   2.4532309e+00
   1.0525499e+00   2.4536386e+00
   1.0515499e+00   2.4540347e+00
   1.0505499e+00   2.4544361e+00
   1.0495499e+00   2.4548322e+00
   1.0485499e+00   2.4552336e+00
   1.0475499e+00   2.4556340e+00
   1.0465499e+00   2.4560329e+00
   1.0455499e+00   2.4564320e+00
   1.0445499e+00   2.4568358e+00
   1.0435499e+00   2.4572342e+00
   1.0425499e+00   2.4576378e+00
   1.0415499e+00   2.4580411e+00
   1.0405499e+00   2.4584444e+00
   1.0395499e+00   2.4588400e+00
   1.0385499e+00   2.4592410e+00
   1.0375499e+00   2.4596439e+00
   1.0365499e+00   2.4600436e+00
   1.0355499e+00   2.4604445e+00
   1.0345499e+00   2.4608509e+00
   1.0335499e+00   2.4612524e+00
   1.0325499e+00   2.4616523e+00
   1.0315499e+00   2.4620524e+00
   1.0305499e+00   2.4624592e+00
   1.0295499e+00   2.4628542e+00
   1.0285499e+00   2.4632649e+00
   1.0275499e+00   2.4636623e+00
   1.0265499e+00   2.4640739e+00
   1.0255499e+00   2.4644730e+00
   1.0245499e+00   2.4648720e+00
   1.0235499e+00   2.4652837e+00
   1.0225499e+00   2.4656821e+00
   1.0215499e+00   2.4660863e+00
   1.0205499e+00   2.4664882e+00
   1.0195499e+00   2.4668970e+00
   1.0185499e+00   2.4673040e+00
   1.0175499e+00   2.4677066e+00
   1.0165499e+00   2.4681117e+00
   1.0155499e+00   2.4685159e+00
   1.0145499e+00   2.4689258e+00
   1.0135499e+00   2.4693364e+00
   1.0125499e+00   2.4697458e+00
   1.0115499e+00   2.4701530e+00
   1.0105499e+00   2.4705589e+00
   1.0095499e+00   2.4709658e+00
   1.0085499e+00   2.4713803e+00
   1.0075499e+00   2.4717926e+00
   1.0065499e+00   2.4721940e+00
   1.0055499e+00   2.4726061e+00
   1.0045499e+00   2.4730224e+00
   1.0035499e+00   2.4734365e+00
   1.0025499e+00   2.4738476e+00
   1.0015499e+00   2.4742546e+00
   1.0005499e+00   2.4746728e+00
   9.9954995e-01   2.4750882e+00
   9.9854995e-01   2.4755020e+00
   9.9754995e-01   2.4759166e+00
   9.9654995e-01   2.4763331e+00
   9.9554995e-01   2.4767532e+00
   9.9454995e-01   2.4771651e+00
   9.9354995e-01   2.4775823e+00
   9.9254995e-01   2.4780019e+00
   9.9154995e-01   2.4784242e+00
   9.9054995e-01   2.4788463e+00
   9.8954995e-01   2.4792679e+00
   9.8854995e-01   2.4796882e+00
   9.8754995e-01   2.4801086e+00
   9.8654995e-01   2.4805302e+00
   9.8554995e-01   2.4809638e+00
   9.8454995e-01   2.4813863e+00
   9.8354995e-01   2.4818090e+00
   9.8254995e-01   2.4822338e+00
   9.8154995e-01   2.4826698e+00
   9.8054995e-01   2.4830944e+00
   9.7954995e-01   2.4835196e+00
   9.7854995e-01   2.4839578e+00
   9.7754995e-01   2.4843849e+00
   9.7654995e-01   2.4848186e+00
   9.7554995e-01   2.4852528e+00
   9.7454995e-01   2.4856927e+00
   9.7354995e-01   2.4861227e+00
   9.7254995e-01   2.4865654e+00
   9.7154995e-01   2.4869957e+00
   9.7054995e-01   2.4874391e+00
   9.6954995e-01   2.4878828e+00
   9.6854995e-01   2.4883278e+00
   9.6754995e-01   2.4887606e+00
   9.6654995e-01   2.4892073e+00
   9.6554995e-01   2.4896538e+00
   9.6454995e-01   2.4901009e+00
   9.6354995e-01   2.4905492e+00
   9.6254995e-01   2.4909982e+00
   9.6154995e-01   2.4914486e+00
   9.6054995e-01   2.4919079e+00
   9.5954995e-01   2.4923590e+00
   9.5854995e-01   2.4928100e+00
   9.5754995e-01   2.4932749e+00
   9.5654995e-01   2.4937274e+00
   9.5554995e-01   2.4941919e+00
   9.5454995e-01   2.4946462e+00
   9.5354995e-01   2.4951132e+00
   9.5254995e-01   2.4955807e+00
   9.5154995e-01   2.4960489e+00
   9.5054995e-01   2.4965177e+00
   9.4954995e-01   2.4969867e+00
   9.4854995e-01   2.4974553e+00
   9.4754995e-01   2.4979287e+00
   9.4654995e-01   2.4984067e+00
   9.4554995e-01   2.4988848e+00
   9.4454995e-01   2.4993617e+00
   9.4354995e-01   2.4998452e+00
   9.4254995e-01   2.5003298e+00
   9.4154995e-01   2.5008157e+00
   9.4054995e-01   2.5013021e+00
   9.3954995e-01   2.5017903e+00
   9.3854995e-01   2.5022835e+00
   9.3754995e-01   2.5027788e+00
   9.3654995e-01   2.5032716e+00
   9.3554995e-01   2.5037724e+00
   9.3454995e-01   2.5042745e+00
   9.3354995e-01   2.5047778e+00
   9.3254995e-01   2.5052834e+00
   9.3154995e-01   2.5057899e+00
   9.3054995e-01   2.5063038e+00
   9.2954995e-01   2.5068162e+00
   9.2854995e-01   2.5073305e+00
   9.2754995e-01   2.5078505e+00
   9.2654995e-01   2.5083718e+00
   9.2554995e-01   2.5088937e+00
   9.2454995e-01   2.5094291e+00
   9.2354995e-01   2.5099530e+00
   9.2254995e-01   2.5104897e+00
   9.2154995e-01   2.5110271e+00
   9.2054995e-01   2.5115659e+00
   9.1954995e-01   2.5121056e+00
   9.1854995e-01   2.5126472e+00
   9.1754995e-01   2.5131997e+00
   9.1654995e-01   2.5137535e+00
   9.1554995e-01   2.5143088e+00
   9.1454995e-01   2.5148659e+00
   9.1354995e-01   2.5154237e+00
   9.1254995e-01   2.5159947e+00
   9.1154995e-01   2.5165643e+00
   9.1054995e-01   2.5171377e+00
   9.0954995e-01   2.5177118e+00
   9.0854995e-01   2.5182982e+00
   9.0754995e-01   2.5188757e+00
   9.0654995e-01   2.5194653e+00
   9.0554995e-01   2.5200568e+00
   9.0454995e-01   2.5206589e+00
   9.0354995e-01   2.5212549e+00
   9.0254995e-01   2.5218616e+00
   9.0154995e-01   2.5224696e+00
   9.0054995e-01   2.5230910e+00
   8.9954995e-01   2.5237107e+00
   8.9854995e-01   2.5243277e+00
   8.9754995e-01   2.5249659e+00
   8.9654995e-01   2.5255920e+00
   8.9554995e-01   2.5262332e+00
   8.9454995e-01   2.5268761e+00
   8.9354995e-01   2.5275302e+00
   8.9254995e-01   2.5281781e+00
   8.9154995e-01   2.5288399e+00
   8.9054995e-01   2.5295106e+00
   8.8954995e-01   2.5301802e+00
   8.8854995e-01   2.5308588e+00
   8.8754995e-01   2.5315387e+00
   8.8654995e-01   2.5322330e+00
   8.8554995e-01   2.5329289e+00
   8.8454995e-01   2.5336263e+00
   8.8354995e-01   2.5343379e+00
   8.8254995e-01   2.5350519e+00
   8.8154995e-01   2.5357778e+00
   8.8054995e-01   2.5364982e+00
   8.7954995e-01   2.5372438e+00
   8.7854995e-01   2.5379790e+00
   8.7754995e-01   2.5387294e+00
   8.7654995e-01   2.5394937e+00
   8.7554995e-01   2.5402624e+00
   8.7454995e-01   2.5410347e+00
   8.7354995e-01   2.5418103e+00
   8.7254995e-01   2.5426097e+00
   8.7154995e-01   2.5434070e+00
   8.7054995e-01   2.5442152e+00
   8.6954995e-01   2.5450293e+00
   8.6854995e-01   2.5458591e+00
   8.6754995e-01   2.5466921e+00
   8.6654995e-01   2.5475406e+00
   8.6554995e-01   2.5483911e+00
   8.6454995e-01   2.5492580e+00
   8.6354995e-01   2.5501423e+00
   8.6254995e-01   2.5510189e+00
   8.6154995e-01   2.5519235e+00
   8.6054995e-01   2.5528325e+00
   8.5954995e-01   2.5537555e+00
   8.5854995e-01   2.5546886e+00
   8.5754995e-01   2.5556356e+00
   8.5654995e-01   2.5565939e+00
   8.5554995e-01   2.5575671e+00
   8.5454995e-01   2.5585461e+00
   8.5354995e-01   2.5595433e+00
   8.5254995e-01   2.5605596e+00
   8.5154995e-01   2.5615836e+00
   8.5054995e-01   2.5626288e+00
   8.4954995e-01   2.5636821e+00
   8.4854995e-01   2.5647633e+00
   8.4754995e-01   2.5658509e+00
   8.4654995e-01   2.5669570e+00
   8.4554995e-01   2.5680847e+00
   8.4454995e-01   2.5692296e+00
   8.4354995e-01   2.5703930e+00
   8.4254995e-01   2.5715656e+00
   8.4154995e-01   2.5727739e+00
   8.4054995e-01   2.5739933e+00
   8.3954995e-01   2.5752339e+00
   8.3854995e-01   2.5765039e+00
   8.3754995e-01   2.5777922e+00
   8.3654995e-01   2.5791015e+00
   8.3554995e-01   2.5804399e+00
   8.3454995e-01   2.5818032e+00
   8.3354995e-01   2.5831890e+00
   8.3254995e-01   2.5846052e+00
   8.3154995e-01   2.5860516e+00
   8.3054995e-01   2.5875282e+00
   8.2954995e-01   2.5890363e+00
   8.2854995e-01   2.5905785e+00
   8.2754995e-01   2.5921553e+00
   8.2654995e-01   2.5937593e+00
   8.2554995e-01   2.5954084e+00
   8.2454995e-01   2.5970994e+00
   8.2354995e-01   2.5988205e+00
   8.2254995e-01   2.6005889e+00
   8.2154995e-01   2.6024134e+00
   8.2054995e-01   2.6042718e+00
   8.1954995e-01   2.6061879e+00
   8.1854995e-01   2.6081573e+00
   8.1754995e-01   2.6101815e+00
   8.1654995e-01   2.6122612e+00
   8.1554995e-01   2.6144016e+00
   8.1454995e-01   2.6166159e+00
   8.1354995e-01   2.6189048e+00
   8.1254995e-01   2.6212627e+00
   8.1154995e-01   2.6237030e+00
   8.1054995e-01   2.6262400e+00
   8.0954995e-01   2.6288624e+00
   8.0854995e-01   2.6315915e+00
   8.0754995e-01   2.6344368e+00
   8.0654995e-01   2.6373934e+00
   8.0554995e-01   2.6404905e+00
   8.0454995e-01   2.6437314e+00
   8.0354995e-01   2.6471361e+00
   8.0254995e-01   2.6507208e+00
   8.0154995e-01   2.6545117e+00
   8.0054995e-01   2.6585382e+00
   7.9954995e-01   2.6628228e+00
   7.9854995e-01   2.6674244e+00
   7.9754995e-01   2.6723882e+00
   7.9654995e-01   2.6777941e+00
   7.9554995e-01   2.6837323e+00
   7.9454995e-01   2.6903684e+00
   7.9354995e-01   2.6979389e+00
   7.9254995e-01   2.7068372e+00
   7.9154995e-01   2.7178799e+00
   7.9054995e-01   2.7333350e+00
