# Supplementary material for: Parallel arrangements of positive feedback loops limit cell-to-cell variability in differentiation
Source: PLoS One. 2017 Nov 29;12(11):e0188623. doi: 10.1371/journal.pone.0188623 (PMC5706692; doi:10.1371/journal.pone.0188623)
Supplement: S1 Codes — (ZIP) [file pone.0188623.s001.zip › codes/GK/AND/Residence Time/IntrinsicNoise/Serial/thrs_4L_Sr_GK.dat]

   1.7326900e+00   2.1615844e+00
   1.7316900e+00   2.1927209e+00
   1.7306900e+00   2.2066220e+00
   1.7296900e+00   2.2171179e+00
   1.7286900e+00   2.2259911e+00
   1.7276900e+00   2.2337022e+00
   1.7266900e+00   2.2406320e+00
   1.7256900e+00   2.2470084e+00
   1.7246900e+00   2.2528934e+00
   1.7236900e+00   2.2584063e+00
   1.7226900e+00   2.2636322e+00
   1.7216900e+00   2.2685419e+00
   1.7206900e+00   2.2732279e+00
   1.7196900e+00   2.2777322e+00
   1.7186900e+00   2.2820282e+00
   1.7176900e+00   2.2861389e+00
   1.7166900e+00   2.2901321e+00
   1.7156900e+00   2.2939850e+00
   1.7146900e+00   2.2977416e+00
   1.7136900e+00   2.3013381e+00
   1.7126900e+00   2.3048687e+00
   1.7116900e+00   2.3082929e+00
   1.7106900e+00   2.3116288e+00
   1.7096900e+00   2.3148759e+00
   1.7086900e+00   2.3180384e+00
   1.7076900e+00   2.3211321e+00
   1.7066900e+00   2.3241765e+00
   1.7056900e+00   2.3271319e+00
   1.7046900e+00   2.3300334e+00
   1.7036900e+00   2.3328944e+00
   1.7026900e+00   2.3356791e+00
   1.7016900e+00   2.3384129e+00
   1.7006900e+00   2.3411008e+00
   1.6996900e+00   2.3437616e+00
   1.6986900e+00   2.3463510e+00
   1.6976900e+00   2.3489001e+00
   1.6966900e+00   2.3514148e+00
   1.6956900e+00   2.3538937e+00
   1.6946900e+00   2.3563290e+00
   1.6936900e+00   2.3587243e+00
   1.6926900e+00   2.3610735e+00
   1.6916900e+00   2.3634275e+00
   1.6906900e+00   2.3657072e+00
   1.6896900e+00   2.3679802e+00
   1.6886900e+00   2.3702067e+00
   1.6876900e+00   2.3724124e+00
   1.6866900e+00   2.3745916e+00
   1.6856900e+00   2.3767515e+00
   1.6846900e+00   2.3788602e+00
   1.6836900e+00   2.3809580e+00
   1.6826900e+00   2.3830492e+00
   1.6816900e+00   2.3850911e+00
   1.6806900e+00   2.3871085e+00
   1.6796900e+00   2.3891209e+00
   1.6786900e+00   2.3910891e+00
   1.6776900e+00   2.3930533e+00
   1.6766900e+00   2.3949942e+00
   1.6756900e+00   2.3969044e+00
   1.6746900e+00   2.3988067e+00
   1.6736900e+00   2.4006858e+00
   1.6726900e+00   2.4025518e+00
   1.6716900e+00   2.4043938e+00
   1.6706900e+00   2.4062069e+00
   1.6696900e+00   2.4080201e+00
   1.6686900e+00   2.4097986e+00
   1.6676900e+00   2.4115702e+00
   1.6666900e+00   2.4133390e+00
   1.6656900e+00   2.4150812e+00
   1.6646900e+00   2.4167908e+00
   1.6636900e+00   2.4185111e+00
   1.6626900e+00   2.4202056e+00
   1.6616900e+00   2.4218765e+00
   1.6606900e+00   2.4235429e+00
   1.6596900e+00   2.4251850e+00
   1.6586900e+00   2.4268339e+00
   1.6576900e+00   2.4284462e+00
   1.6566900e+00   2.4300588e+00
   1.6556900e+00   2.4316542e+00
   1.6546900e+00   2.4332480e+00
   1.6536900e+00   2.4348187e+00
   1.6526900e+00   2.4363781e+00
   1.6516900e+00   2.4379306e+00
   1.6506900e+00   2.4394664e+00
   1.6496900e+00   2.4409953e+00
   1.6486900e+00   2.4424998e+00
   1.6476900e+00   2.4440102e+00
   1.6466900e+00   2.4454915e+00
   1.6456900e+00   2.4469721e+00
   1.6446900e+00   2.4484454e+00
   1.6436900e+00   2.4499095e+00
   1.6426900e+00   2.4513638e+00
   1.6416900e+00   2.4528009e+00
   1.6406900e+00   2.4542336e+00
   1.6396900e+00   2.4556441e+00
   1.6386900e+00   2.4570680e+00
   1.6376900e+00   2.4584657e+00
   1.6366900e+00   2.4598553e+00
   1.6356900e+00   2.4612400e+00
   1.6346900e+00   2.4626106e+00
   1.6336900e+00   2.4639731e+00
   1.6326900e+00   2.4653371e+00
   1.6316900e+00   2.4666825e+00
   1.6306900e+00   2.4680184e+00
   1.6296900e+00   2.4693628e+00
   1.6286900e+00   2.4706770e+00
   1.6276900e+00   2.4719882e+00
   1.6266900e+00   2.4732918e+00
   1.6256900e+00   2.4745951e+00
   1.6246900e+00   2.4758939e+00
   1.6236900e+00   2.4771773e+00
   1.6226900e+00   2.4784474e+00
   1.6216900e+00   2.4797210e+00
   1.6206900e+00   2.4809834e+00
   1.6196900e+00   2.4822447e+00
   1.6186900e+00   2.4834876e+00
   1.6176900e+00   2.4847201e+00
   1.6166900e+00   2.4859709e+00
   1.6156900e+00   2.4871931e+00
   1.6146900e+00   2.4884056e+00
   1.6136900e+00   2.4896307e+00
   1.6126900e+00   2.4908252e+00
   1.6116900e+00   2.4920321e+00
   1.6106900e+00   2.4932287e+00
   1.6096900e+00   2.4944142e+00
   1.6086900e+00   2.4955994e+00
   1.6076900e+00   2.4967658e+00
   1.6066900e+00   2.4979352e+00
   1.6056900e+00   2.4991022e+00
   1.6046900e+00   2.5002619e+00
   1.6036900e+00   2.5014143e+00
   1.6026900e+00   2.5025515e+00
   1.6016900e+00   2.5036946e+00
   1.6006900e+00   2.5048261e+00
   1.5996900e+00   2.5059581e+00
   1.5986900e+00   2.5070833e+00
   1.5976900e+00   2.5081974e+00
   1.5966900e+00   2.5093120e+00
   1.5956900e+00   2.5104185e+00
   1.5946900e+00   2.5115098e+00
   1.5936900e+00   2.5126059e+00
   1.5926900e+00   2.5136989e+00
   1.5916900e+00   2.5147795e+00
   1.5906900e+00   2.5158699e+00
   1.5896900e+00   2.5169470e+00
   1.5886900e+00   2.5180100e+00
   1.5876900e+00   2.5190748e+00
   1.5866900e+00   2.5201387e+00
   1.5856900e+00   2.5211947e+00
   1.5846900e+00   2.5222422e+00
   1.5836900e+00   2.5232900e+00
   1.5826900e+00   2.5243276e+00
   1.5816900e+00   2.5253629e+00
   1.5806900e+00   2.5264030e+00
   1.5796900e+00   2.5274340e+00
   1.5786900e+00   2.5284494e+00
   1.5776900e+00   2.5294708e+00
   1.5766900e+00   2.5304805e+00
   1.5756900e+00   2.5314896e+00
   1.5746900e+00   2.5325004e+00
   1.5736900e+00   2.5335096e+00
   1.5726900e+00   2.5344879e+00
   1.5716900e+00   2.5354897e+00
   1.5706900e+00   2.5364814e+00
   1.5696900e+00   2.5374702e+00
   1.5686900e+00   2.5384380e+00
   1.5676900e+00   2.5394189e+00
   1.5666900e+00   2.5403876e+00
   1.5656900e+00   2.5413573e+00
   1.5646900e+00   2.5423186e+00
   1.5636900e+00   2.5432834e+00
   1.5626900e+00   2.5442458e+00
   1.5616900e+00   2.5451907e+00
   1.5606900e+00   2.5461370e+00
   1.5596900e+00   2.5470870e+00
   1.5586900e+00   2.5480254e+00
   1.5576900e+00   2.5489650e+00
   1.5566900e+00   2.5498941e+00
   1.5556900e+00   2.5508299e+00
   1.5546900e+00   2.5517530e+00
   1.5536900e+00   2.5526782e+00
   1.5526900e+00   2.5535926e+00
   1.5516900e+00   2.5545128e+00
   1.5506900e+00   2.5554218e+00
   1.5496900e+00   2.5563311e+00
   1.5486900e+00   2.5572410e+00
   1.5476900e+00   2.5581363e+00
   1.5466900e+00   2.5590322e+00
   1.5456900e+00   2.5599274e+00
   1.5446900e+00   2.5608233e+00
   1.5436900e+00   2.5617087e+00
   1.5426900e+00   2.5625945e+00
   1.5416900e+00   2.5634873e+00
   1.5406900e+00   2.5643575e+00
   1.5396900e+00   2.5652346e+00
   1.5386900e+00   2.5661097e+00
   1.5376900e+00   2.5669774e+00
   1.5366900e+00   2.5678453e+00
   1.5356900e+00   2.5687018e+00
   1.5346900e+00   2.5695626e+00
   1.5336900e+00   2.5704151e+00
   1.5326900e+00   2.5712679e+00
   1.5316900e+00   2.5721209e+00
   1.5306900e+00   2.5729750e+00
   1.5296900e+00   2.5738167e+00
   1.5286900e+00   2.5746581e+00
   1.5276900e+00   2.5755035e+00
   1.5266900e+00   2.5763332e+00
   1.5256900e+00   2.5771634e+00
   1.5246900e+00   2.5779990e+00
   1.5236900e+00   2.5788233e+00
   1.5226900e+00   2.5796557e+00
   1.5216900e+00   2.5804745e+00
   1.5206900e+00   2.5812872e+00
   1.5196900e+00   2.5821068e+00
   1.5186900e+00   2.5829209e+00
   1.5176900e+00   2.5837338e+00
   1.5166900e+00   2.5845363e+00
   1.5156900e+00   2.5853427e+00
   1.5146900e+00   2.5861500e+00
   1.5136900e+00   2.5869422e+00
   1.5126900e+00   2.5877404e+00
   1.5116900e+00   2.5885361e+00
   1.5106900e+00   2.5893351e+00
   1.5096900e+00   2.5901220e+00
   1.5086900e+00   2.5908970e+00
   1.5076900e+00   2.5916922e+00
   1.5066900e+00   2.5924735e+00
   1.5056900e+00   2.5932537e+00
   1.5046900e+00   2.5940264e+00
   1.5036900e+00   2.5947970e+00
   1.5026900e+00   2.5955803e+00
   1.5016900e+00   2.5963457e+00
   1.5006900e+00   2.5971047e+00
   1.4996900e+00   2.5978777e+00
   1.4986900e+00   2.5986323e+00
   1.4976900e+00   2.5994005e+00
   1.4966900e+00   2.6001492e+00
   1.4956900e+00   2.6009153e+00
   1.4946900e+00   2.6016645e+00
   1.4936900e+00   2.6024153e+00
   1.4926900e+00   2.6031610e+00
   1.4916900e+00   2.6039052e+00
   1.4906900e+00   2.6046508e+00
   1.4896900e+00   2.6053876e+00
   1.4886900e+00   2.6061326e+00
   1.4876900e+00   2.6068686e+00
   1.4866900e+00   2.6076079e+00
   1.4856900e+00   2.6083408e+00
   1.4846900e+00   2.6090615e+00
   1.4836900e+00   2.6097875e+00
   1.4826900e+00   2.6105152e+00
   1.4816900e+00   2.6112432e+00
   1.4806900e+00   2.6119559e+00
   1.4796900e+00   2.6126849e+00
   1.4786900e+00   2.6133943e+00
   1.4776900e+00   2.6141135e+00
   1.4766900e+00   2.6148246e+00
   1.4756900e+00   2.6155419e+00
   1.4746900e+00   2.6162414e+00
   1.4736900e+00   2.6169543e+00
   1.4726900e+00   2.6176620e+00
   1.4716900e+00   2.6183591e+00
   1.4706900e+00   2.6190647e+00
   1.4696900e+00   2.6197628e+00
   1.4686900e+00   2.6204601e+00
   1.4676900e+00   2.6211553e+00
   1.4666900e+00   2.6218407e+00
   1.4656900e+00   2.6225340e+00
   1.4646900e+00   2.6232219e+00
   1.4636900e+00   2.6239123e+00
   1.4626900e+00   2.6245922e+00
   1.4616900e+00   2.6252816e+00
   1.4606900e+00   2.6259645e+00
   1.4596900e+00   2.6266417e+00
   1.4586900e+00   2.6273184e+00
   1.4576900e+00   2.6279973e+00
   1.4566900e+00   2.6286657e+00
   1.4556900e+00   2.6293335e+00
   1.4546900e+00   2.6300076e+00
   1.4536900e+00   2.6306784e+00
   1.4526900e+00   2.6313392e+00
   1.4516900e+00   2.6320075e+00
   1.4506900e+00   2.6326672e+00
   1.4496900e+00   2.6333267e+00
   1.4486900e+00   2.6339883e+00
   1.4476900e+00   2.6346526e+00
   1.4466900e+00   2.6352997e+00
   1.4456900e+00   2.6359549e+00
   1.4446900e+00   2.6366105e+00
   1.4436900e+00   2.6372578e+00
   1.4426900e+00   2.6379039e+00
   1.4416900e+00   2.6385601e+00
   1.4406900e+00   2.6391938e+00
   1.4396900e+00   2.6398426e+00
   1.4386900e+00   2.6404867e+00
   1.4376900e+00   2.6411215e+00
   1.4366900e+00   2.6417642e+00
   1.4356900e+00   2.6424030e+00
   1.4346900e+00   2.6430318e+00
   1.4336900e+00   2.6436733e+00
   1.4326900e+00   2.6443023e+00
   1.4316900e+00   2.6449327e+00
   1.4306900e+00   2.6455630e+00
   1.4296900e+00   2.6461890e+00
   1.4286900e+00   2.6468064e+00
   1.4276900e+00   2.6474319e+00
   1.4266900e+00   2.6480572e+00
   1.4256900e+00   2.6486754e+00
   1.4246900e+00   2.6492953e+00
   1.4236900e+00   2.6499117e+00
   1.4226900e+00   2.6505237e+00
   1.4216900e+00   2.6511506e+00
   1.4206900e+00   2.6517482e+00
   1.4196900e+00   2.6523657e+00
   1.4186900e+00   2.6529773e+00
   1.4176900e+00   2.6535814e+00
   1.4166900e+00   2.6541957e+00
   1.4156900e+00   2.6548004e+00
   1.4146900e+00   2.6553980e+00
   1.4136900e+00   2.6560064e+00
   1.4126900e+00   2.6566060e+00
   1.4116900e+00   2.6572022e+00
   1.4106900e+00   2.6578020e+00
   1.4096900e+00   2.6583961e+00
   1.4086900e+00   2.6589931e+00
   1.4076900e+00   2.6595848e+00
   1.4066900e+00   2.6601809e+00
   1.4056900e+00   2.6607632e+00
   1.4046900e+00   2.6613574e+00
   1.4036900e+00   2.6619405e+00
   1.4026900e+00   2.6625264e+00
   1.4016900e+00   2.6631165e+00
   1.4006900e+00   2.6637054e+00
   1.3996900e+00   2.6642796e+00
   1.3986900e+00   2.6648566e+00
   1.3976900e+00   2.6654448e+00
   1.3966900e+00   2.6660177e+00
   1.3956900e+00   2.6665958e+00
   1.3946900e+00   2.6671729e+00
   1.3936900e+00   2.6677470e+00
   1.3926900e+00   2.6683139e+00
   1.3916900e+00   2.6688853e+00
   1.3906900e+00   2.6694644e+00
   1.3896900e+00   2.6700327e+00
   1.3886900e+00   2.6705949e+00
   1.3876900e+00   2.6711574e+00
   1.3866900e+00   2.6717255e+00
   1.3856900e+00   2.6722869e+00
   1.3846900e+00   2.6728505e+00
   1.3836900e+00   2.6734070e+00
   1.3826900e+00   2.6739737e+00
   1.3816900e+00   2.6745290e+00
   1.3806900e+00   2.6750822e+00
   1.3796900e+00   2.6756438e+00
   1.3786900e+00   2.6762008e+00
   1.3776900e+00   2.6767442e+00
   1.3766900e+00   2.6772994e+00
   1.3756900e+00   2.6778534e+00
   1.3746900e+00   2.6784029e+00
   1.3736900e+00   2.6789518e+00
   1.3726900e+00   2.6794950e+00
   1.3716900e+00   2.6800457e+00
   1.3706900e+00   2.6805852e+00
   1.3696900e+00   2.6811275e+00
   1.3686900e+00   2.6816742e+00
   1.3676900e+00   2.6822112e+00
   1.3666900e+00   2.6827518e+00
   1.3656900e+00   2.6832935e+00
   1.3646900e+00   2.6838235e+00
   1.3636900e+00   2.6843645e+00
   1.3626900e+00   2.6848971e+00
   1.3616900e+00   2.6854347e+00
   1.3606900e+00   2.6859646e+00
   1.3596900e+00   2.6864996e+00
   1.3586900e+00   2.6870260e+00
   1.3576900e+00   2.6875581e+00
   1.3566900e+00   2.6880845e+00
   1.3556900e+00   2.6886117e+00
   1.3546900e+00   2.6891384e+00
   1.3536900e+00   2.6896665e+00
   1.3526900e+00   2.6901819e+00
   1.3516900e+00   2.6907116e+00
   1.3506900e+00   2.6912233e+00
   1.3496900e+00   2.6917473e+00
   1.3486900e+00   2.6922656e+00
   1.3476900e+00   2.6927835e+00
   1.3466900e+00   2.6933082e+00
   1.3456900e+00   2.6938205e+00
   1.3446900e+00   2.6943344e+00
   1.3436900e+00   2.6948482e+00
   1.3426900e+00   2.6953580e+00
   1.3416900e+00   2.6958697e+00
   1.3406900e+00   2.6963839e+00
   1.3396900e+00   2.6968899e+00
   1.3386900e+00   2.6974004e+00
   1.3376900e+00   2.6979100e+00
   1.3366900e+00   2.6984177e+00
   1.3356900e+00   2.6989205e+00
   1.3346900e+00   2.6994310e+00
   1.3336900e+00   2.6999306e+00
   1.3326900e+00   2.7004257e+00
   1.3316900e+00   2.7009360e+00
   1.3306900e+00   2.7014349e+00
   1.3296900e+00   2.7019354e+00
   1.3286900e+00   2.7024297e+00
   1.3276900e+00   2.7029248e+00
   1.3266900e+00   2.7034255e+00
   1.3256900e+00   2.7039188e+00
   1.3246900e+00   2.7044154e+00
   1.3236900e+00   2.7049045e+00
   1.3226900e+00   2.7053984e+00
   1.3216900e+00   2.7058950e+00
   1.3206900e+00   2.7063815e+00
   1.3196900e+00   2.7068671e+00
   1.3186900e+00   2.7073648e+00
   1.3176900e+00   2.7078509e+00
   1.3166900e+00   2.7083375e+00
   1.3156900e+00   2.7088238e+00
   1.3146900e+00   2.7093050e+00
   1.3136900e+00   2.7097918e+00
   1.3126900e+00   2.7102771e+00
   1.3116900e+00   2.7107551e+00
   1.3106900e+00   2.7112325e+00
   1.3096900e+00   2.7117162e+00
   1.3086900e+00   2.7121937e+00
   1.3076900e+00   2.7126762e+00
   1.3066900e+00   2.7131517e+00
   1.3056900e+00   2.7136330e+00
   1.3046900e+00   2.7141052e+00
   1.3036900e+00   2.7145796e+00
   1.3026900e+00   2.7150562e+00
   1.3016900e+00   2.7155290e+00
   1.3006900e+00   2.7159975e+00
   1.2996900e+00   2.7164684e+00
   1.2986900e+00   2.7169429e+00
   1.2976900e+00   2.7174103e+00
   1.2966900e+00   2.7178831e+00
   1.2956900e+00   2.7183454e+00
   1.2946900e+00   2.7188177e+00
   1.2936900e+00   2.7192775e+00
   1.2926900e+00   2.7197494e+00
   1.2916900e+00   2.7202117e+00
   1.2906900e+00   2.7206708e+00
   1.2896900e+00   2.7211350e+00
   1.2886900e+00   2.7215975e+00
   1.2876900e+00   2.7220582e+00
   1.2866900e+00   2.7225198e+00
   1.2856900e+00   2.7229813e+00
   1.2846900e+00   2.7234452e+00
   1.2836900e+00   2.7238977e+00
   1.2826900e+00   2.7243506e+00
   1.2816900e+00   2.7248144e+00
   1.2806900e+00   2.7252709e+00
   1.2796900e+00   2.7257172e+00
   1.2786900e+00   2.7261796e+00
   1.2776900e+00   2.7266251e+00
   1.2766900e+00   2.7270892e+00
   1.2756900e+00   2.7275358e+00
   1.2746900e+00   2.7279892e+00
   1.2736900e+00   2.7284359e+00
   1.2726900e+00   2.7288888e+00
   1.2716900e+00   2.7293360e+00
   1.2706900e+00   2.7297866e+00
   1.2696900e+00   2.7302261e+00
   1.2686900e+00   2.7306778e+00
   1.2676900e+00   2.7311181e+00
   1.2666900e+00   2.7315732e+00
   1.2656900e+00   2.7320090e+00
   1.2646900e+00   2.7324587e+00
   1.2636900e+00   2.7328944e+00
   1.2626900e+00   2.7333444e+00
   1.2616900e+00   2.7337821e+00
   1.2606900e+00   2.7342200e+00
   1.2596900e+00   2.7346701e+00
   1.2586900e+00   2.7351044e+00
   1.2576900e+00   2.7355411e+00
   1.2566900e+00   2.7359851e+00
   1.2556900e+00   2.7364147e+00
   1.2546900e+00   2.7368508e+00
   1.2536900e+00   2.7372886e+00
   1.2526900e+00   2.7377283e+00
   1.2516900e+00   2.7381554e+00
   1.2506900e+00   2.7385877e+00
   1.2496900e+00   2.7390268e+00
   1.2486900e+00   2.7394549e+00
   1.2476900e+00   2.7398858e+00
   1.2466900e+00   2.7403261e+00
   1.2456900e+00   2.7407483e+00
   1.2446900e+00   2.7411872e+00
   1.2436900e+00   2.7416131e+00
   1.2426900e+00   2.7420410e+00
   1.2416900e+00   2.7424674e+00
   1.2406900e+00   2.7428933e+00
   1.2396900e+00   2.7433207e+00
   1.2386900e+00   2.7437499e+00
   1.2376900e+00   2.7441772e+00
   1.2366900e+00   2.7445945e+00
   1.2356900e+00   2.7450237e+00
   1.2346900e+00   2.7454519e+00
   1.2336900e+00   2.7458701e+00
   1.2326900e+00   2.7462923e+00
   1.2316900e+00   2.7467171e+00
   1.2306900e+00   2.7471364e+00
   1.2296900e+00   2.7475593e+00
   1.2286900e+00   2.7479744e+00
   1.2276900e+00   2.7484016e+00
   1.2266900e+00   2.7488140e+00
   1.2256900e+00   2.7492312e+00
   1.2246900e+00   2.7496586e+00
   1.2236900e+00   2.7500740e+00
   1.2226900e+00   2.7504909e+00
   1.2216900e+00   2.7509076e+00
   1.2206900e+00   2.7513241e+00
   1.2196900e+00   2.7517370e+00
   1.2186900e+00   2.7521470e+00
   1.2176900e+00   2.7525646e+00
   1.2166900e+00   2.7529746e+00
   1.2156900e+00   2.7533916e+00
   1.2146900e+00   2.7538046e+00
   1.2136900e+00   2.7542152e+00
   1.2126900e+00   2.7546258e+00
   1.2116900e+00   2.7550365e+00
   1.2106900e+00   2.7554534e+00
   1.2096900e+00   2.7558589e+00
   1.2086900e+00   2.7562732e+00
   1.2076900e+00   2.7566764e+00
   1.2066900e+00   2.7570884e+00
   1.2056900e+00   2.7574998e+00
   1.2046900e+00   2.7579040e+00
   1.2036900e+00   2.7583094e+00
   1.2026900e+00   2.7587171e+00
   1.2016900e+00   2.7591230e+00
   1.2006900e+00   2.7595296e+00
   1.1996900e+00   2.7599380e+00
   1.1986900e+00   2.7603444e+00
   1.1976900e+00   2.7607402e+00
   1.1966900e+00   2.7611492e+00
   1.1956900e+00   2.7615580e+00
   1.1946900e+00   2.7619560e+00
   1.1936900e+00   2.7623567e+00
   1.1926900e+00   2.7627638e+00
   1.1916900e+00   2.7631651e+00
   1.1906900e+00   2.7635701e+00
   1.1896900e+00   2.7639634e+00
   1.1886900e+00   2.7643670e+00
   1.1876900e+00   2.7647666e+00
   1.1866900e+00   2.7651683e+00
   1.1856900e+00   2.7655658e+00
   1.1846900e+00   2.7659637e+00
   1.1836900e+00   2.7663674e+00
   1.1826900e+00   2.7667665e+00
   1.1816900e+00   2.7671642e+00
   1.1806900e+00   2.7675598e+00
   1.1796900e+00   2.7679578e+00
   1.1786900e+00   2.7683559e+00
   1.1776900e+00   2.7687516e+00
   1.1766900e+00   2.7691522e+00
   1.1756900e+00   2.7695456e+00
   1.1746900e+00   2.7699374e+00
   1.1736900e+00   2.7703378e+00
   1.1726900e+00   2.7707286e+00
   1.1716900e+00   2.7711239e+00
   1.1706900e+00   2.7715202e+00
   1.1696900e+00   2.7719144e+00
   1.1686900e+00   2.7723029e+00
   1.1676900e+00   2.7727050e+00
   1.1666900e+00   2.7730930e+00
   1.1656900e+00   2.7734838e+00
   1.1646900e+00   2.7738782e+00
   1.1636900e+00   2.7742754e+00
   1.1626900e+00   2.7746586e+00
   1.1616900e+00   2.7750611e+00
   1.1606900e+00   2.7754435e+00
   1.1596900e+00   2.7758455e+00
   1.1586900e+00   2.7762324e+00
   1.1576900e+00   2.7766200e+00
   1.1566900e+00   2.7770100e+00
   1.1556900e+00   2.7773980e+00
   1.1546900e+00   2.7777999e+00
   1.1536900e+00   2.7781870e+00
   1.1526900e+00   2.7785780e+00
   1.1516900e+00   2.7789668e+00
   1.1506900e+00   2.7793469e+00
   1.1496900e+00   2.7797389e+00
   1.1486900e+00   2.7801299e+00
   1.1476900e+00   2.7805211e+00
   1.1466900e+00   2.7809132e+00
   1.1456900e+00   2.7812929e+00
   1.1446900e+00   2.7816851e+00
   1.1436900e+00   2.7820753e+00
   1.1426900e+00   2.7824612e+00
   1.1416900e+00   2.7828521e+00
   1.1406900e+00   2.7832389e+00
   1.1396900e+00   2.7836195e+00
   1.1386900e+00   2.7840162e+00
   1.1376900e+00   2.7844000e+00
   1.1366900e+00   2.7847887e+00
   1.1356900e+00   2.7851767e+00
   1.1346900e+00   2.7855587e+00
   1.1336900e+00   2.7859474e+00
   1.1326900e+00   2.7863330e+00
   1.1316900e+00   2.7867235e+00
   1.1306900e+00   2.7871072e+00
   1.1296900e+00   2.7874982e+00
   1.1286900e+00   2.7878814e+00
   1.1276900e+00   2.7882728e+00
   1.1266900e+00   2.7886542e+00
   1.1256900e+00   2.7890431e+00
   1.1246900e+00   2.7894294e+00
   1.1236900e+00   2.7898157e+00
   1.1226900e+00   2.7901976e+00
   1.1216900e+00   2.7905872e+00
   1.1206900e+00   2.7909763e+00
   1.1196900e+00   2.7913625e+00
   1.1186900e+00   2.7917484e+00
   1.1176900e+00   2.7921321e+00
   1.1166900e+00   2.7925208e+00
   1.1156900e+00   2.7929044e+00
   1.1146900e+00   2.7932928e+00
   1.1136900e+00   2.7936809e+00
   1.1126900e+00   2.7940690e+00
   1.1116900e+00   2.7944570e+00
   1.1106900e+00   2.7948450e+00
   1.1096900e+00   2.7952339e+00
   1.1086900e+00   2.7956124e+00
   1.1076900e+00   2.7959992e+00
   1.1066900e+00   2.7963908e+00
   1.1056900e+00   2.7967786e+00
   1.1046900e+00   2.7971715e+00
   1.1036900e+00   2.7975496e+00
   1.1026900e+00   2.7979410e+00
   1.1016900e+00   2.7983300e+00
   1.1006900e+00   2.7987141e+00
   1.0996900e+00   2.7991078e+00
   1.0986900e+00   2.7994894e+00
   1.0976900e+00   2.7998824e+00
   1.0966900e+00   2.8002767e+00
   1.0956900e+00   2.8006591e+00
   1.0946900e+00   2.8010546e+00
   1.0936900e+00   2.8014370e+00
   1.0926900e+00   2.8018324e+00
   1.0916900e+00   2.8022144e+00
   1.0906900e+00   2.8026138e+00
   1.0896900e+00   2.8029961e+00
   1.0886900e+00   2.8033954e+00
   1.0876900e+00   2.8037809e+00
   1.0866900e+00   2.8041770e+00
   1.0856900e+00   2.8045688e+00
   1.0846900e+00   2.8049527e+00
   1.0836900e+00   2.8053557e+00
   1.0826900e+00   2.8057393e+00
   1.0816900e+00   2.8061322e+00
   1.0806900e+00   2.8065309e+00
   1.0796900e+00   2.8069211e+00
   1.0786900e+00   2.8073164e+00
   1.0776900e+00   2.8077135e+00
   1.0766900e+00   2.8081090e+00
   1.0756900e+00   2.8085040e+00
   1.0746900e+00   2.8088966e+00
   1.0736900e+00   2.8093010e+00
   1.0726900e+00   2.8096950e+00
   1.0716900e+00   2.8100854e+00
   1.0706900e+00   2.8104946e+00
   1.0696900e+00   2.8108847e+00
   1.0686900e+00   2.8112826e+00
   1.0676900e+00   2.8116891e+00
   1.0666900e+00   2.8120839e+00
   1.0656900e+00   2.8124846e+00
   1.0646900e+00   2.8128871e+00
   1.0636900e+00   2.8132856e+00
   1.0626900e+00   2.8136910e+00
   1.0616900e+00   2.8140905e+00
   1.0606900e+00   2.8145014e+00
   1.0596900e+00   2.8148960e+00
   1.0586900e+00   2.8153102e+00
   1.0576900e+00   2.8157061e+00
   1.0566900e+00   2.8161214e+00
   1.0556900e+00   2.8165171e+00
   1.0546900e+00   2.8169312e+00
   1.0536900e+00   2.8173391e+00
   1.0526900e+00   2.8177465e+00
   1.0516900e+00   2.8181598e+00
   1.0506900e+00   2.8185655e+00
   1.0496900e+00   2.8189789e+00
   1.0486900e+00   2.8193941e+00
   1.0476900e+00   2.8197981e+00
   1.0466900e+00   2.8202155e+00
   1.0456900e+00   2.8206333e+00
   1.0446900e+00   2.8210484e+00
   1.0436900e+00   2.8214631e+00
   1.0426900e+00   2.8218769e+00
   1.0416900e+00   2.8222961e+00
   1.0406900e+00   2.8227154e+00
   1.0396900e+00   2.8231348e+00
   1.0386900e+00   2.8235543e+00
   1.0376900e+00   2.8239741e+00
   1.0366900e+00   2.8243960e+00
   1.0356900e+00   2.8248318e+00
   1.0346900e+00   2.8252542e+00
   1.0336900e+00   2.8256756e+00
   1.0326900e+00   2.8261008e+00
   1.0316900e+00   2.8265336e+00
   1.0306900e+00   2.8269606e+00
   1.0296900e+00   2.8273883e+00
   1.0286900e+00   2.8278236e+00
   1.0276900e+00   2.8282537e+00
   1.0266900e+00   2.8286908e+00
   1.0256900e+00   2.8291264e+00
   1.0246900e+00   2.8295608e+00
   1.0236900e+00   2.8299975e+00
   1.0226900e+00   2.8304355e+00
   1.0216900e+00   2.8308786e+00
   1.0206900e+00   2.8313192e+00
   1.0196900e+00   2.8317617e+00
   1.0186900e+00   2.8322100e+00
   1.0176900e+00   2.8326487e+00
   1.0166900e+00   2.8331024e+00
   1.0156900e+00   2.8335529e+00
   1.0146900e+00   2.8340078e+00
   1.0136900e+00   2.8344471e+00
   1.0126900e+00   2.8349048e+00
   1.0116900e+00   2.8353573e+00
   1.0106900e+00   2.8358143e+00
   1.0096900e+00   2.8362837e+00
   1.0086900e+00   2.8367403e+00
   1.0076900e+00   2.8371981e+00
   1.0066900e+00   2.8376616e+00
   1.0056900e+00   2.8381235e+00
   1.0046900e+00   2.8385952e+00
   1.0036900e+00   2.8390648e+00
   1.0026900e+00   2.8395339e+00
   1.0016900e+00   2.8400033e+00
   1.0006900e+00   2.8404876e+00
   9.9968998e-01   2.8409540e+00
   9.9868998e-01   2.8414367e+00
   9.9768998e-01   2.8419128e+00
   9.9668998e-01   2.8423972e+00
   9.9568998e-01   2.8428830e+00
   9.9468998e-01   2.8433695e+00
   9.9368998e-01   2.8438568e+00
   9.9268998e-01   2.8443523e+00
   9.9168998e-01   2.8448439e+00
   9.9068998e-01   2.8453361e+00
   9.8968998e-01   2.8458351e+00
   9.8868998e-01   2.8463369e+00
   9.8768998e-01   2.8468407e+00
   9.8668998e-01   2.8473454e+00
   9.8568998e-01   2.8478501e+00
   9.8468998e-01   2.8483633e+00
   9.8368998e-01   2.8488731e+00
   9.8268998e-01   2.8493850e+00
   9.8168998e-01   2.8499024e+00
   9.8068998e-01   2.8504301e+00
   9.7968998e-01   2.8509479e+00
   9.7868998e-01   2.8514809e+00
   9.7768998e-01   2.8520036e+00
   9.7668998e-01   2.8525341e+00
   9.7568998e-01   2.8530674e+00
   9.7468998e-01   2.8536100e+00
   9.7368998e-01   2.8541555e+00
   9.7268998e-01   2.8546891e+00
   9.7168998e-01   2.8552378e+00
   9.7068998e-01   2.8557950e+00
   9.6968998e-01   2.8563448e+00
   9.6868998e-01   2.8569021e+00
   9.6768998e-01   2.8574624e+00
   9.6668998e-01   2.8580230e+00
   9.6568998e-01   2.8585959e+00
   9.6468998e-01   2.8591627e+00
   9.6368998e-01   2.8597389e+00
   9.6268998e-01   2.8603164e+00
   9.6168998e-01   2.8608942e+00
   9.6068998e-01   2.8614871e+00
   9.5968998e-01   2.8620721e+00
   9.5868998e-01   2.8626634e+00
   9.5768998e-01   2.8632671e+00
   9.5668998e-01   2.8638647e+00
   9.5568998e-01   2.8644718e+00
   9.5468998e-01   2.8650807e+00
   9.5368998e-01   2.8656996e+00
   9.5268998e-01   2.8663126e+00
   9.5168998e-01   2.8669383e+00
   9.5068998e-01   2.8675693e+00
   9.4968998e-01   2.8682026e+00
   9.4868998e-01   2.8688360e+00
   9.4768998e-01   2.8694795e+00
   9.4668998e-01   2.8701279e+00
   9.4568998e-01   2.8707840e+00
   9.4468998e-01   2.8714414e+00
   9.4368998e-01   2.8721011e+00
   9.4268998e-01   2.8727717e+00
   9.4168998e-01   2.8734444e+00
   9.4068998e-01   2.8741198e+00
   9.3968998e-01   2.8748063e+00
   9.3868998e-01   2.8754955e+00
   9.3768998e-01   2.8761973e+00
   9.3668998e-01   2.8769016e+00
   9.3568998e-01   2.8776079e+00
   9.3468998e-01   2.8783271e+00
   9.3368998e-01   2.8790488e+00
   9.3268998e-01   2.8797745e+00
   9.3168998e-01   2.8805116e+00
   9.3068998e-01   2.8812506e+00
   9.2968998e-01   2.8820050e+00
   9.2868998e-01   2.8827527e+00
   9.2768998e-01   2.8835227e+00
   9.2668998e-01   2.8842944e+00
   9.2568998e-01   2.8850698e+00
   9.2468998e-01   2.8858561e+00
   9.2368998e-01   2.8866476e+00
   9.2268998e-01   2.8874537e+00
   9.2168998e-01   2.8882626e+00
   9.2068998e-01   2.8890777e+00
   9.1968998e-01   2.8899045e+00
   9.1868998e-01   2.8907465e+00
   9.1768998e-01   2.8915918e+00
   9.1668998e-01   2.8924403e+00
   9.1568998e-01   2.8933037e+00
   9.1468998e-01   2.8941828e+00
   9.1368998e-01   2.8950657e+00
   9.1268998e-01   2.8959602e+00
   9.1168998e-01   2.8968635e+00
   9.1068998e-01   2.8977706e+00
   9.0968998e-01   2.8987055e+00
   9.0868998e-01   2.8996399e+00
   9.0768998e-01   2.9005847e+00
   9.0668998e-01   2.9015445e+00
   9.0568998e-01   2.9025203e+00
   9.0468998e-01   2.9035008e+00
   9.0368998e-01   2.9044995e+00
   9.0268998e-01   2.9055105e+00
   9.0168998e-01   2.9065355e+00
   9.0068998e-01   2.9075649e+00
   8.9968998e-01   2.9086238e+00
   8.9868998e-01   2.9096883e+00
   8.9768998e-01   2.9107718e+00
   8.9668998e-01   2.9118642e+00
   8.9568998e-01   2.9129758e+00
   8.9468998e-01   2.9141058e+00
   8.9368998e-01   2.9152471e+00
   8.9268998e-01   2.9164078e+00
   8.9168998e-01   2.9175882e+00
   8.9068998e-01   2.9187854e+00
   8.8968998e-01   2.9199978e+00
   8.8868998e-01   2.9212384e+00
   8.8768998e-01   2.9224861e+00
   8.8668998e-01   2.9237638e+00
   8.8568998e-01   2.9250616e+00
   8.8468998e-01   2.9263805e+00
   8.8368998e-01   2.9277221e+00
   8.8268998e-01   2.9290899e+00
   8.8168998e-01   2.9304782e+00
   8.8068998e-01   2.9318914e+00
   8.7968998e-01   2.9333329e+00
   8.7868998e-01   2.9347989e+00
   8.7768998e-01   2.9362863e+00
   8.7668998e-01   2.9378124e+00
   8.7568998e-01   2.9393672e+00
   8.7468998e-01   2.9409554e+00
   8.7368998e-01   2.9425722e+00
   8.7268998e-01   2.9442259e+00
   8.7168998e-01   2.9459114e+00
   8.7068998e-01   2.9476271e+00
   8.6968998e-01   2.9493959e+00
   8.6868998e-01   2.9511955e+00
   8.6768998e-01   2.9530364e+00
   8.6668998e-01   2.9549286e+00
   8.6568998e-01   2.9568612e+00
   8.6468998e-01   2.9588381e+00
   8.6368998e-01   2.9608738e+00
   8.6268998e-01   2.9629554e+00
   8.6168998e-01   2.9651031e+00
   8.6068998e-01   2.9673035e+00
   8.5968998e-01   2.9695651e+00
   8.5868998e-01   2.9718932e+00
   8.5768998e-01   2.9742943e+00
   8.5668998e-01   2.9767705e+00
   8.5568998e-01   2.9793284e+00
   8.5468998e-01   2.9819716e+00
   8.5368998e-01   2.9847002e+00
   8.5268998e-01   2.9875306e+00
   8.5168998e-01   2.9904719e+00
   8.5068998e-01   2.9935190e+00
   8.4968998e-01   2.9966969e+00
   8.4868998e-01   3.0000076e+00
   8.4768998e-01   3.0034615e+00
   8.4668998e-01   3.0070810e+00
   8.4568998e-01   3.0108843e+00
   8.4468998e-01   3.0148782e+00
   8.4368998e-01   3.0191125e+00
   8.4268998e-01   3.0235942e+00
   8.4168998e-01   3.0283738e+00
   8.4068998e-01   3.0334918e+00
   8.3968998e-01   3.0390156e+00
   8.3868998e-01   3.0450158e+00
   8.3768998e-01   3.0516142e+00
   8.3668998e-01   3.0589801e+00
   8.3568998e-01   3.0673537e+00
   8.3468998e-01   3.0771680e+00
   8.3368998e-01   3.0892853e+00
   8.3268998e-01   3.1060514e+00
