# Supplementary material for: Parallel arrangements of positive feedback loops limit cell-to-cell variability in differentiation
Source: PLoS One. 2017 Nov 29;12(11):e0188623. doi: 10.1371/journal.pone.0188623 (PMC5706692; doi:10.1371/journal.pone.0188623)
Supplement: S1 Codes — (ZIP) [file pone.0188623.s001.zip › codes/GK/AND/Residence Time/IntrinsicNoise/Serial/thrs_5L_Sr_GK.dat]

   1.7901200e+00   2.3600050e+00
   1.7891200e+00   2.3938145e+00
   1.7881200e+00   2.4089080e+00
   1.7871200e+00   2.4203809e+00
   1.7861200e+00   2.4300190e+00
   1.7851200e+00   2.4384698e+00
   1.7841200e+00   2.4461151e+00
   1.7831200e+00   2.4530686e+00
   1.7821200e+00   2.4594939e+00
   1.7811200e+00   2.4655402e+00
   1.7801200e+00   2.4712235e+00
   1.7791200e+00   2.4766237e+00
   1.7781200e+00   2.4818005e+00
   1.7771200e+00   2.4866882e+00
   1.7761200e+00   2.4914132e+00
   1.7751200e+00   2.4959519e+00
   1.7741200e+00   2.5003344e+00
   1.7731200e+00   2.5045550e+00
   1.7721200e+00   2.5086443e+00
   1.7711200e+00   2.5125969e+00
   1.7701200e+00   2.5164589e+00
   1.7691200e+00   2.5202257e+00
   1.7681200e+00   2.5238884e+00
   1.7671200e+00   2.5274565e+00
   1.7661200e+00   2.5309285e+00
   1.7651200e+00   2.5343226e+00
   1.7641200e+00   2.5376848e+00
   1.7631200e+00   2.5409239e+00
   1.7621200e+00   2.5441165e+00
   1.7611200e+00   2.5472439e+00
   1.7601200e+00   2.5503259e+00
   1.7591200e+00   2.5533033e+00
   1.7581200e+00   2.5562685e+00
   1.7571200e+00   2.5591716e+00
   1.7561200e+00   2.5620267e+00
   1.7551200e+00   2.5648510e+00
   1.7541200e+00   2.5676152e+00
   1.7531200e+00   2.5703239e+00
   1.7521200e+00   2.5729976e+00
   1.7511200e+00   2.5756489e+00
   1.7501200e+00   2.5782534e+00
   1.7491200e+00   2.5807998e+00
   1.7481200e+00   2.5833387e+00
   1.7471200e+00   2.5858259e+00
   1.7461200e+00   2.5882891e+00
   1.7451200e+00   2.5907186e+00
   1.7441200e+00   2.5931203e+00
   1.7431200e+00   2.5954995e+00
   1.7421200e+00   2.5978306e+00
   1.7411200e+00   2.6001347e+00
   1.7401200e+00   2.6024213e+00
   1.7391200e+00   2.6046764e+00
   1.7381200e+00   2.6069076e+00
   1.7371200e+00   2.6091167e+00
   1.7361200e+00   2.6112914e+00
   1.7351200e+00   2.6134509e+00
   1.7341200e+00   2.6155905e+00
   1.7331200e+00   2.6177081e+00
   1.7321200e+00   2.6198063e+00
   1.7311200e+00   2.6218690e+00
   1.7301200e+00   2.6239166e+00
   1.7291200e+00   2.6259512e+00
   1.7281200e+00   2.6279544e+00
   1.7271200e+00   2.6299585e+00
   1.7261200e+00   2.6319257e+00
   1.7251200e+00   2.6338844e+00
   1.7241200e+00   2.6358232e+00
   1.7231200e+00   2.6377391e+00
   1.7221200e+00   2.6396435e+00
   1.7211200e+00   2.6415167e+00
   1.7201200e+00   2.6433961e+00
   1.7191200e+00   2.6452502e+00
   1.7181200e+00   2.6470858e+00
   1.7171200e+00   2.6489038e+00
   1.7161200e+00   2.6507175e+00
   1.7151200e+00   2.6525084e+00
   1.7141200e+00   2.6542889e+00
   1.7131200e+00   2.6560448e+00
   1.7121200e+00   2.6577896e+00
   1.7111200e+00   2.6595353e+00
   1.7101200e+00   2.6612568e+00
   1.7091200e+00   2.6629644e+00
   1.7081200e+00   2.6646632e+00
   1.7071200e+00   2.6663485e+00
   1.7061200e+00   2.6680292e+00
   1.7051200e+00   2.6696915e+00
   1.7041200e+00   2.6713385e+00
   1.7031200e+00   2.6729673e+00
   1.7021200e+00   2.6746093e+00
   1.7011200e+00   2.6762099e+00
   1.7001200e+00   2.6778101e+00
   1.6991200e+00   2.6794106e+00
   1.6981200e+00   2.6810010e+00
   1.6971200e+00   2.6825594e+00
   1.6961200e+00   2.6841266e+00
   1.6951200e+00   2.6856749e+00
   1.6941200e+00   2.6872115e+00
   1.6931200e+00   2.6887391e+00
   1.6921200e+00   2.6902662e+00
   1.6911200e+00   2.6917760e+00
   1.6901200e+00   2.6932746e+00
   1.6891200e+00   2.6947690e+00
   1.6881200e+00   2.6962570e+00
   1.6871200e+00   2.6977280e+00
   1.6861200e+00   2.6992032e+00
   1.6851200e+00   2.7006413e+00
   1.6841200e+00   2.7021036e+00
   1.6831200e+00   2.7035431e+00
   1.6821200e+00   2.7049606e+00
   1.6811200e+00   2.7063835e+00
   1.6801200e+00   2.7078021e+00
   1.6791200e+00   2.7092081e+00
   1.6781200e+00   2.7106120e+00
   1.6771200e+00   2.7120055e+00
   1.6761200e+00   2.7133832e+00
   1.6751200e+00   2.7147637e+00
   1.6741200e+00   2.7161153e+00
   1.6731200e+00   2.7174906e+00
   1.6721200e+00   2.7188283e+00
   1.6711200e+00   2.7201829e+00
   1.6701200e+00   2.7215175e+00
   1.6691200e+00   2.7228519e+00
   1.6681200e+00   2.7241670e+00
   1.6671200e+00   2.7254858e+00
   1.6661200e+00   2.7268005e+00
   1.6651200e+00   2.7280977e+00
   1.6641200e+00   2.7293958e+00
   1.6631200e+00   2.7306832e+00
   1.6621200e+00   2.7319707e+00
   1.6611200e+00   2.7332445e+00
   1.6601200e+00   2.7345226e+00
   1.6591200e+00   2.7357811e+00
   1.6581200e+00   2.7370409e+00
   1.6571200e+00   2.7382878e+00
   1.6561200e+00   2.7395382e+00
   1.6551200e+00   2.7407783e+00
   1.6541200e+00   2.7420083e+00
   1.6531200e+00   2.7432443e+00
   1.6521200e+00   2.7444658e+00
   1.6511200e+00   2.7456738e+00
   1.6501200e+00   2.7468947e+00
   1.6491200e+00   2.7480956e+00
   1.6481200e+00   2.7492930e+00
   1.6471200e+00   2.7504893e+00
   1.6461200e+00   2.7516716e+00
   1.6451200e+00   2.7528547e+00
   1.6441200e+00   2.7540370e+00
   1.6431200e+00   2.7552117e+00
   1.6421200e+00   2.7563728e+00
   1.6411200e+00   2.7575445e+00
   1.6401200e+00   2.7587002e+00
   1.6391200e+00   2.7598504e+00
   1.6381200e+00   2.7609870e+00
   1.6371200e+00   2.7621362e+00
   1.6361200e+00   2.7632719e+00
   1.6351200e+00   2.7644100e+00
   1.6341200e+00   2.7655303e+00
   1.6331200e+00   2.7666490e+00
   1.6321200e+00   2.7677713e+00
   1.6311200e+00   2.7688841e+00
   1.6301200e+00   2.7699971e+00
   1.6291200e+00   2.7711008e+00
   1.6281200e+00   2.7721967e+00
   1.6271200e+00   2.7732858e+00
   1.6261200e+00   2.7743765e+00
   1.6251200e+00   2.7754679e+00
   1.6241200e+00   2.7765464e+00
   1.6231200e+00   2.7776272e+00
   1.6221200e+00   2.7786969e+00
   1.6211200e+00   2.7797656e+00
   1.6201200e+00   2.7808340e+00
   1.6191200e+00   2.7818897e+00
   1.6181200e+00   2.7829489e+00
   1.6171200e+00   2.7839939e+00
   1.6161200e+00   2.7850505e+00
   1.6151200e+00   2.7860789e+00
   1.6141200e+00   2.7871329e+00
   1.6131200e+00   2.7881623e+00
   1.6121200e+00   2.7891936e+00
   1.6111200e+00   2.7902257e+00
   1.6101200e+00   2.7912391e+00
   1.6091200e+00   2.7922649e+00
   1.6081200e+00   2.7932787e+00
   1.6071200e+00   2.7942913e+00
   1.6061200e+00   2.7952898e+00
   1.6051200e+00   2.7963065e+00
   1.6041200e+00   2.7973001e+00
   1.6031200e+00   2.7983009e+00
   1.6021200e+00   2.7992898e+00
   1.6011200e+00   2.8002823e+00
   1.6001200e+00   2.8012767e+00
   1.5991200e+00   2.8022527e+00
   1.5981200e+00   2.8032268e+00
   1.5971200e+00   2.8042037e+00
   1.5961200e+00   2.8051851e+00
   1.5951200e+00   2.8061443e+00
   1.5941200e+00   2.8071136e+00
   1.5931200e+00   2.8080728e+00
   1.5921200e+00   2.8090386e+00
   1.5911200e+00   2.8099927e+00
   1.5901200e+00   2.8109361e+00
   1.5891200e+00   2.8118920e+00
   1.5881200e+00   2.8128312e+00
   1.5871200e+00   2.8137818e+00
   1.5861200e+00   2.8147106e+00
   1.5851200e+00   2.8156521e+00
   1.5841200e+00   2.8165776e+00
   1.5831200e+00   2.8175027e+00
   1.5821200e+00   2.8184387e+00
   1.5811200e+00   2.8193628e+00
   1.5801200e+00   2.8202801e+00
   1.5791200e+00   2.8211946e+00
   1.5781200e+00   2.8221101e+00
   1.5771200e+00   2.8230183e+00
   1.5761200e+00   2.8239287e+00
   1.5751200e+00   2.8248298e+00
   1.5741200e+00   2.8257373e+00
   1.5731200e+00   2.8266334e+00
   1.5721200e+00   2.8275299e+00
   1.5711200e+00   2.8284185e+00
   1.5701200e+00   2.8293121e+00
   1.5691200e+00   2.8301933e+00
   1.5681200e+00   2.8310760e+00
   1.5671200e+00   2.8319579e+00
   1.5661200e+00   2.8328399e+00
   1.5651200e+00   2.8337128e+00
   1.5641200e+00   2.8345957e+00
   1.5631200e+00   2.8354589e+00
   1.5621200e+00   2.8363328e+00
   1.5611200e+00   2.8371861e+00
   1.5601200e+00   2.8380599e+00
   1.5591200e+00   2.8389163e+00
   1.5581200e+00   2.8397705e+00
   1.5571200e+00   2.8406253e+00
   1.5561200e+00   2.8414815e+00
   1.5551200e+00   2.8423251e+00
   1.5541200e+00   2.8431755e+00
   1.5531200e+00   2.8440153e+00
   1.5521200e+00   2.8448566e+00
   1.5511200e+00   2.8456979e+00
   1.5501200e+00   2.8465321e+00
   1.5491200e+00   2.8473599e+00
   1.5481200e+00   2.8481999e+00
   1.5471200e+00   2.8490261e+00
   1.5461200e+00   2.8498538e+00
   1.5451200e+00   2.8506709e+00
   1.5441200e+00   2.8515000e+00
   1.5431200e+00   2.8523176e+00
   1.5421200e+00   2.8531367e+00
   1.5411200e+00   2.8539484e+00
   1.5401200e+00   2.8547543e+00
   1.5391200e+00   2.8555681e+00
   1.5381200e+00   2.8563742e+00
   1.5371200e+00   2.8571782e+00
   1.5361200e+00   2.8579857e+00
   1.5351200e+00   2.8587796e+00
   1.5341200e+00   2.8595781e+00
   1.5331200e+00   2.8603710e+00
   1.5321200e+00   2.8611701e+00
   1.5311200e+00   2.8619529e+00
   1.5301200e+00   2.8627465e+00
   1.5291200e+00   2.8635336e+00
   1.5281200e+00   2.8643136e+00
   1.5271200e+00   2.8650986e+00
   1.5261200e+00   2.8658817e+00
   1.5251200e+00   2.8666558e+00
   1.5241200e+00   2.8674395e+00
   1.5231200e+00   2.8682036e+00
   1.5221200e+00   2.8689780e+00
   1.5211200e+00   2.8697445e+00
   1.5201200e+00   2.8705161e+00
   1.5191200e+00   2.8712757e+00
   1.5181200e+00   2.8720390e+00
   1.5171200e+00   2.8727994e+00
   1.5161200e+00   2.8735611e+00
   1.5151200e+00   2.8743130e+00
   1.5141200e+00   2.8750698e+00
   1.5131200e+00   2.8758168e+00
   1.5121200e+00   2.8765723e+00
   1.5111200e+00   2.8773207e+00
   1.5101200e+00   2.8780617e+00
   1.5091200e+00   2.8788102e+00
   1.5081200e+00   2.8795581e+00
   1.5071200e+00   2.8802946e+00
   1.5061200e+00   2.8810298e+00
   1.5051200e+00   2.8817740e+00
   1.5041200e+00   2.8824988e+00
   1.5031200e+00   2.8832373e+00
   1.5021200e+00   2.8839620e+00
   1.5011200e+00   2.8846934e+00
   1.5001200e+00   2.8854147e+00
   1.4991200e+00   2.8861478e+00
   1.4981200e+00   2.8868688e+00
   1.4971200e+00   2.8875911e+00
   1.4961200e+00   2.8883129e+00
   1.4951200e+00   2.8890358e+00
   1.4941200e+00   2.8897396e+00
   1.4931200e+00   2.8904549e+00
   1.4921200e+00   2.8911735e+00
   1.4911200e+00   2.8918787e+00
   1.4901200e+00   2.8925939e+00
   1.4891200e+00   2.8932946e+00
   1.4881200e+00   2.8939981e+00
   1.4871200e+00   2.8947041e+00
   1.4861200e+00   2.8954048e+00
   1.4851200e+00   2.8961096e+00
   1.4841200e+00   2.8967973e+00
   1.4831200e+00   2.8974980e+00
   1.4821200e+00   2.8981909e+00
   1.4811200e+00   2.8988838e+00
   1.4801200e+00   2.8995748e+00
   1.4791200e+00   2.9002706e+00
   1.4781200e+00   2.9009553e+00
   1.4771200e+00   2.9016402e+00
   1.4761200e+00   2.9023242e+00
   1.4751200e+00   2.9029990e+00
   1.4741200e+00   2.9036858e+00
   1.4731200e+00   2.9043599e+00
   1.4721200e+00   2.9050386e+00
   1.4711200e+00   2.9057200e+00
   1.4701200e+00   2.9063908e+00
   1.4691200e+00   2.9070626e+00
   1.4681200e+00   2.9077337e+00
   1.4671200e+00   2.9084056e+00
   1.4661200e+00   2.9090702e+00
   1.4651200e+00   2.9097413e+00
   1.4641200e+00   2.9104064e+00
   1.4631200e+00   2.9110670e+00
   1.4621200e+00   2.9117277e+00
   1.4611200e+00   2.9123888e+00
   1.4601200e+00   2.9130433e+00
   1.4591200e+00   2.9137092e+00
   1.4581200e+00   2.9143618e+00
   1.4571200e+00   2.9150123e+00
   1.4561200e+00   2.9156681e+00
   1.4551200e+00   2.9163127e+00
   1.4541200e+00   2.9169625e+00
   1.4531200e+00   2.9176099e+00
   1.4521200e+00   2.9182609e+00
   1.4511200e+00   2.9189006e+00
   1.4501200e+00   2.9195500e+00
   1.4491200e+00   2.9201837e+00
   1.4481200e+00   2.9208257e+00
   1.4471200e+00   2.9214604e+00
   1.4461200e+00   2.9220956e+00
   1.4451200e+00   2.9227376e+00
   1.4441200e+00   2.9233719e+00
   1.4431200e+00   2.9240067e+00
   1.4421200e+00   2.9246394e+00
   1.4411200e+00   2.9252649e+00
   1.4401200e+00   2.9258982e+00
   1.4391200e+00   2.9265166e+00
   1.4381200e+00   2.9271554e+00
   1.4371200e+00   2.9277776e+00
   1.4361200e+00   2.9283999e+00
   1.4351200e+00   2.9290212e+00
   1.4341200e+00   2.9296403e+00
   1.4331200e+00   2.9302535e+00
   1.4321200e+00   2.9308761e+00
   1.4311200e+00   2.9314877e+00
   1.4301200e+00   2.9321019e+00
   1.4291200e+00   2.9327206e+00
   1.4281200e+00   2.9333321e+00
   1.4271200e+00   2.9339478e+00
   1.4261200e+00   2.9345484e+00
   1.4251200e+00   2.9351570e+00
   1.4241200e+00   2.9357648e+00
   1.4231200e+00   2.9363732e+00
   1.4221200e+00   2.9369766e+00
   1.4211200e+00   2.9375733e+00
   1.4201200e+00   2.9381796e+00
   1.4191200e+00   2.9387794e+00
   1.4181200e+00   2.9393784e+00
   1.4171200e+00   2.9399775e+00
   1.4161200e+00   2.9405723e+00
   1.4151200e+00   2.9411602e+00
   1.4141200e+00   2.9417657e+00
   1.4131200e+00   2.9423608e+00
   1.4121200e+00   2.9429384e+00
   1.4111200e+00   2.9435335e+00
   1.4101200e+00   2.9441228e+00
   1.4091200e+00   2.9447159e+00
   1.4081200e+00   2.9452980e+00
   1.4071200e+00   2.9458822e+00
   1.4061200e+00   2.9464675e+00
   1.4051200e+00   2.9470482e+00
   1.4041200e+00   2.9476328e+00
   1.4031200e+00   2.9482144e+00
   1.4021200e+00   2.9487894e+00
   1.4011200e+00   2.9493719e+00
   1.4001200e+00   2.9499464e+00
   1.3991200e+00   2.9505207e+00
   1.3981200e+00   2.9510924e+00
   1.3971200e+00   2.9516668e+00
   1.3961200e+00   2.9522365e+00
   1.3951200e+00   2.9528059e+00
   1.3941200e+00   2.9533784e+00
   1.3931200e+00   2.9539476e+00
   1.3921200e+00   2.9545182e+00
   1.3911200e+00   2.9550792e+00
   1.3901200e+00   2.9556440e+00
   1.3891200e+00   2.9562091e+00
   1.3881200e+00   2.9567706e+00
   1.3871200e+00   2.9573348e+00
   1.3861200e+00   2.9579010e+00
   1.3851200e+00   2.9584507e+00
   1.3841200e+00   2.9590184e+00
   1.3831200e+00   2.9595666e+00
   1.3821200e+00   2.9601308e+00
   1.3811200e+00   2.9606781e+00
   1.3801200e+00   2.9612377e+00
   1.3791200e+00   2.9617906e+00
   1.3781200e+00   2.9623363e+00
   1.3771200e+00   2.9628889e+00
   1.3761200e+00   2.9634373e+00
   1.3751200e+00   2.9639878e+00
   1.3741200e+00   2.9645400e+00
   1.3731200e+00   2.9650828e+00
   1.3721200e+00   2.9656277e+00
   1.3711200e+00   2.9661655e+00
   1.3701200e+00   2.9667150e+00
   1.3691200e+00   2.9672540e+00
   1.3681200e+00   2.9677964e+00
   1.3671200e+00   2.9683422e+00
   1.3661200e+00   2.9688784e+00
   1.3651200e+00   2.9694115e+00
   1.3641200e+00   2.9699501e+00
   1.3631200e+00   2.9704875e+00
   1.3621200e+00   2.9710217e+00
   1.3611200e+00   2.9715586e+00
   1.3601200e+00   2.9720859e+00
   1.3591200e+00   2.9726233e+00
   1.3581200e+00   2.9731508e+00
   1.3571200e+00   2.9736843e+00
   1.3561200e+00   2.9742079e+00
   1.3551200e+00   2.9747441e+00
   1.3541200e+00   2.9752604e+00
   1.3531200e+00   2.9757981e+00
   1.3521200e+00   2.9763193e+00
   1.3511200e+00   2.9768429e+00
   1.3501200e+00   2.9773631e+00
   1.3491200e+00   2.9778873e+00
   1.3481200e+00   2.9784130e+00
   1.3471200e+00   2.9789225e+00
   1.3461200e+00   2.9794493e+00
   1.3451200e+00   2.9799636e+00
   1.3441200e+00   2.9804834e+00
   1.3431200e+00   2.9810016e+00
   1.3421200e+00   2.9815086e+00
   1.3411200e+00   2.9820325e+00
   1.3401200e+00   2.9825397e+00
   1.3391200e+00   2.9830588e+00
   1.3381200e+00   2.9835713e+00
   1.3371200e+00   2.9840813e+00
   1.3361200e+00   2.9845897e+00
   1.3351200e+00   2.9851022e+00
   1.3341200e+00   2.9856049e+00
   1.3331200e+00   2.9861097e+00
   1.3321200e+00   2.9866225e+00
   1.3311200e+00   2.9871247e+00
   1.3301200e+00   2.9876299e+00
   1.3291200e+00   2.9881316e+00
   1.3281200e+00   2.9886342e+00
   1.3271200e+00   2.9891451e+00
   1.3261200e+00   2.9896399e+00
   1.3251200e+00   2.9901355e+00
   1.3241200e+00   2.9906454e+00
   1.3231200e+00   2.9911425e+00
   1.3221200e+00   2.9916402e+00
   1.3211200e+00   2.9921349e+00
   1.3201200e+00   2.9926312e+00
   1.3191200e+00   2.9931205e+00
   1.3181200e+00   2.9936205e+00
   1.3171200e+00   2.9941129e+00
   1.3161200e+00   2.9946040e+00
   1.3151200e+00   2.9951027e+00
   1.3141200e+00   2.9955893e+00
   1.3131200e+00   2.9960817e+00
   1.3121200e+00   2.9965689e+00
   1.3111200e+00   2.9970599e+00
   1.3101200e+00   2.9975459e+00
   1.3091200e+00   2.9980314e+00
   1.3081200e+00   2.9985137e+00
   1.3071200e+00   2.9990007e+00
   1.3061200e+00   2.9994874e+00
   1.3051200e+00   2.9999701e+00
   1.3041200e+00   3.0004551e+00
   1.3031200e+00   3.0009423e+00
   1.3021200e+00   3.0014206e+00
   1.3011200e+00   3.0019042e+00
   1.3001200e+00   3.0023812e+00
   1.2991200e+00   3.0028560e+00
   1.2981200e+00   3.0033387e+00
   1.2971200e+00   3.0038152e+00
   1.2961200e+00   3.0042947e+00
   1.2951200e+00   3.0047670e+00
   1.2941200e+00   3.0052451e+00
   1.2931200e+00   3.0057236e+00
   1.2921200e+00   3.0061963e+00
   1.2911200e+00   3.0066693e+00
   1.2901200e+00   3.0071417e+00
   1.2891200e+00   3.0076181e+00
   1.2881200e+00   3.0080819e+00
   1.2871200e+00   3.0085557e+00
   1.2861200e+00   3.0090260e+00
   1.2851200e+00   3.0094908e+00
   1.2841200e+00   3.0099646e+00
   1.2831200e+00   3.0104324e+00
   1.2821200e+00   3.0108989e+00
   1.2811200e+00   3.0113584e+00
   1.2801200e+00   3.0118334e+00
   1.2791200e+00   3.0122903e+00
   1.2781200e+00   3.0127618e+00
   1.2771200e+00   3.0132250e+00
   1.2761200e+00   3.0136838e+00
   1.2751200e+00   3.0141486e+00
   1.2741200e+00   3.0146069e+00
   1.2731200e+00   3.0150715e+00
   1.2721200e+00   3.0155329e+00
   1.2711200e+00   3.0159881e+00
   1.2701200e+00   3.0164493e+00
   1.2691200e+00   3.0169046e+00
   1.2681200e+00   3.0173605e+00
   1.2671200e+00   3.0178260e+00
   1.2661200e+00   3.0182781e+00
   1.2651200e+00   3.0187324e+00
   1.2641200e+00   3.0191843e+00
   1.2631200e+00   3.0196414e+00
   1.2621200e+00   3.0200925e+00
   1.2611200e+00   3.0205508e+00
   1.2601200e+00   3.0210029e+00
   1.2591200e+00   3.0214500e+00
   1.2581200e+00   3.0219021e+00
   1.2571200e+00   3.0223545e+00
   1.2561200e+00   3.0228013e+00
   1.2551200e+00   3.0232539e+00
   1.2541200e+00   3.0237056e+00
   1.2531200e+00   3.0241562e+00
   1.2521200e+00   3.0245986e+00
   1.2511200e+00   3.0250523e+00
   1.2501200e+00   3.0254877e+00
   1.2491200e+00   3.0259429e+00
   1.2481200e+00   3.0263835e+00
   1.2471200e+00   3.0268324e+00
   1.2461200e+00   3.0272725e+00
   1.2451200e+00   3.0277233e+00
   1.2441200e+00   3.0281598e+00
   1.2431200e+00   3.0286086e+00
   1.2421200e+00   3.0290471e+00
   1.2411200e+00   3.0294890e+00
   1.2401200e+00   3.0299288e+00
   1.2391200e+00   3.0303668e+00
   1.2381200e+00   3.0308090e+00
   1.2371200e+00   3.0312479e+00
   1.2361200e+00   3.0316890e+00
   1.2351200e+00   3.0321294e+00
   1.2341200e+00   3.0325664e+00
   1.2331200e+00   3.0329994e+00
   1.2321200e+00   3.0334434e+00
   1.2311200e+00   3.0338790e+00
   1.2301200e+00   3.0343145e+00
   1.2291200e+00   3.0347466e+00
   1.2281200e+00   3.0351823e+00
   1.2271200e+00   3.0356181e+00
   1.2261200e+00   3.0360484e+00
   1.2251200e+00   3.0364837e+00
   1.2241200e+00   3.0369156e+00
   1.2231200e+00   3.0373514e+00
   1.2221200e+00   3.0377836e+00
   1.2211200e+00   3.0382134e+00
   1.2201200e+00   3.0386437e+00
   1.2191200e+00   3.0390742e+00
   1.2181200e+00   3.0395049e+00
   1.2171200e+00   3.0399354e+00
   1.2161200e+00   3.0403659e+00
   1.2151200e+00   3.0407967e+00
   1.2141200e+00   3.0412270e+00
   1.2131200e+00   3.0416544e+00
   1.2121200e+00   3.0420774e+00
   1.2111200e+00   3.0425076e+00
   1.2101200e+00   3.0429304e+00
   1.2091200e+00   3.0433648e+00
   1.2081200e+00   3.0437841e+00
   1.2071200e+00   3.0442110e+00
   1.2061200e+00   3.0446394e+00
   1.2051200e+00   3.0450625e+00
   1.2041200e+00   3.0454870e+00
   1.2031200e+00   3.0459103e+00
   1.2021200e+00   3.0463382e+00
   1.2011200e+00   3.0467559e+00
   1.2001200e+00   3.0471868e+00
   1.1991200e+00   3.0476064e+00
   1.1981200e+00   3.0480240e+00
   1.1971200e+00   3.0484471e+00
   1.1961200e+00   3.0488693e+00
   1.1951200e+00   3.0492874e+00
   1.1941200e+00   3.0497105e+00
   1.1931200e+00   3.0501332e+00
   1.1921200e+00   3.0505524e+00
   1.1911200e+00   3.0509738e+00
   1.1901200e+00   3.0513972e+00
   1.1891200e+00   3.0518094e+00
   1.1881200e+00   3.0522315e+00
   1.1871200e+00   3.0526546e+00
   1.1861200e+00   3.0530706e+00
   1.1851200e+00   3.0534875e+00
   1.1841200e+00   3.0539058e+00
   1.1831200e+00   3.0543258e+00
   1.1821200e+00   3.0547458e+00
   1.1811200e+00   3.0551578e+00
   1.1801200e+00   3.0555794e+00
   1.1791200e+00   3.0559869e+00
   1.1781200e+00   3.0564101e+00
   1.1771200e+00   3.0568206e+00
   1.1761200e+00   3.0572421e+00
   1.1751200e+00   3.0576512e+00
   1.1741200e+00   3.0580764e+00
   1.1731200e+00   3.0584871e+00
   1.1721200e+00   3.0589001e+00
   1.1711200e+00   3.0593141e+00
   1.1701200e+00   3.0597289e+00
   1.1691200e+00   3.0601383e+00
   1.1681200e+00   3.0605531e+00
   1.1671200e+00   3.0609673e+00
   1.1661200e+00   3.0613816e+00
   1.1651200e+00   3.0617959e+00
   1.1641200e+00   3.0622102e+00
   1.1631200e+00   3.0626242e+00
   1.1621200e+00   3.0630438e+00
   1.1611200e+00   3.0634497e+00
   1.1601200e+00   3.0638619e+00
   1.1591200e+00   3.0642813e+00
   1.1581200e+00   3.0646842e+00
   1.1571200e+00   3.0651037e+00
   1.1561200e+00   3.0655116e+00
   1.1551200e+00   3.0659275e+00
   1.1541200e+00   3.0663353e+00
   1.1531200e+00   3.0667516e+00
   1.1521200e+00   3.0671609e+00
   1.1511200e+00   3.0675691e+00
   1.1501200e+00   3.0679846e+00
   1.1491200e+00   3.0683958e+00
   1.1481200e+00   3.0688057e+00
   1.1471200e+00   3.0692180e+00
   1.1461200e+00   3.0696266e+00
   1.1451200e+00   3.0700388e+00
   1.1441200e+00   3.0704558e+00
   1.1431200e+00   3.0708604e+00
   1.1421200e+00   3.0712719e+00
   1.1411200e+00   3.0716873e+00
   1.1401200e+00   3.0720921e+00
   1.1391200e+00   3.0725071e+00
   1.1381200e+00   3.0729220e+00
   1.1371200e+00   3.0733272e+00
   1.1361200e+00   3.0737371e+00
   1.1351200e+00   3.0741506e+00
   1.1341200e+00   3.0745671e+00
   1.1331200e+00   3.0749737e+00
   1.1321200e+00   3.0753858e+00
   1.1311200e+00   3.0757971e+00
   1.1301200e+00   3.0762049e+00
   1.1291200e+00   3.0766171e+00
   1.1281200e+00   3.0770289e+00
   1.1271200e+00   3.0774406e+00
   1.1261200e+00   3.0778524e+00
   1.1251200e+00   3.0782641e+00
   1.1241200e+00   3.0786814e+00
   1.1231200e+00   3.0790821e+00
   1.1221200e+00   3.0794955e+00
   1.1211200e+00   3.0799096e+00
   1.1201200e+00   3.0803227e+00
   1.1191200e+00   3.0807375e+00
   1.1181200e+00   3.0811420e+00
   1.1171200e+00   3.0815581e+00
   1.1161200e+00   3.0819756e+00
   1.1151200e+00   3.0823810e+00
   1.1141200e+00   3.0827981e+00
   1.1131200e+00   3.0832131e+00
   1.1121200e+00   3.0836185e+00
   1.1111200e+00   3.0840372e+00
   1.1101200e+00   3.0844528e+00
   1.1091200e+00   3.0848624e+00
   1.1081200e+00   3.0852798e+00
   1.1071200e+00   3.0856927e+00
   1.1061200e+00   3.0861085e+00
   1.1051200e+00   3.0865216e+00
   1.1041200e+00   3.0869396e+00
   1.1031200e+00   3.0873522e+00
   1.1021200e+00   3.0877730e+00
   1.1011200e+00   3.0881858e+00
   1.1001200e+00   3.0886035e+00
   1.0991200e+00   3.0890199e+00
   1.0981200e+00   3.0894407e+00
   1.0971200e+00   3.0898551e+00
   1.0961200e+00   3.0902677e+00
   1.0951200e+00   3.0906942e+00
   1.0941200e+00   3.0911064e+00
   1.0931200e+00   3.0915325e+00
   1.0921200e+00   3.0919474e+00
   1.0911200e+00   3.0923655e+00
   1.0901200e+00   3.0927918e+00
   1.0891200e+00   3.0932076e+00
   1.0881200e+00   3.0936292e+00
   1.0871200e+00   3.0940500e+00
   1.0861200e+00   3.0944755e+00
   1.0851200e+00   3.0948968e+00
   1.0841200e+00   3.0953167e+00
   1.0831200e+00   3.0957472e+00
   1.0821200e+00   3.0961640e+00
   1.0811200e+00   3.0965941e+00
   1.0801200e+00   3.0970173e+00
   1.0791200e+00   3.0974374e+00
   1.0781200e+00   3.0978735e+00
   1.0771200e+00   3.0982919e+00
   1.0761200e+00   3.0987287e+00
   1.0751200e+00   3.0991473e+00
   1.0741200e+00   3.0995843e+00
   1.0731200e+00   3.1000064e+00
   1.0721200e+00   3.1004395e+00
   1.0711200e+00   3.1008675e+00
   1.0701200e+00   3.1013051e+00
   1.0691200e+00   3.1017304e+00
   1.0681200e+00   3.1021664e+00
   1.0671200e+00   3.1026041e+00
   1.0661200e+00   3.1030302e+00
   1.0651200e+00   3.1034689e+00
   1.0641200e+00   3.1039028e+00
   1.0631200e+00   3.1043381e+00
   1.0621200e+00   3.1047792e+00
   1.0611200e+00   3.1052194e+00
   1.0601200e+00   3.1056501e+00
   1.0591200e+00   3.1060916e+00
   1.0581200e+00   3.1065333e+00
   1.0571200e+00   3.1069777e+00
   1.0561200e+00   3.1074213e+00
   1.0551200e+00   3.1078620e+00
   1.0541200e+00   3.1083063e+00
   1.0531200e+00   3.1087556e+00
   1.0521200e+00   3.1091999e+00
   1.0511200e+00   3.1096451e+00
   1.0501200e+00   3.1100937e+00
   1.0491200e+00   3.1105386e+00
   1.0481200e+00   3.1109963e+00
   1.0471200e+00   3.1114482e+00
   1.0461200e+00   3.1118945e+00
   1.0451200e+00   3.1123549e+00
   1.0441200e+00   3.1128066e+00
   1.0431200e+00   3.1132554e+00
   1.0421200e+00   3.1137178e+00
   1.0411200e+00   3.1141757e+00
   1.0401200e+00   3.1146345e+00
   1.0391200e+00   3.1150998e+00
   1.0381200e+00   3.1155531e+00
   1.0371200e+00   3.1160172e+00
   1.0361200e+00   3.1164817e+00
   1.0351200e+00   3.1169505e+00
   1.0341200e+00   3.1174147e+00
   1.0331200e+00   3.1178872e+00
   1.0321200e+00   3.1183530e+00
   1.0311200e+00   3.1188273e+00
   1.0301200e+00   3.1193016e+00
   1.0291200e+00   3.1197716e+00
   1.0281200e+00   3.1202478e+00
   1.0271200e+00   3.1207285e+00
   1.0261200e+00   3.1212077e+00
   1.0251200e+00   3.1216860e+00
   1.0241200e+00   3.1221643e+00
   1.0231200e+00   3.1226479e+00
   1.0221200e+00   3.1231303e+00
   1.0211200e+00   3.1236248e+00
   1.0201200e+00   3.1241067e+00
   1.0191200e+00   3.1246020e+00
   1.0181200e+00   3.1250902e+00
   1.0171200e+00   3.1255815e+00
   1.0161200e+00   3.1260813e+00
   1.0151200e+00   3.1265800e+00
   1.0141200e+00   3.1270742e+00
   1.0131200e+00   3.1275776e+00
   1.0121200e+00   3.1280810e+00
   1.0111200e+00   3.1285898e+00
   1.0101200e+00   3.1290869e+00
   1.0091200e+00   3.1295959e+00
   1.0081200e+00   3.1301097e+00
   1.0071200e+00   3.1306166e+00
   1.0061200e+00   3.1311454e+00
   1.0051200e+00   3.1316554e+00
   1.0041200e+00   3.1321820e+00
   1.0031200e+00   3.1326933e+00
   1.0021200e+00   3.1332228e+00
   1.0011200e+00   3.1337494e+00
   1.0001200e+00   3.1342755e+00
   9.9912001e-01   3.1348099e+00
   9.9812001e-01   3.1353424e+00
   9.9712001e-01   3.1358813e+00
   9.9612001e-01   3.1364149e+00
   9.9512001e-01   3.1369525e+00
   9.9412001e-01   3.1375057e+00
   9.9312001e-01   3.1380488e+00
   9.9212001e-01   3.1385924e+00
   9.9112001e-01   3.1391494e+00
   9.9012001e-01   3.1397063e+00
   9.8912001e-01   3.1402637e+00
   9.8812001e-01   3.1408193e+00
   9.8712001e-01   3.1413839e+00
   9.8612001e-01   3.1419484e+00
   9.8512001e-01   3.1425188e+00
   9.8412001e-01   3.1430908e+00
   9.8312001e-01   3.1436629e+00
   9.8212001e-01   3.1442496e+00
   9.8112001e-01   3.1448267e+00
   9.8012001e-01   3.1454113e+00
   9.7912001e-01   3.1459994e+00
   9.7812001e-01   3.1465961e+00
   9.7712001e-01   3.1471906e+00
   9.7612001e-01   3.1477864e+00
   9.7512001e-01   3.1483877e+00
   9.7412001e-01   3.1490014e+00
   9.7312001e-01   3.1496062e+00
   9.7212001e-01   3.1502248e+00
   9.7112001e-01   3.1508359e+00
   9.7012001e-01   3.1514616e+00
   9.6912001e-01   3.1520844e+00
   9.6812001e-01   3.1527156e+00
   9.6712001e-01   3.1533487e+00
   9.6612001e-01   3.1539824e+00
   9.6512001e-01   3.1546296e+00
   9.6412001e-01   3.1552784e+00
   9.6312001e-01   3.1559289e+00
   9.6212001e-01   3.1565829e+00
   9.6112001e-01   3.1572451e+00
   9.6012001e-01   3.1579094e+00
   9.5912001e-01   3.1585752e+00
   9.5812001e-01   3.1592537e+00
   9.5712001e-01   3.1599309e+00
   9.5612001e-01   3.1606149e+00
   9.5512001e-01   3.1613055e+00
   9.5412001e-01   3.1620003e+00
   9.5312001e-01   3.1626972e+00
   9.5212001e-01   3.1634090e+00
   9.5112001e-01   3.1641128e+00
   9.5012001e-01   3.1648336e+00
   9.4912001e-01   3.1655531e+00
   9.4812001e-01   3.1662807e+00
   9.4712001e-01   3.1670225e+00
   9.4612001e-01   3.1677566e+00
   9.4512001e-01   3.1685016e+00
   9.4412001e-01   3.1692604e+00
   9.4312001e-01   3.1700208e+00
   9.4212001e-01   3.1707842e+00
   9.4112001e-01   3.1715518e+00
   9.4012001e-01   3.1723303e+00
   9.3912001e-01   3.1731235e+00
   9.3812001e-01   3.1739095e+00
   9.3712001e-01   3.1747152e+00
   9.3612001e-01   3.1755203e+00
   9.3512001e-01   3.1763335e+00
   9.3412001e-01   3.1771618e+00
   9.3312001e-01   3.1779927e+00
   9.3212001e-01   3.1788260e+00
   9.3112001e-01   3.1796742e+00
   9.3012001e-01   3.1805345e+00
   9.2912001e-01   3.1814004e+00
   9.2812001e-01   3.1822690e+00
   9.2712001e-01   3.1831524e+00
   9.2612001e-01   3.1840432e+00
   9.2512001e-01   3.1849452e+00
   9.2412001e-01   3.1858520e+00
   9.2312001e-01   3.1867701e+00
   9.2212001e-01   3.1876969e+00
   9.2112001e-01   3.1886370e+00
   9.2012001e-01   3.1895942e+00
   9.1912001e-01   3.1905496e+00
   9.1812001e-01   3.1915268e+00
   9.1712001e-01   3.1925089e+00
   9.1612001e-01   3.1934986e+00
   9.1512001e-01   3.1945023e+00
   9.1412001e-01   3.1955228e+00
   9.1312001e-01   3.1965502e+00
   9.1212001e-01   3.1975930e+00
   9.1112001e-01   3.1986541e+00
   9.1012001e-01   3.1997199e+00
   9.0912001e-01   3.2008017e+00
   9.0812001e-01   3.2018974e+00
   9.0712001e-01   3.2030064e+00
   9.0612001e-01   3.2041361e+00
   9.0512001e-01   3.2052717e+00
   9.0412001e-01   3.2064276e+00
   9.0312001e-01   3.2076031e+00
   9.0212001e-01   3.2087864e+00
   9.0112001e-01   3.2099926e+00
   9.0012001e-01   3.2112162e+00
   8.9912001e-01   3.2124533e+00
   8.9812001e-01   3.2137116e+00
   8.9712001e-01   3.2149865e+00
   8.9612001e-01   3.2162825e+00
   8.9512001e-01   3.2175981e+00
   8.9412001e-01   3.2189372e+00
   8.9312001e-01   3.2202883e+00
   8.9212001e-01   3.2216659e+00
   8.9112001e-01   3.2230676e+00
   8.9012001e-01   3.2244924e+00
   8.8912001e-01   3.2259420e+00
   8.8812001e-01   3.2274186e+00
   8.8712001e-01   3.2289171e+00
   8.8612001e-01   3.2304369e+00
   8.8512001e-01   3.2319884e+00
   8.8412001e-01   3.2335710e+00
   8.8312001e-01   3.2351842e+00
   8.8212001e-01   3.2368168e+00
   8.8112001e-01   3.2384958e+00
   8.8012001e-01   3.2401921e+00
   8.7912001e-01   3.2419366e+00
   8.7812001e-01   3.2437036e+00
   8.7712001e-01   3.2455212e+00
   8.7612001e-01   3.2473627e+00
   8.7512001e-01   3.2492581e+00
   8.7412001e-01   3.2511833e+00
   8.7312001e-01   3.2531591e+00
   8.7212001e-01   3.2551796e+00
   8.7112001e-01   3.2572395e+00
   8.7012001e-01   3.2593632e+00
   8.6912001e-01   3.2615245e+00
   8.6812001e-01   3.2637523e+00
   8.6712001e-01   3.2660293e+00
   8.6612001e-01   3.2683679e+00
   8.6512001e-01   3.2707729e+00
   8.6412001e-01   3.2732516e+00
   8.6312001e-01   3.2757961e+00
   8.6212001e-01   3.2784170e+00
   8.6112001e-01   3.2811085e+00
   8.6012001e-01   3.2839006e+00
   8.5912001e-01   3.2867739e+00
   8.5812001e-01   3.2897536e+00
   8.5712001e-01   3.2928297e+00
   8.5612001e-01   3.2960203e+00
   8.5512001e-01   3.2993333e+00
   8.5412001e-01   3.3027782e+00
   8.5312001e-01   3.3063704e+00
   8.5212001e-01   3.3101125e+00
   8.5112001e-01   3.3140283e+00
   8.5012001e-01   3.3181386e+00
   8.4912001e-01   3.3224556e+00
   8.4812001e-01   3.3270112e+00
   8.4712001e-01   3.3318223e+00
   8.4612001e-01   3.3369493e+00
   8.4512001e-01   3.3424203e+00
   8.4412001e-01   3.3482977e+00
   8.4312001e-01   3.3546694e+00
   8.4212001e-01   3.3616359e+00
   8.4112001e-01   3.3693420e+00
   8.4012001e-01   3.3780054e+00
   8.3912001e-01   3.3880113e+00
   8.3812001e-01   3.4000052e+00
   8.3712001e-01   3.4155014e+00
   8.3612001e-01   3.4403526e+00
