# Supplementary material for: Parallel arrangements of positive feedback loops limit cell-to-cell variability in differentiation
Source: PLoS One. 2017 Nov 29;12(11):e0188623. doi: 10.1371/journal.pone.0188623 (PMC5706692; doi:10.1371/journal.pone.0188623)
Supplement: S1 Codes — (ZIP) [file pone.0188623.s001.zip › codes/GK/AND/Susceptibility/ExtrinsicNoise/Serial/sen_3L_Sr.m]

% Parallel arrangements of positive feedback loops limit cell-to-cell...
% ...variability in differentiation
% Anupam Dey and Debashis Barik
% School of Chemistry, University of Hyderabad, India
% Calculation of susceptibility of SN bifurcation points: 3L, AND, Serial, GKS
% This code was used to generate Fig 4 and S7 Fig.
% V=1 was used here as it does not hamper the outcome

idf=0          % idf=0 differentiation, idf=1 de-diffrentiation
t0 = 0;        % Initial Time        
tf = 20000;     % Final Time
dt=0.1;
% Initial conditions
if idf==0
    x0=[0 0 0 0 0 0 0]';
else
    x0=[30 1 1 1 1 1 1]';
end

NR = 10;     % No of trajectories
NR1= 450;    % No of different r
delr=0.01;

r0=0.01;
r2_1=0.001;
r2_2=0.001;
r2_3=0.001;


a1=lognrnd(log(r0),0.3,NR,1); 
a2_1=lognrnd(log(r2_1),0.3,NR,1);
a2_2=lognrnd(log(r2_2),0.3,NR,1);
a2_3=lognrnd(log(r2_3),0.3,NR,1);


load SP_3L_Sr_GK.dat

rb=min(SP_3L_Sr_GK(:,2));
lb=max(SP_3L_Sr_GK(:,2));
c1=lb;

dataX=[];

if idf == 0
    srt=1;
    fnsh=NR1;
    intv=1;
else
    srt=NR1;
    fnsh=1;
    intv=-1;
end

% parameter loop starts here
for j=1:NR  % Loop fortrajectories
    j
    data.r0=a1(j);
    data.r2_1=a2_1(j);
    data.r2_2=a2_2(j);
    data.r2_3=a2_3(j);
    
    
    flag=1;
    
    for i=srt:intv:fnsh     % Loop for R
        
        data.s=delr*i;
        %**************************************************************************
        % Integration options
        %**************************************************************************
        options = CVodeSetOptions('UserData',data,...
            'RelTol',1.0e-8,...
            'AbsTol',1E-8,...
            'MaxNumSteps',2000,...
            'LinearSolver','Dense');
        %**************************************************************************
        if flag==1
            CVodeInit(@Fn_3L_AND_Sr, 'BDF', 'Newton', t0, x0, options);
            
            ntout = 20001;
            dt = (tf-t0)/ntout;
            tt = linspace(t0+dt,tf,ntout-1);
            
            [status,t,ix] = CVode(tt,'Normal');
            
            CVodeFree;
            
            if idf == 0
                if(ix(1,end)>c1)
                    dataX(j)=data.s;
                    flag=0;
                end
            else
                if(ix(1,end)<c1)
                    dataX(j)=data.s;
                    flag=0;
                end
            end
        end
    end
end

if idf == 0
    save -ascii senDataRB_3L_Sr_BP.dat dataX
else
    save -ascii senDataLB_3L_Sr_BP.dat dataX
end
