# Supplementary material for: Parallel arrangements of positive feedback loops limit cell-to-cell variability in differentiation
Source: PLoS One. 2017 Nov 29;12(11):e0188623. doi: 10.1371/journal.pone.0188623 (PMC5706692; doi:10.1371/journal.pone.0188623)
Supplement: S1 Codes — (ZIP) [file pone.0188623.s001.zip › codes/GK/OR/Differentiation/ExtrinsicNoise/Parallel/DiffDyna_ExtN_5L_OR_Pr.m]

% Parallel arrangements of positive feedback loops limit cell-to-cell...
% ...variability in differentiation
% Anupam Dey and Debashis Barik
% School of Chemistry, University of Hyderabad, India
% Differentiation/Dedifferentiation rates: 5L, OR, Parallel, GKS
% This code was used to generate S8 Fig.
% V=1 was used here as it does not hamper the outcome


idf=1         % idf=0 differentiation, idf=1 de-diffrentiation
t0 = 0;        % Initial Time        
tf = 2500;     % Final Time
dt=0.1;
% Initial conditions
if idf==0
    x0=[0 0 0 0 0 0 0 0 0 0 0]';
else
    x0=[30 1 1 1 1 1 1 1 1 1 1]';
end
    
NR = 10;     % No of trajectories
NR1= 150;    % No of different r

k0=0.001;
k2_1=0.001;
k2_2=0.001;
k2_3=0.001;
k2_4=0.001;
k2_5=0.001;

a1=lognrnd(log(k0),0.3,NR,1); 
a2_1=lognrnd(log(k2_1),0.3,NR,1);
a2_2=lognrnd(log(k2_2),0.3,NR,1);
a2_3=lognrnd(log(k2_3),0.3,NR,1);
a2_4=lognrnd(log(k2_4),0.3,NR,1);
a2_5=lognrnd(log(k2_5),0.3,NR,1);


delr=0.025;
resp=[delr:delr:delr*NR1];

%**************************************************************************
% Integration options
%**************************************************************************
options = odeset('RelTol',1e-6,'AbsTol',1e-6);
%**************************************************************************

        
for i=1:NR1    % Loop for R
    i
    data.s=delr*i;   
    for j=1:NR  % Loop fortrajectories
        data.k0=a1(j);
        data.k2_1=a2_1(j);
        data.k2_2=a2_2(j);
        data.k2_3=a2_3(j);
        data.k2_4=a2_4(j);
        data.k2_5=a2_5(j);
        
        %******************************************************************
        % Integration options
        %******************************************************************
        options = CVodeSetOptions('UserData',data,...
            'RelTol',1E-8,...
            'AbsTol',1E-8,...
            'MaxNumSteps',2000,...
            'LinearSolver','Dense');
        %******************************************************************
        
        CVodeInit(@Fn_5L_OR_Pr, 'BDF', 'Newton', t0, x0, options);
        
        ntout = 2501;
        dt = (tf-t0)/ntout;
        tt = linspace(t0+dt,tf,ntout-1);
        
        [status,t,ix] = CVode(tt,'Normal');
        
        CVodeFree;
        x0_ss(i,j)=ix(1,end);
    end
end

load SP_5L_Pr_GK_OR.dat
if idf==0
    thrs=min(SP_5L_Pr_GK_OR(:,2));
else
    thrs=max(SP_5L_Pr_GK_OR(:,2));
end

% Counting percentage of differentiated/dedifferentiated cells
if idf==0
    for i=1:NR1
        count(i)=0;
        for j=1:NR
            if(x0_ss(i,j)>thrs)
                count(i)=count(i)+1;
            end
        end
    end
else
    for i=1:NR1
        count(i)=0;
        for j=1:NR
            if(x0_ss(i,j)<thrs)
                count(i)=count(i)+1;
            end
        end
    end
end

dper=(count/NR)*100;
plot(resp,dper)
data_per=[resp' dper'];

 if idf==0
     save -ascii perDiff_5L_Pr_GK.dat data_per
 else
     save -ascii perDDiff_5L_Pr_GK.dat data_per
 end
