# Supplementary material for: Parallel arrangements of positive feedback loops limit cell-to-cell variability in differentiation
Source: PLoS One. 2017 Nov 29;12(11):e0188623. doi: 10.1371/journal.pone.0188623 (PMC5706692; doi:10.1371/journal.pone.0188623)
Supplement: S1 Codes — (ZIP) [file pone.0188623.s001.zip › codes/GK/OR/Differentiation/ExtrinsicNoise/Parallel/SP_1L_Pr_GK_OR.dat]

   4.2375901e-01   1.5658600e+00
   4.2351699e-01   1.5888300e+00
   4.2278701e-01   1.6114100e+00
   4.2156899e-01   1.6335500e+00
   4.1986799e-01   1.6552100e+00
   4.1769701e-01   1.6763400e+00
   4.1507900e-01   1.6968700e+00
   4.1204101e-01   1.7167799e+00
   4.0861800e-01   1.7360300e+00
   4.0485200e-01   1.7546000e+00
   4.0078601e-01   1.7724900e+00
   3.9646700e-01   1.7896900e+00
   3.9194000e-01   1.8062201e+00
   3.8725200e-01   1.8221101e+00
   3.8244501e-01   1.8373801e+00
   3.7755799e-01   1.8520700e+00
   3.7262800e-01   1.8662300e+00
   3.6768699e-01   1.8799000e+00
   3.6276299e-01   1.8931299e+00
   3.5787901e-01   1.9059700e+00
   3.5305899e-01   1.9184700e+00
   3.4831899e-01   1.9306901e+00
   3.4367499e-01   1.9426700e+00
   3.3914101e-01   1.9544700e+00
   3.3472800e-01   1.9661300e+00
   3.3044499e-01   1.9777100e+00
   3.2630101e-01   1.9892499e+00
   3.2230401e-01   2.0008199e+00
   3.1846100e-01   2.0124400e+00
   3.1477800e-01   2.0241899e+00
   3.1126100e-01   2.0361099e+00
   3.0791700e-01   2.0482600e+00
   3.0475199e-01   2.0606799e+00
   3.0177200e-01   2.0734301e+00
   2.9898301e-01   2.0865700e+00
   2.9639301e-01   2.1001599e+00
   2.9400900e-01   2.1142299e+00
   2.9183701e-01   2.1288600e+00
   2.8988400e-01   2.1440699e+00
   2.8815600e-01   2.1599200e+00
   2.8665900e-01   2.1764300e+00
   2.8539699e-01   2.1936300e+00
   2.8437200e-01   2.2115300e+00
   2.8358501e-01   2.2301300e+00
   2.8303200e-01   2.2494099e+00
   2.8270900e-01   2.2693601e+00
   2.8260899e-01   2.2891400e+00
