# Supplementary material for: Parallel arrangements of positive feedback loops limit cell-to-cell variability in differentiation
Source: PLoS One. 2017 Nov 29;12(11):e0188623. doi: 10.1371/journal.pone.0188623 (PMC5706692; doi:10.1371/journal.pone.0188623)
Supplement: S1 Codes — (ZIP) [file pone.0188623.s001.zip › codes/GK/OR/Differentiation/ExtrinsicNoise/Parallel/SP_2L_Pr_GK_OR.dat]

   4.7881299e-01   1.4931500e+00
   4.7870299e-01   1.5081300e+00
   4.7837299e-01   1.5229501e+00
   4.7782299e-01   1.5375900e+00
   4.7705501e-01   1.5520400e+00
   4.7607300e-01   1.5662800e+00
   4.7487900e-01   1.5803000e+00
   4.7347799e-01   1.5940900e+00
   4.7187799e-01   1.6076300e+00
   4.7008500e-01   1.6209300e+00
   4.6810800e-01   1.6339600e+00
   4.6595499e-01   1.6467201e+00
   4.6363801e-01   1.6592000e+00
   4.6116501e-01   1.6714000e+00
   4.5855001e-01   1.6833200e+00
   4.5580199e-01   1.6949400e+00
   4.5293400e-01   1.7062800e+00
   4.4995701e-01   1.7173300e+00
   4.4688299e-01   1.7280900e+00
   4.4372401e-01   1.7385800e+00
   4.4049001e-01   1.7487800e+00
   4.3719301e-01   1.7587200e+00
   4.3384200e-01   1.7683901e+00
   4.3044701e-01   1.7778000e+00
   4.2701700e-01   1.7869600e+00
   4.2356101e-01   1.7958800e+00
   4.2008701e-01   1.8045700e+00
   4.1660300e-01   1.8130400e+00
   4.1311401e-01   1.8213000e+00
   4.0962699e-01   1.8293500e+00
   4.0614799e-01   1.8372000e+00
   4.0268201e-01   1.8448700e+00
   3.9923400e-01   1.8523700e+00
   3.9580801e-01   1.8597000e+00
   3.9240700e-01   1.8668801e+00
   3.8903600e-01   1.8739100e+00
   3.8569599e-01   1.8808000e+00
   3.8239101e-01   1.8875600e+00
   3.7912300e-01   1.8942000e+00
   3.7589499e-01   1.9007200e+00
   3.7270701e-01   1.9071500e+00
   3.6956301e-01   1.9134800e+00
   3.6646199e-01   1.9197201e+00
   3.6340600e-01   1.9258800e+00
   3.6039701e-01   1.9319700e+00
   3.5743400e-01   1.9379900e+00
   3.5451999e-01   1.9439501e+00
   3.5165399e-01   1.9498700e+00
   3.4883699e-01   1.9557400e+00
   3.4606999e-01   1.9615800e+00
   3.4335300e-01   1.9673899e+00
   3.4068701e-01   1.9731700e+00
   3.3807099e-01   1.9789400e+00
   3.3550501e-01   1.9847000e+00
   3.3299100e-01   1.9904600e+00
   3.3052799e-01   1.9962300e+00
   3.2811701e-01   2.0020101e+00
   3.2575700e-01   2.0078001e+00
   3.2344899e-01   2.0136299e+00
   3.2119200e-01   2.0194900e+00
   3.1898800e-01   2.0253899e+00
   3.1683701e-01   2.0313399e+00
   3.1473699e-01   2.0373499e+00
   3.1269100e-01   2.0434201e+00
   3.1069800e-01   2.0495601e+00
   3.0875799e-01   2.0557799e+00
   3.0687201e-01   2.0620899e+00
   3.0504000e-01   2.0685000e+00
   3.0326399e-01   2.0750101e+00
   3.0154201e-01   2.0816400e+00
   2.9987600e-01   2.0883901e+00
   2.9826701e-01   2.0952799e+00
   2.9671499e-01   2.1023099e+00
   2.9522100e-01   2.1094899e+00
   2.9378599e-01   2.1168399e+00
   2.9241201e-01   2.1243601e+00
   2.9109699e-01   2.1320601e+00
   2.8984499e-01   2.1399601e+00
   2.8865600e-01   2.1480601e+00
   2.8753099e-01   2.1563799e+00
   2.8647199e-01   2.1649201e+00
   2.8547901e-01   2.1737001e+00
   2.8455400e-01   2.1827199e+00
   2.8369799e-01   2.1919999e+00
   2.8291300e-01   2.2015500e+00
   2.8219900e-01   2.2113600e+00
   2.8155699e-01   2.2214601e+00
   2.8098899e-01   2.2318399e+00
   2.8049499e-01   2.2425001e+00
   2.8007600e-01   2.2534599e+00
   2.7973300e-01   2.2647200e+00
   2.7946499e-01   2.2762699e+00
   2.7927199e-01   2.2881100e+00
   2.7915499e-01   2.3002501e+00
   2.7911299e-01   2.3126700e+00
