# Supplementary material for: Parallel arrangements of positive feedback loops limit cell-to-cell variability in differentiation
Source: PLoS One. 2017 Nov 29;12(11):e0188623. doi: 10.1371/journal.pone.0188623 (PMC5706692; doi:10.1371/journal.pone.0188623)
Supplement: S1 Codes — (ZIP) [file pone.0188623.s001.zip › codes/GK/OR/Differentiation/ExtrinsicNoise/Parallel/SP_3L_Pr_GK_OR.dat]

   5.6083000e-01   1.4018101e+00
   5.6045097e-01   1.4169900e+00
   5.5981898e-01   1.4320300e+00
   5.5893600e-01   1.4469100e+00
   5.5780602e-01   1.4616300e+00
   5.5643201e-01   1.4761699e+00
   5.5481797e-01   1.4905100e+00
   5.5297101e-01   1.5046600e+00
   5.5089802e-01   1.5185900e+00
   5.4860699e-01   1.5323000e+00
   5.4610598e-01   1.5457799e+00
   5.4340601e-01   1.5590200e+00
   5.4051602e-01   1.5720100e+00
   5.3744799e-01   1.5847501e+00
   5.3421301e-01   1.5972199e+00
   5.3082299e-01   1.6094400e+00
   5.2729100e-01   1.6213800e+00
   5.2362901e-01   1.6330600e+00
   5.1984799e-01   1.6444700e+00
   5.1596200e-01   1.6556000e+00
   5.1198298e-01   1.6664701e+00
   5.0792098e-01   1.6770800e+00
   5.0378901e-01   1.6874200e+00
   4.9959701e-01   1.6975000e+00
   4.9535599e-01   1.7073300e+00
   4.9107501e-01   1.7169100e+00
   4.8676401e-01   1.7262400e+00
   4.8243201e-01   1.7353400e+00
   4.7808701e-01   1.7442100e+00
   4.7373700e-01   1.7528501e+00
   4.6938801e-01   1.7612700e+00
   4.6504700e-01   1.7694800e+00
   4.6071899e-01   1.7774900e+00
   4.5641100e-01   1.7853100e+00
   4.5212701e-01   1.7929300e+00
   4.4787100e-01   1.8003800e+00
   4.4364801e-01   1.8076500e+00
   4.3946099e-01   1.8147500e+00
   4.3531299e-01   1.8216900e+00
   4.3120700e-01   1.8284800e+00
   4.2714500e-01   1.8351300e+00
   4.2313001e-01   1.8416300e+00
   4.1916299e-01   1.8480099e+00
   4.1524601e-01   1.8542500e+00
   4.1137999e-01   1.8603801e+00
   4.0756601e-01   1.8663900e+00
   4.0380600e-01   1.8722900e+00
   4.0009901e-01   1.8781000e+00
   3.9644799e-01   1.8838000e+00
   3.9285100e-01   1.8894200e+00
   3.8930899e-01   1.8949500e+00
   3.8582301e-01   1.9004000e+00
   3.8239300e-01   1.9057699e+00
   3.7901801e-01   1.9110800e+00
   3.7569901e-01   1.9163200e+00
   3.7243500e-01   1.9215000e+00
   3.6922601e-01   1.9266200e+00
   3.6607099e-01   1.9316900e+00
   3.6297199e-01   1.9367200e+00
   3.5992599e-01   1.9417000e+00
   3.5693499e-01   1.9466500e+00
   3.5399601e-01   1.9515600e+00
   3.5111099e-01   1.9564500e+00
   3.4827700e-01   1.9613100e+00
   3.4549600e-01   1.9661400e+00
   3.4276700e-01   1.9709600e+00
   3.4008801e-01   1.9757700e+00
   3.3746001e-01   1.9805700e+00
   3.3488199e-01   1.9853700e+00
   3.3110800e-01   1.9925700e+00
   3.2744399e-01   1.9997801e+00
   3.2388899e-01   2.0070100e+00
   3.2044101e-01   2.0142901e+00
   3.1709900e-01   2.0216300e+00
   3.1386200e-01   2.0290401e+00
   3.1072801e-01   2.0365400e+00
   3.0769801e-01   2.0441301e+00
   3.0476999e-01   2.0518501e+00
   3.0194399e-01   2.0597100e+00
   2.9922000e-01   2.0677199e+00
   2.9659599e-01   2.0759001e+00
   2.9407400e-01   2.0842800e+00
   2.9165301e-01   2.0928700e+00
   2.8933501e-01   2.1016901e+00
   2.8711900e-01   2.1107700e+00
   2.8500700e-01   2.1201301e+00
   2.8300101e-01   2.1298001e+00
   2.8110099e-01   2.1397901e+00
   2.7930900e-01   2.1501501e+00
   2.7762899e-01   2.1608901e+00
   2.7606100e-01   2.1720400e+00
   2.7460900e-01   2.1836300e+00
   2.7327499e-01   2.1956899e+00
   2.7206200e-01   2.2082400e+00
   2.7097401e-01   2.2213299e+00
   2.7001300e-01   2.2349601e+00
   2.6918200e-01   2.2491701e+00
   2.6848501e-01   2.2639699e+00
   2.6792201e-01   2.2793701e+00
   2.6749700e-01   2.2953999e+00
   2.6721001e-01   2.3120601e+00
   2.6706100e-01   2.3293500e+00
   2.6703900e-01   2.3395300e+00
