# Supplementary material for: Parallel arrangements of positive feedback loops limit cell-to-cell variability in differentiation
Source: PLoS One. 2017 Nov 29;12(11):e0188623. doi: 10.1371/journal.pone.0188623 (PMC5706692; doi:10.1371/journal.pone.0188623)
Supplement: S1 Codes — (ZIP) [file pone.0188623.s001.zip › codes/GK/OR/Differentiation/ExtrinsicNoise/Parallel/SP_4L_Pr_GK_OR.dat]

   6.3994497e-01   1.3088800e+00
   6.3988203e-01   1.3192101e+00
   6.3954997e-01   1.3346000e+00
   6.3893503e-01   1.3498700e+00
   6.3803899e-01   1.3650200e+00
   6.3686502e-01   1.3800100e+00
   6.3541698e-01   1.3948600e+00
   6.3370103e-01   1.4095300e+00
   6.3172197e-01   1.4240400e+00
   6.2948900e-01   1.4383500e+00
   6.2700802e-01   1.4524699e+00
   6.2428999e-01   1.4663800e+00
   6.2134397e-01   1.4800800e+00
   6.1817998e-01   1.4935600e+00
   6.1480999e-01   1.5068099e+00
   6.1124599e-01   1.5198200e+00
   6.0749900e-01   1.5325900e+00
   6.0358202e-01   1.5451200e+00
   5.9950799e-01   1.5574000e+00
   5.9528899e-01   1.5694300e+00
   5.9093797e-01   1.5812000e+00
   5.8646899e-01   1.5927300e+00
   5.8189201e-01   1.6039900e+00
   5.7722098e-01   1.6150100e+00
   5.7246703e-01   1.6257800e+00
   5.6764197e-01   1.6362900e+00
   5.6275600e-01   1.6465700e+00
   5.5782098e-01   1.6565900e+00
   5.5284703e-01   1.6663800e+00
   5.4784203e-01   1.6759400e+00
   5.4281700e-01   1.6852601e+00
   5.3777802e-01   1.6943600e+00
   5.3273499e-01   1.7032400e+00
   5.2769500e-01   1.7119100e+00
   5.2266300e-01   1.7203600e+00
   5.1764703e-01   1.7286201e+00
   5.1265198e-01   1.7366700e+00
   5.0768399e-01   1.7445400e+00
   5.0274700e-01   1.7522200e+00
   4.9784499e-01   1.7597200e+00
   4.9298301e-01   1.7670400e+00
   4.8816401e-01   1.7742000e+00
   4.8339000e-01   1.7812001e+00
   4.7866601e-01   1.7880400e+00
   4.7399199e-01   1.7947299e+00
   4.6937200e-01   1.8012800e+00
   4.6480700e-01   1.8076800e+00
   4.6029800e-01   1.8139600e+00
   4.5584700e-01   1.8200999e+00
   4.5145500e-01   1.8261300e+00
   4.4712400e-01   1.8320301e+00
   4.4285199e-01   1.8378201e+00
   4.3864200e-01   1.8435100e+00
   4.3449301e-01   1.8490900e+00
   4.3040600e-01   1.8545700e+00
   4.2638099e-01   1.8599499e+00
   4.2241701e-01   1.8652500e+00
   4.1851500e-01   1.8704600e+00
   4.1467500e-01   1.8755900e+00
   4.1089600e-01   1.8806400e+00
   4.0717700e-01   1.8856200e+00
   4.0351900e-01   1.8905300e+00
   3.9992100e-01   1.8953700e+00
   3.9638299e-01   1.9001499e+00
   3.9290300e-01   1.9048700e+00
   3.8948199e-01   1.9095300e+00
   3.8611799e-01   1.9141400e+00
   3.8281101e-01   1.9187100e+00
   3.7956101e-01   1.9232301e+00
   3.7636599e-01   1.9277000e+00
   3.7322599e-01   1.9321400e+00
   3.7014100e-01   1.9365400e+00
   3.6710900e-01   1.9409100e+00
   3.6412999e-01   1.9452500e+00
   3.6120301e-01   1.9495600e+00
   3.5832700e-01   1.9538500e+00
   3.5550201e-01   1.9581200e+00
   3.5272801e-01   1.9623700e+00
   3.5000199e-01   1.9665999e+00
   3.4600499e-01   1.9729300e+00
   3.4211501e-01   1.9792300e+00
   3.3833000e-01   1.9855300e+00
   3.3464801e-01   1.9918300e+00
   3.3106801e-01   1.9981400e+00
   3.2758600e-01   2.0044701e+00
   3.2420200e-01   2.0108199e+00
   3.2091299e-01   2.0172200e+00
   3.1771800e-01   2.0236700e+00
   3.1461599e-01   2.0301700e+00
   3.1160501e-01   2.0367401e+00
   3.0868399e-01   2.0434000e+00
   3.0585101e-01   2.0501499e+00
   3.0310699e-01   2.0569999e+00
   3.0044901e-01   2.0639701e+00
   2.9787800e-01   2.0710700e+00
   2.9539299e-01   2.0783100e+00
   2.9299301e-01   2.0857100e+00
   2.9067799e-01   2.0932801e+00
   2.8844801e-01   2.1010399e+00
   2.8630400e-01   2.1090000e+00
   2.8424501e-01   2.1171801e+00
   2.8227201e-01   2.1256001e+00
   2.8038600e-01   2.1342800e+00
   2.7858800e-01   2.1432300e+00
   2.7687901e-01   2.1524799e+00
   2.7526000e-01   2.1620600e+00
   2.7373201e-01   2.1719699e+00
   2.7229801e-01   2.1822500e+00
   2.7096000e-01   2.1929200e+00
   2.6971900e-01   2.2040000e+00
   2.6857901e-01   2.2155299e+00
   2.6754001e-01   2.2275100e+00
   2.6660699e-01   2.2399800e+00
   2.6578099e-01   2.2529600e+00
   2.6506600e-01   2.2664800e+00
   2.6446199e-01   2.2805400e+00
   2.6397401e-01   2.2951801e+00
   2.6360199e-01   2.3104000e+00
   2.6334900e-01   2.3262000e+00
   2.6321501e-01   2.3426099e+00
   2.6319301e-01   2.3530200e+00
