# Supplementary material for: Parallel arrangements of positive feedback loops limit cell-to-cell variability in differentiation
Source: PLoS One. 2017 Nov 29;12(11):e0188623. doi: 10.1371/journal.pone.0188623 (PMC5706692; doi:10.1371/journal.pone.0188623)
Supplement: S1 Codes — (ZIP) [file pone.0188623.s001.zip › codes/GK/OR/Differentiation/ExtrinsicNoise/Parallel/SP_5L_Pr_GK_OR.dat]

   6.8371201e-01   1.2635300e+00
   6.8364501e-01   1.2738400e+00
   6.8344599e-01   1.2841100e+00
   6.8311501e-01   1.2943300e+00
   6.8265200e-01   1.3045000e+00
   6.8206000e-01   1.3146100e+00
   6.8133801e-01   1.3246599e+00
   6.8048799e-01   1.3346500e+00
   6.7951101e-01   1.3445700e+00
   6.7841101e-01   1.3544199e+00
   6.7718703e-01   1.3642000e+00
   6.7584300e-01   1.3739100e+00
   6.7438102e-01   1.3835400e+00
   6.7280298e-01   1.3930900e+00
   6.7111200e-01   1.4025500e+00
   6.6930997e-01   1.4119300e+00
   6.6740102e-01   1.4212199e+00
   6.6538697e-01   1.4304100e+00
   6.6327298e-01   1.4395200e+00
   6.6105998e-01   1.4485300e+00
   6.5875298e-01   1.4574400e+00
   6.5635401e-01   1.4662600e+00
   6.5386802e-01   1.4749700e+00
   6.5129799e-01   1.4835900e+00
   6.4864802e-01   1.4921000e+00
   6.4592201e-01   1.5005000e+00
   6.4312202e-01   1.5088100e+00
   6.4025301e-01   1.5170000e+00
   6.3731903e-01   1.5250900e+00
   6.3432300e-01   1.5330700e+00
   6.3126898e-01   1.5409499e+00
   6.2816101e-01   1.5487200e+00
   6.2500298e-01   1.5563800e+00
   6.2179703e-01   1.5639300e+00
   6.1854702e-01   1.5713700e+00
   6.1525798e-01   1.5787100e+00
   6.1193103e-01   1.5859400e+00
   6.0857201e-01   1.5930700e+00
   6.0518199e-01   1.6000900e+00
   6.0176498e-01   1.6070000e+00
   5.9832400e-01   1.6138200e+00
   5.9486198e-01   1.6205200e+00
   5.9138203e-01   1.6271300e+00
   5.8788598e-01   1.6336401e+00
   5.8437800e-01   1.6400400e+00
   5.8086002e-01   1.6463500e+00
   5.7733399e-01   1.6525600e+00
   5.7380199e-01   1.6586699e+00
   5.7026798e-01   1.6646900e+00
   5.6673300e-01   1.6706100e+00
   5.6319898e-01   1.6764400e+00
   5.5966800e-01   1.6821800e+00
   5.5614197e-01   1.6878400e+00
   5.5262297e-01   1.6934000e+00
   5.4911202e-01   1.6988800e+00
   5.4561198e-01   1.7042700e+00
   5.4212302e-01   1.7095799e+00
   5.3864700e-01   1.7148100e+00
   5.3518498e-01   1.7199600e+00
   5.3173900e-01   1.7250201e+00
   5.2831000e-01   1.7300200e+00
   5.2489799e-01   1.7349300e+00
   5.2150500e-01   1.7397701e+00
   5.1813197e-01   1.7445400e+00
   5.1477998e-01   1.7492400e+00
   5.1144898e-01   1.7538700e+00
   5.0814098e-01   1.7584300e+00
   5.0485498e-01   1.7629300e+00
   5.0159299e-01   1.7673600e+00
   4.9835500e-01   1.7717201e+00
   4.9514100e-01   1.7760299e+00
   4.9195299e-01   1.7802700e+00
   4.8879001e-01   1.7844501e+00
   4.8565301e-01   1.7885799e+00
   4.8254299e-01   1.7926500e+00
   4.7945899e-01   1.7966599e+00
   4.7640201e-01   1.8006200e+00
   4.7337100e-01   1.8045300e+00
   4.7036901e-01   1.8083900e+00
   4.6739301e-01   1.8121901e+00
   4.6444499e-01   1.8159500e+00
   4.6152499e-01   1.8196599e+00
   4.5863199e-01   1.8233300e+00
   4.5576701e-01   1.8269399e+00
   4.5293000e-01   1.8305200e+00
   4.5012099e-01   1.8340501e+00
   4.4733900e-01   1.8375400e+00
   4.4458601e-01   1.8409899e+00
   4.4185999e-01   1.8444099e+00
   4.3916100e-01   1.8477800e+00
   4.3649000e-01   1.8511100e+00
   4.3384600e-01   1.8544101e+00
   4.3123001e-01   1.8576800e+00
   4.2864099e-01   1.8609101e+00
   4.2607901e-01   1.8641100e+00
   4.2354399e-01   1.8672700e+00
   4.2103499e-01   1.8704000e+00
   4.1855299e-01   1.8735100e+00
   4.1609800e-01   1.8765800e+00
   4.1366801e-01   1.8796300e+00
   4.1126499e-01   1.8826500e+00
   4.0888801e-01   1.8856400e+00
   4.0536901e-01   1.8900800e+00
   4.0190801e-01   1.8944600e+00
   3.9850301e-01   1.8987900e+00
   3.9515400e-01   1.9030700e+00
   3.9185899e-01   1.9073100e+00
   3.8861901e-01   1.9115000e+00
   3.8543099e-01   1.9156400e+00
   3.8229701e-01   1.9197500e+00
   3.7921399e-01   1.9238200e+00
   3.7618199e-01   1.9278600e+00
   3.7320000e-01   1.9318700e+00
   3.7026799e-01   1.9358400e+00
   3.6738500e-01   1.9397900e+00
   3.6454999e-01   1.9437100e+00
   3.6176300e-01   1.9476100e+00
   3.5902199e-01   1.9514800e+00
   3.5499600e-01   1.9572700e+00
   3.5107100e-01   1.9630100e+00
   3.4724599e-01   1.9687300e+00
   3.4351599e-01   1.9744300e+00
   3.3988100e-01   1.9801100e+00
   3.3633900e-01   1.9857800e+00
   3.3288699e-01   1.9914600e+00
   3.2952401e-01   1.9971400e+00
   3.2624701e-01   2.0028400e+00
   3.2305500e-01   2.0085599e+00
   3.1994700e-01   2.0143099e+00
   3.1692001e-01   2.0200901e+00
   3.1397399e-01   2.0259199e+00
   3.1110701e-01   2.0318000e+00
   3.0831799e-01   2.0377400e+00
   3.0560601e-01   2.0437500e+00
   3.0296901e-01   2.0498300e+00
   3.0040601e-01   2.0560000e+00
   2.9791799e-01   2.0622599e+00
   2.9550201e-01   2.0686300e+00
   2.9315901e-01   2.0751100e+00
   2.9088801e-01   2.0817201e+00
   2.8868800e-01   2.0884600e+00
   2.8656000e-01   2.0953500e+00
   2.8450200e-01   2.1023901e+00
   2.8251600e-01   2.1096101e+00
   2.8060001e-01   2.1170101e+00
   2.7875599e-01   2.1246200e+00
   2.7698401e-01   2.1324301e+00
   2.7528399e-01   2.1404800e+00
   2.7365699e-01   2.1487601e+00
   2.7210400e-01   2.1573200e+00
   2.7062601e-01   2.1661501e+00
   2.6922399e-01   2.1752801e+00
   2.6789901e-01   2.1847301e+00
   2.6665401e-01   2.1945100e+00
   2.6548901e-01   2.2046599e+00
   2.6440600e-01   2.2151899e+00
   2.6340801e-01   2.2261200e+00
   2.6249701e-01   2.2374699e+00
   2.6167399e-01   2.2492800e+00
   2.6094300e-01   2.2615499e+00
   2.6030499e-01   2.2743101e+00
   2.5976300e-01   2.2875700e+00
   2.5931901e-01   2.3013699e+00
   2.5897399e-01   2.3157101e+00
   2.5873199e-01   2.3306000e+00
   2.5859299e-01   2.3460701e+00
