# Supplementary material for: Parallel arrangements of positive feedback loops limit cell-to-cell variability in differentiation
Source: PLoS One. 2017 Nov 29;12(11):e0188623. doi: 10.1371/journal.pone.0188623 (PMC5706692; doi:10.1371/journal.pone.0188623)
Supplement: S1 Codes — (ZIP) [file pone.0188623.s001.zip › codes/GK/OR/Differentiation/ExtrinsicNoise/Serial/Fn_5L_OR_Sr.m]

% function file for DiffDyna_ExtN_5L_OR_Sr.m

function [yd, flag, new_data]=Fn_5L_OR_Sr(t,x,data)

dx = zeros(5,1);

s=data.s;

r0=data.r0;
r2_1=data.r2_1;
r2_2=data.r2_2;
r2_3=data.r2_3;
r2_4=data.r2_4;
r2_5=data.r2_5;

r1=0.1;

r2p=0.01;
g=0.01;
T1_T=1;
T2_T=1;
T3_T=1;
T4_T=1;
T5_T=1;
rf=0.1;

rb=0.2;

KM=0.05;

dx(1)=s*(r0+r1*x(2))-g*x(1);
dx(2)=r2_1+r2p*x(3)-g*x(2);
dx(3)=(rf*(x(1)+x(4))*(T1_T-x(3)))/(KM+(T1_T-x(3)))-rb*x(3)/(KM+x(3));
dx(4)=r2_2+r2p*x(5)-g*x(4);
dx(5)=(rf*(x(2)+x(6))*(T2_T-x(5)))/(KM+(T2_T-x(5)))-rb*x(5)/(KM+x(5));
dx(6)=r2_3+r2p*x(7)-g*x(6);
dx(7)=(rf*(x(4)+x(8))*(T3_T-x(7)))/(KM+(T3_T-x(7)))-rb*x(7)/(KM+x(7));
dx(8)=r2_4+r2p*x(9)-g*x(8);
dx(9)=(rf*(x(6)+x(10))*(T4_T-x(9)))/(KM+(T4_T-x(9)))-rb*x(9)/(KM+x(9));
dx(10)=r2_5+r2p*x(11)-g*x(10);
dx(11)=(rf*x(8)*(T5_T-x(11)))/(KM+(T5_T-x(11)))-rb*x(11)/(KM+x(11));

yd=[dx'];
flag = 0;
new_data = [];
