# Supplementary material for: Parallel arrangements of positive feedback loops limit cell-to-cell variability in differentiation
Source: PLoS One. 2017 Nov 29;12(11):e0188623. doi: 10.1371/journal.pone.0188623 (PMC5706692; doi:10.1371/journal.pone.0188623)
Supplement: S1 Codes — (ZIP) [file pone.0188623.s001.zip › codes/GK/OR/Differentiation/ExtrinsicNoise/Serial/SP_2L_Sr_GK_OR.dat]

   4.8476401e-01   1.3722800e+00
   4.8462600e-01   1.3882800e+00
   4.8421001e-01   1.4041800e+00
   4.8351201e-01   1.4199600e+00
   4.8253101e-01   1.4356101e+00
   4.8126501e-01   1.4511100e+00
   4.7971401e-01   1.4664400e+00
   4.7788301e-01   1.4815900e+00
   4.7577301e-01   1.4965500e+00
   4.7339201e-01   1.5112900e+00
   4.7074601e-01   1.5258000e+00
   4.6784601e-01   1.5400600e+00
   4.6470299e-01   1.5540700e+00
   4.6133000e-01   1.5678000e+00
   4.5774099e-01   1.5812500e+00
   4.5395300e-01   1.5944000e+00
   4.4998199e-01   1.6072600e+00
   4.4584599e-01   1.6198000e+00
   4.4156399e-01   1.6320300e+00
   4.3715400e-01   1.6439600e+00
   4.3263400e-01   1.6555600e+00
   4.2802301e-01   1.6668600e+00
   4.2333901e-01   1.6778500e+00
   4.1859800e-01   1.6885400e+00
   4.1381800e-01   1.6989400e+00
   4.0901399e-01   1.7090501e+00
   4.0419900e-01   1.7189000e+00
   3.9938799e-01   1.7284700e+00
   3.9459199e-01   1.7378000e+00
   3.8982201e-01   1.7469000e+00
   3.8508901e-01   1.7557600e+00
   3.8040200e-01   1.7644200e+00
   3.7576801e-01   1.7728800e+00
   3.7119401e-01   1.7811600e+00
   3.6668700e-01   1.7892700e+00
   3.6225301e-01   1.7972300e+00
   3.5789499e-01   1.8050500e+00
   3.5361800e-01   1.8127400e+00
   3.4942499e-01   1.8203300e+00
   3.4531999e-01   1.8278199e+00
   3.4130400e-01   1.8352300e+00
   3.3737999e-01   1.8425800e+00
   3.3355001e-01   1.8498800e+00
   3.2981601e-01   1.8571399e+00
   3.2617700e-01   1.8643800e+00
   3.2263699e-01   1.8716100e+00
   3.1919399e-01   1.8788600e+00
   3.1585199e-01   1.8861300e+00
   3.1260899e-01   1.8934400e+00
   3.0946800e-01   1.9008000e+00
   3.0642799e-01   1.9082400e+00
   3.0349100e-01   1.9157600e+00
   3.0065799e-01   1.9234000e+00
   2.9792899e-01   1.9311500e+00
   2.9530501e-01   1.9390399e+00
   2.9278800e-01   1.9470900e+00
   2.9037800e-01   1.9553100e+00
   2.8807801e-01   1.9637300e+00
   2.8588799e-01   1.9723500e+00
   2.8380999e-01   1.9812000e+00
   2.8184500e-01   1.9903001e+00
   2.7999499e-01   1.9996500e+00
   2.7826300e-01   2.0092900e+00
   2.7664801e-01   2.0192101e+00
   2.7515399e-01   2.0294399e+00
   2.7377999e-01   2.0399799e+00
   2.7252901e-01   2.0508499e+00
   2.7140000e-01   2.0620501e+00
   2.7039501e-01   2.0735900e+00
   2.6951200e-01   2.0854700e+00
   2.6875201e-01   2.0976801e+00
   2.6811400e-01   2.1102200e+00
   2.6759401e-01   2.1230900e+00
   2.6719099e-01   2.1362700e+00
   2.6690200e-01   2.1497600e+00
   2.6672399e-01   2.1635399e+00
   2.6665199e-01   2.1775801e+00
