# Supplementary material for: Parallel arrangements of positive feedback loops limit cell-to-cell variability in differentiation
Source: PLoS One. 2017 Nov 29;12(11):e0188623. doi: 10.1371/journal.pone.0188623 (PMC5706692; doi:10.1371/journal.pone.0188623)
Supplement: S1 Codes — (ZIP) [file pone.0188623.s001.zip › codes/GK/OR/Differentiation/ExtrinsicNoise/Serial/SP_3L_Sr_GK_OR.dat]

   5.6511098e-01   1.2839700e+00
   5.6489599e-01   1.2949100e+00
   5.6453502e-01   1.3058100e+00
   5.6402898e-01   1.3166900e+00
   5.6337500e-01   1.3275200e+00
   5.6257403e-01   1.3383200e+00
   5.6162399e-01   1.3490700e+00
   5.6052703e-01   1.3597701e+00
   5.5928099e-01   1.3704200e+00
   5.5788702e-01   1.3810101e+00
   5.5634701e-01   1.3915499e+00
   5.5466002e-01   1.4020100e+00
   5.5282903e-01   1.4124100e+00
   5.5085403e-01   1.4227400e+00
   5.4873800e-01   1.4329900e+00
   5.4648399e-01   1.4431500e+00
   5.4409403e-01   1.4532300e+00
   5.4157001e-01   1.4632200e+00
   5.3891599e-01   1.4731100e+00
   5.3613597e-01   1.4829100e+00
   5.3323400e-01   1.4926100e+00
   5.3021401e-01   1.5022000e+00
   5.2708000e-01   1.5116800e+00
   5.2383697e-01   1.5210500e+00
   5.2048999e-01   1.5303100e+00
   5.1704502e-01   1.5394500e+00
   5.1350600e-01   1.5484700e+00
   5.0988001e-01   1.5573699e+00
   5.0617099e-01   1.5661401e+00
   5.0238699e-01   1.5747900e+00
   4.9853200e-01   1.5833200e+00
   4.9461201e-01   1.5917100e+00
   4.9063501e-01   1.5999800e+00
   4.8660499e-01   1.6081200e+00
   4.8252800e-01   1.6161300e+00
   4.7841200e-01   1.6240000e+00
   4.7426000e-01   1.6317500e+00
   4.7007999e-01   1.6393800e+00
   4.6587601e-01   1.6468700e+00
   4.6165401e-01   1.6542400e+00
   4.5741999e-01   1.6614799e+00
   4.5317900e-01   1.6686000e+00
   4.4893500e-01   1.6755900e+00
   4.4469401e-01   1.6824700e+00
   4.4045901e-01   1.6892300e+00
   4.3623599e-01   1.6958700e+00
   4.3202901e-01   1.7024000e+00
   4.2783999e-01   1.7088200e+00
   4.2367500e-01   1.7151300e+00
   4.1953501e-01   1.7213399e+00
   4.1542599e-01   1.7274400e+00
   4.1134900e-01   1.7334501e+00
   4.0730801e-01   1.7393600e+00
   4.0330401e-01   1.7451800e+00
   3.9934099e-01   1.7509100e+00
   3.9542001e-01   1.7565500e+00
   3.9154401e-01   1.7621200e+00
   3.8771299e-01   1.7676001e+00
   3.8393101e-01   1.7730200e+00
   3.8019800e-01   1.7783600e+00
   3.7651500e-01   1.7836300e+00
   3.7288299e-01   1.7888401e+00
   3.6930501e-01   1.7940000e+00
   3.6577901e-01   1.7990900e+00
   3.6230800e-01   1.8041400e+00
   3.5889101e-01   1.8091400e+00
   3.5552999e-01   1.8140900e+00
   3.5222399e-01   1.8190100e+00
   3.4897399e-01   1.8238900e+00
   3.4578100e-01   1.8287400e+00
   3.4264299e-01   1.8335600e+00
   3.3956200e-01   1.8383501e+00
   3.3653799e-01   1.8431300e+00
   3.3357099e-01   1.8479000e+00
   3.3065900e-01   1.8526500e+00
   3.2780501e-01   1.8573900e+00
   3.2500699e-01   1.8621300e+00
   3.2226500e-01   1.8668801e+00
   3.1957901e-01   1.8716201e+00
   3.1694901e-01   1.8763800e+00
   3.1437600e-01   1.8811600e+00
   3.1185800e-01   1.8859500e+00
   3.0939499e-01   1.8907700e+00
   3.0698901e-01   1.8956100e+00
   3.0463701e-01   1.9004900e+00
   3.0234101e-01   1.9054101e+00
   3.0010000e-01   1.9103600e+00
   2.9791501e-01   1.9153700e+00
   2.9578400e-01   1.9204299e+00
   2.9370901e-01   1.9255400e+00
   2.9168800e-01   1.9307200e+00
   2.8972301e-01   1.9359699e+00
   2.8781301e-01   1.9412800e+00
   2.8595799e-01   1.9466799e+00
   2.8415900e-01   1.9521600e+00
   2.8241500e-01   1.9577301e+00
   2.8072700e-01   1.9633900e+00
   2.7909499e-01   1.9691499e+00
   2.7751899e-01   1.9750201e+00
   2.7599999e-01   1.9809901e+00
   2.7453700e-01   1.9870800e+00
   2.7313200e-01   1.9932899e+00
   2.7178401e-01   1.9996200e+00
   2.7049300e-01   2.0060799e+00
   2.6925999e-01   2.0126700e+00
   2.6808500e-01   2.0193999e+00
   2.6696900e-01   2.0262799e+00
   2.6591101e-01   2.0332899e+00
   2.6491299e-01   2.0404501e+00
   2.6397201e-01   2.0477600e+00
   2.6309100e-01   2.0552199e+00
   2.6226899e-01   2.0628300e+00
   2.6150501e-01   2.0706000e+00
   2.6079899e-01   2.0785100e+00
   2.6015201e-01   2.0865800e+00
   2.5956199e-01   2.0948000e+00
   2.5902900e-01   2.1031699e+00
   2.5855201e-01   2.1116900e+00
   2.5813100e-01   2.1203499e+00
   2.5776401e-01   2.1291399e+00
   2.5745100e-01   2.1380799e+00
   2.5719100e-01   2.1471500e+00
   2.5698099e-01   2.1563499e+00
   2.5682101e-01   2.1656699e+00
   2.5670999e-01   2.1751101e+00
   2.5664601e-01   2.1846600e+00
   2.5662699e-01   2.1935599e+00
