# Supplementary material for: Parallel arrangements of positive feedback loops limit cell-to-cell variability in differentiation
Source: PLoS One. 2017 Nov 29;12(11):e0188623. doi: 10.1371/journal.pone.0188623 (PMC5706692; doi:10.1371/journal.pone.0188623)
Supplement: S1 Codes — (ZIP) [file pone.0188623.s001.zip › codes/GK/OR/Differentiation/ExtrinsicNoise/Serial/SP_4L_Sr_GK_OR.dat]

   6.2572098e-01   1.1900600e+00
   6.2564200e-01   1.2011600e+00
   6.2540501e-01   1.2122400e+00
   6.2500900e-01   1.2233100e+00
   6.2445301e-01   1.2343500e+00
   6.2373698e-01   1.2453600e+00
   6.2286001e-01   1.2563400e+00
   6.2182200e-01   1.2672900e+00
   6.2062299e-01   1.2782000e+00
   6.1926299e-01   1.2890700e+00
   6.1774403e-01   1.2999001e+00
   6.1606598e-01   1.3106700e+00
   6.1422998e-01   1.3214000e+00
   6.1223799e-01   1.3320700e+00
   6.1009002e-01   1.3426800e+00
   6.0778999e-01   1.3532200e+00
   6.0533798e-01   1.3637000e+00
   6.0273898e-01   1.3741100e+00
   5.9999400e-01   1.3844500e+00
   5.9710503e-01   1.3947200e+00
   5.9407800e-01   1.4049000e+00
   5.9091401e-01   1.4150000e+00
   5.8761799e-01   1.4250100e+00
   5.8419299e-01   1.4349400e+00
   5.8064401e-01   1.4447700e+00
   5.7697499e-01   1.4545100e+00
   5.7318997e-01   1.4641500e+00
   5.6929499e-01   1.4737000e+00
   5.6529301e-01   1.4831400e+00
   5.6119102e-01   1.4924800e+00
   5.5699199e-01   1.5017101e+00
   5.5270302e-01   1.5108401e+00
   5.4832900e-01   1.5198500e+00
   5.4387498e-01   1.5287600e+00
   5.3934598e-01   1.5375500e+00
   5.3474998e-01   1.5462400e+00
   5.3008997e-01   1.5548000e+00
   5.2537298e-01   1.5632499e+00
   5.2060401e-01   1.5715899e+00
   5.1578897e-01   1.5798100e+00
   5.1093400e-01   1.5879200e+00
   5.0604498e-01   1.5959001e+00
   5.0112599e-01   1.6037700e+00
   4.9618399e-01   1.6115201e+00
   4.9122399e-01   1.6191601e+00
   4.8625100e-01   1.6266800e+00
   4.8126999e-01   1.6340899e+00
   4.7628701e-01   1.6413800e+00
   4.7130600e-01   1.6485500e+00
   4.6633300e-01   1.6556100e+00
   4.6137199e-01   1.6625700e+00
   4.5642701e-01   1.6694100e+00
   4.5150200e-01   1.6761400e+00
   4.4660300e-01   1.6827600e+00
   4.4173300e-01   1.6892800e+00
   4.3689501e-01   1.6957000e+00
   4.3209299e-01   1.7020100e+00
   4.2732999e-01   1.7082200e+00
   4.2261001e-01   1.7143400e+00
   4.1793600e-01   1.7203600e+00
   4.1330901e-01   1.7262900e+00
   4.0873301e-01   1.7321301e+00
   4.0421000e-01   1.7378800e+00
   3.9974099e-01   1.7435499e+00
   3.9533001e-01   1.7491300e+00
   3.9097700e-01   1.7546400e+00
   3.8668400e-01   1.7600700e+00
   3.8245201e-01   1.7654300e+00
   3.7828299e-01   1.7707200e+00
   3.7417701e-01   1.7759399e+00
   3.7013501e-01   1.7811100e+00
   3.6615801e-01   1.7862099e+00
   3.6224699e-01   1.7912600e+00
   3.5840201e-01   1.7962500e+00
   3.5462299e-01   1.8012000e+00
   3.5091099e-01   1.8061000e+00
   3.4726501e-01   1.8109601e+00
   3.4368601e-01   1.8157800e+00
   3.4017399e-01   1.8205600e+00
   3.3672801e-01   1.8253200e+00
   3.3334899e-01   1.8300500e+00
   3.3003601e-01   1.8347600e+00
   3.2678801e-01   1.8394500e+00
   3.2360601e-01   1.8441200e+00
   3.2048899e-01   1.8487800e+00
   3.1743699e-01   1.8534400e+00
   3.1444901e-01   1.8580900e+00
   3.1152499e-01   1.8627400e+00
   3.0866399e-01   1.8674001e+00
   3.0586699e-01   1.8720700e+00
   3.0313200e-01   1.8767600e+00
   3.0045900e-01   1.8814600e+00
   2.9784799e-01   1.8861800e+00
   2.9529801e-01   1.8909301e+00
   2.9280901e-01   1.8957200e+00
   2.9038101e-01   1.9005400e+00
   2.8801200e-01   1.9054101e+00
   2.8570399e-01   1.9103200e+00
   2.8345600e-01   1.9152800e+00
   2.8126600e-01   1.9203000e+00
   2.7913600e-01   1.9253800e+00
   2.7706501e-01   1.9305201e+00
   2.7505299e-01   1.9357400e+00
   2.7309901e-01   1.9410400e+00
   2.7120399e-01   1.9464200e+00
   2.6936799e-01   1.9518900e+00
   2.6758999e-01   1.9574500e+00
   2.6587099e-01   1.9631100e+00
   2.6420999e-01   1.9688801e+00
   2.6260900e-01   1.9747601e+00
   2.6106599e-01   1.9807500e+00
   2.5958201e-01   1.9868600e+00
   2.5815800e-01   1.9931000e+00
   2.5679299e-01   1.9994600e+00
   2.5548699e-01   2.0059600e+00
   2.5424099e-01   2.0125999e+00
   2.5305501e-01   2.0193801e+00
   2.5192899e-01   2.0263100e+00
   2.5086299e-01   2.0333900e+00
   2.4985699e-01   2.0406101e+00
   2.4891099e-01   2.0480001e+00
   2.4802400e-01   2.0555301e+00
   2.4719700e-01   2.0632200e+00
   2.4642999e-01   2.0710700e+00
   2.4572100e-01   2.0790701e+00
   2.4507099e-01   2.0872300e+00
   2.4447800e-01   2.0955400e+00
   2.4394301e-01   2.1040001e+00
   2.4346299e-01   2.1126101e+00
   2.4303900e-01   2.1213601e+00
   2.4266900e-01   2.1302600e+00
   2.4235100e-01   2.1392901e+00
   2.4208499e-01   2.1484499e+00
   2.4186900e-01   2.1577401e+00
   2.4170300e-01   2.1671500e+00
   2.4158300e-01   2.1766701e+00
   2.4150901e-01   2.1863101e+00
   2.4147899e-01   2.1960499e+00
