# Supplementary material for: Parallel arrangements of positive feedback loops limit cell-to-cell variability in differentiation
Source: PLoS One. 2017 Nov 29;12(11):e0188623. doi: 10.1371/journal.pone.0188623 (PMC5706692; doi:10.1371/journal.pone.0188623)
Supplement: S1 Codes — (ZIP) [file pone.0188623.s001.zip › codes/GK/OR/Differentiation/ExtrinsicNoise/Serial/SP_5L_Sr_GK_OR.dat]

   6.4311397e-01   1.1909100e+00
   6.4268899e-01   1.2075599e+00
   6.4189702e-01   1.2241499e+00
   6.4073497e-01   1.2406900e+00
   6.3920403e-01   1.2571501e+00
   6.3730401e-01   1.2735400e+00
   6.3503599e-01   1.2898200e+00
   6.3240302e-01   1.3060000e+00
   6.2941003e-01   1.3220600e+00
   6.2606299e-01   1.3380001e+00
   6.2236899e-01   1.3537800e+00
   6.1833400e-01   1.3694201e+00
   6.1397099e-01   1.3848900e+00
   6.0928798e-01   1.4001800e+00
   6.0429800e-01   1.4152900e+00
   5.9901398e-01   1.4302100e+00
   5.9345001e-01   1.4449199e+00
   5.8762097e-01   1.4594200e+00
   5.8154202e-01   1.4737000e+00
   5.7523203e-01   1.4877501e+00
   5.6870598e-01   1.5015700e+00
   5.6198198e-01   1.5151500e+00
   5.5507898e-01   1.5284899e+00
   5.4801500e-01   1.5415800e+00
   5.4080898e-01   1.5544300e+00
   5.3347999e-01   1.5670201e+00
   5.2604598e-01   1.5793500e+00
   5.1852697e-01   1.5914299e+00
   5.1094198e-01   1.6032600e+00
   5.0330698e-01   1.6148300e+00
   4.9564201e-01   1.6261400e+00
   4.8796400e-01   1.6372100e+00
   4.8028901e-01   1.6480200e+00
   4.7263399e-01   1.6585900e+00
   4.6501499e-01   1.6689100e+00
   4.5744401e-01   1.6790000e+00
   4.4993699e-01   1.6888601e+00
   4.4250700e-01   1.6984800e+00
   4.3516299e-01   1.7078900e+00
   4.2791799e-01   1.7170900e+00
   4.2078099e-01   1.7260799e+00
   4.1376099e-01   1.7348700e+00
   4.0686500e-01   1.7434700e+00
   4.0009999e-01   1.7518899e+00
   3.9347100e-01   1.7601500e+00
   3.8698399e-01   1.7682400e+00
   3.8064200e-01   1.7761900e+00
   3.7444800e-01   1.7839900e+00
   3.6840400e-01   1.7916700e+00
   3.6251301e-01   1.7992400e+00
   3.5677499e-01   1.8067000e+00
   3.5119101e-01   1.8140600e+00
   3.4576100e-01   1.8213500e+00
   3.4048501e-01   1.8285700e+00
   3.3536199e-01   1.8357300e+00
   3.3039001e-01   1.8428500e+00
   3.2556999e-01   1.8499399e+00
   3.2089901e-01   1.8570200e+00
   3.1637600e-01   1.8640900e+00
   3.1199899e-01   1.8711700e+00
   3.0776799e-01   1.8782800e+00
   3.0368000e-01   1.8854300e+00
   2.9973301e-01   1.8926300e+00
   2.9592699e-01   1.8999100e+00
   2.9226100e-01   1.9072700e+00
   2.8873101e-01   1.9147300e+00
   2.8533900e-01   1.9223100e+00
   2.8208199e-01   1.9300200e+00
   2.7896100e-01   1.9378901e+00
   2.7597401e-01   1.9459200e+00
   2.7312100e-01   1.9541399e+00
   2.7040100e-01   1.9625700e+00
   2.6781601e-01   1.9712200e+00
   2.6536500e-01   1.9801100e+00
   2.6304799e-01   1.9892499e+00
   2.6086500e-01   1.9986700e+00
   2.5881699e-01   2.0083799e+00
   2.5690499e-01   2.0183899e+00
   2.5512800e-01   2.0287199e+00
   2.5348699e-01   2.0393701e+00
   2.5198099e-01   2.0503500e+00
   2.5061101e-01   2.0616801e+00
   2.4937500e-01   2.0733500e+00
   2.4827300e-01   2.0853601e+00
   2.4730100e-01   2.0977199e+00
   2.4645901e-01   2.1104000e+00
   2.4574400e-01   2.1234100e+00
   2.4515100e-01   2.1367400e+00
   2.4467701e-01   2.1503601e+00
   2.4431700e-01   2.1642699e+00
   2.4406800e-01   2.1784501e+00
   2.4392299e-01   2.1928799e+00
   2.4387801e-01   2.2070899e+00
