# Supplementary material for: Parallel arrangements of positive feedback loops limit cell-to-cell variability in differentiation
Source: PLoS One. 2017 Nov 29;12(11):e0188623. doi: 10.1371/journal.pone.0188623 (PMC5706692; doi:10.1371/journal.pone.0188623)
Supplement: S1 Codes — (ZIP) [file pone.0188623.s001.zip › codes/GK/OR/Differentiation/IntrinsicNoise/PARALLEL/5L_OR_Pr_1.f]

c       ###############################################################
c	Parallel arrangements of positive feedback loops limit cell-to-cell...
c	...variability in differentiation
c	Anupam Dey and Debashis Barik
c	School of Chemistry, University of Hyderabad, India	
c       Calculation of Differentiation/Dedifferentiation fraction: 5L, 
c	OR, Parallel, GKS
c	This code was used to generate Fig 6c
c       ###############################################################

c	gillespie simulation for intrinsic noise
	implicit real*8(a-h,o-z)
	integer*8 nrxn
	parameter(nu=22)
	parameter(ir=166)
	dimension h_nu(nu)
        dimension x0_0(ir)
	dimension x1_0(ir)
	dimension x2_0(ir)
	dimension x3_0(ir)
	dimension x4_0(ir)
	dimension x5_0(ir)
	dimension thrs(ir),ss1(ir)


        open(21,file='input_5L_Pr_GK.in',status='old')
        open(22,file='SP_5L_Pr_GK_OR.dat',status='old')
        open(27,file='dis_5L_Pr_GK_ls_V40.dat',status='unknown')
	open(28,file='dis_5L_Pr_GK_us_V40.dat',status='unknown')
	open(29,file='dper_5L_Pr_GK_V40.dat',status='unknown')
	open(30,file='ddper_5L_Pr_GK_V40.dat',status='unknown')

        call random_seed

        read(21,*)
	read(21,*)ak0,ak1,g
        read(21,*)
        read(21,*)
        read(21,*)ak2,ak2p
        read(21,*)
	read(21,*)
        read(21,*)akf
	read(21,*)
	read(21,*)
        read(21,*)akb
	read(21,*)
	read(21,*)
        read(21,*)aKM
	read(21,*)
	read(21,*)
	read(21,*)T_tot,V
        read(21,*)
	read(21,*)
        read(21,*)it0,itf
	read(21,*)
	read(21,*)
        read(21,*)idf,nr
	read(21,*)
	read(21,*)
        read(21,*)np0,npf
	read(21,*)
        read(21,*)


        do i=np0,npf
          read(22,*)ss1(i),thrs(i)

        enddo


	do 120 is=np0,npf


        ss=ss1(is)
        ithr_d=thrs(is)*V

	cnt_d=0
	cnt_dd=0
	write(*,*)is
	do 110 k=1,nr


c       ###############################################################
c       Initial Values
c       ###############################################################
	ti=it0
	tf=itf
c       ###############################################################
c       idf = 0 for differentiation
c	idf = 1 for dedifferentiation
c       ###############################################################
        if(idf.eq.1)then
	  nx0=0
	  nx1=0
	  nx2=0
          nx3=0
          nx4=0
	  nx5=0
	  nT1=0
          nT1i=T_tot*V
          nT2=0
          nT2i=T_tot*V
          nT3=0
          nT3i=T_tot*V
	  nT4=0
          nT4i=T_tot*V
	  nT5=0
          nT5i=T_tot*V
        else
          nx0=30*V
	  nx1=V
	  nx2=V
          nx3=V
          nx4=V
 	  nx5=V
	  nT1=T_tot*V
          nT1i=0
          nT2=T_tot*V
          nT2i=0
	  nT3=T_tot*V
          nT3i=0
          nT4=T_tot*V
          nT4i=0
	  nT5=T_tot*V
          nT5i=0
        endif
	
	nrxn=0
c       ###############################################################

	
c       ###############################################################
c	time course simulation starts
c       ###############################################################
50	h_nu(1)=ss*(ak0*V+(ak1)*(nx1+nx2+nx3+nx4+nx5))
        h_nu(2)=g*nx0
        h_nu(3)=ak2*V+ak2p*nT1
        h_nu(4)=g*nx1
        h_nu(5)=ak2*V+ak2p*nT2
        h_nu(6)=g*nx2
	h_nu(7)=ak2*V+ak2p*nT3
        h_nu(8)=g*nx3
        h_nu(9)=ak2*V+ak2p*nT4
        h_nu(10)=g*nx4
	h_nu(11)=ak2*V+ak2p*nT5
        h_nu(12)=g*nx5
        h_nu(13)=(akf*nx0*nT1i)/(aKM*V+nT1i)
	h_nu(14)=(akb*V*nT1)/(aKM*V+nT1)
	h_nu(15)=(akf*nx0*nT2i)/(aKM*V+nT2i)
	h_nu(16)=(akb*V*nT2)/(aKM*V+nT2)
	h_nu(17)=(akf*nx0*nT3i)/(aKM*V+nT3i)
	h_nu(18)=(akb*V*nT3)/(aKM*V+nT3)
        h_nu(19)=(akf*nx0*nT4i)/(aKM*V+nT4i)
	h_nu(20)=(akb*V*nT4)/(aKM*V+nT4)
	h_nu(21)=(akf*nx0*nT5i)/(aKM*V+nT5i)
	h_nu(22)=(akb*V*nT5)/(aKM*V+nT5)

c       ###############################################################
c	Calculation of a0
c       ###############################################################
	sum1=0.0
	do 20 i=1,nu
	  sum1=sum1+h_nu(i)
20	continue
	aa0=sum1
c       ###############################################################

c       ###############################################################
c	Calculation of reaction time interVal
c       ###############################################################

        call random_number(harVest=r1)
	if(r1.le.0.0)then
	  r1=0.00001
	endif
	tau=log(1.0/r1)/aa0
c       ###############################################################
c	Updating the time
c	###############################################################
	ti=ti+tau
c	###############################################################

	call random_number(harVest=r2)
	r2a0=r2*aa0

	sum2=0.0
	do 30 j=1,nu
	  mu=j
	  sum2=sum2+h_nu(j)
	if(sum2.ge.r2a0) go to 40
30	continue

40	go to (501,502,503,504,505,506,507,508,509,510,511,512,513,
     $  514,515,516,517,518,519,520,521,522),mu

501	nx0=nx0+1
	  go to 60
502	nx0=nx0-1
	  go to 60
503	nx1=nx1+1
	  go to 60
504	nx1=nx1-1
	  go to 60
505	nx2=nx2+1
	  go to 60
506	nx2=nx2-1
	  go to 60
507	nx3=nx3+1
	  go to 60
508	nx3=nx3-1
	  go to 60
509	nx4=nx4+1
	  go to 60
510	nx4=nx4-1
	  go to 60
511	nx5=nx5+1
	  go to 60
512	nx5=nx5-1
	  go to 60
513	nT1i=nT1i-1
        nT1=nT1+1
          go to 60
514	nT1=nT1-1
        nT1i=nT1i+1
          go to 60
515	nT2i=nT2i-1
        nT2=nT2+1
          go to 60
516	nT2=nT2-1
        nT2i=nT2i+1
          go to 60
517	nT3i=nT3i-1
        nT3=nT3+1
          go to 60
518	nT3=nT3-1
        nT3i=nT3i+1
          go to 60
519	nT4i=nT4i-1
        nT4=nT4+1
          go to 60
520	nT4=nT4-1
        nT4i=nT4i+1
          go to 60
521	nT5i=nT5i-1
        nT5=nT5+1
          go to 60
522	nT5=nT5-1
        nT5i=nT5i+1
          go to 60


60	nrxn=nrxn+1

	if(ti.lt.tf)go to 50
	 
        if(idf.eq.1)then 
          write(27,*)ss,nx0
        else
          write(28,*)ss,nx0
        endif

        if(idf.eq.1)then
          if(nx0.gt.ithr_d)then
	    cnt_d=cnt_d+1
	  endif
        else
	  if(nx0.lt.ithr_d)then
	    cnt_dd=cnt_dd+1
	  endif
        endif


110	continue


        if(idf.eq.1)then 
          write(27,*)
        else
          write(28,*)
        endif
        
        if(idf.eq.1)then
	  write(29,*)ss,(cnt_d/nr)*100,cnt_d
        else
	  write(30,*)ss,(cnt_dd/nr)*100,cnt_dd
        endif


120	continue

	stop
        end

	DOUBLE PRECISION FUNCTION DUNI()
C***BEGIN PROLOGUE  DUNI
C***DATE WRITTEN   880714 (YYMMDD)
C***REVISION DATE  880714 (YYMMDD)
C***CATEGORY NO.  L6A21
C***KEYWORDS  RANDOM NUMBERS, UNIFORM RANDOM NUMBERS
C***AUTHOR    KAHANER, DAVID, SCIENTIFIC COMPUTING DIVISION, NBS
C             MARSAGLIA, GEORGE, SUPERCOMPUTER RES. INST., FLORIDA ST. U.
C
C***PURPOSE  THIS ROUTINE GENERATES DOUBLE PRECISION UNIFORM
C             RANDOM NUMBERS ON [0,1)
C***DESCRIPTION
C        COMPUTES DOUBLE PRECISION UNIFORM NUMBERS ON [0,1).
C           FROM THE BOOK, "NUMERICAL METHODS AND SOFTWARE" BY
C                D. KAHANER, C. MOLER, S. NASH
C                PRENTICE HALL, 1988
C
C       USAGE:
C              TO INITIALIZE THE GENERATOR
C                   USEED = DUSTAR(ISEED)
C               WHERE: ISEED IS ANY NONZERO INTEGER
C                  WILL RETURN FLOATING POINT VALUE OF ISEED.
C
C               SUBSEQUENTLY
C                       U = DUNI()
C                  WILL RETURN A REAL UNIFORM ON [0,1)
C
C                ONE INITIALIZATION IS NECESSARY, BUT ANY NUMBER OF EVALUATIONS
C                  OF DUNI IN ANY ORDER, ARE ALLOWED.
C
C           NOTE: DEPENDING UPON THE VALUE OF K (SEE BELOW), THE OUTPUT
C                       OF DUNI MAY DIFFER FROM ONE MACHINE TO ANOTHER.
C
C           TYPICAL USAGE:
C
C               DOUBLE PRECISION U,DUNI,DUSTAR,USEED
C               INTEGER ISEED
CC                 SET SEED
C               ISEED = 305
C               USEED = DUSTAR(ISEED)
C               DO 1 I = 1,1000
C                   U = DUNI()
C             1 CONTINUE
CC                 NOTE: IF K=47 (THE DEFAULT, SEE BELOW) THE OUTPUT VALUE OF
CC                           U WILL BE 0.812053811384E-01...
C               WRITE(*,*) U
C               END
C
C          NOTE ON PORTABILITY: USERS CAN CHOOSE TO RUN DUNI IN ITS DEFAULT
C               MODE (REQUIRING NO USER ACTION) WHICH WILL GENERATE THE SAME
C               SEQUENCE OF NUMBERS ON ANY COMPUTER SUPPORTING FLOATING POINT
C               NUMBERS WITH AT LEAST 47 BIT MANTISSAS, OR IN A MODE THAT
C               WILL GENERATE NUMBERS WITH A LONGER PERIOD ON COMPUTERS WITH
C               LARGER MANTISSAS.
C          TO EXERCISE THIS OPTION:  B E F O R E  INVOKING DUSTAR INSERT
C               THE INSTRUCTION        UBITS = DUNIB(K)      K >= 47
C               WHERE K IS THE NUMBER OF BITS IN THE MANTISSA OF YOUR FLOATING

C               POINT WORD (K=96 FOR CRAY, CYBER 205). DUNIB RETURNS THE
C               FLOATING POINT VALUE OF K THAT IT ACTUALLY USED.
C                    K INPUT AS .LE. 47, THEN UBITS=47.
C                    K INPUT AS .GT. 47, THEN UBITS=FLOAT(K)
C               IF K>47 THE SEQUENCE OF NUMBERS GENERATED BY DUNI MAY DIFFER
C               FROM ONE COMPUTER TO ANOTHER.
C
C
C
C***REFERENCES  MARSAGLIA G., "COMMENTS ON THE PERFECT UNIFORM RANDOM
C                 NUMBER GENERATOR", UNPUBLISHED NOTES, WASH S. U.
C***ROUTINES CALLED  (NONE)
C***END PROLOGUE DUNI
      DOUBLE PRECISION CSAVE,CD,CM
      PARAMETER(
     *    CSAVE=0.9162596898123D+13/0.140737488355328D+15,
     *    CD=0.76543212345678D+14/0.140737488355328D+15,
     *    CM=0.140737488355213D+15/0.140737488355328D+15)
C                            2**47=0.140737488355328D+15
      DOUBLE PRECISION U(17),S,T,DUSTAR,C,DUNIB
      INTEGER I,J,II,JJ,K,KK,I1,J1,K1,L1,M1,ISEED
C
      SAVE U,I,J,K,C
C      LOAD DATA ARRAY IN CASE USER FORGETS TO INITIALIZE.
C      THIS ARRAY IS THE RESULT OF CALLING DUNI 100000 TIMES
C         WITH ISEED=305 AND K=96.
      DATA U/
     *0.471960981577884755837789724978D+00,
     *0.930323453205669578433639632431D+00,
     *0.110161790933730836587127944899D+00,
     *0.571501996273139518362638757010D-01,
     *0.402467554779738266237538503137D+00,
     *0.451181953427459489458279456915D+00,
     *0.296076152342721102174129954053D+00,
     *0.128202189325888116466879622359D-01,
     *0.314274693850973603980853259266D+00,
     *0.335521366752294932468163594171D-02,
     *0.488685045200439371607850367840D+00,
     *0.195470426865656758693860613516D+00,
     *0.864162706791773556901599326053D+00,
     *0.335505955815259203596381170316D+00,
     *0.377190200199058085469526470541D+00,
     *0.400780392114818314671676525916D+00,
     *0.374224214182207466262750307281D+00/
      DATA I,J,K,C/17,5,47,CSAVE/
C
C   BASIC GENERATOR IS FIBONACCI
C
      DUNI = U(I)-U(J)
      IF(DUNI.LT.0.0D0)DUNI = DUNI+1.0D0
      U(I) = DUNI
      I = I-1
      IF(I.EQ.0)I = 17
      J = J-1
      IF(J.EQ.0)J = 17
C
C   SECOND GENERATOR IS CONGRUENTIAL
C
      C = C-CD
      IF(C.LT.0.0D0) C=C+CM
C
C   COMBINATION GENERATOR
C
      DUNI = DUNI-C
      IF(DUNI.LT.0.0D0)DUNI = DUNI+1.0D0
      RETURN
C
      ENTRY DUSTAR(ISEED)
C
C          SET UP ...
C          CONVERT ISEED TO FOUR SMALLISH POSITIVE INTEGERS.
C
        I1 = MOD(ABS(ISEED),177)+1
        J1 = MOD(ABS(ISEED),167)+1
        K1 = MOD(ABS(ISEED),157)+1
        L1 = MOD(ABS(ISEED),147)+1
C
C              GENERATE RANDOM BIT PATTERN IN ARRAY BASED ON GIVEN SEED.
C
        DO 2 II = 1,17
          S = 0.0D0
          T = 0.5D0
C             DO FOR EACH OF THE BITS OF MANTISSA OF WORD
C             LOOP  OVER K BITS, WHERE K IS DEFAULTED TO 47 BUT CAN
C               BE CHANGED BY USER CALL TO DUNIB(K)
          DO 3 JJ = 1,K
                  M1 = MOD(MOD(I1*J1,179)*K1,179)
                  I1 = J1
                  J1 = K1
                  K1 = M1
                  L1 = MOD(53*L1+1,169)
                  IF(MOD(L1*M1,64).GE.32)S=S+T
    3             T = 0.5D0*T
    2   U(II) = S
        DUSTAR = FLOAT(ISEED)
        RETURN
C
      ENTRY DUNIB(KK)
        IF(KK.LE.47)THEN
             K=47
        ELSE
             K=KK
        ENDIF
        DUNIB=FLOAT(K)
      END
