# Supplementary material for: Parallel arrangements of positive feedback loops limit cell-to-cell variability in differentiation
Source: PLoS One. 2017 Nov 29;12(11):e0188623. doi: 10.1371/journal.pone.0188623 (PMC5706692; doi:10.1371/journal.pone.0188623)
Supplement: S1 Codes — (ZIP) [file pone.0188623.s001.zip › codes/GK/OR/Differentiation/IntrinsicNoise/PARALLEL/extra/Loop 1/ddper_1L_Pr_GK_v40.dat]

  0.423759010000000       0.000000000000000E+000  0.000000000000000E+000
  0.423516990000000       0.000000000000000E+000  0.000000000000000E+000
  0.422787010000000       0.000000000000000E+000  0.000000000000000E+000
  0.421568990000000       0.000000000000000E+000  0.000000000000000E+000
  0.419867990000000       0.000000000000000E+000  0.000000000000000E+000
  0.417697010000000       0.000000000000000E+000  0.000000000000000E+000
  0.415079000000000       0.000000000000000E+000  0.000000000000000E+000
  0.412041010000000       0.000000000000000E+000  0.000000000000000E+000
  0.408618000000000       0.000000000000000E+000  0.000000000000000E+000
  0.404852000000000       0.000000000000000E+000  0.000000000000000E+000
  0.400786010000000       0.000000000000000E+000  0.000000000000000E+000
  0.396467000000000       0.000000000000000E+000  0.000000000000000E+000
  0.391940000000000       0.000000000000000E+000  0.000000000000000E+000
  0.387252000000000       0.000000000000000E+000  0.000000000000000E+000
  0.382445010000000       0.000000000000000E+000  0.000000000000000E+000
  0.377557990000000       0.000000000000000E+000  0.000000000000000E+000
  0.372628000000000       0.000000000000000E+000  0.000000000000000E+000
  0.367686990000000       0.000000000000000E+000  0.000000000000000E+000
  0.362762990000000       0.000000000000000E+000  0.000000000000000E+000
  0.357879010000000       0.000000000000000E+000  0.000000000000000E+000
  0.353058990000000       0.000000000000000E+000  0.000000000000000E+000
