# Supplementary material for: Parallel arrangements of positive feedback loops limit cell-to-cell variability in differentiation
Source: PLoS One. 2017 Nov 29;12(11):e0188623. doi: 10.1371/journal.pone.0188623 (PMC5706692; doi:10.1371/journal.pone.0188623)
Supplement: S1 Codes — (ZIP) [file pone.0188623.s001.zip › codes/GK/OR/Differentiation/IntrinsicNoise/PARALLEL/extra/Loop 1/dis_1L_Pr_GK_us_v40.dat]

  0.423759010000000              181
  0.423759010000000              168
  0.423759010000000              195
  0.423759010000000              184
  0.423759010000000              152
  0.423759010000000              176
  0.423759010000000              165
  0.423759010000000              146
  0.423759010000000              190
  0.423759010000000              191
 
  0.423516990000000              185
  0.423516990000000              180
  0.423516990000000              181
  0.423516990000000              189
  0.423516990000000              215
  0.423516990000000              194
  0.423516990000000              161
  0.423516990000000              195
  0.423516990000000              171
  0.423516990000000              186
 
  0.422787010000000              187
  0.422787010000000              159
  0.422787010000000              163
  0.422787010000000              143
  0.422787010000000              154
  0.422787010000000              166
  0.422787010000000              193
  0.422787010000000              210
  0.422787010000000              220
  0.422787010000000              142
 
  0.421568990000000              185
  0.421568990000000              144
  0.421568990000000              155
  0.421568990000000              186
  0.421568990000000              155
  0.421568990000000              149
  0.421568990000000              176
  0.421568990000000              179
  0.421568990000000              190
  0.421568990000000              158
 
  0.419867990000000              166
  0.419867990000000              149
  0.419867990000000              159
  0.419867990000000              170
  0.419867990000000              167
  0.419867990000000              171
  0.419867990000000              179
  0.419867990000000              209
  0.419867990000000              193
  0.419867990000000              188
 
  0.417697010000000              218
  0.417697010000000              142
  0.417697010000000              147
  0.417697010000000              172
  0.417697010000000              147
  0.417697010000000              171
  0.417697010000000              174
  0.417697010000000              159
  0.417697010000000              171
  0.417697010000000              149
 
  0.415079000000000              169
  0.415079000000000              138
  0.415079000000000              145
  0.415079000000000              154
  0.415079000000000              169
  0.415079000000000              165
  0.415079000000000              156
  0.415079000000000              159
  0.415079000000000              145
  0.415079000000000              180
 
  0.412041010000000              158
  0.412041010000000              154
  0.412041010000000              147
  0.412041010000000              149
  0.412041010000000              166
  0.412041010000000              195
  0.412041010000000              165
  0.412041010000000              169
  0.412041010000000              162
  0.412041010000000              181
 
  0.408618000000000              172
  0.408618000000000              194
  0.408618000000000              150
  0.408618000000000              168
  0.408618000000000              208
  0.408618000000000              150
  0.408618000000000              177
  0.408618000000000              181
  0.408618000000000              154
  0.408618000000000              149
 
  0.404852000000000              181
  0.404852000000000              147
  0.404852000000000              179
  0.404852000000000              169
  0.404852000000000              151
  0.404852000000000              163
  0.404852000000000              173
  0.404852000000000              156
  0.404852000000000              131
  0.404852000000000              174
 
  0.400786010000000              191
  0.400786010000000              158
  0.400786010000000              161
  0.400786010000000              194
  0.400786010000000              162
  0.400786010000000              157
  0.400786010000000              148
  0.400786010000000              158
  0.400786010000000              210
  0.400786010000000              223
 
  0.396467000000000              158
  0.396467000000000              166
  0.396467000000000              162
  0.396467000000000              169
  0.396467000000000              168
  0.396467000000000              147
  0.396467000000000              176
  0.396467000000000              189
  0.396467000000000              173
  0.396467000000000              153
 
  0.391940000000000              170
  0.391940000000000              132
  0.391940000000000              151
  0.391940000000000              154
  0.391940000000000              158
  0.391940000000000              183
  0.391940000000000              148
  0.391940000000000              146
  0.391940000000000              166
  0.391940000000000              179
 
  0.387252000000000              168
  0.387252000000000              164
  0.387252000000000              177
  0.387252000000000              152
  0.387252000000000              160
  0.387252000000000              159
  0.387252000000000              147
  0.387252000000000              183
  0.387252000000000              159
  0.387252000000000              152
 
  0.382445010000000              161
  0.382445010000000              155
  0.382445010000000              154
  0.382445010000000              148
  0.382445010000000              158
  0.382445010000000              169
  0.382445010000000              159
  0.382445010000000              175
  0.382445010000000              198
  0.382445010000000              165
 
  0.377557990000000              164
  0.377557990000000              155
  0.377557990000000              152
  0.377557990000000              143
  0.377557990000000              181
  0.377557990000000              153
  0.377557990000000              184
  0.377557990000000              164
  0.377557990000000              165
  0.377557990000000              167
 
  0.372628000000000              161
  0.372628000000000              171
  0.372628000000000              162
  0.372628000000000              143
  0.372628000000000              150
  0.372628000000000              159
  0.372628000000000              145
  0.372628000000000              144
  0.372628000000000              175
  0.372628000000000              136
 
  0.367686990000000              130
  0.367686990000000              120
  0.367686990000000              167
  0.367686990000000              130
  0.367686990000000              159
  0.367686990000000              160
  0.367686990000000              147
  0.367686990000000              186
  0.367686990000000              113
  0.367686990000000              156
 
  0.362762990000000              129
  0.362762990000000              156
  0.362762990000000              156
  0.362762990000000              173
  0.362762990000000              164
  0.362762990000000              145
  0.362762990000000              142
  0.362762990000000              117
  0.362762990000000              152
  0.362762990000000              135
 
  0.357879010000000              132
  0.357879010000000              116
  0.357879010000000              139
  0.357879010000000              197
  0.357879010000000              153
  0.357879010000000              166
  0.357879010000000              128
  0.357879010000000              157
  0.357879010000000              145
  0.357879010000000              150
 
  0.353058990000000              147
  0.353058990000000              159
  0.353058990000000              194
  0.353058990000000              153
  0.353058990000000              159
  0.353058990000000              164
  0.353058990000000              161
  0.353058990000000              141
  0.353058990000000              173
  0.353058990000000              160
 
  0.348318990000000              143
  0.348318990000000              161
  0.348318990000000              131
  0.348318990000000              143
  0.348318990000000              150
  0.348318990000000              126
  0.348318990000000              160
