# Supplementary material for: Parallel arrangements of positive feedback loops limit cell-to-cell variability in differentiation
Source: PLoS One. 2017 Nov 29;12(11):e0188623. doi: 10.1371/journal.pone.0188623 (PMC5706692; doi:10.1371/journal.pone.0188623)
Supplement: S1 Codes — (ZIP) [file pone.0188623.s001.zip › codes/GK/OR/Differentiation/IntrinsicNoise/PARALLEL/extra/Loop 2/ddper_2L_Pr_GK_v40.dat]

  0.478812990000000       0.000000000000000E+000  0.000000000000000E+000
  0.478702990000000       0.000000000000000E+000  0.000000000000000E+000
  0.478372990000000       0.000000000000000E+000  0.000000000000000E+000
  0.477822990000000       0.000000000000000E+000  0.000000000000000E+000
  0.477055010000000       0.000000000000000E+000  0.000000000000000E+000
  0.476073000000000       0.000000000000000E+000  0.000000000000000E+000
  0.474879000000000       0.000000000000000E+000  0.000000000000000E+000
  0.473477990000000       0.000000000000000E+000  0.000000000000000E+000
