# Supplementary material for: Parallel arrangements of positive feedback loops limit cell-to-cell variability in differentiation
Source: PLoS One. 2017 Nov 29;12(11):e0188623. doi: 10.1371/journal.pone.0188623 (PMC5706692; doi:10.1371/journal.pone.0188623)
Supplement: S1 Codes — (ZIP) [file pone.0188623.s001.zip › codes/GK/OR/Differentiation/IntrinsicNoise/PARALLEL/extra/Loop 2/dis_2L_Pr_GK_us_v40.dat]

  0.478812990000000              176
  0.478812990000000              200
  0.478812990000000              170
  0.478812990000000              188
  0.478812990000000              195
  0.478812990000000              158
  0.478812990000000              187
  0.478812990000000              172
  0.478812990000000              217
  0.478812990000000              187
 
  0.478702990000000              180
  0.478702990000000              208
  0.478702990000000              192
  0.478702990000000              181
  0.478702990000000              186
  0.478702990000000              212
  0.478702990000000              184
  0.478702990000000              191
  0.478702990000000              166
  0.478702990000000              159
 
  0.478372990000000              209
  0.478372990000000              175
  0.478372990000000              160
  0.478372990000000              168
  0.478372990000000              165
  0.478372990000000              196
  0.478372990000000              201
  0.478372990000000              172
  0.478372990000000              213
  0.478372990000000              156
 
  0.477822990000000              203
  0.477822990000000              168
  0.477822990000000              160
  0.477822990000000              195
  0.477822990000000              195
  0.477822990000000              172
  0.477822990000000              172
  0.477822990000000              210
  0.477822990000000              177
  0.477822990000000              179
 
  0.477055010000000              191
  0.477055010000000              186
  0.477055010000000              205
  0.477055010000000              187
  0.477055010000000              179
  0.477055010000000              186
  0.477055010000000              185
  0.477055010000000              196
  0.477055010000000              168
  0.477055010000000              181
 
  0.476073000000000              183
  0.476073000000000              151
  0.476073000000000              179
  0.476073000000000              214
  0.476073000000000              187
  0.476073000000000              185
  0.476073000000000              152
  0.476073000000000              185
  0.476073000000000              186
  0.476073000000000              223
 
  0.474879000000000              169
  0.474879000000000              155
  0.474879000000000              200
  0.474879000000000              185
  0.474879000000000              195
  0.474879000000000              233
  0.474879000000000              193
  0.474879000000000              181
  0.474879000000000              205
  0.474879000000000              208
 
  0.473477990000000              166
  0.473477990000000              170
  0.473477990000000              141
  0.473477990000000              187
  0.473477990000000              175
  0.473477990000000              202
  0.473477990000000              180
  0.473477990000000              200
  0.473477990000000              185
  0.473477990000000              171
 
